# Supplementary material for: A comprehensive genomic and transcriptomic dataset of triple-negative breast cancers
Source: Sci Data. 2022 Sep 24;9:587. doi: 10.1038/s41597-022-01681-z (PMC9509351; doi:10.1038/s41597-022-01681-z)
Supplement: Supplementary file 1 — Table S1. [file 41597_2022_1681_MOESM1_ESM.xlsx]

## Sheet: Failed matched samples in WES
raw_sample_id	index_pid	omics_type	max_value_cross	max_index_cross	max_index_cross_pid	bool_cross	max_value_within	max_index_within	max_index_within_pid	bool_within
FUSCCTNBC030.WBC_WES	FUSCCTNBC030	WES	0.893	FUSCCTNBC030.PT_RNAseq	FUSCCTNBC030	1	0.4385	FUSCCTNBC260.WBC_WES	FUSCCTNBC260	0
FUSCCTNBC030.TT_WES	FUSCCTNBC030	WES	0.913	FUSCCTNBC032.TT_RNAseq	FUSCCTNBC032	0	0.9795	FUSCCTNBC032.TT_WES	FUSCCTNBC032	0
FUSCCTNBC032.TT_WES	FUSCCTNBC032	WES	0.9166	FUSCCTNBC032.TT_RNAseq	FUSCCTNBC032	1	0.9795	FUSCCTNBC030.TT_WES	FUSCCTNBC030	0
FUSCCTNBC044.WBC_WES	FUSCCTNBC044	WES	0.4103	FUSCCTNBC298.PT_RNAseq	FUSCCTNBC298	0	0.4522	FUSCCTNBC260.WBC_WES	FUSCCTNBC260	0
FUSCCTNBC044.TT_WES	FUSCCTNBC044	WES	0.8869	FUSCCTNBC044.PT_RNAseq	FUSCCTNBC044	1	0.4356	FUSCCTNBC420.TT_WES	FUSCCTNBC420	0
FUSCCTNBC140.WBC_WES	FUSCCTNBC140	WES	0.9157	FUSCCTNBC348.PT_RNAseq	FUSCCTNBC348	0	0.4425	FUSCCTNBC196.WBC_WES	FUSCCTNBC196	0
FUSCCTNBC140.TT_WES	FUSCCTNBC140	WES	0.9293	FUSCCTNBC140.TT_RNAseq	FUSCCTNBC140	1	0.4137	FUSCCTNBC260.WBC_WES	FUSCCTNBC260	0
! The raw sample id.	The patient id.	The omics type (WES or RNA).	The maximum correlation across different omics data.	The sample id corresponding to the maximum correlation of different omics data	The patient id corresponding to the maximum correlation of different omics data	Whether data from different omics of the same patient are paired (1: paired, 0: unpaired)	The maximum correlation within different omics data.	The sample id corresponding to the maximum correlation of same omics data	The patient id corresponding to the maximum correlation of same omics data	Whether data from same omics of the same patient are paired (1: paired, 0: unpaired)
Highlighted samples are possibly mislabeled in WES and need to be excluded in subsequent analyses.

## Sheet: Correlation between all samples
Correlation of all data between RNASeq and WES calculated by NGSCheckMate
	FUSCCTNBC001.TT_RNAseq	FUSCCTNBC003.PT_RNAseq	FUSCCTNBC003.TT_RNAseq	FUSCCTNBC004.TT_RNAseq	FUSCCTNBC005.PT_RNAseq	FUSCCTNBC005.TT_RNAseq	FUSCCTNBC006.TT_RNAseq	FUSCCTNBC007.TT_RNAseq	FUSCCTNBC008.PT_RNAseq	FUSCCTNBC008.TT_RNAseq	FUSCCTNBC009.TT_RNAseq	FUSCCTNBC010.TT_RNAseq	FUSCCTNBC011.PT_RNAseq	FUSCCTNBC011.TT_RNAseq	FUSCCTNBC012.TT_RNAseq	FUSCCTNBC013.PT_RNAseq	FUSCCTNBC013.TT_RNAseq	FUSCCTNBC015.TT_RNAseq	FUSCCTNBC016.PT_RNAseq	FUSCCTNBC016.TT_RNAseq	FUSCCTNBC017.PT_RNAseq	FUSCCTNBC017.TT_RNAseq	FUSCCTNBC018.TT_RNAseq	FUSCCTNBC019.TT_RNAseq	FUSCCTNBC021.TT_RNAseq	FUSCCTNBC022.TT_RNAseq	FUSCCTNBC023.PT_RNAseq	FUSCCTNBC023.TT_RNAseq	FUSCCTNBC024.TT_RNAseq	FUSCCTNBC025.TT_RNAseq	FUSCCTNBC026.TT_RNAseq	FUSCCTNBC027.TT_RNAseq	FUSCCTNBC028.TT_RNAseq	FUSCCTNBC030.PT_RNAseq	FUSCCTNBC030.TT_RNAseq	FUSCCTNBC031.TT_RNAseq	FUSCCTNBC032.PT_RNAseq	FUSCCTNBC032.TT_RNAseq	FUSCCTNBC033.TT_RNAseq	FUSCCTNBC034.TT_RNAseq	FUSCCTNBC036.PT_RNAseq	FUSCCTNBC036.TT_RNAseq	FUSCCTNBC037.TT_RNAseq	FUSCCTNBC038.TT_RNAseq	FUSCCTNBC039.TT_RNAseq	FUSCCTNBC040.TT_RNAseq	FUSCCTNBC041.PT_RNAseq	FUSCCTNBC041.TT_RNAseq	FUSCCTNBC042.PT_RNAseq
FUSCCTNBC001.TT_RNAseq	0	0.3638	0.3469	0.369	0.3308	0.3285	0.3312	0.3312	0.362	0.3604	0.3571	0.3553	0.3611	0.3425	0.3426	0.3793	0.3651	0.3369	0.3322	0.3429	0.3538	0.3334	0.3713	0.3277	0.3495	0.3203	0.3461	0.3086	0.3473	0.3163	0.3797	0.34	0.3297	0.3513	0.3496	0.3382	0.3822	0.3531	0.3525	0.3307	0.3685	0.3352	0.3746	0.3259	0.3419	0.3666	0.352	0.3434	0.364
FUSCCTNBC003.PT_RNAseq	0.3638	0	0.8413	0.3348	0.3636	0.3479	0.307	0.3199	0.3648	0.3572	0.3566	0.3628	0.3603	0.3295	0.3412	0.373	0.3626	0.3435	0.3695	0.336	0.3496	0.3313	0.3449	0.3844	0.3447	0.3409	0.3456	0.3174	0.3274	0.3406	0.3624	0.3448	0.3392	0.3748	0.3457	0.3445	0.3648	0.354	0.3362	0.3104	0.3545	0.3418	0.3455	0.3316	0.3198	0.3583	0.3592	0.3347	0.3517
FUSCCTNBC003.TT_RNAseq	0.3469	0.8413	0	0.3272	0.3452	0.3313	0.3082	0.323	0.3516	0.3482	0.3447	0.3452	0.3456	0.323	0.3219	0.3538	0.3483	0.3247	0.345	0.3144	0.3416	0.3287	0.3339	0.3724	0.3371	0.3279	0.3419	0.329	0.3324	0.3235	0.3462	0.3416	0.3354	0.3537	0.3373	0.3347	0.3584	0.3342	0.3371	0.3044	0.3395	0.3319	0.3247	0.3302	0.3252	0.3474	0.3387	0.3314	0.3316
FUSCCTNBC004.TT_RNAseq	0.369	0.3348	0.3272	0	0.3416	0.3336	0.3073	0.3218	0.3422	0.3513	0.3505	0.3468	0.3672	0.3513	0.3426	0.3783	0.3706	0.3231	0.3351	0.3363	0.3465	0.3186	0.3205	0.3517	0.3309	0.3187	0.3582	0.3313	0.3305	0.3319	0.3453	0.3354	0.3528	0.347	0.3355	0.3345	0.3726	0.356	0.3345	0.3403	0.3602	0.3316	0.3282	0.3253	0.3287	0.3614	0.3672	0.3578	0.33
FUSCCTNBC005.PT_RNAseq	0.3308	0.3636	0.3452	0.3416	0	0.8512	0.3101	0.3367	0.375	0.3772	0.3804	0.3603	0.3533	0.3251	0.3554	0.3518	0.3392	0.3283	0.3311	0.3362	0.3465	0.3208	0.3347	0.3541	0.3186	0.3401	0.346	0.3255	0.3441	0.3573	0.3666	0.3503	0.3478	0.3623	0.3638	0.3558	0.3612	0.3468	0.3454	0.3383	0.3633	0.3396	0.3538	0.3477	0.3373	0.3663	0.3658	0.347	0.3562
FUSCCTNBC005.TT_RNAseq	0.3285	0.3479	0.3313	0.3336	0.8512	0	0.3137	0.3395	0.3615	0.3636	0.3768	0.3524	0.3414	0.3128	0.3478	0.3467	0.3412	0.3233	0.3178	0.3292	0.3368	0.3034	0.3373	0.3426	0.3082	0.3303	0.341	0.3124	0.3326	0.3499	0.3464	0.337	0.3451	0.3565	0.3537	0.3497	0.3515	0.3477	0.3486	0.3165	0.3574	0.3332	0.3382	0.3446	0.3192	0.3691	0.3572	0.3311	0.3428
FUSCCTNBC006.TT_RNAseq	0.3312	0.307	0.3082	0.3073	0.3101	0.3137	0	0.2847	0.2922	0.2962	0.3036	0.2795	0.347	0.313	0.2957	0.3425	0.3463	0.2758	0.3017	0.3288	0.3003	0.2912	0.3014	0.3098	0.286	0.3111	0.3374	0.3126	0.2846	0.3205	0.3412	0.3411	0.2982	0.3084	0.2931	0.3121	0.3359	0.3088	0.3009	0.2891	0.3215	0.3168	0.314	0.3076	0.3066	0.3228	0.3239	0.3129	0.3087
FUSCCTNBC007.TT_RNAseq	0.3312	0.3199	0.323	0.3218	0.3367	0.3395	0.2847	0	0.3471	0.3462	0.3184	0.3177	0.3288	0.2944	0.3096	0.3539	0.3447	0.3348	0.3353	0.3237	0.3275	0.3097	0.2999	0.3313	0.3031	0.2962	0.3263	0.2963	0.2977	0.3275	0.3157	0.3544	0.3082	0.3374	0.3257	0.3429	0.3451	0.3335	0.3027	0.3249	0.3285	0.2913	0.3131	0.3054	0.3156	0.3321	0.3594	0.3452	0.3356
FUSCCTNBC008.PT_RNAseq	0.362	0.3648	0.3516	0.3422	0.375	0.3615	0.2922	0.3471	0	0.8921	0.3624	0.3841	0.3604	0.3241	0.3729	0.3807	0.3856	0.3671	0.3784	0.3631	0.3586	0.3398	0.3493	0.3531	0.3244	0.355	0.3466	0.3183	0.357	0.3452	0.3511	0.3514	0.3521	0.3645	0.3485	0.3752	0.356	0.3355	0.3576	0.3705	0.3757	0.3581	0.3346	0.3517	0.3519	0.3566	0.3781	0.3513	0.3676
FUSCCTNBC008.TT_RNAseq	0.3604	0.3572	0.3482	0.3513	0.3772	0.3636	0.2962	0.3462	0.8921	0	0.3578	0.3875	0.3602	0.3329	0.3642	0.3859	0.3826	0.3622	0.3796	0.359	0.3543	0.3382	0.3557	0.354	0.3188	0.357	0.3434	0.3143	0.3448	0.3439	0.3452	0.3425	0.3532	0.3631	0.3525	0.3753	0.3514	0.3322	0.358	0.3581	0.3765	0.3513	0.3238	0.3623	0.3424	0.3609	0.3756	0.3576	0.3528
FUSCCTNBC009.TT_RNAseq	0.3571	0.3566	0.3447	0.3505	0.3804	0.3768	0.3036	0.3184	0.3624	0.3578	0	0.3494	0.362	0.3246	0.3558	0.3794	0.3688	0.3318	0.3336	0.341	0.3486	0.3247	0.349	0.3468	0.3315	0.332	0.3361	0.3108	0.3506	0.3553	0.3247	0.3528	0.3161	0.3584	0.3489	0.3599	0.3606	0.347	0.3528	0.3211	0.3629	0.3457	0.3385	0.3323	0.3439	0.3482	0.361	0.3411	0.3567
FUSCCTNBC010.TT_RNAseq	0.3553	0.3628	0.3452	0.3468	0.3603	0.3524	0.2795	0.3177	0.3841	0.3875	0.3494	0	0.3631	0.346	0.3539	0.3646	0.3511	0.3789	0.3627	0.3428	0.3435	0.3176	0.3523	0.3614	0.3184	0.3436	0.348	0.3299	0.3226	0.3436	0.3584	0.3357	0.3471	0.3342	0.312	0.3529	0.3701	0.3392	0.328	0.3529	0.3654	0.3362	0.3572	0.3427	0.3486	0.3514	0.357	0.3479	0.3618
FUSCCTNBC011.PT_RNAseq	0.3611	0.3603	0.3456	0.3672	0.3533	0.3414	0.347	0.3288	0.3604	0.3602	0.362	0.3631	0	0.8406	0.3504	0.3791	0.3796	0.3666	0.3702	0.3588	0.3512	0.3282	0.3699	0.3691	0.3304	0.3477	0.3793	0.3566	0.3253	0.3692	0.3796	0.3632	0.3574	0.3693	0.3525	0.3433	0.3808	0.3618	0.3567	0.3608	0.3802	0.358	0.3435	0.3387	0.36	0.3835	0.369	0.3565	0.3614
FUSCCTNBC011.TT_RNAseq	0.3425	0.3295	0.323	0.3513	0.3251	0.3128	0.313	0.2944	0.3241	0.3329	0.3246	0.346	0.8406	0	0.3388	0.3514	0.3493	0.339	0.364	0.3287	0.3368	0.3144	0.3472	0.322	0.3022	0.3239	0.3441	0.3253	0.2938	0.3358	0.3487	0.3163	0.3331	0.345	0.3241	0.3111	0.3575	0.3448	0.3383	0.31	0.3537	0.3371	0.3361	0.3195	0.322	0.3637	0.3518	0.3373	0.3287
FUSCCTNBC012.TT_RNAseq	0.3426	0.3412	0.3219	0.3426	0.3554	0.3478	0.2957	0.3096	0.3729	0.3642	0.3558	0.3539	0.3504	0.3388	0	0.3667	0.3545	0.319	0.369	0.3273	0.3442	0.3115	0.3334	0.3371	0.3356	0.3223	0.3226	0.2874	0.3288	0.3508	0.3324	0.3419	0.3108	0.3416	0.3312	0.3536	0.3427	0.3238	0.3294	0.3171	0.3695	0.3511	0.347	0.3424	0.3166	0.3463	0.3557	0.3498	0.3344
FUSCCTNBC013.PT_RNAseq	0.3793	0.373	0.3538	0.3783	0.3518	0.3467	0.3425	0.3539	0.3807	0.3859	0.3794	0.3646	0.3791	0.3514	0.3667	0	0.888	0.3641	0.3882	0.3751	0.3502	0.3318	0.343	0.3433	0.3152	0.3397	0.3755	0.3398	0.3377	0.3832	0.3608	0.3654	0.3678	0.3695	0.3609	0.3601	0.3919	0.3729	0.351	0.362	0.3658	0.3505	0.3626	0.3573	0.3472	0.3665	0.3691	0.3541	0.3504
FUSCCTNBC013.TT_RNAseq	0.3651	0.3626	0.3483	0.3706	0.3392	0.3412	0.3463	0.3447	0.3856	0.3826	0.3688	0.3511	0.3796	0.3493	0.3545	0.888	0	0.3547	0.3683	0.3743	0.3394	0.3244	0.338	0.3359	0.3159	0.3402	0.3594	0.3365	0.3245	0.3694	0.3512	0.3527	0.3485	0.3657	0.3541	0.365	0.3864	0.3733	0.3498	0.3514	0.3586	0.3518	0.3502	0.3472	0.3401	0.3488	0.3659	0.3476	0.3435
FUSCCTNBC015.TT_RNAseq	0.3369	0.3435	0.3247	0.3231	0.3283	0.3233	0.2758	0.3348	0.3671	0.3622	0.3318	0.3789	0.3666	0.339	0.319	0.3641	0.3547	0	0.3649	0.3598	0.3129	0.2923	0.3012	0.346	0.3215	0.3088	0.3566	0.3295	0.321	0.3491	0.3442	0.3431	0.3464	0.3246	0.3182	0.3187	0.369	0.3404	0.3378	0.33	0.3657	0.3521	0.3278	0.2918	0.3421	0.3426	0.352	0.343	0.3528
FUSCCTNBC016.PT_RNAseq	0.3322	0.3695	0.345	0.3351	0.3311	0.3178	0.3017	0.3353	0.3784	0.3796	0.3336	0.3627	0.3702	0.364	0.369	0.3882	0.3683	0.3649	0	0.3482	0.3656	0.34	0.3507	0.3502	0.3247	0.3593	0.3752	0.3484	0.3238	0.3445	0.3605	0.351	0.3568	0.3645	0.3429	0.3778	0.347	0.3312	0.337	0.3446	0.3669	0.3322	0.3344	0.3281	0.3219	0.3623	0.3587	0.3543	0.3481
FUSCCTNBC016.TT_RNAseq	0.3429	0.336	0.3144	0.3363	0.3362	0.3292	0.3288	0.3237	0.3631	0.359	0.341	0.3428	0.3588	0.3287	0.3273	0.3751	0.3743	0.3598	0.3482	0	0.322	0.307	0.3549	0.3337	0.3342	0.3428	0.364	0.3436	0.3339	0.3453	0.3531	0.3302	0.3501	0.3486	0.3405	0.3504	0.3543	0.3248	0.3296	0.342	0.3404	0.333	0.3391	0.3379	0.3481	0.3588	0.3644	0.3515	0.355
FUSCCTNBC017.PT_RNAseq	0.3538	0.3496	0.3416	0.3465	0.3465	0.3368	0.3003	0.3275	0.3586	0.3543	0.3486	0.3435	0.3512	0.3368	0.3442	0.3502	0.3394	0.3129	0.3656	0.322	0	0.8156	0.343	0.339	0.3184	0.3108	0.3511	0.3237	0.3467	0.3624	0.3604	0.3549	0.3592	0.3513	0.3421	0.3471	0.3539	0.3305	0.3321	0.336	0.3607	0.3437	0.3067	0.3326	0.3425	0.3338	0.3549	0.3416	0.3539
FUSCCTNBC017.TT_RNAseq	0.3334	0.3313	0.3287	0.3186	0.3208	0.3034	0.2912	0.3097	0.3398	0.3382	0.3247	0.3176	0.3282	0.3144	0.3115	0.3318	0.3244	0.2923	0.34	0.307	0.8156	0	0.3017	0.324	0.3031	0.3029	0.3424	0.3168	0.3294	0.3386	0.3323	0.3285	0.3361	0.3288	0.3255	0.3302	0.3234	0.305	0.3026	0.3052	0.3374	0.3219	0.278	0.3122	0.3041	0.3147	0.3364	0.3263	0.3307
FUSCCTNBC018.TT_RNAseq	0.3713	0.3449	0.3339	0.3205	0.3347	0.3373	0.3014	0.2999	0.3493	0.3557	0.349	0.3523	0.3699	0.3472	0.3334	0.343	0.338	0.3012	0.3507	0.3549	0.343	0.3017	0	0.3373	0.3398	0.3344	0.3513	0.3274	0.3227	0.3393	0.3342	0.356	0.3301	0.3443	0.3283	0.3423	0.3587	0.3288	0.3494	0.3149	0.349	0.3279	0.3246	0.3308	0.3394	0.3545	0.3453	0.3277	0.3535
FUSCCTNBC019.TT_RNAseq	0.3277	0.3844	0.3724	0.3517	0.3541	0.3426	0.3098	0.3313	0.3531	0.354	0.3468	0.3614	0.3691	0.322	0.3371	0.3433	0.3359	0.346	0.3502	0.3337	0.339	0.324	0.3373	0	0.3262	0.3468	0.367	0.345	0.3491	0.3623	0.3506	0.3526	0.3349	0.3595	0.3512	0.3586	0.3608	0.3366	0.3738	0.3356	0.3444	0.3261	0.3506	0.3287	0.3477	0.3522	0.3646	0.3679	0.3702
FUSCCTNBC021.TT_RNAseq	0.3495	0.3447	0.3371	0.3309	0.3186	0.3082	0.286	0.3031	0.3244	0.3188	0.3315	0.3184	0.3304	0.3022	0.3356	0.3152	0.3159	0.3215	0.3247	0.3342	0.3184	0.3031	0.3398	0.3262	0	0.2999	0.3288	0.2914	0.3092	0.3215	0.3274	0.3095	0.325	0.3471	0.3325	0.3409	0.321	0.3155	0.3307	0.3065	0.3296	0.2971	0.3359	0.3118	0.297	0.3276	0.3331	0.3188	0.32
FUSCCTNBC022.TT_RNAseq	0.3203	0.3409	0.3279	0.3187	0.3401	0.3303	0.3111	0.2962	0.355	0.357	0.332	0.3436	0.3477	0.3239	0.3223	0.3397	0.3402	0.3088	0.3593	0.3428	0.3108	0.3029	0.3344	0.3468	0.2999	0	0.3206	0.2924	0.3328	0.3112	0.3037	0.2897	0.3111	0.3308	0.3128	0.3409	0.3432	0.3275	0.3188	0.3332	0.3223	0.3084	0.3524	0.3485	0.3067	0.3273	0.3497	0.3497	0.321
FUSCCTNBC023.PT_RNAseq	0.3461	0.3456	0.3419	0.3582	0.346	0.341	0.3374	0.3263	0.3466	0.3434	0.3361	0.348	0.3793	0.3441	0.3226	0.3755	0.3594	0.3566	0.3752	0.364	0.3511	0.3424	0.3513	0.367	0.3288	0.3206	0	0.8312	0.3313	0.3564	0.3744	0.3566	0.3524	0.353	0.3405	0.3509	0.35	0.327	0.3564	0.3524	0.3888	0.3538	0.3361	0.3219	0.3399	0.3533	0.3647	0.3554	0.3369
FUSCCTNBC023.TT_RNAseq	0.3086	0.3174	0.329	0.3313	0.3255	0.3124	0.3126	0.2963	0.3183	0.3143	0.3108	0.3299	0.3566	0.3253	0.2874	0.3398	0.3365	0.3295	0.3484	0.3436	0.3237	0.3168	0.3274	0.345	0.2914	0.2924	0.8312	0	0.3102	0.3262	0.3423	0.3422	0.3359	0.3444	0.3283	0.3099	0.3283	0.3038	0.3304	0.323	0.3549	0.3322	0.315	0.3069	0.315	0.3333	0.3394	0.33	0.3119
FUSCCTNBC024.TT_RNAseq	0.3473	0.3274	0.3324	0.3305	0.3441	0.3326	0.2846	0.2977	0.357	0.3448	0.3506	0.3226	0.3253	0.2938	0.3288	0.3377	0.3245	0.321	0.3238	0.3339	0.3467	0.3294	0.3227	0.3491	0.3092	0.3328	0.3313	0.3102	0	0.3396	0.3375	0.3426	0.2947	0.3086	0.2995	0.3378	0.3478	0.3411	0.3358	0.3247	0.3439	0.3451	0.3385	0.3257	0.3312	0.3376	0.3533	0.3387	0.3559
FUSCCTNBC025.TT_RNAseq	0.3163	0.3406	0.3235	0.3319	0.3573	0.3499	0.3205	0.3275	0.3452	0.3439	0.3553	0.3436	0.3692	0.3358	0.3508	0.3832	0.3694	0.3491	0.3445	0.3453	0.3624	0.3386	0.3393	0.3623	0.3215	0.3112	0.3564	0.3262	0.3396	0	0.3315	0.3535	0.3307	0.3501	0.3435	0.3572	0.3462	0.3247	0.3296	0.3328	0.3513	0.3375	0.325	0.3282	0.3256	0.3492	0.3611	0.3496	0.3453
FUSCCTNBC026.TT_RNAseq	0.3797	0.3624	0.3462	0.3453	0.3666	0.3464	0.3412	0.3157	0.3511	0.3452	0.3247	0.3584	0.3796	0.3487	0.3324	0.3608	0.3512	0.3442	0.3605	0.3531	0.3604	0.3323	0.3342	0.3506	0.3274	0.3037	0.3744	0.3423	0.3375	0.3315	0	0.3368	0.3261	0.3581	0.3411	0.3678	0.37	0.3434	0.3242	0.3369	0.3849	0.3676	0.3241	0.3468	0.3509	0.3768	0.3801	0.3643	0.3618
FUSCCTNBC027.TT_RNAseq	0.34	0.3448	0.3416	0.3354	0.3503	0.337	0.3411	0.3544	0.3514	0.3425	0.3528	0.3357	0.3632	0.3163	0.3419	0.3654	0.3527	0.3431	0.351	0.3302	0.3549	0.3285	0.356	0.3526	0.3095	0.2897	0.3566	0.3422	0.3426	0.3535	0.3368	0	0.3409	0.3531	0.3362	0.3539	0.3701	0.3491	0.3597	0.3339	0.3787	0.3424	0.3391	0.3319	0.3569	0.3449	0.37	0.3437	0.3583
FUSCCTNBC028.TT_RNAseq	0.3297	0.3392	0.3354	0.3528	0.3478	0.3451	0.2982	0.3082	0.3521	0.3532	0.3161	0.3471	0.3574	0.3331	0.3108	0.3678	0.3485	0.3464	0.3568	0.3501	0.3592	0.3361	0.3301	0.3349	0.325	0.3111	0.3524	0.3359	0.2947	0.3307	0.3261	0.3409	0	0.3277	0.3177	0.3255	0.3446	0.3126	0.32	0.3083	0.3504	0.3395	0.3395	0.32	0.3508	0.3506	0.3624	0.3442	0.3472
FUSCCTNBC030.PT_RNAseq	0.3513	0.3748	0.3537	0.347	0.3623	0.3565	0.3084	0.3374	0.3645	0.3631	0.3584	0.3342	0.3693	0.345	0.3416	0.3695	0.3657	0.3246	0.3645	0.3486	0.3513	0.3288	0.3443	0.3595	0.3471	0.3308	0.353	0.3444	0.3086	0.3501	0.3581	0.3531	0.3277	0	0.8585	0.3707	0.3382	0.3115	0.3519	0.3407	0.3638	0.3353	0.3301	0.3137	0.3583	0.3569	0.3518	0.3491	0.3477
FUSCCTNBC030.TT_RNAseq	0.3496	0.3457	0.3373	0.3355	0.3638	0.3537	0.2931	0.3257	0.3485	0.3525	0.3489	0.312	0.3525	0.3241	0.3312	0.3609	0.3541	0.3182	0.3429	0.3405	0.3421	0.3255	0.3283	0.3512	0.3325	0.3128	0.3405	0.3283	0.2995	0.3435	0.3411	0.3362	0.3177	0.8585	0	0.3576	0.3159	0.2945	0.3536	0.3318	0.364	0.3341	0.3308	0.3148	0.3469	0.3471	0.3481	0.3426	0.3354
FUSCCTNBC031.TT_RNAseq	0.3382	0.3445	0.3347	0.3345	0.3558	0.3497	0.3121	0.3429	0.3752	0.3753	0.3599	0.3529	0.3433	0.3111	0.3536	0.3601	0.365	0.3187	0.3778	0.3504	0.3471	0.3302	0.3423	0.3586	0.3409	0.3409	0.3509	0.3099	0.3378	0.3572	0.3678	0.3539	0.3255	0.3707	0.3576	0	0.3506	0.3348	0.3341	0.3381	0.3546	0.3377	0.3422	0.3501	0.3503	0.3511	0.3777	0.3518	0.3299
FUSCCTNBC032.PT_RNAseq	0.3822	0.3648	0.3584	0.3726	0.3612	0.3515	0.3359	0.3451	0.356	0.3514	0.3606	0.3701	0.3808	0.3575	0.3427	0.3919	0.3864	0.369	0.347	0.3543	0.3539	0.3234	0.3587	0.3608	0.321	0.3432	0.35	0.3283	0.3478	0.3462	0.37	0.3701	0.3446	0.3382	0.3159	0.3506	0	0.8605	0.3441	0.336	0.3701	0.3391	0.339	0.3482	0.3392	0.3733	0.3774	0.3531	0.3527
FUSCCTNBC032.TT_RNAseq	0.3531	0.354	0.3342	0.356	0.3468	0.3477	0.3088	0.3335	0.3355	0.3322	0.347	0.3392	0.3618	0.3448	0.3238	0.3729	0.3733	0.3404	0.3312	0.3248	0.3305	0.305	0.3288	0.3366	0.3155	0.3275	0.327	0.3038	0.3411	0.3247	0.3434	0.3491	0.3126	0.3115	0.2945	0.3348	0.8605	0	0.3359	0.3208	0.3414	0.3233	0.3286	0.3333	0.3364	0.3387	0.3604	0.3327	0.3244
FUSCCTNBC033.TT_RNAseq	0.3525	0.3362	0.3371	0.3345	0.3454	0.3486	0.3009	0.3027	0.3576	0.358	0.3528	0.328	0.3567	0.3383	0.3294	0.351	0.3498	0.3378	0.337	0.3296	0.3321	0.3026	0.3494	0.3738	0.3307	0.3188	0.3564	0.3304	0.3358	0.3296	0.3242	0.3597	0.32	0.3519	0.3536	0.3341	0.3441	0.3359	0	0.3213	0.3321	0.3052	0.3532	0.3206	0.3301	0.341	0.3472	0.3521	0.3398
FUSCCTNBC034.TT_RNAseq	0.3307	0.3104	0.3044	0.3403	0.3383	0.3165	0.2891	0.3249	0.3705	0.3581	0.3211	0.3529	0.3608	0.31	0.3171	0.362	0.3514	0.33	0.3446	0.342	0.336	0.3052	0.3149	0.3356	0.3065	0.3332	0.3524	0.323	0.3247	0.3328	0.3369	0.3339	0.3083	0.3407	0.3318	0.3381	0.336	0.3208	0.3213	0	0.3311	0.313	0.3264	0.3143	0.3263	0.361	0.363	0.3635	0.3354
FUSCCTNBC036.PT_RNAseq	0.3685	0.3545	0.3395	0.3602	0.3633	0.3574	0.3215	0.3285	0.3757	0.3765	0.3629	0.3654	0.3802	0.3537	0.3695	0.3658	0.3586	0.3657	0.3669	0.3404	0.3607	0.3374	0.349	0.3444	0.3296	0.3223	0.3888	0.3549	0.3439	0.3513	0.3849	0.3787	0.3504	0.3638	0.364	0.3546	0.3701	0.3414	0.3321	0.3311	0	0.8575	0.3647	0.3515	0.3413	0.3799	0.3897	0.3831	0.3585
FUSCCTNBC036.TT_RNAseq	0.3352	0.3418	0.3319	0.3316	0.3396	0.3332	0.3168	0.2913	0.3581	0.3513	0.3457	0.3362	0.358	0.3371	0.3511	0.3505	0.3518	0.3521	0.3322	0.333	0.3437	0.3219	0.3279	0.3261	0.2971	0.3084	0.3538	0.3322	0.3451	0.3375	0.3676	0.3424	0.3395	0.3353	0.3341	0.3377	0.3391	0.3233	0.3052	0.313	0.8575	0	0.3591	0.3423	0.3225	0.3715	0.3679	0.3627	0.3343
FUSCCTNBC037.TT_RNAseq	0.3746	0.3455	0.3247	0.3282	0.3538	0.3382	0.314	0.3131	0.3346	0.3238	0.3385	0.3572	0.3435	0.3361	0.347	0.3626	0.3502	0.3278	0.3344	0.3391	0.3067	0.278	0.3246	0.3506	0.3359	0.3524	0.3361	0.315	0.3385	0.325	0.3241	0.3391	0.3395	0.3301	0.3308	0.3422	0.339	0.3286	0.3532	0.3264	0.3647	0.3591	0	0.3113	0.3362	0.336	0.3811	0.3637	0.3451
FUSCCTNBC038.TT_RNAseq	0.3259	0.3316	0.3302	0.3253	0.3477	0.3446	0.3076	0.3054	0.3517	0.3623	0.3323	0.3427	0.3387	0.3195	0.3424	0.3573	0.3472	0.2918	0.3281	0.3379	0.3326	0.3122	0.3308	0.3287	0.3118	0.3485	0.3219	0.3069	0.3257	0.3282	0.3468	0.3319	0.32	0.3137	0.3148	0.3501	0.3482	0.3333	0.3206	0.3143	0.3515	0.3423	0.3113	0	0.3108	0.3553	0.3415	0.3272	0.3301
FUSCCTNBC039.TT_RNAseq	0.3419	0.3198	0.3252	0.3287	0.3373	0.3192	0.3066	0.3156	0.3519	0.3424	0.3439	0.3486	0.36	0.322	0.3166	0.3472	0.3401	0.3421	0.3219	0.3481	0.3425	0.3041	0.3394	0.3477	0.297	0.3067	0.3399	0.315	0.3312	0.3256	0.3509	0.3569	0.3508	0.3583	0.3469	0.3503	0.3392	0.3364	0.3301	0.3263	0.3413	0.3225	0.3362	0.3108	0	0.315	0.339	0.3284	0.3414
FUSCCTNBC040.TT_RNAseq	0.3666	0.3583	0.3474	0.3614	0.3663	0.3691	0.3228	0.3321	0.3566	0.3609	0.3482	0.3514	0.3835	0.3637	0.3463	0.3665	0.3488	0.3426	0.3623	0.3588	0.3338	0.3147	0.3545	0.3522	0.3276	0.3273	0.3533	0.3333	0.3376	0.3492	0.3768	0.3449	0.3506	0.3569	0.3471	0.3511	0.3733	0.3387	0.341	0.361	0.3799	0.3715	0.336	0.3553	0.315	0	0.3943	0.3796	0.3651
FUSCCTNBC041.PT_RNAseq	0.352	0.3592	0.3387	0.3672	0.3658	0.3572	0.3239	0.3594	0.3781	0.3756	0.361	0.357	0.369	0.3518	0.3557	0.3691	0.3659	0.352	0.3587	0.3644	0.3549	0.3364	0.3453	0.3646	0.3331	0.3497	0.3647	0.3394	0.3533	0.3611	0.3801	0.37	0.3624	0.3518	0.3481	0.3777	0.3774	0.3604	0.3472	0.363	0.3897	0.3679	0.3811	0.3415	0.339	0.3943	0	0.8845	0.3565
FUSCCTNBC041.TT_RNAseq	0.3434	0.3347	0.3314	0.3578	0.347	0.3311	0.3129	0.3452	0.3513	0.3576	0.3411	0.3479	0.3565	0.3373	0.3498	0.3541	0.3476	0.343	0.3543	0.3515	0.3416	0.3263	0.3277	0.3679	0.3188	0.3497	0.3554	0.33	0.3387	0.3496	0.3643	0.3437	0.3442	0.3491	0.3426	0.3518	0.3531	0.3327	0.3521	0.3635	0.3831	0.3627	0.3637	0.3272	0.3284	0.3796	0.8845	0	0.3493
FUSCCTNBC042.PT_RNAseq	0.364	0.3517	0.3316	0.33	0.3562	0.3428	0.3087	0.3356	0.3676	0.3528	0.3567	0.3618	0.3614	0.3287	0.3344	0.3504	0.3435	0.3528	0.3481	0.355	0.3539	0.3307	0.3535	0.3702	0.32	0.321	0.3369	0.3119	0.3559	0.3453	0.3618	0.3583	0.3472	0.3477	0.3354	0.3299	0.3527	0.3244	0.3398	0.3354	0.3585	0.3343	0.3451	0.3301	0.3414	0.3651	0.3565	0.3493	0
FUSCCTNBC042.TT_RNAseq	0.3677	0.3599	0.341	0.3407	0.3656	0.3449	0.3048	0.3352	0.3705	0.3679	0.3619	0.3626	0.3689	0.3424	0.3422	0.348	0.3383	0.3576	0.3508	0.3458	0.3534	0.3292	0.356	0.3697	0.3189	0.3321	0.3426	0.3143	0.3498	0.3501	0.3591	0.35	0.3473	0.3511	0.3335	0.3324	0.3463	0.3262	0.3404	0.3393	0.3494	0.3246	0.3456	0.3428	0.351	0.3744	0.3497	0.3454	0.8692
FUSCCTNBC043.TT_RNAseq	0.3725	0.3294	0.3315	0.3645	0.3552	0.3486	0.3062	0.3311	0.3806	0.3753	0.3822	0.343	0.3684	0.3345	0.329	0.3561	0.3473	0.3315	0.344	0.363	0.3634	0.3205	0.3563	0.3596	0.3419	0.3239	0.358	0.3224	0.3256	0.3546	0.3769	0.3542	0.3359	0.3758	0.3594	0.3449	0.3671	0.3458	0.3634	0.3426	0.3519	0.3489	0.3589	0.3537	0.3415	0.3628	0.3864	0.3658	0.3358
FUSCCTNBC044.PT_RNAseq	0.3692	0.3762	0.3385	0.3568	0.3755	0.3585	0.3336	0.3625	0.3827	0.3911	0.3633	0.3539	0.3635	0.3384	0.3546	0.3835	0.3733	0.3649	0.3746	0.3861	0.3556	0.3321	0.3632	0.369	0.3371	0.3466	0.3647	0.3462	0.362	0.3699	0.365	0.3686	0.3221	0.3716	0.3634	0.3741	0.361	0.3395	0.3585	0.3621	0.3903	0.3626	0.3496	0.3341	0.3562	0.364	0.3614	0.356	0.3675
FUSCCTNBC044.TT_RNAseq	0.3675	0.3732	0.3331	0.3566	0.3704	0.3518	0.3316	0.3619	0.3798	0.3871	0.3674	0.3535	0.3674	0.3325	0.3628	0.3877	0.3787	0.3651	0.3723	0.3831	0.3562	0.3226	0.3495	0.3632	0.3287	0.3405	0.3649	0.3365	0.3614	0.369	0.3576	0.3527	0.3183	0.3643	0.3541	0.3746	0.3606	0.3382	0.3605	0.3591	0.3836	0.3572	0.3535	0.3382	0.3581	0.366	0.3736	0.3598	0.3676
FUSCCTNBC045.PT_RNAseq	0.3638	0.3731	0.3622	0.3414	0.3307	0.3381	0.2956	0.3284	0.3719	0.3771	0.3567	0.3508	0.385	0.3584	0.3592	0.3621	0.353	0.3497	0.3583	0.3653	0.3629	0.3426	0.3375	0.357	0.3348	0.3442	0.3643	0.3301	0.3533	0.3602	0.3455	0.3559	0.3354	0.3726	0.3477	0.3718	0.3716	0.3427	0.3384	0.3446	0.3433	0.3216	0.3471	0.3292	0.3301	0.3605	0.3543	0.3474	0.3752
FUSCCTNBC045.TT_RNAseq	0.3515	0.3588	0.3424	0.3333	0.327	0.3129	0.285	0.2996	0.3632	0.3679	0.3387	0.3326	0.3665	0.3535	0.3403	0.3447	0.3373	0.3339	0.3537	0.3473	0.3515	0.3269	0.3243	0.3417	0.3176	0.3293	0.3386	0.3142	0.323	0.3244	0.3248	0.3416	0.3291	0.3516	0.3338	0.3539	0.3532	0.3208	0.3294	0.3347	0.3254	0.3049	0.326	0.3138	0.3108	0.3515	0.3537	0.3394	0.3701
FUSCCTNBC046.TT_RNAseq	0.3473	0.3615	0.348	0.3497	0.3546	0.3425	0.3305	0.3496	0.3728	0.3789	0.3716	0.3593	0.3801	0.3631	0.3443	0.3878	0.3765	0.361	0.3642	0.3646	0.3509	0.3312	0.3351	0.3492	0.3104	0.3231	0.3726	0.337	0.3387	0.344	0.363	0.3562	0.3179	0.3594	0.3424	0.3638	0.3575	0.3421	0.344	0.3317	0.3872	0.3662	0.3422	0.3276	0.3643	0.3615	0.3695	0.367	0.3655
FUSCCTNBC047.TT_RNAseq	0.3774	0.3528	0.3485	0.3465	0.3618	0.3467	0.309	0.3244	0.365	0.3723	0.3477	0.3483	0.35	0.3335	0.3427	0.3769	0.3659	0.3485	0.3614	0.3781	0.349	0.323	0.3572	0.3401	0.3383	0.3274	0.3625	0.3297	0.338	0.3039	0.3412	0.3447	0.3474	0.3708	0.3486	0.3515	0.3564	0.341	0.3475	0.3462	0.3684	0.3482	0.3468	0.34	0.3516	0.3926	0.3533	0.3404	0.367
FUSCCTNBC048.PT_RNAseq	0.3574	0.3617	0.3481	0.3256	0.3402	0.3333	0.3038	0.31	0.3577	0.358	0.3315	0.3275	0.3393	0.3136	0.3368	0.3469	0.3396	0.3219	0.3299	0.3373	0.3385	0.3119	0.3405	0.3629	0.3152	0.3344	0.3372	0.3216	0.3168	0.3346	0.3436	0.3632	0.3327	0.342	0.3223	0.3528	0.3648	0.3356	0.3263	0.3358	0.3533	0.3317	0.3392	0.3414	0.3312	0.3392	0.3334	0.3235	0.3361
FUSCCTNBC048.TT_RNAseq	0.3563	0.3607	0.3418	0.3335	0.3427	0.342	0.3089	0.3147	0.3589	0.3646	0.3383	0.3296	0.3403	0.3086	0.3314	0.3437	0.3367	0.3091	0.3436	0.3372	0.3507	0.3269	0.3381	0.3621	0.3176	0.3333	0.3374	0.3243	0.3245	0.3336	0.3205	0.3552	0.3301	0.3354	0.325	0.3511	0.3566	0.3342	0.3319	0.3343	0.3558	0.3291	0.3386	0.346	0.3351	0.3451	0.3366	0.3296	0.3331
FUSCCTNBC050.PT_RNAseq	0.3393	0.368	0.3565	0.3433	0.3594	0.3297	0.3181	0.3333	0.3767	0.3747	0.3684	0.3584	0.3596	0.3344	0.3725	0.3806	0.3783	0.3538	0.3613	0.3752	0.3301	0.3106	0.3583	0.3459	0.3369	0.3341	0.3481	0.3141	0.3286	0.3547	0.3655	0.3496	0.3514	0.3691	0.3626	0.3594	0.3586	0.3228	0.3371	0.3468	0.3774	0.3544	0.3528	0.3465	0.3475	0.3714	0.3706	0.3622	0.3669
FUSCCTNBC050.TT_RNAseq	0.3419	0.3425	0.3391	0.3171	0.3274	0.3154	0.2897	0.3304	0.3384	0.3365	0.3424	0.3502	0.3517	0.3237	0.3294	0.3642	0.3595	0.3364	0.3312	0.3599	0.3365	0.3239	0.349	0.352	0.329	0.3142	0.3423	0.3199	0.3235	0.3311	0.3411	0.3403	0.3168	0.3497	0.3409	0.3522	0.3307	0.3076	0.3564	0.3359	0.3329	0.3202	0.3358	0.3353	0.3439	0.3347	0.3647	0.3545	0.3369
FUSCCTNBC052.TT_RNAseq	0.3201	0.3375	0.3346	0.3484	0.3399	0.3402	0.296	0.3111	0.3291	0.3328	0.3175	0.3434	0.3695	0.3394	0.3224	0.3414	0.3328	0.3205	0.3361	0.3276	0.3272	0.2903	0.3181	0.3424	0.322	0.3017	0.3221	0.295	0.3181	0.3301	0.3478	0.3198	0.3286	0.3258	0.3199	0.329	0.3469	0.3395	0.3397	0.3136	0.3599	0.3314	0.3163	0.3324	0.3334	0.3601	0.3589	0.3457	0.3327
FUSCCTNBC054.TT_RNAseq	0.3578	0.3686	0.3531	0.3294	0.334	0.3355	0.3092	0.3145	0.3596	0.3668	0.342	0.3368	0.3426	0.3218	0.3335	0.3507	0.3491	0.3201	0.3657	0.3378	0.3723	0.3337	0.3278	0.3396	0.3116	0.3526	0.3228	0.3048	0.3196	0.334	0.3246	0.3415	0.3502	0.3637	0.3343	0.3454	0.3737	0.3448	0.3252	0.3363	0.3639	0.3538	0.3359	0.339	0.3347	0.364	0.3372	0.3224	0.3429
FUSCCTNBC055.TT_RNAseq	0.3669	0.3585	0.3495	0.3265	0.3521	0.3444	0.3154	0.3529	0.3412	0.3382	0.332	0.3865	0.3481	0.3405	0.3281	0.3619	0.3501	0.341	0.3423	0.3363	0.3409	0.3218	0.353	0.3405	0.3427	0.3289	0.3503	0.3278	0.3346	0.3491	0.3476	0.374	0.3375	0.3428	0.3265	0.3619	0.3688	0.353	0.3515	0.338	0.36	0.3536	0.3461	0.3301	0.3357	0.3633	0.3613	0.349	0.3547
FUSCCTNBC056.TT_RNAseq	0.3411	0.3581	0.3445	0.3402	0.3732	0.3661	0.2995	0.3206	0.3667	0.3565	0.3597	0.3368	0.3652	0.3321	0.3435	0.3749	0.3528	0.3218	0.3318	0.3374	0.3359	0.3066	0.3333	0.3403	0.3087	0.3508	0.3338	0.3077	0.3502	0.3248	0.3645	0.3537	0.3392	0.3398	0.3263	0.3521	0.3603	0.3406	0.3258	0.3588	0.3616	0.3502	0.3613	0.3417	0.3495	0.3631	0.3505	0.3334	0.3513
FUSCCTNBC057.PT_RNAseq	0.3212	0.3439	0.3293	0.3579	0.3662	0.3417	0.3129	0.3116	0.3561	0.3526	0.3388	0.3425	0.3596	0.3274	0.3557	0.3617	0.3582	0.3154	0.3495	0.3482	0.3475	0.3189	0.3228	0.3489	0.3091	0.3339	0.3447	0.3145	0.3478	0.3437	0.3423	0.345	0.3223	0.3639	0.3489	0.3511	0.3406	0.3078	0.3291	0.3508	0.347	0.3329	0.3265	0.3171	0.3465	0.3575	0.3497	0.3317	0.3559
FUSCCTNBC057.TT_RNAseq	0.3888	0.3532	0.3421	0.3389	0.3413	0.3412	0.3107	0.3193	0.3496	0.354	0.3536	0.3629	0.3848	0.3657	0.3547	0.3649	0.3569	0.3277	0.3567	0.3585	0.3606	0.3231	0.8426	0.3512	0.3423	0.3413	0.3747	0.3464	0.3399	0.3537	0.3609	0.3771	0.334	0.3617	0.3584	0.342	0.3706	0.3381	0.3503	0.3523	0.3637	0.3485	0.3394	0.3387	0.3557	0.3736	0.3693	0.3551	0.3488
FUSCCTNBC058.TT_RNAseq	0.3519	0.3407	0.3359	0.3177	0.3536	0.3384	0.3199	0.2938	0.3616	0.3701	0.3556	0.3472	0.3626	0.3445	0.3455	0.3601	0.3577	0.3553	0.3423	0.3533	0.347	0.3184	0.3391	0.3558	0.3298	0.3163	0.3469	0.3206	0.3094	0.3339	0.3547	0.3548	0.3313	0.3343	0.3353	0.3378	0.3557	0.328	0.3427	0.3357	0.371	0.344	0.359	0.342	0.3199	0.3618	0.3703	0.3626	0.3369
FUSCCTNBC059.TT_RNAseq	0.3336	0.3226	0.3242	0.3229	0.35	0.3377	0.2756	0.3135	0.3625	0.3544	0.346	0.3334	0.3806	0.3428	0.3255	0.3584	0.3621	0.3388	0.3294	0.3277	0.3177	0.298	0.3327	0.3294	0.3209	0.3342	0.3499	0.3314	0.3149	0.3314	0.3335	0.3523	0.3301	0.3342	0.3409	0.3489	0.3461	0.3464	0.3319	0.3349	0.3511	0.3318	0.3115	0.3191	0.3255	0.3382	0.3548	0.3333	0.3302
FUSCCTNBC063.TT_RNAseq	0.3713	0.3552	0.3387	0.3619	0.3639	0.3595	0.3322	0.3212	0.3664	0.3511	0.3594	0.3539	0.3585	0.3256	0.3697	0.3601	0.3555	0.3309	0.3448	0.3526	0.342	0.3119	0.346	0.3326	0.3443	0.3306	0.3532	0.3383	0.3465	0.3518	0.3644	0.3553	0.3372	0.3624	0.3609	0.3639	0.3605	0.3483	0.3446	0.3531	0.3836	0.367	0.3575	0.3578	0.3512	0.4125	0.3795	0.3643	0.3622
FUSCCTNBC065.TT_RNAseq	0.352	0.3434	0.3426	0.3291	0.368	0.3481	0.3181	0.334	0.3873	0.382	0.3601	0.3168	0.3497	0.3312	0.3402	0.3729	0.3756	0.3574	0.3467	0.3329	0.3642	0.3293	0.3426	0.3498	0.3479	0.3397	0.3515	0.3296	0.325	0.3506	0.3564	0.3551	0.3476	0.3375	0.3302	0.3564	0.3659	0.3404	0.3581	0.3341	0.3773	0.3559	0.3413	0.3296	0.3245	0.3431	0.3587	0.3441	0.3514
FUSCCTNBC066.TT_RNAseq	0.3462	0.3513	0.342	0.3301	0.3432	0.3314	0.3	0.3055	0.3428	0.3516	0.3635	0.3491	0.3607	0.3368	0.3432	0.3543	0.3562	0.3111	0.3756	0.3682	0.3403	0.3195	0.3628	0.3528	0.3206	0.3426	0.3302	0.316	0.3328	0.3307	0.3581	0.3432	0.3325	0.3338	0.3266	0.377	0.3315	0.3194	0.3172	0.3471	0.3527	0.3481	0.3178	0.328	0.3422	0.3533	0.3585	0.3535	0.3447
FUSCCTNBC068.PT_RNAseq	0.3614	0.3423	0.336	0.3636	0.3766	0.3639	0.3231	0.3458	0.3773	0.372	0.3534	0.349	0.3657	0.3551	0.3726	0.3743	0.3607	0.3545	0.3496	0.3548	0.3559	0.3272	0.3474	0.3567	0.3321	0.325	0.369	0.3443	0.3377	0.3401	0.3681	0.3463	0.355	0.3804	0.3653	0.3393	0.3559	0.3289	0.3633	0.372	0.378	0.3502	0.357	0.3714	0.3619	0.3774	0.3726	0.3712	0.3589
FUSCCTNBC068.TT_RNAseq	0.341	0.3387	0.3223	0.3399	0.3671	0.3646	0.2995	0.327	0.3712	0.3644	0.3478	0.3398	0.3401	0.3279	0.3706	0.3624	0.3507	0.3363	0.3401	0.3411	0.3547	0.325	0.3414	0.3568	0.3211	0.3174	0.3506	0.3102	0.3186	0.3324	0.3584	0.3404	0.3461	0.361	0.3445	0.3388	0.3327	0.301	0.3429	0.3616	0.3565	0.3247	0.3462	0.3623	0.3504	0.3609	0.3609	0.3624	0.3433
FUSCCTNBC070.TT_RNAseq	0.3699	0.3364	0.3345	0.3385	0.3487	0.334	0.3274	0.32	0.3717	0.3702	0.3592	0.3578	0.3505	0.3362	0.3525	0.353	0.3572	0.3317	0.3528	0.3589	0.3398	0.3114	0.3497	0.3331	0.3403	0.3277	0.3706	0.3368	0.3032	0.3523	0.3373	0.3252	0.339	0.3489	0.3308	0.3594	0.3416	0.3263	0.33	0.3324	0.3505	0.3398	0.3625	0.3423	0.3426	0.3703	0.3655	0.3521	0.352
FUSCCTNBC072.TT_RNAseq	0.3581	0.3399	0.3164	0.3455	0.3547	0.3472	0.3216	0.33	0.3635	0.3587	0.3602	0.3509	0.3625	0.3452	0.3386	0.3592	0.3436	0.3433	0.3575	0.3329	0.3491	0.3323	0.3366	0.366	0.341	0.3085	0.3473	0.3175	0.3496	0.3409	0.3368	0.3486	0.3395	0.3454	0.328	0.3741	0.3714	0.3547	0.3396	0.3718	0.3532	0.3311	0.3496	0.3466	0.3508	0.3685	0.3663	0.3579	0.3591
FUSCCTNBC073.TT_RNAseq	0.3346	0.3464	0.3332	0.3187	0.3471	0.3386	0.2915	0.3141	0.3232	0.3359	0.3372	0.3101	0.3485	0.3314	0.3273	0.354	0.3466	0.3198	0.36	0.3196	0.3314	0.3184	0.3402	0.3215	0.3241	0.3221	0.3396	0.3166	0.3246	0.3353	0.37	0.3512	0.3363	0.3578	0.3413	0.3486	0.3135	0.2907	0.2992	0.301	0.3679	0.3565	0.3175	0.3187	0.3309	0.3341	0.3401	0.3169	0.3483
FUSCCTNBC075.TT_RNAseq	0.3317	0.3458	0.3413	0.329	0.3483	0.3403	0.2994	0.3083	0.3559	0.3437	0.3514	0.3469	0.3488	0.3311	0.3404	0.3674	0.3589	0.3143	0.3437	0.3389	0.3222	0.2927	0.3517	0.3268	0.3145	0.3347	0.3511	0.3248	0.3266	0.3251	0.3413	0.3183	0.3435	0.3474	0.3396	0.335	0.3448	0.327	0.3414	0.3208	0.3765	0.3652	0.3269	0.3424	0.3209	0.3462	0.3547	0.3258	0.3602
FUSCCTNBC076.TT_RNAseq	0.3606	0.3693	0.3436	0.3641	0.3656	0.3696	0.314	0.344	0.3608	0.369	0.3478	0.3544	0.3498	0.3369	0.3362	0.3688	0.3545	0.3374	0.3694	0.3546	0.3607	0.3417	0.3827	0.3598	0.3299	0.3384	0.3665	0.3466	0.3476	0.3304	0.3621	0.3574	0.3559	0.3615	0.355	0.3662	0.3781	0.3635	0.3596	0.347	0.3822	0.3502	0.3467	0.3455	0.3421	0.3513	0.3691	0.3571	0.3766
FUSCCTNBC078.TT_RNAseq	0.3398	0.3253	0.3228	0.3479	0.3554	0.3541	0.3038	0.3034	0.3477	0.347	0.3472	0.3201	0.3266	0.3053	0.3281	0.3664	0.3626	0.3159	0.3046	0.3306	0.3444	0.3308	0.3239	0.3521	0.3174	0.2999	0.3226	0.304	0.3388	0.3327	0.3337	0.3456	0.3377	0.3254	0.3227	0.3423	0.3647	0.3428	0.3466	0.3157	0.3626	0.3587	0.3533	0.3552	0.3256	0.333	0.3724	0.3652	0.3251
FUSCCTNBC079.PT_RNAseq	0.369	0.3505	0.3396	0.3306	0.3648	0.364	0.3159	0.3259	0.3744	0.3654	0.3683	0.3677	0.3638	0.3291	0.3489	0.386	0.3798	0.3517	0.364	0.3661	0.3659	0.3546	0.3638	0.3527	0.3358	0.3389	0.3563	0.325	0.3522	0.3352	0.3592	0.3672	0.3453	0.3635	0.3621	0.3669	0.3769	0.3577	0.3515	0.352	0.4039	0.3729	0.3553	0.3355	0.3519	0.3691	0.3733	0.3595	0.3604
FUSCCTNBC079.TT_RNAseq	0.3785	0.352	0.3473	0.3491	0.3648	0.3608	0.3137	0.3284	0.3712	0.3656	0.3684	0.3646	0.3549	0.3294	0.3513	0.385	0.3736	0.3498	0.367	0.364	0.3694	0.3562	0.3575	0.3582	0.3404	0.3377	0.3574	0.33	0.3496	0.3384	0.3547	0.3575	0.3561	0.3605	0.3595	0.3587	0.3753	0.3584	0.3444	0.3529	0.4043	0.3724	0.3511	0.3427	0.354	0.3724	0.3804	0.356	0.3645
FUSCCTNBC080.PT_RNAseq	0.3244	0.3579	0.3344	0.3595	0.3536	0.3439	0.3176	0.3227	0.3784	0.3734	0.3603	0.3408	0.3666	0.3499	0.3586	0.3904	0.3859	0.3553	0.3682	0.3814	0.3304	0.3106	0.3715	0.357	0.329	0.3443	0.3588	0.3369	0.3221	0.3602	0.363	0.353	0.3441	0.3619	0.3552	0.3585	0.3649	0.3388	0.3577	0.3462	0.3647	0.3409	0.3775	0.3391	0.3306	0.3644	0.3759	0.3457	0.3381
FUSCCTNBC080.TT_RNAseq	0.3633	0.3558	0.3542	0.3508	0.3542	0.3436	0.3041	0.3169	0.3644	0.3568	0.377	0.355	0.3698	0.3496	0.3602	0.3745	0.3713	0.3321	0.3643	0.3479	0.3541	0.3534	0.3453	0.3588	0.3622	0.3319	0.3643	0.3408	0.3267	0.3432	0.3692	0.3153	0.3534	0.3601	0.3539	0.3766	0.3681	0.3445	0.3251	0.3299	0.3601	0.3364	0.3412	0.339	0.3323	0.367	0.3544	0.359	0.3603
FUSCCTNBC081.TT_RNAseq	0.3378	0.3313	0.322	0.3408	0.3486	0.3411	0.2831	0.3131	0.3486	0.3435	0.3377	0.3245	0.3457	0.3172	0.3485	0.3418	0.3445	0.3181	0.3485	0.3411	0.348	0.3182	0.3343	0.3273	0.3004	0.306	0.337	0.3089	0.3258	0.332	0.3384	0.337	0.3092	0.3289	0.3151	0.343	0.349	0.3418	0.3464	0.3294	0.3701	0.3409	0.3075	0.3082	0.3423	0.3453	0.3666	0.3547	0.3077
FUSCCTNBC083.TT_RNAseq	0.3585	0.3336	0.3186	0.3324	0.3352	0.336	0.3003	0.3298	0.354	0.3411	0.3172	0.358	0.3315	0.3122	0.318	0.3341	0.3349	0.3336	0.3565	0.3366	0.314	0.297	0.3226	0.3278	0.3064	0.2918	0.3572	0.3163	0.3308	0.3197	0.3248	0.3089	0.3136	0.3046	0.2967	0.3341	0.3352	0.3199	0.3039	0.3436	0.3335	0.3138	0.3341	0.3181	0.3314	0.3348	0.3555	0.3504	0.3431
FUSCCTNBC084.TT_RNAseq	0.332	0.3425	0.323	0.3234	0.356	0.3491	0.3037	0.3299	0.3546	0.3595	0.3325	0.3484	0.3409	0.32	0.3472	0.3597	0.3554	0.3356	0.3448	0.3466	0.3582	0.3165	0.3417	0.3361	0.3164	0.3349	0.3454	0.3212	0.3022	0.342	0.3599	0.3517	0.3284	0.3493	0.3297	0.349	0.3681	0.3485	0.3347	0.3493	0.3773	0.3665	0.3494	0.3181	0.3065	0.3646	0.3595	0.3426	0.3608
FUSCCTNBC085.TT_RNAseq	0.3526	0.3232	0.3182	0.3316	0.3494	0.3459	0.3406	0.3089	0.3465	0.347	0.3548	0.3597	0.3478	0.3141	0.3198	0.3602	0.3642	0.3106	0.3302	0.3312	0.2913	0.2657	0.3114	0.3156	0.3141	0.3146	0.3128	0.2913	0.3321	0.3181	0.333	0.3329	0.3195	0.3328	0.3269	0.3408	0.354	0.3371	0.3318	0.3473	0.3643	0.3457	0.3549	0.3506	0.3335	0.3496	0.3474	0.3296	0.336
FUSCCTNBC086.TT_RNAseq	0.3164	0.3557	0.3345	0.3291	0.3315	0.3308	0.3066	0.3313	0.3583	0.3554	0.3219	0.3282	0.3352	0.3008	0.3182	0.3476	0.3554	0.3158	0.3312	0.3289	0.3153	0.2938	0.3122	0.3502	0.3288	0.3396	0.3332	0.306	0.3201	0.3469	0.3397	0.3172	0.3128	0.3231	0.332	0.3637	0.3239	0.3282	0.3191	0.3235	0.3592	0.3327	0.3383	0.3557	0.3356	0.3604	0.3572	0.3491	0.3507
FUSCCTNBC087.PT_RNAseq	0.3571	0.3526	0.3361	0.3492	0.3621	0.3574	0.3239	0.3382	0.3601	0.3639	0.3562	0.3636	0.3416	0.3327	0.3494	0.3755	0.3706	0.3445	0.3452	0.3454	0.3536	0.3162	0.3704	0.36	0.3163	0.3405	0.3331	0.3083	0.341	0.3747	0.3653	0.3607	0.3319	0.3449	0.3403	0.3836	0.3835	0.3536	0.3447	0.3362	0.3643	0.3452	0.3315	0.3684	0.3457	0.369	0.3864	0.3754	0.3511
FUSCCTNBC087.TT_RNAseq	0.344	0.3384	0.3284	0.3234	0.3469	0.342	0.31	0.3468	0.3688	0.3713	0.3487	0.3691	0.3541	0.3372	0.362	0.3795	0.3621	0.3575	0.3674	0.3467	0.3613	0.3407	0.3484	0.362	0.3346	0.347	0.3526	0.3213	0.3262	0.3336	0.362	0.3525	0.3601	0.3492	0.3476	0.3528	0.3457	0.3204	0.3252	0.3389	0.3568	0.335	0.339	0.3294	0.3419	0.3451	0.3505	0.3443	0.3438
FUSCCTNBC088.TT_RNAseq	0.3312	0.3289	0.3155	0.3284	0.36	0.3462	0.2806	0.3177	0.3478	0.3455	0.3295	0.342	0.3101	0.2954	0.3382	0.3407	0.3315	0.3642	0.3298	0.3301	0.3446	0.3146	0.3254	0.3321	0.3218	0.3015	0.3301	0.2984	0.3277	0.3367	0.3515	0.3422	0.3193	0.3226	0.3209	0.3607	0.3255	0.2887	0.3201	0.3485	0.3385	0.3298	0.3382	0.3037	0.3331	0.3287	0.3599	0.3348	0.3304
FUSCCTNBC090.TT_RNAseq	0.3403	0.3256	0.3158	0.3395	0.3367	0.3227	0.2925	0.3208	0.3352	0.3354	0.3384	0.3535	0.3589	0.3318	0.3442	0.3629	0.3452	0.3264	0.3298	0.3461	0.3247	0.3065	0.3482	0.3417	0.3164	0.3086	0.3423	0.3242	0.3345	0.3255	0.3416	0.3631	0.3398	0.3333	0.3163	0.3264	0.346	0.3272	0.345	0.3356	0.3402	0.327	0.3315	0.3415	0.342	0.3652	0.3549	0.3462	0.333
FUSCCTNBC091.TT_RNAseq	0.3754	0.3462	0.3322	0.3647	0.3609	0.3509	0.3346	0.3034	0.3721	0.3618	0.3489	0.3321	0.3662	0.347	0.3387	0.3922	0.3852	0.3358	0.3501	0.372	0.3633	0.3472	0.3389	0.3454	0.3254	0.3281	0.3637	0.3257	0.3225	0.3271	0.3252	0.3501	0.3457	0.3426	0.3439	0.3644	0.351	0.3232	0.3373	0.3285	0.3376	0.3317	0.3654	0.2975	0.3479	0.3247	0.3702	0.3556	0.3575
FUSCCTNBC092.TT_RNAseq	0.3227	0.3377	0.3197	0.35	0.332	0.3292	0.328	0.2967	0.357	0.3593	0.3542	0.3343	0.3434	0.3178	0.344	0.3722	0.361	0.3324	0.3387	0.3281	0.3324	0.2995	0.3373	0.348	0.3027	0.3121	0.3451	0.3195	0.3288	0.3337	0.3614	0.3513	0.3126	0.3259	0.318	0.324	0.3705	0.3522	0.3374	0.3446	0.3501	0.3317	0.3401	0.3301	0.3239	0.3424	0.3461	0.3297	0.3543
FUSCCTNBC093.TT_RNAseq	0.3382	0.3556	0.3246	0.2981	0.3362	0.33	0.3136	0.3086	0.3344	0.3362	0.3108	0.3583	0.3309	0.3096	0.3329	0.3442	0.337	0.3128	0.3514	0.335	0.2995	0.2816	0.3342	0.3168	0.3018	0.3219	0.3149	0.2997	0.316	0.3232	0.3284	0.2973	0.3059	0.31	0.3109	0.349	0.3479	0.3387	0.3021	0.3176	0.3524	0.3203	0.3202	0.3153	0.3139	0.3272	0.3236	0.3122	0.3213
FUSCCTNBC095.PT_RNAseq	0.3652	0.3587	0.3422	0.345	0.3527	0.347	0.2925	0.3248	0.3451	0.3539	0.3508	0.3835	0.3676	0.3483	0.3369	0.3799	0.3661	0.3469	0.3387	0.3538	0.3442	0.3172	0.3392	0.3282	0.3387	0.3216	0.3707	0.3375	0.3346	0.3692	0.3485	0.365	0.3605	0.3536	0.3364	0.3513	0.3715	0.3361	0.3491	0.3376	0.3632	0.3494	0.3628	0.3387	0.3406	0.3601	0.358	0.3435	0.3621
FUSCCTNBC095.TT_RNAseq	0.3729	0.3612	0.3433	0.3441	0.3528	0.3462	0.2969	0.3309	0.3505	0.3451	0.3546	0.3942	0.3735	0.3469	0.3439	0.3826	0.3733	0.3499	0.3546	0.3608	0.3572	0.3332	0.3485	0.3383	0.3546	0.3211	0.3756	0.3373	0.3255	0.3655	0.3411	0.3617	0.3676	0.3457	0.3357	0.3446	0.3746	0.3451	0.3576	0.3462	0.3595	0.3456	0.3595	0.3375	0.3379	0.3666	0.3662	0.3533	0.373
FUSCCTNBC096.TT_RNAseq	0.3442	0.3708	0.343	0.3481	0.3894	0.3656	0.3061	0.3151	0.3735	0.3692	0.358	0.3575	0.3646	0.3405	0.3519	0.3877	0.3793	0.3343	0.365	0.3763	0.3366	0.301	0.3419	0.3608	0.3291	0.3468	0.3506	0.312	0.3617	0.3308	0.3486	0.3559	0.3396	0.3208	0.3182	0.3815	0.3643	0.3466	0.3336	0.37	0.3544	0.3412	0.3426	0.3411	0.3453	0.3522	0.356	0.3427	0.3524
FUSCCTNBC097.PT_RNAseq	0.3817	0.3611	0.3502	0.3303	0.3675	0.3589	0.3094	0.3354	0.3752	0.3724	0.3713	0.3482	0.3566	0.3336	0.3543	0.394	0.3788	0.3486	0.3393	0.3563	0.3546	0.3306	0.3717	0.3656	0.3303	0.3535	0.3687	0.3222	0.3451	0.3508	0.3823	0.3771	0.3403	0.3637	0.3497	0.3703	0.3665	0.3444	0.349	0.3595	0.3829	0.3572	0.3525	0.3573	0.3584	0.3596	0.3643	0.3494	0.3555
FUSCCTNBC097.TT_RNAseq	0.3723	0.3575	0.3494	0.3222	0.3717	0.3556	0.3039	0.3297	0.3711	0.3664	0.3598	0.3399	0.3501	0.3222	0.3544	0.3881	0.3761	0.3548	0.3535	0.3645	0.3516	0.3295	0.3571	0.3502	0.3281	0.3593	0.3584	0.3125	0.3422	0.3428	0.3658	0.373	0.3355	0.3552	0.3371	0.3654	0.3588	0.3444	0.3412	0.3497	0.3797	0.3625	0.3484	0.352	0.3419	0.3514	0.3633	0.3527	0.353
FUSCCTNBC098.TT_RNAseq	0.3082	0.3385	0.3261	0.3036	0.3358	0.3165	0.2775	0.3105	0.3386	0.3374	0.3235	0.3239	0.3251	0.2933	0.3125	0.3506	0.3464	0.3323	0.3413	0.3089	0.3372	0.317	0.3321	0.3312	0.2918	0.3269	0.3419	0.3048	0.3313	0.3347	0.3435	0.3256	0.3165	0.325	0.3302	0.342	0.3256	0.2939	0.3308	0.3373	0.325	0.3067	0.3188	0.3214	0.3134	0.3493	0.3519	0.3402	0.352
FUSCCTNBC099.PT_RNAseq	0.369	0.3487	0.3453	0.334	0.3609	0.343	0.3169	0.3337	0.3766	0.3774	0.3494	0.3579	0.359	0.3287	0.3675	0.3627	0.3611	0.3423	0.3751	0.3783	0.3494	0.3241	0.3521	0.3473	0.3343	0.3144	0.3692	0.3414	0.3385	0.3243	0.3786	0.3979	0.359	0.3501	0.3355	0.3586	0.3759	0.3516	0.3513	0.3569	0.356	0.3427	0.3508	0.3554	0.3528	0.3673	0.366	0.3507	0.3658
FUSCCTNBC099.TT_RNAseq	0.3668	0.3385	0.342	0.3473	0.3422	0.3328	0.3209	0.3133	0.3701	0.3694	0.3574	0.3651	0.3551	0.3333	0.3539	0.3431	0.338	0.3399	0.3734	0.3767	0.3441	0.3166	0.3436	0.3363	0.3515	0.3289	0.3646	0.3341	0.3434	0.3251	0.3726	0.3844	0.3508	0.3495	0.3299	0.3578	0.3668	0.3438	0.3484	0.3494	0.3544	0.3365	0.3464	0.36	0.3431	0.364	0.3625	0.3525	0.3743
FUSCCTNBC100.TT_RNAseq	0.3448	0.3538	0.3372	0.3323	0.3449	0.3328	0.2963	0.3342	0.3684	0.3702	0.3246	0.354	0.3419	0.3163	0.3427	0.3497	0.3473	0.3389	0.3382	0.3288	0.3401	0.328	0.3354	0.3433	0.3429	0.3253	0.3326	0.3143	0.3296	0.3477	0.3683	0.3602	0.3165	0.3623	0.3518	0.3546	0.3604	0.3408	0.3109	0.3544	0.3628	0.3402	0.3505	0.3485	0.3421	0.367	0.3787	0.367	0.3461
FUSCCTNBC101.TT_RNAseq	0.3451	0.362	0.3348	0.332	0.3516	0.3374	0.3021	0.3207	0.3435	0.357	0.3451	0.3475	0.3636	0.3613	0.3363	0.3438	0.3451	0.3421	0.3508	0.3485	0.327	0.3067	0.3445	0.3463	0.3186	0.3094	0.3421	0.3293	0.3349	0.3513	0.354	0.338	0.3082	0.3823	0.3629	0.368	0.3516	0.3268	0.3247	0.3466	0.3753	0.3528	0.3398	0.3147	0.3324	0.3741	0.3483	0.3393	0.3546
FUSCCTNBC102.PT_RNAseq	0.3648	0.3623	0.3348	0.3494	0.357	0.3503	0.3229	0.3125	0.366	0.3718	0.3577	0.3575	0.3525	0.3208	0.3463	0.3635	0.3726	0.3535	0.3617	0.3639	0.3587	0.3234	0.3389	0.3611	0.3433	0.3448	0.34	0.3233	0.3459	0.3476	0.3427	0.3316	0.351	0.3644	0.3545	0.3515	0.359	0.3442	0.3359	0.3439	0.3679	0.34	0.3641	0.347	0.3403	0.3565	0.3575	0.3435	0.3557
FUSCCTNBC102.TT_RNAseq	0.3336	0.3245	0.3027	0.3254	0.317	0.31	0.2923	0.2617	0.3431	0.348	0.3262	0.3136	0.3285	0.2983	0.3159	0.3334	0.341	0.3196	0.3313	0.3273	0.3152	0.2986	0.3076	0.3282	0.3062	0.3102	0.3058	0.2976	0.3186	0.3049	0.3105	0.2988	0.3279	0.3252	0.3196	0.3167	0.3272	0.3175	0.3031	0.3157	0.3411	0.3158	0.3248	0.3054	0.3059	0.3289	0.326	0.3174	0.31
FUSCCTNBC103.PT_RNAseq	0.3634	0.3524	0.3301	0.3375	0.3646	0.3498	0.3149	0.3316	0.3665	0.3633	0.3568	0.3642	0.3693	0.3323	0.3424	0.3633	0.3589	0.3337	0.3577	0.3644	0.3423	0.3219	0.3564	0.3491	0.3502	0.3165	0.3603	0.3303	0.3264	0.334	0.3367	0.3676	0.3505	0.3337	0.3251	0.3446	0.3601	0.3462	0.3528	0.332	0.366	0.3508	0.369	0.3539	0.3427	0.3649	0.3797	0.3574	0.3542
FUSCCTNBC103.TT_RNAseq	0.352	0.3311	0.3073	0.3297	0.3416	0.3295	0.2864	0.3009	0.3476	0.3453	0.3444	0.361	0.3338	0.3039	0.3264	0.3434	0.3396	0.3353	0.3373	0.3562	0.3248	0.3045	0.3421	0.3399	0.3265	0.3146	0.3376	0.3153	0.3095	0.3177	0.316	0.3306	0.338	0.3233	0.3217	0.3215	0.3462	0.3298	0.3367	0.3185	0.3446	0.3355	0.3567	0.3327	0.3349	0.3518	0.3458	0.3393	0.3432
FUSCCTNBC105.TT_RNAseq	0.3323	0.3311	0.3079	0.3141	0.3464	0.3262	0.2931	0.3109	0.3616	0.3601	0.3265	0.3386	0.3374	0.3171	0.3375	0.3624	0.3513	0.3225	0.3421	0.3355	0.3227	0.3141	0.3394	0.3073	0.2977	0.3501	0.3564	0.3122	0.3108	0.3418	0.3351	0.3216	0.3355	0.3235	0.3102	0.3526	0.3248	0.3017	0.335	0.3362	0.3462	0.3342	0.3166	0.3038	0.3272	0.3439	0.3564	0.3437	0.3405
FUSCCTNBC107.TT_RNAseq	0.3372	0.3426	0.3284	0.3257	0.3322	0.3236	0.3227	0.3033	0.3401	0.3398	0.3302	0.3417	0.3604	0.3425	0.3249	0.3209	0.3131	0.346	0.3454	0.326	0.3366	0.3086	0.3405	0.3217	0.3249	0.3329	0.3356	0.3022	0.3037	0.3458	0.3324	0.3542	0.3307	0.3312	0.3257	0.3177	0.3544	0.3446	0.3454	0.3524	0.3233	0.3198	0.338	0.3227	0.3421	0.3356	0.3468	0.333	0.3412
FUSCCTNBC110.TT_RNAseq	0.3706	0.3483	0.3386	0.333	0.3348	0.3234	0.3098	0.3275	0.3452	0.3565	0.3448	0.3355	0.3262	0.3001	0.3224	0.3584	0.3556	0.3585	0.3527	0.3518	0.3239	0.301	0.3348	0.334	0.302	0.3425	0.3382	0.2987	0.3238	0.3433	0.3461	0.3206	0.331	0.3338	0.3142	0.3512	0.3933	0.373	0.3466	0.3315	0.3497	0.3298	0.3228	0.3156	0.3323	0.3426	0.337	0.3252	0.3489
FUSCCTNBC113.PT_RNAseq	0.3667	0.346	0.3384	0.347	0.3658	0.3568	0.3295	0.3431	0.3647	0.3635	0.3804	0.3553	0.371	0.3404	0.3542	0.3993	0.3953	0.3592	0.37	0.3737	0.3708	0.3584	0.3588	0.3606	0.3313	0.3398	0.3736	0.34	0.3555	0.3464	0.3609	0.3759	0.359	0.3844	0.3705	0.3922	0.357	0.3409	0.3464	0.3537	0.3758	0.3547	0.3348	0.3587	0.3536	0.3664	0.3573	0.3524	0.3561
FUSCCTNBC113.TT_RNAseq	0.3269	0.3231	0.3219	0.3243	0.3296	0.3232	0.3054	0.3097	0.3386	0.3392	0.3541	0.3562	0.3523	0.3229	0.3346	0.362	0.3588	0.3353	0.363	0.341	0.3384	0.3247	0.3345	0.339	0.3169	0.3377	0.3647	0.3304	0.3311	0.3262	0.3339	0.3739	0.3434	0.3522	0.3389	0.3819	0.3276	0.3218	0.3302	0.3282	0.3576	0.334	0.326	0.3281	0.3351	0.343	0.343	0.3466	0.3309
FUSCCTNBC116.PT_RNAseq	0.3773	0.3541	0.3341	0.3476	0.3683	0.3492	0.3178	0.3404	0.3857	0.3899	0.3417	0.3586	0.3686	0.3506	0.3515	0.3732	0.3707	0.3437	0.3417	0.3835	0.3299	0.3082	0.3378	0.3516	0.3402	0.3503	0.3591	0.336	0.3393	0.3616	0.3512	0.3427	0.3426	0.3532	0.359	0.372	0.3657	0.3472	0.3407	0.3566	0.3722	0.36	0.3688	0.3561	0.339	0.372	0.3712	0.3534	0.339
FUSCCTNBC116.TT_RNAseq	0.3706	0.3449	0.328	0.3306	0.3543	0.3371	0.3005	0.3274	0.3696	0.3739	0.323	0.3512	0.3464	0.3315	0.3397	0.3562	0.3592	0.3327	0.3231	0.369	0.3325	0.3049	0.3336	0.3274	0.3244	0.3377	0.3377	0.3069	0.3302	0.3462	0.3337	0.325	0.3267	0.3343	0.3281	0.3488	0.3556	0.3418	0.3199	0.3398	0.3586	0.3459	0.3628	0.3326	0.3453	0.3523	0.3605	0.3366	0.336
FUSCCTNBC118.TT_RNAseq	0.3687	0.3671	0.3543	0.3343	0.3311	0.3186	0.3005	0.3306	0.3596	0.3659	0.3314	0.35	0.3792	0.3506	0.3442	0.352	0.3426	0.3326	0.3585	0.3411	0.3582	0.3362	0.358	0.3591	0.3382	0.3278	0.3463	0.3074	0.3308	0.3408	0.3855	0.365	0.3398	0.3597	0.3543	0.3661	0.3737	0.3628	0.3423	0.3548	0.3562	0.3288	0.3403	0.327	0.3556	0.3631	0.3713	0.356	0.378
FUSCCTNBC119.TT_RNAseq	0.3252	0.3128	0.3047	0.3456	0.3404	0.3181	0.2988	0.2973	0.344	0.3371	0.346	0.3365	0.3514	0.3384	0.3185	0.3217	0.3243	0.3312	0.3387	0.3425	0.3289	0.2999	0.304	0.3212	0.3086	0.3047	0.3324	0.2982	0.2923	0.324	0.3342	0.3332	0.3144	0.3005	0.3	0.341	0.3082	0.2871	0.3389	0.3126	0.3232	0.3013	0.3316	0.3121	0.3381	0.317	0.3176	0.3057	0.3204
FUSCCTNBC121.TT_RNAseq	0.3713	0.3761	0.3543	0.3564	0.3927	0.3776	0.3199	0.3406	0.3807	0.3802	0.3564	0.3673	0.3929	0.3645	0.3743	0.3855	0.3824	0.3245	0.3594	0.3594	0.3563	0.3418	0.3634	0.3462	0.3148	0.3468	0.367	0.3329	0.3444	0.389	0.3718	0.3739	0.344	0.372	0.36	0.3983	0.3689	0.3478	0.3558	0.3486	0.3863	0.3841	0.3601	0.376	0.3392	0.3792	0.3803	0.3572	0.3712
FUSCCTNBC123.PT_RNAseq	0.3416	0.3099	0.31	0.3457	0.327	0.3289	0.3095	0.2938	0.3308	0.3319	0.3419	0.3169	0.3324	0.3038	0.3542	0.341	0.3438	0.3162	0.337	0.3407	0.3129	0.2848	0.3394	0.3377	0.3394	0.2914	0.3552	0.3158	0.3306	0.3421	0.3421	0.3302	0.3249	0.3286	0.3302	0.341	0.3455	0.3188	0.3228	0.333	0.3542	0.3311	0.3268	0.3234	0.3193	0.332	0.3344	0.3197	0.3186
FUSCCTNBC123.TT_RNAseq	0.3247	0.3092	0.3018	0.3481	0.335	0.3227	0.3054	0.3043	0.3173	0.3162	0.3126	0.3181	0.3238	0.2902	0.3283	0.3314	0.3371	0.3102	0.3171	0.3517	0.2991	0.2789	0.3355	0.3357	0.3223	0.2954	0.3563	0.322	0.3324	0.337	0.3333	0.3156	0.325	0.3167	0.3053	0.3235	0.3217	0.3098	0.313	0.3371	0.3609	0.3387	0.3273	0.307	0.3007	0.3308	0.3309	0.3211	0.3173
FUSCCTNBC125.PT_RNAseq	0.3293	0.3399	0.3328	0.3627	0.3578	0.3475	0.3203	0.3287	0.3645	0.3584	0.3519	0.3471	0.3658	0.3396	0.3591	0.3696	0.3613	0.3199	0.3481	0.367	0.3501	0.3207	0.3251	0.3519	0.3136	0.3387	0.3417	0.312	0.339	0.3491	0.3477	0.3511	0.3348	0.3569	0.351	0.3567	0.3497	0.3157	0.3279	0.3542	0.3515	0.3408	0.3346	0.3277	0.3514	0.3576	0.3458	0.3287	0.369
FUSCCTNBC125.TT_RNAseq	0.3561	0.3325	0.3296	0.3436	0.3336	0.3171	0.3127	0.3193	0.3589	0.3541	0.3745	0.335	0.36	0.3417	0.3427	0.3715	0.3608	0.309	0.3617	0.3527	0.3491	0.305	0.3259	0.3569	0.3203	0.3404	0.3426	0.3084	0.3189	0.3226	0.3522	0.3446	0.3172	0.3447	0.3362	0.3462	0.3443	0.3192	0.3341	0.3137	0.3705	0.352	0.3314	0.3291	0.3158	0.3605	0.3668	0.3576	0.3459
FUSCCTNBC128.TT_RNAseq	0.352	0.3158	0.3181	0.3038	0.3275	0.3263	0.2876	0.3214	0.3429	0.3416	0.3182	0.3278	0.3594	0.3466	0.3444	0.3472	0.3343	0.3334	0.3581	0.3325	0.3165	0.2968	0.3408	0.3214	0.3074	0.3079	0.3443	0.3169	0.3106	0.3277	0.3387	0.3325	0.3375	0.3216	0.3093	0.329	0.3486	0.3214	0.3328	0.3353	0.3439	0.3284	0.3408	0.3154	0.3443	0.3367	0.3378	0.3265	0.3449
FUSCCTNBC129.PT_RNAseq	0.3681	0.3657	0.357	0.3646	0.3657	0.352	0.3319	0.3374	0.3797	0.3656	0.4008	0.3468	0.3796	0.3581	0.3594	0.403	0.3787	0.3406	0.3719	0.3782	0.3689	0.3274	0.348	0.3697	0.3383	0.3586	0.3592	0.338	0.3374	0.3316	0.3696	0.3721	0.3298	0.3792	0.3749	0.3703	0.3643	0.3369	0.352	0.3374	0.3806	0.3595	0.3493	0.3562	0.3415	0.3715	0.3875	0.3689	0.3675
FUSCCTNBC129.TT_RNAseq	0.3622	0.3408	0.336	0.3417	0.3377	0.3213	0.32	0.315	0.3551	0.3508	0.3798	0.3356	0.3703	0.3501	0.3398	0.3816	0.3644	0.3133	0.3556	0.3561	0.3501	0.3115	0.3242	0.3595	0.3126	0.3452	0.3441	0.3168	0.3226	0.3096	0.3538	0.3415	0.3153	0.3478	0.3425	0.3481	0.3463	0.3205	0.3303	0.3192	0.3758	0.3478	0.3369	0.3285	0.3249	0.3563	0.3619	0.3564	0.3395
FUSCCTNBC130.PT_RNAseq	0.3598	0.3797	0.3586	0.3559	0.3741	0.3677	0.3238	0.3378	0.3956	0.3886	0.3675	0.3675	0.3718	0.3492	0.3728	0.3715	0.3617	0.3417	0.3729	0.35	0.3537	0.3387	0.3679	0.3334	0.3378	0.3502	0.3651	0.3331	0.3327	0.3695	0.3981	0.3653	0.3256	0.3529	0.3425	0.3774	0.377	0.3462	0.3343	0.3591	0.3906	0.3609	0.3302	0.3604	0.3518	0.3965	0.3853	0.3756	0.3728
FUSCCTNBC130.TT_RNAseq	0.3297	0.3335	0.3265	0.3287	0.3375	0.3401	0.2952	0.3068	0.3589	0.3552	0.322	0.3426	0.3306	0.3211	0.3442	0.3375	0.3189	0.307	0.3508	0.3028	0.3331	0.3221	0.3227	0.314	0.3066	0.3232	0.3319	0.3077	0.2944	0.3264	0.3579	0.3187	0.294	0.3144	0.311	0.3468	0.3259	0.3151	0.3113	0.3271	0.3616	0.3385	0.3057	0.337	0.3044	0.3549	0.3413	0.3402	0.3254
FUSCCTNBC131.TT_RNAseq	0.3418	0.3431	0.3319	0.3499	0.3564	0.3485	0.3162	0.3191	0.3501	0.353	0.3581	0.3315	0.3803	0.3451	0.3321	0.3761	0.3657	0.347	0.3542	0.3491	0.3221	0.3033	0.368	0.3372	0.3237	0.3387	0.3389	0.3143	0.3263	0.3349	0.3456	0.3524	0.3465	0.3304	0.3279	0.3488	0.3735	0.3551	0.3396	0.3478	0.355	0.3348	0.3582	0.3211	0.3396	0.346	0.3588	0.3473	0.3661
FUSCCTNBC132.TT_RNAseq	0.373	0.365	0.3461	0.3388	0.3515	0.334	0.2673	0.3385	0.3573	0.3608	0.3665	0.3401	0.3683	0.3465	0.3477	0.3612	0.3438	0.3346	0.3486	0.3549	0.3539	0.326	0.3393	0.3466	0.325	0.3037	0.349	0.3215	0.3386	0.3435	0.3727	0.3479	0.3163	0.3541	0.3341	0.3344	0.3527	0.3475	0.345	0.3501	0.3564	0.3349	0.3246	0.339	0.3366	0.3549	0.3583	0.3461	0.3467
FUSCCTNBC134.PT_RNAseq	0.342	0.3515	0.347	0.3398	0.355	0.3507	0.2916	0.3246	0.3739	0.3698	0.3412	0.3303	0.3656	0.3399	0.3344	0.3661	0.3577	0.3288	0.354	0.3522	0.349	0.3403	0.3355	0.3625	0.3323	0.3428	0.3656	0.3399	0.3429	0.3518	0.3444	0.3427	0.3469	0.354	0.3445	0.3637	0.3525	0.3238	0.3299	0.3463	0.3639	0.3428	0.3454	0.329	0.3498	0.3312	0.3591	0.3501	0.3641
FUSCCTNBC134.TT_RNAseq	0.3454	0.3354	0.3372	0.3318	0.3572	0.3527	0.2915	0.3249	0.3664	0.3658	0.336	0.3315	0.3634	0.3379	0.3174	0.3635	0.3514	0.3195	0.3465	0.3503	0.3454	0.3338	0.3376	0.351	0.3291	0.3308	0.3599	0.3318	0.335	0.3478	0.3378	0.3344	0.3303	0.3441	0.3463	0.3475	0.3422	0.3172	0.331	0.3379	0.3574	0.3401	0.3512	0.3313	0.3542	0.3173	0.3568	0.3521	0.3649
FUSCCTNBC135.TT_RNAseq	0.362	0.3472	0.3299	0.3788	0.3657	0.3534	0.3009	0.3239	0.3701	0.3659	0.3581	0.3555	0.3637	0.3449	0.3345	0.3676	0.3642	0.3398	0.348	0.3513	0.3517	0.3191	0.3343	0.3534	0.3316	0.3118	0.3623	0.3356	0.3537	0.3292	0.3685	0.3437	0.3546	0.3481	0.3414	0.3645	0.3658	0.3446	0.3421	0.3457	0.3686	0.3407	0.3399	0.3246	0.3461	0.3515	0.3908	0.3745	0.3562
FUSCCTNBC136.TT_RNAseq	0.3327	0.3418	0.3366	0.3233	0.3315	0.3213	0.2809	0.3346	0.3527	0.3488	0.3341	0.3514	0.3746	0.3385	0.2999	0.3747	0.38	0.3482	0.3155	0.3504	0.332	0.2915	0.3129	0.3169	0.2952	0.3102	0.3378	0.3016	0.3071	0.3318	0.323	0.3438	0.3129	0.335	0.3293	0.3367	0.3582	0.3181	0.316	0.3303	0.3321	0.321	0.3279	0.3026	0.3357	0.3373	0.3655	0.3492	0.3289
FUSCCTNBC137.PT_RNAseq	0.3478	0.356	0.3518	0.3595	0.3553	0.3468	0.2973	0.301	0.3735	0.3834	0.3532	0.3582	0.3468	0.3074	0.3478	0.3767	0.3786	0.3409	0.3546	0.3455	0.3496	0.309	0.3387	0.3357	0.3326	0.323	0.3609	0.3334	0.3223	0.3358	0.3534	0.344	0.3269	0.3449	0.3237	0.3671	0.355	0.3311	0.3398	0.3546	0.3586	0.3377	0.3375	0.3382	0.3503	0.3593	0.3494	0.3346	0.3712
FUSCCTNBC137.TT_RNAseq	0.3459	0.3659	0.3592	0.3316	0.353	0.3501	0.2851	0.3178	0.3781	0.3782	0.3458	0.3516	0.3286	0.2962	0.3207	0.3643	0.3591	0.3382	0.3612	0.333	0.3395	0.3174	0.3376	0.3428	0.323	0.3144	0.3605	0.3257	0.3227	0.3195	0.3477	0.3376	0.3171	0.3427	0.323	0.3638	0.3495	0.3344	0.34	0.3472	0.3384	0.3287	0.3235	0.3424	0.3508	0.3568	0.3562	0.3414	0.3772
FUSCCTNBC138.TT_RNAseq	0.3515	0.3425	0.3328	0.3557	0.346	0.3434	0.32	0.3309	0.356	0.3489	0.3491	0.3469	0.3674	0.3391	0.3401	0.3524	0.3488	0.3275	0.3498	0.3676	0.3278	0.3109	0.3324	0.3364	0.3382	0.3247	0.3594	0.327	0.3236	0.3349	0.3474	0.3312	0.3293	0.3232	0.3123	0.353	0.3451	0.3201	0.3389	0.3527	0.3577	0.3353	0.3352	0.3189	0.3346	0.3727	0.3606	0.3524	0.3519
FUSCCTNBC140.PT_RNAseq	0.3867	0.3818	0.3756	0.373	0.4022	0.3868	0.3551	0.3633	0.4001	0.4066	0.3727	0.3985	0.3985	0.3549	0.3752	0.4056	0.3961	0.3972	0.3979	0.3745	0.4014	0.3721	0.3737	0.3756	0.3618	0.3541	0.3996	0.3684	0.368	0.3634	0.406	0.4185	0.3723	0.3879	0.3809	0.368	0.3961	0.3717	0.3739	0.3712	0.4053	0.3836	0.3711	0.3832	0.3877	0.3908	0.3946	0.4007	0.3945
FUSCCTNBC140.TT_RNAseq	0.3299	0.317	0.3142	0.3229	0.3371	0.322	0.292	0.3102	0.3322	0.3342	0.3116	0.3377	0.3316	0.3051	0.3023	0.3335	0.3334	0.3462	0.3265	0.3342	0.3378	0.319	0.3172	0.3231	0.3118	0.3045	0.3528	0.3293	0.3118	0.3026	0.3496	0.3554	0.3114	0.3534	0.3513	0.3099	0.3365	0.3236	0.3283	0.3087	0.3267	0.3135	0.3195	0.3244	0.3481	0.3285	0.3444	0.3448	0.349
FUSCCTNBC142.TT_RNAseq	0.3226	0.3299	0.3066	0.3567	0.3428	0.3227	0.2752	0.2754	0.3409	0.3348	0.3294	0.3173	0.3325	0.3239	0.3421	0.3329	0.3301	0.295	0.3383	0.3374	0.3315	0.3083	0.3181	0.3208	0.3175	0.305	0.3262	0.3004	0.3354	0.3228	0.3241	0.2965	0.2981	0.3401	0.3315	0.3548	0.3464	0.3355	0.3087	0.3154	0.3441	0.3269	0.3246	0.3385	0.3219	0.3317	0.3148	0.3161	0.3228
FUSCCTNBC143.TT_RNAseq	0.3291	0.3301	0.3166	0.3235	0.3407	0.3245	0.3086	0.3165	0.3393	0.3364	0.3468	0.3405	0.3306	0.3141	0.3187	0.3516	0.3554	0.3211	0.3334	0.3188	0.3239	0.2902	0.324	0.3022	0.3044	0.3159	0.3267	0.3104	0.3124	0.3321	0.3411	0.3572	0.33	0.3422	0.3253	0.3558	0.349	0.3235	0.3189	0.3113	0.339	0.3374	0.338	0.3394	0.3307	0.3397	0.3563	0.3406	0.3261
FUSCCTNBC145.TT_RNAseq	0.3557	0.3557	0.3506	0.3369	0.3551	0.3241	0.2972	0.3293	0.3583	0.3605	0.3985	0.3472	0.3642	0.3322	0.3327	0.3875	0.3836	0.3536	0.3223	0.3597	0.3578	0.3247	0.3399	0.357	0.3292	0.3111	0.3526	0.3186	0.3387	0.3451	0.3702	0.3788	0.3428	0.3597	0.3545	0.3571	0.3643	0.35	0.3381	0.3352	0.3677	0.3436	0.335	0.3292	0.3595	0.346	0.3712	0.355	0.3513
FUSCCTNBC146.TT_RNAseq	0.3955	0.3392	0.3261	0.3636	0.3482	0.3384	0.2866	0.3101	0.3692	0.3605	0.3612	0.3447	0.3685	0.3371	0.3191	0.3775	0.3718	0.354	0.3497	0.3655	0.3522	0.3414	0.3118	0.3154	0.3544	0.3359	0.3686	0.3286	0.3262	0.3483	0.3278	0.348	0.3463	0.3495	0.3272	0.3265	0.3703	0.3451	0.3344	0.3492	0.3635	0.3346	0.3361	0.3272	0.328	0.3651	0.3491	0.34	0.3317
FUSCCTNBC147.TT_RNAseq	0.3166	0.3257	0.3153	0.3071	0.3446	0.3273	0.3052	0.3084	0.3697	0.3771	0.3228	0.2957	0.3278	0.2964	0.2984	0.3585	0.352	0.3042	0.3288	0.3381	0.3182	0.3	0.2979	0.3305	0.2995	0.3236	0.3325	0.3126	0.2959	0.3123	0.3153	0.3104	0.3244	0.3305	0.3346	0.3475	0.3326	0.3079	0.3303	0.3093	0.355	0.349	0.3175	0.3438	0.2946	0.3314	0.3042	0.2992	0.3422
FUSCCTNBC148.TT_RNAseq	0.3435	0.3353	0.3219	0.3282	0.3316	0.3248	0.3016	0.333	0.3666	0.3707	0.3505	0.3346	0.3651	0.3576	0.3592	0.3749	0.3675	0.3382	0.3358	0.3641	0.3419	0.3157	0.3146	0.3425	0.297	0.321	0.3492	0.3277	0.3366	0.3618	0.3456	0.3443	0.3282	0.3446	0.3309	0.3432	0.3701	0.3629	0.3512	0.3244	0.3465	0.3267	0.3421	0.331	0.3341	0.3365	0.3677	0.3542	0.3417
FUSCCTNBC149.PT_RNAseq	0.3707	0.3703	0.3526	0.3511	0.3749	0.3617	0.3035	0.3352	0.3993	0.4048	0.3701	0.3612	0.3538	0.3366	0.3789	0.3609	0.3575	0.3617	0.3872	0.3803	0.3594	0.3317	0.3625	0.3525	0.3354	0.3498	0.3756	0.3545	0.3549	0.3485	0.3539	0.3554	0.3482	0.3801	0.3757	0.3624	0.4014	0.368	0.3446	0.3412	0.39	0.3618	0.3574	0.3516	0.3417	0.3564	0.3745	0.3514	0.3696
FUSCCTNBC149.TT_RNAseq	0.3466	0.3415	0.3239	0.327	0.3554	0.3517	0.2787	0.3334	0.3737	0.3751	0.352	0.3501	0.3263	0.3026	0.3581	0.3374	0.343	0.3448	0.3615	0.3467	0.3314	0.3086	0.3288	0.3257	0.3238	0.3334	0.3304	0.3183	0.3247	0.3331	0.3159	0.3333	0.3351	0.3599	0.3573	0.3335	0.3541	0.3359	0.3235	0.3173	0.3423	0.3219	0.3477	0.3256	0.3108	0.3257	0.3398	0.3336	0.3548
FUSCCTNBC150.TT_RNAseq	0.3668	0.3729	0.3479	0.3658	0.3578	0.3471	0.3052	0.3324	0.3706	0.3608	0.3762	0.3717	0.3728	0.3411	0.3533	0.3944	0.3828	0.3508	0.3594	0.3613	0.3523	0.3345	0.3443	0.3297	0.3442	0.3261	0.35	0.3201	0.3546	0.3195	0.3621	0.3422	0.3551	0.3678	0.3467	0.3708	0.3543	0.3289	0.3433	0.345	0.359	0.3415	0.3347	0.3276	0.3351	0.3761	0.3635	0.351	0.3529
FUSCCTNBC152.TT_RNAseq	0.3539	0.347	0.3466	0.3526	0.3388	0.3108	0.3244	0.3379	0.3625	0.3514	0.3492	0.376	0.3607	0.3469	0.3409	0.3776	0.3611	0.3579	0.3679	0.3477	0.3603	0.3473	0.3488	0.3297	0.315	0.3436	0.3623	0.3286	0.3523	0.3427	0.3747	0.3602	0.3255	0.3346	0.3257	0.368	0.3655	0.3469	0.3531	0.3363	0.3653	0.3444	0.3485	0.3454	0.355	0.3409	0.3664	0.3612	0.3545
FUSCCTNBC154.PT_RNAseq	0.3791	0.3869	0.373	0.3867	0.3667	0.3739	0.3181	0.341	0.3957	0.3944	0.3882	0.368	0.3852	0.3564	0.3812	0.3822	0.3838	0.3715	0.3654	0.385	0.3832	0.3574	0.3598	0.3714	0.3597	0.3519	0.3542	0.3349	0.3587	0.3651	0.3755	0.3718	0.343	0.36	0.3557	0.3849	0.3894	0.3698	0.3548	0.352	0.3918	0.363	0.3703	0.357	0.3575	0.3699	0.3847	0.3668	0.3609
FUSCCTNBC154.TT_RNAseq	0.348	0.3613	0.3484	0.3495	0.3289	0.3378	0.2846	0.3182	0.3678	0.3688	0.3552	0.3433	0.3649	0.3358	0.35	0.3609	0.3541	0.3397	0.3421	0.3448	0.3633	0.3356	0.3327	0.3433	0.3289	0.3036	0.3343	0.3121	0.3282	0.3422	0.3391	0.3307	0.3178	0.3311	0.3337	0.3588	0.3532	0.3385	0.3216	0.3372	0.3533	0.3225	0.3369	0.3208	0.3098	0.3343	0.3355	0.3252	0.3454
FUSCCTNBC155.PT_RNAseq	0.3575	0.344	0.3208	0.3738	0.3596	0.3383	0.3177	0.3442	0.3775	0.3797	0.3635	0.3333	0.3804	0.3655	0.3501	0.3879	0.3831	0.3617	0.351	0.3574	0.3393	0.3362	0.3427	0.3529	0.3537	0.3501	0.3699	0.3482	0.3488	0.3508	0.3588	0.3581	0.3473	0.3811	0.3731	0.3493	0.3692	0.3573	0.3485	0.3678	0.3719	0.3591	0.3642	0.331	0.3376	0.3644	0.3723	0.3602	0.3696
FUSCCTNBC155.TT_RNAseq	0.3515	0.3346	0.321	0.3669	0.3452	0.3257	0.3197	0.3414	0.3745	0.3746	0.3592	0.3264	0.3785	0.3662	0.3438	0.3782	0.3702	0.3486	0.3371	0.3587	0.3248	0.3252	0.3397	0.3307	0.3422	0.3421	0.3625	0.3391	0.3471	0.3498	0.3458	0.3582	0.3334	0.39	0.3651	0.3484	0.36	0.3474	0.339	0.3674	0.3607	0.3533	0.3615	0.335	0.3349	0.3618	0.363	0.3579	0.3651
FUSCCTNBC156.TT_RNAseq	0.3381	0.3324	0.3364	0.3318	0.3284	0.3133	0.3137	0.3021	0.3522	0.349	0.3411	0.3333	0.3478	0.3033	0.3243	0.3485	0.3428	0.3048	0.3383	0.3289	0.33	0.3063	0.3339	0.3386	0.3165	0.3329	0.3315	0.3111	0.3108	0.3397	0.3329	0.3182	0.3303	0.3173	0.3219	0.3501	0.3377	0.3163	0.3209	0.3147	0.3305	0.3189	0.3081	0.3288	0.3369	0.3167	0.3419	0.3391	0.3232
FUSCCTNBC158.TT_RNAseq	0.3406	0.3288	0.328	0.3208	0.3298	0.3132	0.302	0.2992	0.3406	0.3454	0.3432	0.3287	0.3458	0.3088	0.3325	0.355	0.3537	0.3129	0.3414	0.3405	0.3416	0.3252	0.3316	0.3598	0.3189	0.3193	0.3585	0.3483	0.2996	0.344	0.3108	0.362	0.3348	0.3303	0.3188	0.34	0.3457	0.3256	0.3388	0.3329	0.3641	0.3445	0.317	0.3447	0.3343	0.3362	0.3436	0.3483	0.3127
FUSCCTNBC159.PT_RNAseq	0.4035	0.3866	0.3595	0.3801	0.3779	0.3692	0.3454	0.3648	0.409	0.4058	0.408	0.383	0.398	0.372	0.3964	0.4024	0.3913	0.3769	0.3871	0.3691	0.3563	0.3407	0.3826	0.396	0.373	0.3576	0.3779	0.3499	0.3799	0.3903	0.4002	0.3716	0.371	0.3921	0.3876	0.3946	0.4026	0.3814	0.3544	0.3792	0.4044	0.3847	0.3927	0.3822	0.3435	0.3994	0.4105	0.3992	0.3765
FUSCCTNBC159.TT_RNAseq	0.3561	0.3716	0.3576	0.3398	0.3411	0.3428	0.316	0.3181	0.3718	0.3608	0.377	0.3583	0.3685	0.3435	0.3768	0.3671	0.3594	0.3391	0.3597	0.349	0.3218	0.3118	0.3542	0.3747	0.3322	0.3348	0.3562	0.3321	0.3502	0.348	0.3582	0.3406	0.3393	0.3547	0.3501	0.3526	0.3656	0.3478	0.328	0.3452	0.3733	0.3586	0.3726	0.3477	0.3253	0.3707	0.3745	0.3715	0.3498
FUSCCTNBC160.TT_RNAseq	0.3713	0.3461	0.3379	0.324	0.3443	0.3344	0.3292	0.3203	0.3427	0.3492	0.3258	0.3259	0.3493	0.3175	0.3179	0.3454	0.3346	0.3356	0.3468	0.3324	0.3334	0.3137	0.3235	0.331	0.3121	0.3322	0.3289	0.2986	0.3292	0.3291	0.3379	0.3575	0.3311	0.3202	0.3203	0.3432	0.3773	0.3509	0.3483	0.3257	0.3489	0.3206	0.3248	0.3274	0.3468	0.354	0.3453	0.3519	0.3401
FUSCCTNBC161.TT_RNAseq	0.3464	0.3541	0.3482	0.3307	0.3446	0.3408	0.2903	0.3326	0.354	0.3593	0.341	0.3521	0.377	0.3432	0.3533	0.3616	0.3547	0.34	0.3313	0.3333	0.3402	0.3279	0.3528	0.3645	0.3625	0.3145	0.3523	0.3219	0.3397	0.3543	0.3543	0.3407	0.338	0.3387	0.3328	0.3483	0.3405	0.3093	0.3191	0.3291	0.3597	0.3446	0.3475	0.3554	0.3329	0.3449	0.3602	0.3497	0.3657
FUSCCTNBC163.TT_RNAseq	0.3277	0.3555	0.3208	0.3303	0.3306	0.3166	0.3042	0.3055	0.3478	0.3487	0.3106	0.3285	0.3253	0.3034	0.3347	0.3581	0.3488	0.3096	0.3343	0.3302	0.3134	0.2991	0.3353	0.3284	0.2956	0.3325	0.3395	0.3115	0.3293	0.3157	0.3344	0.3238	0.3307	0.3189	0.3144	0.3091	0.325	0.3147	0.3171	0.3234	0.3452	0.336	0.316	0.3431	0.301	0.3483	0.3179	0.3283	0.3296
FUSCCTNBC164.TT_RNAseq	0.3415	0.3683	0.3557	0.3594	0.3551	0.357	0.3343	0.3178	0.3645	0.3625	0.3583	0.3532	0.3513	0.3281	0.3559	0.3893	0.3759	0.3424	0.3477	0.3656	0.323	0.3098	0.3417	0.3329	0.3217	0.3319	0.3737	0.3535	0.3198	0.3527	0.3472	0.3539	0.3335	0.3616	0.3462	0.348	0.3767	0.3562	0.3351	0.3472	0.3645	0.3382	0.3338	0.3456	0.3271	0.3503	0.3477	0.3385	0.3497
FUSCCTNBC165.TT_RNAseq	0.322	0.355	0.3444	0.3211	0.3519	0.3535	0.297	0.3143	0.3419	0.3456	0.3336	0.3416	0.3243	0.2997	0.3203	0.3662	0.3568	0.3139	0.3314	0.3338	0.3041	0.2775	0.2957	0.3315	0.2875	0.3074	0.3023	0.2724	0.3228	0.3127	0.338	0.3114	0.3267	0.2973	0.3056	0.3183	0.3482	0.3324	0.2908	0.3376	0.3439	0.3191	0.3123	0.3335	0.2948	0.3378	0.3346	0.3316	0.3469
FUSCCTNBC166.PT_RNAseq	0.36	0.3724	0.3478	0.3333	0.3544	0.3527	0.3469	0.3327	0.3629	0.3659	0.3582	0.3536	0.3875	0.3572	0.3567	0.3916	0.3845	0.3632	0.3757	0.3654	0.3617	0.3542	0.3807	0.3488	0.3259	0.351	0.358	0.3403	0.3441	0.3655	0.3537	0.3712	0.372	0.3525	0.3482	0.3735	0.3747	0.3531	0.3485	0.3405	0.3671	0.3481	0.3497	0.3461	0.3275	0.3822	0.3816	0.3605	0.3599
FUSCCTNBC166.TT_RNAseq	0.341	0.3505	0.3299	0.3602	0.36	0.3412	0.3123	0.3531	0.3761	0.3841	0.3589	0.3607	0.3487	0.3424	0.3537	0.3737	0.3716	0.3586	0.3788	0.3541	0.3453	0.3281	0.3512	0.3589	0.3449	0.3326	0.3639	0.3369	0.3469	0.3488	0.364	0.3467	0.342	0.36	0.351	0.3453	0.3824	0.3624	0.3776	0.3485	0.3924	0.3621	0.3598	0.3325	0.3597	0.3694	0.3815	0.3706	0.3551
FUSCCTNBC167.TT_RNAseq	0.3364	0.3534	0.3381	0.3026	0.3386	0.3303	0.2975	0.3111	0.331	0.3228	0.321	0.3343	0.3276	0.3014	0.3359	0.3337	0.3136	0.2856	0.3366	0.3213	0.3409	0.305	0.3333	0.3476	0.303	0.3245	0.3476	0.3195	0.3353	0.3349	0.3243	0.3385	0.3336	0.322	0.31	0.3487	0.3546	0.337	0.3133	0.3255	0.3758	0.358	0.3584	0.3221	0.329	0.3601	0.3622	0.349	0.3134
FUSCCTNBC168.PT_RNAseq	0.3461	0.3678	0.3526	0.3447	0.3502	0.3367	0.3335	0.3517	0.3681	0.3671	0.3444	0.3479	0.3751	0.3415	0.3364	0.3677	0.3598	0.3388	0.3688	0.3702	0.3555	0.3415	0.3602	0.3682	0.3321	0.3411	0.3607	0.3318	0.3499	0.3371	0.3655	0.3618	0.3481	0.3677	0.365	0.3646	0.381	0.365	0.3625	0.3593	0.3522	0.331	0.345	0.3527	0.3461	0.3477	0.377	0.3649	0.3494
FUSCCTNBC168.TT_RNAseq	0.3501	0.36	0.3492	0.3486	0.3466	0.3318	0.3241	0.3476	0.3712	0.3676	0.3428	0.3457	0.3806	0.3458	0.3364	0.3689	0.3665	0.3396	0.3606	0.3729	0.352	0.334	0.3403	0.3676	0.3253	0.348	0.3585	0.3346	0.3586	0.3358	0.3599	0.357	0.3443	0.3781	0.3671	0.3728	0.3804	0.3573	0.365	0.3702	0.3442	0.3268	0.3551	0.3377	0.3554	0.3516	0.3734	0.3564	0.3565
FUSCCTNBC169.TT_RNAseq	0.3354	0.3699	0.3529	0.3333	0.3318	0.3207	0.283	0.3261	0.3675	0.3613	0.3512	0.357	0.3671	0.3417	0.3403	0.3616	0.349	0.3435	0.3612	0.3443	0.3252	0.311	0.3559	0.3549	0.3066	0.3394	0.3549	0.3366	0.3396	0.3341	0.3369	0.338	0.3163	0.3439	0.3267	0.3356	0.3415	0.3257	0.3186	0.3285	0.3508	0.3375	0.3319	0.3276	0.3488	0.3714	0.36	0.3556	0.372
FUSCCTNBC170.TT_RNAseq	0.3725	0.3584	0.3474	0.3404	0.3497	0.3367	0.322	0.3076	0.3535	0.3608	0.3526	0.3584	0.3718	0.3408	0.3661	0.3847	0.3778	0.3307	0.3739	0.3633	0.3724	0.348	0.3407	0.3489	0.3398	0.3463	0.3639	0.3251	0.3452	0.3575	0.3465	0.3541	0.343	0.359	0.345	0.3774	0.34	0.3199	0.3301	0.3584	0.3715	0.3584	0.3683	0.3555	0.3539	0.3624	0.3505	0.3359	0.3574
FUSCCTNBC171.TT_RNAseq	0.3289	0.3468	0.3544	0.3372	0.3537	0.3386	0.286	0.3365	0.358	0.361	0.3493	0.3545	0.3422	0.3215	0.3416	0.3318	0.3273	0.3253	0.3444	0.3438	0.3582	0.3189	0.3457	0.3631	0.341	0.3358	0.3505	0.3253	0.3629	0.3381	0.3413	0.3504	0.3252	0.339	0.3441	0.3644	0.3492	0.3367	0.3472	0.339	0.3748	0.3518	0.3344	0.3422	0.3357	0.363	0.3752	0.3726	0.3445
FUSCCTNBC173.PT_RNAseq	0.3375	0.3643	0.3397	0.3492	0.3786	0.368	0.3132	0.3387	0.3653	0.3672	0.3736	0.3751	0.3657	0.3459	0.3678	0.3917	0.383	0.3618	0.3876	0.3513	0.3578	0.3356	0.3505	0.3699	0.3369	0.3407	0.3532	0.3276	0.3449	0.3529	0.382	0.3743	0.3459	0.3542	0.3362	0.3526	0.3979	0.3867	0.3517	0.349	0.3868	0.3666	0.3699	0.3401	0.3435	0.3771	0.3883	0.3777	0.3657
FUSCCTNBC173.TT_RNAseq	0.3393	0.3549	0.3322	0.3463	0.3707	0.3675	0.3064	0.3297	0.3593	0.3602	0.3724	0.3618	0.372	0.3421	0.3674	0.3839	0.3801	0.3698	0.3823	0.3505	0.3531	0.3341	0.3528	0.3553	0.3231	0.3407	0.348	0.3307	0.3439	0.3422	0.3657	0.3703	0.3318	0.345	0.3318	0.3532	0.3929	0.3768	0.3539	0.341	0.3768	0.3578	0.3605	0.3304	0.3457	0.368	0.3802	0.3658	0.3561
FUSCCTNBC174.TT_RNAseq	0.3535	0.3554	0.3455	0.3308	0.3424	0.3395	0.3107	0.3268	0.3564	0.3536	0.3372	0.3489	0.3447	0.3454	0.361	0.3603	0.3509	0.3367	0.386	0.36	0.373	0.3357	0.3672	0.3591	0.3214	0.3485	0.3252	0.2817	0.3387	0.3319	0.355	0.3481	0.3509	0.3565	0.3509	0.3635	0.3719	0.3624	0.323	0.3046	0.3604	0.3441	0.3286	0.333	0.3393	0.3503	0.3642	0.3547	0.3387
FUSCCTNBC175.TT_RNAseq	0.3603	0.3387	0.3246	0.346	0.3212	0.3142	0.2933	0.303	0.3385	0.3345	0.3569	0.3325	0.3441	0.3157	0.3322	0.3291	0.3243	0.321	0.3469	0.3154	0.3492	0.3303	0.3411	0.3286	0.312	0.3306	0.3523	0.3225	0.3222	0.3186	0.3455	0.3732	0.3384	0.3129	0.3115	0.3352	0.3486	0.3323	0.3316	0.3289	0.3539	0.3395	0.3464	0.3414	0.3212	0.3417	0.3721	0.3581	0.3219
FUSCCTNBC176.PT_RNAseq	0.3697	0.3736	0.36	0.3513	0.3635	0.3441	0.3209	0.3282	0.3946	0.394	0.3824	0.3635	0.3614	0.3417	0.3798	0.3962	0.3944	0.3467	0.3762	0.3697	0.3686	0.3525	0.3634	0.3676	0.3465	0.3441	0.3587	0.3304	0.3579	0.3533	0.3692	0.354	0.3431	0.362	0.3559	0.3702	0.3628	0.3453	0.3627	0.3604	0.3838	0.3628	0.3275	0.3557	0.3515	0.3798	0.3703	0.3643	0.3546
FUSCCTNBC176.TT_RNAseq	0.3331	0.3494	0.3498	0.3438	0.3375	0.3182	0.29	0.3023	0.3584	0.3603	0.3491	0.3306	0.3403	0.3226	0.3592	0.372	0.371	0.313	0.3219	0.3559	0.3361	0.3249	0.3494	0.3346	0.3208	0.3141	0.3381	0.3095	0.3418	0.3276	0.3472	0.3211	0.3243	0.3396	0.3317	0.3428	0.3463	0.3325	0.3342	0.3343	0.3459	0.3296	0.3001	0.3326	0.315	0.3403	0.3413	0.3282	0.3101
FUSCCTNBC177.TT_RNAseq	0.3308	0.3238	0.319	0.3411	0.3645	0.3613	0.2729	0.3227	0.3507	0.3589	0.327	0.3577	0.3535	0.3289	0.3384	0.3493	0.335	0.3141	0.3482	0.336	0.3325	0.2992	0.3377	0.3283	0.3315	0.3083	0.3564	0.3216	0.3049	0.3321	0.3443	0.325	0.3181	0.3576	0.3572	0.3504	0.3351	0.3031	0.3357	0.3223	0.3543	0.3298	0.3363	0.3361	0.3226	0.3504	0.3464	0.3367	0.3238
FUSCCTNBC178.PT_RNAseq	0.3576	0.343	0.3421	0.3649	0.3554	0.3488	0.3135	0.3205	0.3457	0.3551	0.3742	0.3568	0.3701	0.3559	0.3784	0.3736	0.3665	0.3426	0.3621	0.3412	0.3793	0.3531	0.3403	0.3558	0.3144	0.3436	0.3599	0.3143	0.3362	0.3544	0.3793	0.3537	0.3523	0.3567	0.3342	0.3735	0.3751	0.3364	0.3473	0.3511	0.3664	0.3425	0.3399	0.348	0.338	0.352	0.3712	0.3737	0.3547
FUSCCTNBC178.TT_RNAseq	0.3571	0.3478	0.3461	0.3594	0.3493	0.3422	0.3158	0.3152	0.3412	0.3528	0.3584	0.361	0.3695	0.3533	0.3732	0.3711	0.3707	0.3359	0.358	0.3519	0.3768	0.3507	0.3472	0.3493	0.3062	0.3325	0.3494	0.3111	0.3359	0.3489	0.3829	0.3462	0.3379	0.3456	0.3286	0.373	0.3713	0.3443	0.3475	0.3358	0.3541	0.342	0.3397	0.3414	0.3236	0.352	0.3638	0.3546	0.3527
FUSCCTNBC179.PT_RNAseq	0.366	0.3857	0.372	0.3602	0.3684	0.3635	0.3015	0.357	0.3847	0.3836	0.36	0.3736	0.3858	0.3597	0.3548	0.3845	0.3866	0.3509	0.3555	0.3901	0.3772	0.3441	0.3632	0.3616	0.3465	0.3672	0.3576	0.3275	0.3526	0.3709	0.3948	0.3488	0.3548	0.3697	0.3509	0.3838	0.3669	0.3522	0.352	0.3653	0.3914	0.3726	0.3482	0.3407	0.3458	0.387	0.3838	0.3591	0.3743
FUSCCTNBC179.TT_RNAseq	0.3417	0.3598	0.3496	0.3342	0.3305	0.3281	0.2897	0.3394	0.3563	0.3556	0.3341	0.357	0.3544	0.3321	0.337	0.3667	0.3648	0.3211	0.3149	0.3666	0.3383	0.3081	0.3439	0.3305	0.3315	0.3265	0.3225	0.2921	0.3187	0.3282	0.3599	0.328	0.3312	0.3502	0.3451	0.3652	0.3508	0.3452	0.3204	0.3283	0.3655	0.3503	0.3274	0.3274	0.3238	0.3569	0.3518	0.3328	0.3397
FUSCCTNBC180.TT_RNAseq	0.3591	0.372	0.3642	0.338	0.3511	0.3529	0.3211	0.3142	0.3823	0.3764	0.3672	0.3491	0.3702	0.3577	0.3593	0.3784	0.3756	0.3414	0.3553	0.3692	0.3558	0.3218	0.3616	0.3596	0.3338	0.3275	0.3708	0.3332	0.3436	0.3554	0.3673	0.3738	0.3506	0.342	0.3314	0.3524	0.3508	0.3238	0.354	0.342	0.3411	0.3343	0.3512	0.3288	0.3435	0.3486	0.3647	0.3422	0.3399
FUSCCTNBC181.TT_RNAseq	0.3324	0.3533	0.3424	0.3135	0.3313	0.3249	0.2834	0.3037	0.3524	0.3509	0.3502	0.3344	0.3453	0.316	0.3414	0.3606	0.3557	0.3209	0.362	0.3187	0.327	0.3229	0.3344	0.3282	0.3152	0.3157	0.2981	0.2688	0.3141	0.3119	0.3284	0.3096	0.3142	0.3363	0.3421	0.3502	0.3193	0.312	0.3307	0.3249	0.358	0.3463	0.312	0.3202	0.3034	0.3328	0.3288	0.3279	0.3382
FUSCCTNBC182.TT_RNAseq	0.3706	0.3453	0.333	0.3543	0.3674	0.3541	0.3219	0.3232	0.3569	0.3668	0.3576	0.3271	0.3631	0.3354	0.3708	0.3762	0.3683	0.3535	0.3298	0.3437	0.329	0.3084	0.3228	0.3471	0.3273	0.329	0.3647	0.3438	0.319	0.3324	0.3723	0.341	0.3401	0.3396	0.3212	0.3492	0.3403	0.3277	0.3341	0.3202	0.3655	0.3435	0.3465	0.3435	0.3294	0.3714	0.3653	0.3553	0.3255
FUSCCTNBC183.PT_RNAseq	0.3644	0.3784	0.3592	0.3672	0.3852	0.3706	0.3191	0.3787	0.386	0.3878	0.3658	0.3694	0.3782	0.3617	0.3581	0.3818	0.3858	0.3689	0.3719	0.3885	0.3614	0.3434	0.3484	0.3706	0.3338	0.346	0.378	0.353	0.3665	0.3619	0.3849	0.3546	0.3618	0.3878	0.374	0.3989	0.3701	0.3551	0.3586	0.3719	0.3683	0.3545	0.3522	0.3701	0.3673	0.3938	0.4019	0.3719	0.38
FUSCCTNBC183.TT_RNAseq	0.3363	0.3571	0.3461	0.3448	0.3618	0.3464	0.298	0.3516	0.3607	0.3591	0.346	0.3468	0.3688	0.3565	0.3443	0.3518	0.3585	0.3484	0.3369	0.3539	0.3366	0.3264	0.3169	0.3584	0.3058	0.3118	0.3638	0.3276	0.3362	0.3601	0.3678	0.3409	0.3328	0.3706	0.3574	0.3788	0.3408	0.3226	0.3333	0.3477	0.3541	0.3331	0.3369	0.347	0.3387	0.3657	0.379	0.356	0.3608
FUSCCTNBC184.TT_RNAseq	0.3326	0.332	0.3213	0.3289	0.33	0.3114	0.2925	0.2947	0.3556	0.3558	0.3175	0.3176	0.3301	0.3058	0.3274	0.3538	0.3501	0.3018	0.3339	0.3519	0.3175	0.3157	0.3267	0.3342	0.3011	0.3069	0.3273	0.2953	0.3041	0.3259	0.3336	0.3422	0.3356	0.322	0.3197	0.3156	0.3341	0.3212	0.3314	0.3168	0.3447	0.3247	0.3063	0.3158	0.3354	0.3189	0.3384	0.3296	0.3311
FUSCCTNBC186.PT_RNAseq	0.346	0.3515	0.3409	0.3527	0.3354	0.3297	0.3199	0.3362	0.3514	0.3566	0.3321	0.3556	0.3638	0.3386	0.3472	0.38	0.3635	0.3442	0.3497	0.3596	0.3359	0.3028	0.3352	0.3399	0.3172	0.3427	0.351	0.332	0.3431	0.3309	0.3657	0.3467	0.3349	0.3428	0.3374	0.3562	0.3768	0.3616	0.3222	0.3425	0.354	0.3307	0.353	0.349	0.3393	0.3665	0.3829	0.3706	0.3435
FUSCCTNBC186.TT_RNAseq	0.352	0.3405	0.3279	0.3523	0.3265	0.3115	0.292	0.3206	0.347	0.3572	0.3261	0.3595	0.3443	0.3363	0.3175	0.3741	0.3608	0.3265	0.3462	0.3493	0.3211	0.2949	0.3402	0.3289	0.2985	0.3343	0.3422	0.317	0.3402	0.3376	0.3435	0.3226	0.3114	0.3238	0.3244	0.3468	0.3612	0.3429	0.3144	0.3301	0.3329	0.3175	0.3382	0.3414	0.3352	0.3605	0.3649	0.3523	0.3402
FUSCCTNBC187.TT_RNAseq	0.3496	0.3569	0.3337	0.3626	0.3671	0.3575	0.3049	0.3154	0.3598	0.368	0.3558	0.342	0.3637	0.3334	0.3632	0.3884	0.3938	0.3275	0.341	0.3408	0.3576	0.3301	0.3401	0.3359	0.3263	0.3374	0.3539	0.3242	0.3388	0.3634	0.364	0.3509	0.3579	0.3509	0.3431	0.3882	0.3623	0.3537	0.3318	0.3265	0.3508	0.3383	0.344	0.3422	0.3444	0.3575	0.3632	0.3358	0.3365
FUSCCTNBC188.TT_RNAseq	0.3561	0.3522	0.3327	0.3308	0.3636	0.3486	0.3024	0.3087	0.3799	0.3804	0.3447	0.3365	0.364	0.3334	0.3408	0.3478	0.3443	0.3469	0.3345	0.3432	0.3108	0.2888	0.3392	0.3333	0.3068	0.3236	0.3349	0.2987	0.3366	0.3425	0.3288	0.3334	0.334	0.3458	0.3489	0.3385	0.356	0.3379	0.3479	0.3626	0.3493	0.3286	0.3301	0.3344	0.3237	0.3595	0.3327	0.3204	0.3611
FUSCCTNBC191.TT_RNAseq	0.3303	0.3381	0.3487	0.3348	0.3368	0.3345	0.2878	0.3134	0.353	0.3531	0.3553	0.3572	0.3478	0.3393	0.3163	0.3652	0.3629	0.3217	0.3677	0.3562	0.3203	0.3021	0.3468	0.3361	0.3116	0.3298	0.3451	0.3186	0.3307	0.3462	0.3498	0.3285	0.3237	0.3459	0.3322	0.3394	0.3592	0.3554	0.3308	0.3333	0.3468	0.328	0.3267	0.3277	0.3551	0.3519	0.3368	0.3358	0.3557
FUSCCTNBC194.TT_RNAseq	0.363	0.3569	0.3387	0.3427	0.3529	0.3575	0.3111	0.303	0.3677	0.3655	0.3657	0.3367	0.3794	0.3441	0.3193	0.3712	0.3639	0.3363	0.354	0.363	0.3338	0.3081	0.3449	0.345	0.3233	0.3185	0.368	0.3449	0.3268	0.3465	0.3427	0.3669	0.3669	0.3512	0.3513	0.352	0.3594	0.3352	0.3549	0.3429	0.3538	0.3309	0.345	0.3238	0.341	0.3478	0.3688	0.3505	0.3682
FUSCCTNBC195.TT_RNAseq	0.3665	0.3602	0.3474	0.3802	0.3609	0.3686	0.315	0.356	0.3582	0.3586	0.3543	0.3553	0.3661	0.3507	0.3616	0.3889	0.3708	0.3294	0.3574	0.3756	0.3617	0.3503	0.3552	0.3385	0.3282	0.3345	0.3699	0.3514	0.3279	0.356	0.3308	0.3575	0.3535	0.3656	0.3417	0.3703	0.3634	0.3598	0.3516	0.3649	0.3561	0.3321	0.352	0.3473	0.3322	0.3533	0.3483	0.3419	0.3574
FUSCCTNBC196.PT_RNAseq	0.3428	0.3549	0.3487	0.3352	0.3534	0.3467	0.2926	0.3124	0.3573	0.3622	0.3545	0.3617	0.3608	0.3367	0.3406	0.3538	0.3529	0.3032	0.3611	0.3449	0.3372	0.3259	0.3322	0.3597	0.325	0.3295	0.3581	0.3388	0.3327	0.339	0.3746	0.3505	0.3391	0.3443	0.3407	0.3634	0.3655	0.3213	0.3457	0.3487	0.3599	0.3542	0.3321	0.3467	0.3356	0.3442	0.361	0.3409	0.3499
FUSCCTNBC196.TT_RNAseq	0.3299	0.3527	0.3388	0.3298	0.3548	0.3399	0.2791	0.3091	0.3546	0.359	0.3449	0.3357	0.3495	0.3177	0.3237	0.3386	0.3441	0.3045	0.3317	0.3421	0.3267	0.3066	0.3242	0.3562	0.3232	0.3313	0.3506	0.3283	0.312	0.3263	0.3539	0.3348	0.3286	0.3395	0.3359	0.3592	0.345	0.3153	0.3522	0.3364	0.3484	0.3327	0.3174	0.3481	0.333	0.3257	0.3434	0.333	0.3309
FUSCCTNBC197.TT_RNAseq	0.3746	0.3502	0.3536	0.3605	0.3462	0.3387	0.304	0.3283	0.3772	0.3756	0.3511	0.3475	0.3552	0.3469	0.3237	0.3593	0.3356	0.3471	0.3467	0.3686	0.3342	0.3234	0.3432	0.3557	0.3315	0.3358	0.3621	0.335	0.3303	0.3547	0.3494	0.3423	0.3517	0.3503	0.3404	0.3586	0.3689	0.3536	0.3189	0.3506	0.3551	0.3461	0.3463	0.3549	0.3515	0.3675	0.3589	0.3376	0.3576
FUSCCTNBC198.PT_RNAseq	0.3487	0.3754	0.365	0.3396	0.3476	0.3368	0.3144	0.3356	0.3534	0.3499	0.3701	0.3524	0.3467	0.3271	0.3428	0.3668	0.3615	0.3688	0.345	0.3668	0.3362	0.3267	0.3401	0.3614	0.3412	0.3361	0.386	0.3548	0.3478	0.356	0.3479	0.3741	0.3628	0.3731	0.3531	0.3637	0.3601	0.3419	0.3388	0.367	0.361	0.3628	0.3507	0.3345	0.3569	0.3644	0.3607	0.3464	0.3562
FUSCCTNBC198.TT_RNAseq	0.3447	0.3728	0.3678	0.3426	0.3428	0.3413	0.3258	0.3418	0.3449	0.3479	0.363	0.3453	0.3365	0.3149	0.3314	0.3682	0.3642	0.3552	0.3501	0.3564	0.3431	0.33	0.3444	0.3507	0.3375	0.3311	0.3916	0.3508	0.337	0.3558	0.3462	0.3652	0.3469	0.3632	0.3431	0.368	0.3688	0.3464	0.3347	0.3642	0.3758	0.3638	0.3555	0.3412	0.3581	0.3774	0.3595	0.3468	0.3605
FUSCCTNBC199.TT_RNAseq	0.3329	0.3311	0.33	0.3024	0.3295	0.3253	0.2937	0.2904	0.3504	0.3439	0.3282	0.3211	0.319	0.2943	0.3079	0.3479	0.3413	0.3126	0.3428	0.3139	0.3333	0.3193	0.312	0.3252	0.2937	0.3256	0.3525	0.2971	0.2874	0.322	0.3229	0.3275	0.3094	0.3251	0.3128	0.3385	0.3279	0.3123	0.301	0.3412	0.3224	0.3094	0.2973	0.2946	0.3165	0.3398	0.3175	0.315	0.3252
FUSCCTNBC201.TT_RNAseq	0.3443	0.3417	0.3321	0.348	0.3451	0.3363	0.3005	0.3294	0.3691	0.3706	0.3571	0.3248	0.3394	0.2978	0.3346	0.3688	0.3684	0.3331	0.3584	0.3482	0.343	0.3147	0.3362	0.3442	0.3266	0.3332	0.358	0.3354	0.3341	0.3398	0.3495	0.3328	0.3187	0.3463	0.332	0.347	0.3499	0.3192	0.3446	0.3531	0.3677	0.3442	0.324	0.3077	0.3382	0.3787	0.3421	0.3297	0.3447
FUSCCTNBC202.TT_RNAseq	0.3669	0.3471	0.338	0.3457	0.375	0.3607	0.3209	0.3301	0.3657	0.3625	0.3597	0.3876	0.3757	0.3408	0.3534	0.3809	0.3789	0.3533	0.3745	0.3558	0.3656	0.3525	0.3517	0.347	0.3489	0.3582	0.3521	0.318	0.3384	0.3454	0.3635	0.3775	0.3604	0.356	0.3382	0.3383	0.3944	0.3673	0.3321	0.3584	0.3646	0.342	0.3774	0.3512	0.366	0.3647	0.3691	0.3491	0.3422
FUSCCTNBC203.TT_RNAseq	0.3634	0.3521	0.3439	0.3209	0.3331	0.3254	0.2889	0.3049	0.3622	0.3661	0.3438	0.3685	0.3448	0.3223	0.3334	0.3529	0.3477	0.3552	0.3656	0.3287	0.3179	0.3057	0.3556	0.3581	0.3299	0.3025	0.3548	0.3248	0.3397	0.3329	0.3501	0.3556	0.3589	0.3274	0.3158	0.3527	0.3556	0.3334	0.3365	0.3312	0.3789	0.359	0.3237	0.3332	0.3329	0.3511	0.3437	0.3413	0.3762
FUSCCTNBC204.PT_RNAseq	0.3694	0.3614	0.3685	0.3471	0.3489	0.3338	0.3132	0.3434	0.3916	0.3926	0.3453	0.3541	0.3675	0.3393	0.36	0.3644	0.3619	0.3532	0.3617	0.3813	0.3456	0.3243	0.3565	0.3605	0.335	0.3346	0.3505	0.3287	0.3514	0.3553	0.3634	0.3375	0.3415	0.3721	0.3618	0.3646	0.3431	0.3353	0.3552	0.3452	0.3692	0.3357	0.3468	0.3357	0.3583	0.3554	0.3624	0.3536	0.3452
FUSCCTNBC204.TT_RNAseq	0.3382	0.35	0.3573	0.3277	0.3162	0.3143	0.2957	0.3186	0.3605	0.3722	0.319	0.3349	0.347	0.3274	0.3217	0.3448	0.3421	0.3342	0.3296	0.3614	0.3179	0.2964	0.3494	0.3353	0.3193	0.3022	0.3181	0.3051	0.3248	0.3303	0.3297	0.3197	0.3219	0.337	0.3311	0.3358	0.3258	0.329	0.3347	0.3114	0.3417	0.3315	0.3332	0.3233	0.3209	0.3298	0.3227	0.318	0.3267
FUSCCTNBC205.PT_RNAseq	0.3672	0.3502	0.3458	0.3628	0.3608	0.3643	0.3241	0.3598	0.3758	0.3746	0.344	0.3631	0.3796	0.3476	0.351	0.378	0.374	0.3423	0.3655	0.3632	0.3571	0.3283	0.3411	0.3529	0.3146	0.3323	0.3558	0.3301	0.3454	0.3568	0.3679	0.3714	0.3803	0.3791	0.3656	0.3723	0.3626	0.3336	0.3404	0.3498	0.3794	0.3513	0.3571	0.3273	0.3422	0.3359	0.372	0.3594	0.3644
FUSCCTNBC205.TT_RNAseq	0.3428	0.3317	0.3183	0.3343	0.3246	0.3276	0.3133	0.3248	0.3345	0.3372	0.3049	0.339	0.3572	0.3354	0.3315	0.3525	0.3523	0.3064	0.348	0.3334	0.3357	0.3095	0.3206	0.3314	0.2862	0.3005	0.3228	0.2941	0.329	0.3183	0.3581	0.3448	0.3656	0.3537	0.3476	0.3421	0.3411	0.3161	0.3103	0.3308	0.3428	0.3337	0.3379	0.3078	0.3333	0.3146	0.348	0.342	0.3334
FUSCCTNBC208.TT_RNAseq	0.3212	0.3419	0.3232	0.3443	0.3408	0.3433	0.3088	0.2905	0.3688	0.3689	0.3555	0.3481	0.3296	0.3083	0.3401	0.3408	0.3373	0.3201	0.3357	0.3286	0.3268	0.3007	0.331	0.3419	0.3199	0.2996	0.3613	0.3335	0.3191	0.3366	0.3239	0.3417	0.3307	0.3482	0.3399	0.3353	0.3573	0.3371	0.3294	0.3165	0.3478	0.3481	0.3651	0.3404	0.3202	0.3529	0.3464	0.342	0.3674
FUSCCTNBC210.TT_RNAseq	0.3505	0.3546	0.3489	0.3195	0.3605	0.337	0.3175	0.3415	0.35	0.3586	0.3464	0.3468	0.3632	0.3364	0.3384	0.3564	0.3467	0.3117	0.3512	0.3519	0.3238	0.2921	0.3554	0.3344	0.3112	0.3401	0.3395	0.3109	0.2903	0.3388	0.3549	0.3357	0.3241	0.3346	0.3156	0.3429	0.3669	0.3479	0.3161	0.3589	0.3548	0.3352	0.3381	0.3303	0.3081	0.3692	0.3544	0.3407	0.3287
FUSCCTNBC211.TT_RNAseq	0.3364	0.3157	0.3085	0.303	0.3217	0.3062	0.2758	0.3041	0.3338	0.3333	0.331	0.3067	0.3433	0.3086	0.3192	0.3208	0.3077	0.2997	0.322	0.3116	0.3188	0.2923	0.3083	0.3528	0.2976	0.3016	0.3099	0.2924	0.3143	0.3339	0.3359	0.3206	0.2946	0.3038	0.3017	0.3337	0.3242	0.2954	0.2984	0.3165	0.337	0.3245	0.3138	0.2924	0.3303	0.3398	0.3146	0.2976	0.305
FUSCCTNBC212.TT_RNAseq	0.3495	0.3386	0.3234	0.331	0.3652	0.3393	0.3041	0.3601	0.3758	0.3712	0.36	0.3718	0.3578	0.325	0.3561	0.3738	0.3751	0.3423	0.3566	0.3625	0.3263	0.2953	0.351	0.3547	0.3247	0.3023	0.3458	0.3199	0.3328	0.3445	0.3603	0.3496	0.3061	0.3675	0.3647	0.3384	0.3478	0.3283	0.3333	0.3417	0.3663	0.359	0.3568	0.3271	0.3261	0.3548	0.3495	0.334	0.3556
FUSCCTNBC213.PT_RNAseq	0.3702	0.3737	0.3558	0.3555	0.3731	0.3548	0.3346	0.3324	0.3817	0.378	0.3528	0.3596	0.3849	0.3526	0.3637	0.3737	0.3592	0.3472	0.361	0.3613	0.3716	0.3455	0.3611	0.3742	0.3249	0.3645	0.3758	0.349	0.3653	0.3525	0.3513	0.3731	0.3307	0.3808	0.3629	0.3849	0.3843	0.3617	0.3323	0.3619	0.3737	0.3652	0.367	0.3537	0.362	0.3726	0.3758	0.3561	0.3863
FUSCCTNBC213.TT_RNAseq	0.34	0.3531	0.3288	0.3111	0.3237	0.3172	0.3077	0.2768	0.3462	0.3441	0.3304	0.3197	0.3591	0.3326	0.326	0.3333	0.3252	0.3134	0.3414	0.3291	0.3455	0.3243	0.3419	0.346	0.2958	0.3361	0.3502	0.3165	0.3345	0.3143	0.3191	0.34	0.287	0.3343	0.3332	0.3425	0.3672	0.3408	0.3056	0.3172	0.352	0.3396	0.3231	0.3314	0.3256	0.3273	0.3407	0.33	0.35
FUSCCTNBC214.TT_RNAseq	0.3699	0.3443	0.346	0.3751	0.3353	0.334	0.3147	0.3464	0.3666	0.3668	0.3333	0.3519	0.3435	0.3172	0.3008	0.3701	0.3668	0.3301	0.3455	0.3655	0.3279	0.2958	0.3331	0.3482	0.3355	0.3279	0.3367	0.3179	0.3183	0.3309	0.3362	0.3541	0.354	0.369	0.3597	0.3684	0.3809	0.3584	0.3468	0.3498	0.3676	0.3439	0.3456	0.3496	0.3343	0.3627	0.3554	0.3385	0.3396
FUSCCTNBC215.PT_RNAseq	0.3686	0.3699	0.3462	0.3762	0.3456	0.3433	0.3193	0.305	0.3582	0.3616	0.347	0.3509	0.3725	0.3581	0.3575	0.3748	0.3704	0.3441	0.354	0.3564	0.3393	0.3048	0.3508	0.3276	0.3426	0.3471	0.3361	0.313	0.3335	0.33	0.3583	0.3507	0.3395	0.3504	0.3418	0.3354	0.3767	0.3535	0.3696	0.3521	0.3717	0.3631	0.3736	0.3515	0.3367	0.3788	0.3766	0.3671	0.3404
FUSCCTNBC215.TT_RNAseq	0.3709	0.3513	0.3453	0.3648	0.3409	0.3333	0.3082	0.2973	0.357	0.3554	0.3476	0.3568	0.3774	0.3524	0.3519	0.3729	0.3675	0.3365	0.344	0.3628	0.3351	0.3084	0.3518	0.3227	0.3359	0.3444	0.342	0.322	0.3334	0.3324	0.3558	0.3484	0.3409	0.3498	0.342	0.3272	0.3864	0.3634	0.3642	0.3498	0.3682	0.3515	0.3681	0.3381	0.3244	0.3816	0.3747	0.3579	0.3326
FUSCCTNBC216.TT_RNAseq	0.3093	0.3458	0.3333	0.3503	0.3329	0.3233	0.274	0.3336	0.3636	0.3602	0.3498	0.364	0.3591	0.3353	0.345	0.36	0.3539	0.3426	0.3773	0.3286	0.3418	0.3067	0.3445	0.3451	0.3284	0.3459	0.3407	0.3084	0.3042	0.3681	0.3305	0.325	0.3204	0.3391	0.3306	0.3365	0.3327	0.3052	0.3383	0.3458	0.3488	0.3339	0.3449	0.3261	0.319	0.343	0.3633	0.3462	0.3459
FUSCCTNBC217.PT_RNAseq	0.3654	0.3538	0.3542	0.3674	0.3687	0.3592	0.3217	0.334	0.3588	0.3681	0.3388	0.3582	0.3588	0.3298	0.3441	0.3661	0.3483	0.3457	0.3721	0.3493	0.3381	0.3186	0.3619	0.3676	0.3397	0.3319	0.3645	0.3319	0.3469	0.3652	0.3582	0.3563	0.3515	0.3479	0.3266	0.3625	0.3644	0.3424	0.3354	0.3332	0.3511	0.3282	0.3494	0.3447	0.3529	0.3616	0.3668	0.3567	0.3341
FUSCCTNBC217.TT_RNAseq	0.3635	0.3574	0.3566	0.3572	0.3719	0.3559	0.3247	0.3316	0.367	0.3826	0.3418	0.3548	0.3605	0.3371	0.3449	0.3671	0.3558	0.3491	0.3713	0.3465	0.3435	0.3111	0.36	0.3751	0.3479	0.3334	0.3657	0.3328	0.3544	0.3623	0.3616	0.3527	0.3542	0.3501	0.3412	0.3658	0.3717	0.3428	0.3404	0.3423	0.345	0.3269	0.3528	0.3444	0.3463	0.3663	0.3781	0.362	0.3463
FUSCCTNBC220.TT_RNAseq	0.3528	0.3552	0.3477	0.3348	0.3693	0.3565	0.2978	0.3249	0.3571	0.3503	0.3638	0.3631	0.364	0.3255	0.3531	0.3609	0.358	0.3372	0.3145	0.3556	0.3385	0.3185	0.3444	0.3338	0.3253	0.3164	0.346	0.3126	0.3349	0.3568	0.3618	0.342	0.3312	0.3354	0.323	0.3512	0.3522	0.3372	0.35	0.3379	0.3625	0.341	0.3474	0.3348	0.3325	0.3646	0.371	0.3607	0.3409
FUSCCTNBC223.TT_RNAseq	0.3425	0.3093	0.2984	0.3218	0.3505	0.3439	0.301	0.3315	0.3347	0.3313	0.3434	0.3491	0.3657	0.3523	0.3234	0.3455	0.3424	0.3255	0.3442	0.3267	0.3178	0.2956	0.3297	0.3349	0.3104	0.3033	0.333	0.3079	0.3067	0.3287	0.3582	0.3369	0.3284	0.3285	0.3195	0.3478	0.3681	0.3571	0.3385	0.3196	0.3376	0.324	0.3385	0.337	0.3356	0.3506	0.3476	0.3432	0.3165
FUSCCTNBC225.TT_RNAseq	0.338	0.3243	0.3034	0.3364	0.3544	0.3485	0.2964	0.327	0.3364	0.3319	0.345	0.3362	0.3555	0.337	0.3744	0.351	0.3536	0.3353	0.3545	0.3355	0.3335	0.3015	0.3206	0.3651	0.319	0.3136	0.3509	0.3271	0.3295	0.3252	0.3356	0.3578	0.3254	0.345	0.3419	0.3509	0.3419	0.3357	0.3457	0.3619	0.3557	0.3409	0.3398	0.3277	0.3317	0.3501	0.3636	0.3606	0.3315
FUSCCTNBC226.TT_RNAseq	0.3542	0.3433	0.3236	0.3084	0.3516	0.3458	0.2926	0.3218	0.3262	0.3276	0.3297	0.3585	0.3328	0.3162	0.3628	0.3659	0.3639	0.3264	0.3541	0.3341	0.332	0.3109	0.3255	0.3287	0.3153	0.3223	0.3669	0.331	0.3101	0.3279	0.3333	0.3383	0.3335	0.3569	0.3274	0.3308	0.343	0.3222	0.3372	0.3273	0.3592	0.3347	0.3363	0.3184	0.3096	0.3353	0.3471	0.3431	0.323
FUSCCTNBC156.WBC_WES	0.349	0.3374	0.3394	0.3489	0.342	0.325	0.33	0.3236	0.3716	0.369	0.3689	0.3529	0.3498	0.3082	0.3552	0.3738	0.3667	0.3257	0.3468	0.3388	0.3478	0.3307	0.3471	0.3636	0.3291	0.35	0.3485	0.3296	0.3283	0.3614	0.3472	0.3363	0.3564	0.3444	0.343	0.3635	0.3365	0.3173	0.3209	0.3449	0.3478	0.3335	0.3395	0.3486	0.3479	0.3404	0.3515	0.3437	0.3432
FUSCCTNBC156.TT_WES	0.3253	0.316	0.3219	0.3248	0.3227	0.3135	0.3178	0.2922	0.342	0.3383	0.3471	0.3267	0.331	0.2906	0.3264	0.3494	0.3413	0.3082	0.3325	0.325	0.3326	0.3102	0.3326	0.3405	0.3069	0.3257	0.3219	0.3019	0.3153	0.332	0.3311	0.3084	0.332	0.318	0.3192	0.3451	0.3225	0.3121	0.3067	0.324	0.3262	0.3115	0.3121	0.3287	0.3336	0.319	0.3258	0.3238	0.3243
FUSCCTNBC158.WBC_WES	0.3517	0.3503	0.3411	0.3423	0.3453	0.3357	0.3188	0.3263	0.3628	0.363	0.3573	0.3626	0.3402	0.3137	0.3534	0.3643	0.3597	0.3278	0.3502	0.3541	0.3405	0.3315	0.3538	0.3756	0.3211	0.344	0.3672	0.3637	0.3217	0.3512	0.3357	0.38	0.3487	0.3515	0.3413	0.3632	0.3571	0.3403	0.354	0.356	0.3822	0.3604	0.3485	0.3479	0.3568	0.3523	0.3597	0.3528	0.3294
FUSCCTNBC158.TT_WES	0.3468	0.3459	0.3383	0.3348	0.3386	0.3293	0.3214	0.3143	0.3543	0.3559	0.3509	0.354	0.343	0.3203	0.3482	0.3597	0.3515	0.3188	0.3465	0.3485	0.3418	0.3303	0.3435	0.3659	0.3156	0.3372	0.3672	0.3569	0.3169	0.3522	0.3317	0.3766	0.3432	0.3436	0.3322	0.3627	0.352	0.3325	0.3466	0.3504	0.3775	0.3571	0.3367	0.3463	0.3483	0.3474	0.3572	0.3486	0.317
FUSCCTNBC159.WBC_WES	0.3643	0.3607	0.3437	0.3459	0.3386	0.335	0.3312	0.3258	0.3747	0.3666	0.3788	0.3596	0.3682	0.3437	0.3809	0.3767	0.3715	0.3473	0.3596	0.347	0.3253	0.3067	0.3616	0.3771	0.3365	0.3347	0.3643	0.3328	0.3579	0.3678	0.3766	0.3465	0.3419	0.3576	0.3575	0.3724	0.367	0.3499	0.3259	0.3615	0.3786	0.3615	0.372	0.3443	0.3298	0.3758	0.3798	0.3698	0.3503
FUSCCTNBC159.TT_WES	0.3579	0.3612	0.3403	0.3435	0.3357	0.3325	0.3243	0.3267	0.3729	0.3667	0.3806	0.3515	0.3643	0.342	0.3808	0.3688	0.3617	0.3464	0.357	0.3432	0.3305	0.3081	0.3563	0.3734	0.3361	0.3329	0.3579	0.3305	0.3563	0.3648	0.3744	0.3427	0.3405	0.3543	0.3534	0.363	0.3648	0.3492	0.3166	0.3563	0.3811	0.3632	0.3713	0.3415	0.3268	0.374	0.3778	0.367	0.3536
FUSCCTNBC160.WBC_WES	0.3746	0.3378	0.3257	0.3359	0.3542	0.334	0.3462	0.3338	0.3408	0.3524	0.3429	0.3293	0.3567	0.3269	0.3322	0.3546	0.348	0.3426	0.357	0.3405	0.3456	0.3328	0.3316	0.338	0.3204	0.3453	0.3456	0.3053	0.3529	0.3371	0.3373	0.3594	0.3445	0.3261	0.3096	0.3526	0.3765	0.3586	0.3501	0.3412	0.3514	0.3179	0.3451	0.34	0.3426	0.3641	0.3455	0.3501	0.3465
FUSCCTNBC160.TT_WES	0.3708	0.3221	0.3106	0.3315	0.3452	0.3243	0.3385	0.3266	0.3294	0.3362	0.3267	0.3234	0.3501	0.3191	0.3288	0.3495	0.3378	0.3319	0.3463	0.3312	0.3393	0.325	0.3249	0.3245	0.3152	0.3389	0.3357	0.2926	0.3389	0.3299	0.329	0.3513	0.3438	0.3226	0.3024	0.3429	0.3705	0.3517	0.3431	0.3352	0.3513	0.3169	0.3353	0.3316	0.3353	0.3575	0.3399	0.3477	0.3363
FUSCCTNBC161.WBC_WES	0.3521	0.3622	0.3588	0.347	0.3496	0.3534	0.3087	0.3397	0.3594	0.3647	0.3547	0.3522	0.3748	0.3642	0.372	0.368	0.3646	0.3435	0.3385	0.333	0.3523	0.3346	0.3629	0.3699	0.355	0.3286	0.3566	0.3314	0.356	0.3517	0.3653	0.3507	0.3548	0.3491	0.3351	0.3607	0.3507	0.3231	0.3319	0.3336	0.3639	0.3547	0.3645	0.3623	0.3349	0.3709	0.3745	0.3594	0.3639
FUSCCTNBC161.TT_WES	0.3617	0.3677	0.3641	0.3492	0.353	0.3587	0.3143	0.3403	0.3624	0.3693	0.3586	0.3564	0.3824	0.3683	0.3739	0.3702	0.3665	0.3544	0.3425	0.3373	0.3546	0.3415	0.3628	0.3715	0.362	0.3299	0.3632	0.3368	0.3571	0.3502	0.3669	0.3535	0.3578	0.3488	0.3339	0.367	0.3516	0.3215	0.3325	0.3388	0.3634	0.3511	0.3657	0.365	0.3378	0.3703	0.3766	0.3602	0.3662
FUSCCTNBC166.WBC_WES	0.3445	0.3536	0.3301	0.3601	0.3541	0.349	0.3177	0.3485	0.3746	0.3817	0.3578	0.3571	0.3452	0.3414	0.3493	0.3638	0.3634	0.3535	0.3651	0.3467	0.3447	0.3268	0.3523	0.3546	0.3384	0.3382	0.3656	0.3355	0.3541	0.3496	0.3586	0.3469	0.3483	0.3676	0.3505	0.3537	0.3766	0.3603	0.3764	0.3513	0.3848	0.3634	0.3644	0.3331	0.3548	0.3653	0.3859	0.369	0.3574
FUSCCTNBC166.TT_WES	0.3462	0.3534	0.3311	0.3601	0.3544	0.3534	0.3187	0.3516	0.3735	0.3832	0.3585	0.3586	0.3469	0.3377	0.3521	0.3655	0.363	0.3529	0.3709	0.3445	0.3471	0.3283	0.3541	0.3549	0.3429	0.3387	0.3664	0.3348	0.359	0.3511	0.3623	0.3466	0.3497	0.3673	0.349	0.3578	0.3786	0.3619	0.3774	0.3516	0.3885	0.3681	0.3651	0.339	0.3558	0.3664	0.3855	0.3688	0.3568
FUSCCTNBC168.WBC_WES	0.3538	0.3672	0.3505	0.3403	0.3454	0.3379	0.3424	0.354	0.3694	0.3733	0.3479	0.3473	0.3825	0.3483	0.344	0.3724	0.3635	0.3444	0.3675	0.3653	0.3611	0.3373	0.3515	0.3771	0.3311	0.3471	0.3605	0.3357	0.3514	0.3387	0.3661	0.3645	0.3545	0.3701	0.3558	0.3841	0.3698	0.3656	0.3606	0.3701	0.3623	0.3342	0.3536	0.3543	0.3459	0.3524	0.3863	0.3732	0.3665
FUSCCTNBC168.TT_WES	0.3462	0.3552	0.3448	0.3341	0.3393	0.3369	0.3327	0.3459	0.3648	0.367	0.3356	0.3394	0.3685	0.3364	0.3342	0.3728	0.3636	0.3346	0.3492	0.3667	0.348	0.3315	0.3406	0.3638	0.3188	0.3459	0.3461	0.3228	0.3487	0.332	0.3505	0.3521	0.347	0.3616	0.3496	0.3681	0.3685	0.367	0.3542	0.3662	0.3444	0.3205	0.3497	0.3364	0.3403	0.3411	0.368	0.353	0.3531
FUSCCTNBC170.WBC_WES	0.3767	0.3628	0.3559	0.3481	0.3544	0.3422	0.3246	0.3085	0.3491	0.353	0.3587	0.3553	0.3755	0.3473	0.3693	0.3804	0.3804	0.344	0.3582	0.3518	0.367	0.3449	0.3438	0.351	0.3413	0.3408	0.3625	0.3369	0.3527	0.3543	0.349	0.3587	0.3471	0.3525	0.3371	0.3823	0.3412	0.326	0.3344	0.3655	0.3747	0.3596	0.3717	0.3507	0.3452	0.3534	0.3585	0.3405	0.3581
FUSCCTNBC170.TT_WES	0.3744	0.3594	0.3549	0.3477	0.3583	0.3453	0.3282	0.3129	0.3499	0.3539	0.3641	0.3561	0.3785	0.3468	0.3687	0.3795	0.3796	0.3453	0.3536	0.3546	0.3678	0.3419	0.3472	0.3477	0.3465	0.3404	0.3599	0.3379	0.3586	0.3588	0.351	0.3612	0.3517	0.356	0.3434	0.3847	0.3488	0.3302	0.3412	0.3673	0.3765	0.3613	0.3737	0.3537	0.3476	0.357	0.3592	0.3415	0.3545
FUSCCTNBC171.WBC_WES	0.3424	0.3531	0.3594	0.3457	0.3594	0.3468	0.2974	0.346	0.3724	0.3738	0.3559	0.3637	0.3529	0.3377	0.3631	0.345	0.3433	0.338	0.3469	0.3502	0.3594	0.3187	0.3531	0.3683	0.3407	0.3422	0.3519	0.3269	0.3705	0.3467	0.3552	0.3683	0.3445	0.3526	0.3408	0.3815	0.3565	0.3475	0.3552	0.3355	0.3831	0.3576	0.3318	0.3535	0.3314	0.3766	0.3818	0.3758	0.3536
FUSCCTNBC171.TT_WES	0.3381	0.348	0.355	0.3445	0.3607	0.3464	0.2981	0.3467	0.3686	0.3696	0.3493	0.3588	0.3472	0.3302	0.3554	0.3403	0.3367	0.3341	0.3439	0.3468	0.3523	0.3119	0.3514	0.3649	0.3434	0.342	0.3486	0.3271	0.3703	0.3378	0.3529	0.358	0.3397	0.3457	0.3327	0.3791	0.3527	0.3439	0.3474	0.3364	0.3778	0.3572	0.3306	0.353	0.329	0.3729	0.3761	0.3694	0.3529
FUSCCTNBC173.WBC_WES	0.3455	0.3604	0.3336	0.3479	0.3748	0.3627	0.3187	0.3431	0.3612	0.363	0.3766	0.3683	0.3736	0.3508	0.3741	0.388	0.3704	0.3673	0.3812	0.3494	0.3568	0.3378	0.3576	0.3605	0.3342	0.342	0.3608	0.3297	0.3488	0.3419	0.3809	0.3695	0.3446	0.358	0.3408	0.3576	0.3929	0.3818	0.3528	0.3529	0.3849	0.3574	0.3646	0.3424	0.3431	0.3705	0.384	0.3638	0.3576
FUSCCTNBC173.TT_WES	0.326	0.3509	0.3205	0.3292	0.3642	0.349	0.3066	0.3224	0.3465	0.348	0.3572	0.3569	0.3532	0.3347	0.3579	0.3813	0.3616	0.3514	0.3693	0.3387	0.3367	0.3203	0.3457	0.3509	0.3194	0.3276	0.3491	0.3184	0.3356	0.3262	0.3685	0.3542	0.3259	0.3429	0.3244	0.3451	0.377	0.3676	0.341	0.3436	0.3687	0.3382	0.3465	0.327	0.3321	0.3552	0.3669	0.3421	0.3437
FUSCCTNBC174.WBC_WES	0.3718	0.3639	0.3539	0.3437	0.3573	0.3556	0.3141	0.3386	0.3631	0.3646	0.3474	0.3626	0.3467	0.3378	0.3739	0.3739	0.3752	0.3458	0.3732	0.3588	0.379	0.3443	0.3741	0.3811	0.3275	0.3378	0.3357	0.306	0.3513	0.3413	0.3708	0.3601	0.3678	0.3682	0.3545	0.3829	0.3884	0.3695	0.3352	0.3174	0.373	0.3649	0.3366	0.3376	0.3454	0.3533	0.3662	0.3618	0.3463
FUSCCTNBC174.TT_WES	0.3604	0.3526	0.3406	0.3389	0.3497	0.3453	0.3096	0.3295	0.3549	0.352	0.3423	0.3507	0.3402	0.3336	0.36	0.3611	0.3615	0.335	0.3634	0.3558	0.371	0.3342	0.3736	0.3695	0.322	0.3355	0.3323	0.3	0.3414	0.3349	0.3654	0.3531	0.3556	0.3606	0.3485	0.372	0.3794	0.364	0.3193	0.3114	0.3695	0.3612	0.3303	0.3369	0.337	0.3496	0.357	0.3543	0.3392
FUSCCTNBC175.WBC_WES	0.3722	0.3534	0.3364	0.3682	0.3442	0.3398	0.3171	0.3276	0.3487	0.3495	0.3626	0.3472	0.3487	0.3306	0.3577	0.3508	0.3408	0.3435	0.3551	0.3356	0.3623	0.3464	0.3508	0.343	0.3252	0.341	0.3658	0.3372	0.3461	0.347	0.3471	0.3825	0.3548	0.3352	0.3229	0.3595	0.366	0.3532	0.3313	0.3569	0.3687	0.3512	0.3597	0.3538	0.3385	0.3481	0.3883	0.3714	0.349
FUSCCTNBC175.TT_WES	0.3681	0.3475	0.3307	0.3604	0.3329	0.3292	0.3081	0.3156	0.337	0.3386	0.3524	0.3348	0.3439	0.3224	0.35	0.3434	0.3325	0.3289	0.3456	0.3288	0.355	0.3392	0.3431	0.3325	0.3187	0.3385	0.3625	0.3349	0.3373	0.3386	0.3501	0.3741	0.3479	0.3261	0.3167	0.3519	0.3601	0.3443	0.3271	0.3424	0.3602	0.345	0.3575	0.3466	0.3347	0.3416	0.3779	0.3616	0.3357
FUSCCTNBC176.WBC_WES	0.3629	0.3626	0.3579	0.3549	0.3597	0.3423	0.3232	0.3237	0.3916	0.3933	0.3778	0.3515	0.3567	0.3348	0.379	0.3901	0.3889	0.3404	0.3635	0.3577	0.3636	0.3491	0.367	0.3591	0.3465	0.3356	0.3617	0.3277	0.3585	0.3514	0.3646	0.3425	0.346	0.3597	0.3451	0.3684	0.3584	0.3419	0.3535	0.3616	0.3687	0.3461	0.3237	0.3432	0.3425	0.3727	0.3595	0.3541	0.3529
FUSCCTNBC176.TT_WES	0.3569	0.3638	0.3609	0.3543	0.3582	0.3414	0.3147	0.3221	0.3848	0.3875	0.3754	0.351	0.3517	0.3339	0.3795	0.3852	0.3859	0.3388	0.3574	0.3601	0.3596	0.3489	0.3693	0.362	0.3487	0.3402	0.3606	0.3268	0.3614	0.3471	0.3644	0.3386	0.3517	0.3566	0.343	0.3665	0.3588	0.3441	0.3558	0.3638	0.3627	0.3419	0.3217	0.3454	0.3351	0.3699	0.3593	0.351	0.3495
FUSCCTNBC177.WBC_WES	0.3498	0.3449	0.3333	0.3623	0.3775	0.3882	0.2952	0.3438	0.3579	0.3628	0.3374	0.3742	0.3637	0.3333	0.3563	0.3719	0.3558	0.3349	0.3488	0.3514	0.343	0.3164	0.3555	0.3482	0.3484	0.3134	0.3616	0.3237	0.3233	0.3396	0.3495	0.3366	0.3458	0.3722	0.3602	0.3763	0.355	0.3296	0.3496	0.3282	0.3686	0.34	0.35	0.3421	0.3321	0.3612	0.3522	0.3456	0.3463
FUSCCTNBC177.TT_WES	0.3293	0.3284	0.3151	0.3375	0.3503	0.3605	0.2726	0.3073	0.3329	0.3406	0.3094	0.3452	0.3432	0.3203	0.339	0.3452	0.3298	0.3063	0.3276	0.3225	0.3246	0.2948	0.3299	0.3236	0.3209	0.2949	0.3511	0.3091	0.302	0.3224	0.3294	0.3142	0.3235	0.3486	0.3376	0.3549	0.3253	0.304	0.3358	0.3098	0.3449	0.3184	0.3244	0.3236	0.3037	0.3442	0.3327	0.3257	0.3219
FUSCCTNBC178.WBC_WES	0.367	0.3474	0.3485	0.3676	0.352	0.3546	0.3178	0.318	0.3404	0.3514	0.3717	0.3585	0.3652	0.3526	0.3791	0.3687	0.3683	0.346	0.3553	0.3401	0.3692	0.3538	0.3491	0.3471	0.3135	0.3465	0.3547	0.3163	0.3311	0.3534	0.379	0.3517	0.3607	0.3562	0.3359	0.379	0.3696	0.3483	0.3446	0.3479	0.3633	0.3425	0.3453	0.3454	0.3344	0.3539	0.3711	0.359	0.3547
FUSCCTNBC178.TT_WES	0.3449	0.3332	0.3371	0.355	0.3437	0.3461	0.3109	0.2989	0.3224	0.3351	0.3559	0.3478	0.355	0.3407	0.3694	0.3586	0.3565	0.3256	0.3466	0.3271	0.3639	0.3466	0.3386	0.3386	0.2947	0.3255	0.3438	0.3116	0.3208	0.3378	0.3648	0.3427	0.3444	0.3472	0.3252	0.3633	0.3554	0.337	0.3327	0.3228	0.351	0.337	0.3235	0.3284	0.3209	0.3402	0.3587	0.3444	0.3426
FUSCCTNBC179.WBC_WES	0.3614	0.3823	0.3767	0.3691	0.3671	0.3599	0.303	0.3597	0.3761	0.3811	0.3595	0.3744	0.3816	0.3622	0.3657	0.382	0.383	0.3441	0.3514	0.3927	0.3683	0.3367	0.3618	0.3642	0.3426	0.3624	0.358	0.3234	0.3543	0.3633	0.3845	0.3491	0.3537	0.3785	0.3595	0.3845	0.3601	0.3531	0.3463	0.3643	0.387	0.3662	0.3554	0.3423	0.3505	0.3779	0.3809	0.3575	0.3768
FUSCCTNBC179.TT_WES	0.3468	0.3589	0.354	0.3381	0.338	0.3295	0.2892	0.3401	0.3531	0.3595	0.3328	0.3499	0.3528	0.3264	0.3348	0.3611	0.3618	0.3239	0.3172	0.373	0.33	0.3043	0.3393	0.3388	0.3283	0.3343	0.3405	0.3015	0.3195	0.3268	0.3595	0.3247	0.3326	0.3532	0.3403	0.3581	0.3484	0.3425	0.3171	0.3323	0.3591	0.3397	0.3335	0.3203	0.324	0.348	0.3515	0.3271	0.3491
FUSCCTNBC181.WBC_WES	0.3515	0.3512	0.3443	0.3183	0.3489	0.3349	0.2969	0.3294	0.3621	0.3664	0.3621	0.3548	0.358	0.3237	0.3622	0.3646	0.3603	0.3429	0.3653	0.3368	0.3467	0.3255	0.3676	0.3561	0.3375	0.3327	0.3258	0.2967	0.3433	0.34	0.3472	0.337	0.3408	0.3492	0.3375	0.3727	0.3467	0.3309	0.3369	0.36	0.361	0.3419	0.3401	0.3484	0.3287	0.3398	0.3554	0.348	0.3529
FUSCCTNBC181.TT_WES	0.3439	0.3464	0.3416	0.3192	0.3419	0.3306	0.2964	0.3218	0.3578	0.36	0.3594	0.3482	0.3449	0.3177	0.3521	0.363	0.3594	0.3358	0.3554	0.3313	0.3379	0.3193	0.3539	0.3449	0.3266	0.3303	0.3188	0.2905	0.3401	0.3302	0.3391	0.3311	0.3394	0.3441	0.3326	0.3702	0.3386	0.3237	0.3259	0.3541	0.352	0.3354	0.3383	0.3393	0.3205	0.3358	0.348	0.3361	0.3479
FUSCCTNBC183.WBC_WES	0.3577	0.369	0.3505	0.3553	0.37	0.3527	0.3059	0.3598	0.3761	0.369	0.362	0.3658	0.3742	0.367	0.3455	0.3677	0.3755	0.3612	0.3517	0.3727	0.35	0.3348	0.331	0.3675	0.323	0.3237	0.3773	0.3417	0.3534	0.3556	0.3726	0.3366	0.3581	0.377	0.3599	0.3874	0.3622	0.3403	0.3471	0.361	0.3621	0.3456	0.3432	0.3532	0.3516	0.3796	0.3833	0.3611	0.3724
FUSCCTNBC183.TT_WES	0.3396	0.345	0.3371	0.3359	0.3467	0.3325	0.2996	0.3418	0.3396	0.3372	0.3388	0.337	0.352	0.3497	0.336	0.3392	0.344	0.3451	0.3298	0.335	0.3324	0.3229	0.3139	0.3394	0.2865	0.3036	0.3625	0.3178	0.3256	0.3328	0.3622	0.318	0.3269	0.3578	0.3421	0.3662	0.3405	0.3256	0.3202	0.3464	0.3419	0.321	0.323	0.338	0.3311	0.3581	0.372	0.3483	0.341
FUSCCTNBC184.WBC_WES	0.3537	0.3532	0.3438	0.3411	0.3521	0.3428	0.3355	0.3228	0.3771	0.3791	0.3427	0.3333	0.3669	0.337	0.3535	0.3757	0.3658	0.3348	0.345	0.369	0.3388	0.3235	0.3502	0.3557	0.3231	0.3298	0.3501	0.3186	0.3295	0.3567	0.3494	0.3641	0.3556	0.3494	0.3386	0.3579	0.3596	0.3431	0.3512	0.3434	0.3651	0.349	0.3387	0.3347	0.3568	0.3477	0.3707	0.3523	0.3487
FUSCCTNBC184.TT_WES	0.3434	0.3416	0.3301	0.3268	0.3448	0.3347	0.33	0.304	0.3631	0.3653	0.3308	0.3218	0.3519	0.3249	0.3531	0.3626	0.3538	0.3127	0.3292	0.3549	0.3262	0.3234	0.3355	0.3476	0.3121	0.3219	0.3386	0.3044	0.3212	0.3393	0.3473	0.349	0.3442	0.3412	0.3316	0.3381	0.3436	0.3326	0.3428	0.3269	0.3486	0.3358	0.3196	0.33	0.3454	0.3312	0.3571	0.3403	0.3415
FUSCCTNBC186.WBC_WES	0.344	0.3412	0.3298	0.3563	0.3301	0.3197	0.3196	0.3416	0.3476	0.3515	0.3306	0.3515	0.3524	0.3368	0.3384	0.3862	0.3714	0.3378	0.3467	0.3503	0.3251	0.3024	0.3397	0.3371	0.3148	0.3407	0.3499	0.328	0.3426	0.3409	0.3524	0.3387	0.332	0.3412	0.3308	0.3584	0.3633	0.355	0.3179	0.348	0.3466	0.3272	0.3512	0.3449	0.3314	0.3568	0.3748	0.366	0.3366
FUSCCTNBC186.TT_WES	0.3436	0.3445	0.3315	0.3566	0.3288	0.322	0.3094	0.3382	0.3467	0.3537	0.3299	0.356	0.3495	0.3393	0.3347	0.383	0.3704	0.337	0.3482	0.3469	0.329	0.3048	0.3381	0.3363	0.311	0.3416	0.3509	0.328	0.3435	0.3413	0.3539	0.333	0.3332	0.3327	0.3215	0.3526	0.3621	0.3571	0.316	0.3477	0.3459	0.3232	0.3488	0.3511	0.3297	0.3594	0.3738	0.3631	0.3435
FUSCCTNBC188.WBC_WES	0.3573	0.3476	0.333	0.3308	0.3647	0.3509	0.3127	0.3039	0.3682	0.3716	0.3472	0.3435	0.3637	0.3334	0.3381	0.3415	0.3325	0.3351	0.3355	0.3335	0.3125	0.2944	0.3357	0.3302	0.3121	0.3218	0.3503	0.3091	0.3337	0.3386	0.3354	0.3299	0.333	0.3431	0.3438	0.3374	0.351	0.3341	0.3461	0.3708	0.3501	0.3325	0.339	0.3382	0.3166	0.3664	0.3436	0.3196	0.3617
FUSCCTNBC188.TT_WES	0.3747	0.3661	0.3556	0.3457	0.3788	0.3655	0.3272	0.32	0.3851	0.3861	0.3628	0.3594	0.3777	0.351	0.3545	0.3588	0.3496	0.3557	0.3486	0.3526	0.3285	0.3104	0.3559	0.3463	0.3303	0.3383	0.365	0.3251	0.352	0.3524	0.3513	0.3482	0.349	0.3618	0.357	0.3564	0.3674	0.3508	0.3634	0.3859	0.3686	0.3505	0.3531	0.3557	0.3322	0.3864	0.36	0.3339	0.3736
FUSCCTNBC190.WBC_WES	0.3706	0.3603	0.3488	0.3688	0.3647	0.3487	0.3419	0.3554	0.3755	0.3672	0.376	0.3824	0.3869	0.3655	0.3731	0.3905	0.3882	0.3385	0.3685	0.3794	0.3461	0.3152	0.3347	0.3646	0.3379	0.3455	0.3742	0.3508	0.3483	0.3786	0.3719	0.3759	0.3591	0.3489	0.3377	0.388	0.3833	0.3582	0.3657	0.3352	0.4034	0.3775	0.369	0.3576	0.3504	0.3756	0.3738	0.3662	0.3547
FUSCCTNBC190.TT_WES	0.3723	0.3507	0.3388	0.3679	0.3676	0.3509	0.3381	0.3488	0.3752	0.3681	0.3745	0.3816	0.3856	0.363	0.3693	0.3842	0.3817	0.3353	0.3696	0.3726	0.35	0.3191	0.327	0.362	0.3334	0.3417	0.3731	0.35	0.349	0.3717	0.3709	0.3721	0.3611	0.3439	0.3376	0.3846	0.3769	0.35	0.3648	0.336	0.3965	0.3697	0.3721	0.3577	0.3486	0.3705	0.3742	0.3651	0.3485
FUSCCTNBC194.WBC_WES	0.3423	0.3547	0.3389	0.3515	0.3415	0.3315	0.3056	0.3255	0.3614	0.3561	0.3476	0.3468	0.3601	0.349	0.3294	0.3681	0.3656	0.3213	0.3695	0.3461	0.325	0.3107	0.3551	0.3386	0.3209	0.3345	0.3433	0.3197	0.3325	0.3491	0.3468	0.3273	0.3401	0.3521	0.3366	0.3509	0.3682	0.3619	0.3288	0.3405	0.3638	0.3431	0.3338	0.3348	0.3648	0.3638	0.3514	0.3471	0.3582
FUSCCTNBC194.TT_WES	0.3418	0.3553	0.3402	0.3511	0.3423	0.3326	0.3069	0.3219	0.3596	0.3558	0.3483	0.3472	0.3583	0.3454	0.3308	0.3712	0.3676	0.3276	0.3713	0.3468	0.3257	0.3075	0.3548	0.3364	0.3195	0.3359	0.3465	0.3218	0.3342	0.3496	0.3449	0.3288	0.3399	0.351	0.3365	0.3501	0.3667	0.3599	0.3283	0.3374	0.368	0.3492	0.3391	0.3366	0.3626	0.3612	0.3496	0.3447	0.358
FUSCCTNBC195.WBC_WES	0.3763	0.3717	0.3585	0.3827	0.3589	0.3716	0.3236	0.3614	0.3605	0.366	0.3614	0.3442	0.3744	0.3584	0.358	0.3928	0.3796	0.3336	0.3642	0.3751	0.3621	0.3488	0.3621	0.3459	0.3185	0.3439	0.3735	0.3495	0.3313	0.3464	0.3321	0.3618	0.3562	0.3586	0.3406	0.3856	0.3664	0.3598	0.3568	0.3638	0.361	0.3312	0.3499	0.3457	0.3357	0.346	0.3544	0.3409	0.3576
FUSCCTNBC195.TT_WES	0.3713	0.3686	0.3579	0.3746	0.3574	0.3695	0.3188	0.3581	0.354	0.3606	0.3568	0.3453	0.3658	0.351	0.3556	0.3844	0.3737	0.3293	0.3537	0.3718	0.358	0.3465	0.3545	0.3404	0.3179	0.338	0.3703	0.3464	0.327	0.3443	0.3256	0.3561	0.3484	0.3575	0.3393	0.3784	0.359	0.3513	0.3556	0.3565	0.3578	0.3259	0.3491	0.3381	0.328	0.3416	0.3479	0.3335	0.3542
FUSCCTNBC196.WBC_WES	0.3861	0.3807	0.368	0.3699	0.385	0.3791	0.3263	0.3467	0.3963	0.3913	0.3838	0.3874	0.3894	0.3581	0.3766	0.3913	0.3875	0.3466	0.3763	0.3844	0.379	0.3526	0.3649	0.3854	0.3532	0.3618	0.3942	0.3619	0.3627	0.3747	0.4038	0.3832	0.3675	0.3759	0.3655	0.4036	0.398	0.3654	0.3769	0.3717	0.3908	0.3753	0.3692	0.3855	0.3739	0.3739	0.3967	0.3753	0.3855
FUSCCTNBC196.TT_WES	0.3396	0.3404	0.3334	0.3263	0.3462	0.3412	0.2912	0.3035	0.3519	0.3567	0.3478	0.3429	0.3564	0.3297	0.3384	0.3466	0.3465	0.3005	0.3298	0.3335	0.3352	0.314	0.3276	0.3497	0.3216	0.3268	0.3479	0.3266	0.3214	0.3327	0.3626	0.3366	0.3304	0.3361	0.3301	0.3617	0.3523	0.3213	0.3457	0.3382	0.3551	0.3381	0.3233	0.3495	0.3287	0.3331	0.3513	0.3396	0.3493
FUSCCTNBC197.WBC_WES	0.3627	0.3623	0.3516	0.3601	0.3423	0.3389	0.3001	0.3279	0.3746	0.3685	0.3538	0.3443	0.3538	0.3533	0.3323	0.3545	0.3346	0.3659	0.3465	0.3623	0.3405	0.3216	0.3463	0.3513	0.3323	0.3181	0.362	0.3336	0.331	0.3492	0.3564	0.3371	0.3618	0.3484	0.3407	0.3611	0.3708	0.3434	0.3271	0.3575	0.3623	0.3485	0.3518	0.3511	0.3416	0.3641	0.3622	0.337	0.3578
FUSCCTNBC197.TT_WES	0.3616	0.3572	0.3532	0.3552	0.3459	0.3409	0.2951	0.3307	0.3754	0.3687	0.345	0.3418	0.3477	0.3482	0.3309	0.3495	0.3311	0.356	0.341	0.3611	0.3408	0.3289	0.346	0.3499	0.3256	0.3181	0.3593	0.3349	0.3327	0.3436	0.3585	0.3394	0.3566	0.355	0.3436	0.362	0.3686	0.3433	0.3285	0.3531	0.3601	0.3441	0.3475	0.344	0.3376	0.3619	0.3621	0.3386	0.3598
FUSCCTNBC198.WBC_WES	0.3526	0.3679	0.368	0.3403	0.3573	0.3512	0.3252	0.3451	0.3487	0.3472	0.3786	0.3643	0.3509	0.3264	0.3512	0.3655	0.3694	0.3682	0.3528	0.3586	0.3437	0.3373	0.3493	0.3537	0.3378	0.3319	0.3848	0.3583	0.3518	0.3579	0.3569	0.3672	0.3518	0.37	0.3477	0.3759	0.3654	0.3484	0.3396	0.3695	0.3757	0.3598	0.3546	0.3479	0.3609	0.3837	0.3633	0.348	0.3632
FUSCCTNBC198.TT_WES	0.3548	0.3681	0.3694	0.3441	0.3561	0.3529	0.3285	0.3423	0.3484	0.3482	0.3775	0.3624	0.3489	0.3274	0.3539	0.3654	0.3688	0.3717	0.3506	0.3618	0.3466	0.3395	0.3488	0.3498	0.3409	0.3317	0.3831	0.353	0.3518	0.3544	0.3561	0.3674	0.353	0.3716	0.3467	0.3766	0.3631	0.3462	0.3394	0.367	0.3768	0.3621	0.3523	0.3499	0.3604	0.3835	0.3608	0.3473	0.3617
FUSCCTNBC201.WBC_WES	0.3541	0.3508	0.3379	0.3524	0.3575	0.343	0.3192	0.3438	0.3827	0.3701	0.3684	0.3438	0.3575	0.3278	0.3658	0.3824	0.3803	0.3453	0.3649	0.3504	0.3637	0.3375	0.3495	0.3561	0.3304	0.3451	0.3541	0.341	0.363	0.3619	0.3591	0.3503	0.337	0.349	0.3387	0.3586	0.3657	0.3479	0.3456	0.3636	0.3694	0.3424	0.3524	0.3428	0.3558	0.383	0.3576	0.3431	0.355
FUSCCTNBC201.TT_WES	0.3448	0.3348	0.324	0.3401	0.339	0.3289	0.2939	0.3368	0.3586	0.3471	0.3499	0.3241	0.336	0.3005	0.3386	0.36	0.3558	0.3334	0.3536	0.3365	0.3393	0.3135	0.3302	0.3455	0.3191	0.3276	0.3405	0.3296	0.3407	0.343	0.3399	0.3247	0.3178	0.3311	0.3183	0.3416	0.3426	0.3243	0.3288	0.3506	0.3493	0.3264	0.3233	0.3163	0.3375	0.3741	0.3391	0.3238	0.3341
FUSCCTNBC202.WBC_WES	0.3664	0.3562	0.3375	0.3386	0.3625	0.3547	0.3176	0.3372	0.3573	0.3622	0.3515	0.3829	0.3672	0.3327	0.3581	0.3809	0.3766	0.353	0.3755	0.3552	0.3774	0.3612	0.3439	0.3531	0.3488	0.3497	0.3482	0.3165	0.3442	0.3294	0.373	0.3795	0.3603	0.3555	0.3297	0.3429	0.3834	0.3642	0.3236	0.3651	0.368	0.3355	0.3636	0.3332	0.3576	0.3612	0.3754	0.3499	0.3416
FUSCCTNBC202.TT_WES	0.3668	0.3603	0.3402	0.342	0.3666	0.3583	0.3208	0.3372	0.3618	0.3663	0.3565	0.3846	0.3698	0.335	0.3607	0.3854	0.3786	0.3537	0.3761	0.3599	0.3756	0.3594	0.3489	0.3579	0.348	0.355	0.3577	0.3236	0.3463	0.3365	0.3794	0.3823	0.3639	0.353	0.3289	0.3438	0.3884	0.3692	0.3242	0.367	0.368	0.3386	0.3691	0.3371	0.3621	0.3623	0.3781	0.3527	0.3459
FUSCCTNBC203.WBC_WES	0.3574	0.3602	0.344	0.3232	0.3327	0.3328	0.295	0.3095	0.3695	0.3594	0.3452	0.3595	0.3557	0.328	0.3411	0.3539	0.3478	0.3653	0.3722	0.3296	0.3248	0.3112	0.3554	0.3514	0.3259	0.3127	0.3584	0.3355	0.3378	0.3372	0.3513	0.3601	0.363	0.326	0.3104	0.3552	0.3574	0.3267	0.3353	0.3371	0.3782	0.3697	0.335	0.3389	0.3246	0.3547	0.3501	0.3415	0.3845
FUSCCTNBC203.TT_WES	0.3594	0.3589	0.3405	0.3214	0.3283	0.328	0.2906	0.3092	0.3665	0.3598	0.3432	0.3635	0.3524	0.3242	0.3392	0.3551	0.3485	0.3603	0.3676	0.3261	0.3237	0.3128	0.3539	0.3512	0.3252	0.3079	0.353	0.3307	0.3389	0.3328	0.3495	0.3604	0.3639	0.3231	0.3116	0.3589	0.3544	0.3277	0.3366	0.3362	0.3739	0.3668	0.331	0.336	0.3261	0.3526	0.3465	0.3379	0.3816
FUSCCTNBC204.WBC_WES	0.3718	0.3623	0.3676	0.3536	0.3473	0.337	0.3229	0.3458	0.3852	0.3875	0.3539	0.3534	0.3736	0.3437	0.3601	0.3685	0.3652	0.3525	0.3505	0.3835	0.3527	0.3289	0.372	0.3628	0.3398	0.3401	0.3437	0.3272	0.3554	0.3636	0.3621	0.3434	0.3547	0.3689	0.3539	0.3773	0.3437	0.3429	0.3545	0.3561	0.3728	0.3398	0.3531	0.343	0.3568	0.3647	0.3614	0.3504	0.3483
FUSCCTNBC204.TT_WES	0.3427	0.3421	0.3508	0.32	0.3121	0.3083	0.2864	0.3216	0.3563	0.3631	0.3212	0.3272	0.3443	0.3217	0.326	0.338	0.3307	0.3325	0.3232	0.3538	0.3163	0.2911	0.3484	0.3331	0.3086	0.3026	0.3126	0.2986	0.3231	0.331	0.3263	0.3186	0.3202	0.3326	0.3219	0.3295	0.3168	0.3193	0.3283	0.3138	0.3447	0.3146	0.3194	0.3106	0.3135	0.3339	0.3209	0.3119	0.3289
FUSCCTNBC205.WBC_WES	0.3679	0.3544	0.343	0.357	0.3549	0.3568	0.3267	0.357	0.3696	0.3734	0.3463	0.3643	0.3726	0.347	0.3482	0.3734	0.3728	0.3378	0.3541	0.363	0.3497	0.3266	0.3408	0.3515	0.3112	0.333	0.3501	0.3207	0.3406	0.3459	0.3691	0.3585	0.3759	0.3772	0.3623	0.3678	0.3603	0.3388	0.3268	0.3539	0.3718	0.3506	0.3571	0.3335	0.3466	0.338	0.3715	0.3609	0.3572
FUSCCTNBC205.TT_WES	0.3553	0.3446	0.3321	0.3496	0.3484	0.3475	0.3293	0.3524	0.3622	0.3633	0.3382	0.3547	0.3671	0.3414	0.3464	0.3662	0.3649	0.3311	0.3517	0.3528	0.3461	0.3199	0.3406	0.3432	0.3047	0.3175	0.3419	0.3113	0.3391	0.3383	0.3641	0.3581	0.3751	0.3717	0.3593	0.3575	0.3539	0.328	0.3169	0.3485	0.3633	0.3433	0.3466	0.3266	0.3424	0.3316	0.3661	0.3521	0.3539
FUSCCTNBC211.WBC_WES	0.3627	0.3343	0.3336	0.3404	0.349	0.3372	0.311	0.339	0.3463	0.3459	0.3588	0.3285	0.3574	0.3305	0.3422	0.3465	0.3318	0.3309	0.3392	0.3337	0.3442	0.3178	0.3357	0.3734	0.3219	0.3329	0.3272	0.3089	0.3349	0.3507	0.3702	0.3499	0.3398	0.3358	0.3184	0.3676	0.3395	0.3315	0.3286	0.3424	0.3599	0.3571	0.341	0.332	0.3526	0.3606	0.3439	0.3291	0.3364
FUSCCTNBC211.TT_WES	0.362	0.3362	0.3349	0.3421	0.3517	0.3435	0.3097	0.336	0.3499	0.3526	0.3619	0.3328	0.3653	0.3353	0.3466	0.3489	0.3337	0.3319	0.346	0.3379	0.3455	0.3237	0.3432	0.3781	0.3288	0.333	0.3327	0.3133	0.3405	0.3574	0.3728	0.3503	0.3396	0.3419	0.3266	0.3697	0.3406	0.3303	0.33	0.341	0.3639	0.3538	0.3395	0.3344	0.3607	0.3676	0.3487	0.3266	0.3324
FUSCCTNBC212.WBC_WES	0.3633	0.3573	0.3363	0.3396	0.3707	0.355	0.3162	0.3682	0.3738	0.3643	0.3722	0.3771	0.3652	0.3287	0.3741	0.3874	0.376	0.3473	0.3645	0.3744	0.3406	0.3171	0.3605	0.3678	0.3296	0.3117	0.3675	0.3304	0.3504	0.3374	0.3691	0.3631	0.3259	0.3638	0.3675	0.3556	0.3554	0.3399	0.3369	0.351	0.365	0.355	0.3693	0.3397	0.3317	0.3515	0.3655	0.3446	0.363
FUSCCTNBC212.TT_WES	0.3528	0.3483	0.3299	0.3309	0.3575	0.3395	0.3023	0.356	0.3617	0.354	0.3573	0.3663	0.3607	0.3247	0.363	0.3764	0.3668	0.3453	0.3578	0.3609	0.3271	0.3076	0.3522	0.357	0.3214	0.3079	0.3596	0.3269	0.3428	0.3343	0.3608	0.3515	0.3211	0.3554	0.358	0.3431	0.3426	0.3228	0.3231	0.3419	0.3566	0.3468	0.3564	0.3217	0.3205	0.3469	0.3621	0.3404	0.3533
FUSCCTNBC214.WBC_WES	0.3814	0.3612	0.3496	0.387	0.3543	0.3466	0.3289	0.3554	0.3828	0.3803	0.344	0.3721	0.3572	0.3366	0.3277	0.3877	0.3803	0.3574	0.3544	0.3672	0.3453	0.3193	0.3577	0.3586	0.35	0.3409	0.3522	0.3336	0.3274	0.3484	0.3641	0.3574	0.37	0.3805	0.3617	0.3818	0.3996	0.3726	0.3508	0.3648	0.3767	0.3513	0.3606	0.3528	0.3352	0.3862	0.3682	0.3437	0.3696
FUSCCTNBC214.TT_WES	0.3773	0.3554	0.3494	0.3756	0.3445	0.3389	0.3305	0.3458	0.3785	0.3743	0.3413	0.3596	0.3487	0.3241	0.3155	0.3796	0.3679	0.3484	0.3442	0.3691	0.3365	0.3072	0.354	0.3539	0.3347	0.3389	0.3486	0.3304	0.3294	0.347	0.3494	0.3529	0.363	0.3718	0.3577	0.3802	0.3899	0.3657	0.3476	0.3599	0.3798	0.3504	0.3525	0.35	0.3279	0.3781	0.3631	0.3369	0.354
FUSCCTNBC215.WBC_WES	0.3619	0.3652	0.3432	0.3628	0.3454	0.3487	0.3085	0.2992	0.3559	0.3594	0.3533	0.3574	0.3726	0.3497	0.3579	0.3759	0.3711	0.3379	0.3469	0.3486	0.3284	0.2965	0.3535	0.3223	0.336	0.3432	0.337	0.315	0.3334	0.3321	0.3421	0.3438	0.339	0.3447	0.3361	0.3358	0.3677	0.3554	0.359	0.3441	0.3645	0.3509	0.3749	0.3443	0.3251	0.38	0.3692	0.3572	0.3386
FUSCCTNBC215.TT_WES	0.3604	0.3512	0.333	0.3644	0.3339	0.3296	0.3069	0.2865	0.3386	0.3428	0.341	0.3379	0.36	0.3395	0.3423	0.3667	0.3603	0.3209	0.3329	0.3486	0.3118	0.2865	0.3399	0.3108	0.3221	0.3287	0.3244	0.2961	0.3245	0.3148	0.3222	0.3299	0.3272	0.3293	0.3208	0.3285	0.3649	0.354	0.3527	0.3338	0.3515	0.3392	0.3559	0.3315	0.3156	0.3709	0.359	0.3469	0.3234
FUSCCTNBC216.WBC_WES	0.345	0.3654	0.3563	0.3724	0.3638	0.352	0.3088	0.3488	0.3803	0.3843	0.3704	0.3794	0.3667	0.3596	0.3707	0.3871	0.3756	0.3553	0.3875	0.3524	0.3679	0.3343	0.3702	0.3761	0.3452	0.3624	0.3596	0.3228	0.3299	0.3872	0.3553	0.348	0.3475	0.3627	0.3451	0.3664	0.3647	0.3422	0.3648	0.3727	0.3645	0.3381	0.3603	0.352	0.3477	0.3538	0.384	0.3711	0.3645
FUSCCTNBC216.TT_WES	0.3227	0.3426	0.3387	0.3504	0.3382	0.3314	0.2909	0.3279	0.3542	0.3512	0.3452	0.3638	0.344	0.3371	0.3529	0.3616	0.3551	0.3353	0.372	0.3194	0.3426	0.3041	0.3457	0.3526	0.3258	0.3486	0.344	0.3087	0.305	0.3692	0.3305	0.3195	0.3221	0.3412	0.3273	0.3443	0.3331	0.3096	0.3399	0.3525	0.345	0.3275	0.3368	0.3266	0.3174	0.3363	0.3622	0.3437	0.3529
FUSCCTNBC220.WBC_WES	0.3693	0.3679	0.354	0.3582	0.3813	0.378	0.316	0.3434	0.3597	0.3607	0.3687	0.3727	0.3625	0.3348	0.36	0.371	0.3666	0.343	0.3209	0.36	0.3502	0.3245	0.3567	0.3443	0.3339	0.3229	0.3535	0.3221	0.3357	0.3786	0.3586	0.3602	0.333	0.346	0.337	0.3684	0.3612	0.3441	0.3521	0.3431	0.3763	0.3603	0.3593	0.3393	0.3507	0.3627	0.3724	0.3554	0.3572
FUSCCTNBC220.TT_WES	0.3491	0.3527	0.3372	0.3292	0.3608	0.3568	0.2937	0.3279	0.338	0.3376	0.3507	0.3487	0.3461	0.3195	0.3409	0.3505	0.3482	0.3271	0.2955	0.3522	0.3291	0.3115	0.3413	0.327	0.3193	0.3041	0.3376	0.3032	0.3158	0.36	0.3459	0.3376	0.316	0.3215	0.3129	0.3462	0.3467	0.3287	0.3343	0.3161	0.3636	0.3399	0.337	0.3199	0.3292	0.3563	0.3548	0.3402	0.3316
FUSCCTNBC223.WBC_WES	0.3718	0.3389	0.3215	0.3523	0.3681	0.367	0.3143	0.3465	0.3623	0.3519	0.3668	0.3659	0.3857	0.3743	0.3612	0.3791	0.3584	0.346	0.3627	0.3558	0.3418	0.3132	0.3534	0.3466	0.3264	0.3295	0.3498	0.3222	0.353	0.3538	0.3711	0.3622	0.3619	0.3494	0.3371	0.3796	0.3846	0.3789	0.3584	0.3603	0.363	0.3465	0.3609	0.367	0.3477	0.3858	0.3719	0.3585	0.3461
FUSCCTNBC223.TT_WES	0.3331	0.3013	0.2911	0.3181	0.3442	0.338	0.2929	0.3236	0.3281	0.3144	0.3374	0.3484	0.3513	0.3475	0.3367	0.3402	0.3266	0.3189	0.3355	0.3216	0.3151	0.2902	0.3226	0.3192	0.3057	0.299	0.3174	0.2989	0.3144	0.3283	0.3539	0.3366	0.3333	0.3293	0.3136	0.352	0.3568	0.3557	0.3258	0.3215	0.331	0.3231	0.3372	0.3352	0.3232	0.3472	0.3418	0.3358	0.3167
FUSCCTNBC225.WBC_WES	0.36	0.3424	0.3223	0.3453	0.3738	0.3753	0.3187	0.333	0.3507	0.3461	0.3652	0.3433	0.3651	0.3535	0.388	0.3622	0.3628	0.3528	0.3549	0.3292	0.3413	0.3112	0.3549	0.3598	0.3392	0.3294	0.3677	0.3331	0.345	0.3341	0.347	0.3698	0.3429	0.361	0.3398	0.3779	0.3643	0.3652	0.3572	0.3667	0.3671	0.3529	0.3663	0.3418	0.3407	0.366	0.3767	0.374	0.3343
FUSCCTNBC225.TT_WES	0.3588	0.3379	0.3207	0.3492	0.3712	0.3757	0.3166	0.3383	0.3534	0.3511	0.3691	0.3468	0.3668	0.3533	0.3915	0.3629	0.3643	0.3563	0.3564	0.3356	0.3471	0.3157	0.351	0.3664	0.3351	0.3319	0.3678	0.3343	0.3465	0.3318	0.3506	0.3643	0.3463	0.3588	0.3389	0.3778	0.3621	0.3604	0.3584	0.3709	0.3666	0.3543	0.3625	0.3454	0.3498	0.3639	0.3751	0.3727	0.3424
FUSCCTNBC227.WBC_WES	0.3599	0.3651	0.3509	0.3505	0.3843	0.3779	0.3336	0.3406	0.3698	0.3676	0.3441	0.3513	0.382	0.3565	0.3637	0.371	0.367	0.3494	0.3721	0.369	0.3673	0.3235	0.3673	0.3553	0.3382	0.3315	0.3779	0.3547	0.3334	0.3283	0.361	0.3569	0.3473	0.3623	0.3502	0.3681	0.3772	0.3501	0.3382	0.3165	0.3881	0.3602	0.353	0.3407	0.3541	0.3629	0.3552	0.3406	0.3461
FUSCCTNBC227.TT_WES	0.363	0.3604	0.3427	0.3465	0.38	0.372	0.3296	0.3352	0.3693	0.3644	0.3425	0.3506	0.3746	0.3527	0.3606	0.37	0.3655	0.3498	0.3726	0.3674	0.3617	0.3165	0.3674	0.3547	0.3339	0.3336	0.3781	0.3547	0.3354	0.3304	0.3579	0.3587	0.3424	0.3654	0.3535	0.3671	0.3755	0.3481	0.3366	0.311	0.3885	0.3594	0.3501	0.338	0.351	0.3595	0.3565	0.3427	0.3447
FUSCCTNBC228.WBC_WES	0.3663	0.368	0.3638	0.3512	0.3663	0.3631	0.35	0.3215	0.3709	0.3676	0.3827	0.3525	0.3815	0.3531	0.3713	0.3927	0.3849	0.358	0.3416	0.3715	0.3686	0.3417	0.3472	0.3578	0.3439	0.3413	0.3766	0.348	0.357	0.3583	0.3778	0.3605	0.3521	0.3655	0.3461	0.3621	0.3824	0.3581	0.3337	0.3408	0.3726	0.3583	0.38	0.3457	0.3605	0.3727	0.3788	0.3616	0.3562
FUSCCTNBC228.TT_WES	0.3536	0.3676	0.3621	0.3468	0.3609	0.3594	0.3486	0.3196	0.3629	0.3601	0.3811	0.3494	0.376	0.3474	0.3684	0.3899	0.3828	0.3536	0.338	0.3667	0.3625	0.3437	0.3431	0.3572	0.3403	0.3378	0.3726	0.3463	0.3523	0.3532	0.376	0.3565	0.3525	0.36	0.3413	0.3537	0.378	0.3568	0.3258	0.3375	0.3642	0.3494	0.3728	0.3459	0.358	0.3675	0.3723	0.3559	0.3572
FUSCCTNBC230.WBC_WES	0.3342	0.3537	0.3311	0.3489	0.3418	0.35	0.3259	0.3192	0.354	0.3604	0.3489	0.359	0.3443	0.321	0.3609	0.3628	0.3644	0.3337	0.3508	0.3788	0.3588	0.3333	0.3575	0.3426	0.333	0.3396	0.3499	0.3136	0.3347	0.3619	0.3411	0.328	0.3381	0.3367	0.3251	0.3745	0.3636	0.3468	0.3444	0.3391	0.3441	0.3249	0.3484	0.3459	0.3308	0.3522	0.3622	0.3512	0.3469
FUSCCTNBC230.TT_WES	0.317	0.3322	0.3116	0.3196	0.3218	0.3312	0.2973	0.3016	0.3258	0.3339	0.3274	0.342	0.3219	0.2988	0.3431	0.3446	0.3479	0.3103	0.329	0.3535	0.3419	0.3162	0.3399	0.3191	0.3065	0.3228	0.3352	0.2979	0.3169	0.3367	0.313	0.3109	0.3138	0.3151	0.3049	0.3532	0.3458	0.3276	0.3243	0.329	0.3246	0.2993	0.3271	0.3167	0.312	0.3246	0.3388	0.3312	0.3165
FUSCCTNBC233.WBC_WES	0.3614	0.3689	0.3448	0.3314	0.3344	0.3363	0.2929	0.3231	0.3775	0.3678	0.3532	0.3399	0.3742	0.35	0.354	0.3836	0.373	0.3445	0.3602	0.3558	0.3511	0.3222	0.3419	0.3401	0.315	0.3191	0.3434	0.3117	0.3381	0.3408	0.3471	0.3505	0.3487	0.3458	0.332	0.3679	0.3637	0.346	0.3301	0.3338	0.3572	0.3365	0.3467	0.342	0.3236	0.3431	0.3622	0.3405	0.3466
FUSCCTNBC233.TT_WES	0.3578	0.3662	0.3373	0.3306	0.3424	0.3458	0.2937	0.3161	0.3712	0.3647	0.3414	0.3275	0.3756	0.3446	0.3464	0.3833	0.3701	0.3355	0.3446	0.3591	0.3373	0.3063	0.3321	0.3263	0.3156	0.3172	0.3503	0.3187	0.3314	0.3349	0.3398	0.344	0.3413	0.3498	0.3336	0.3471	0.3583	0.3468	0.3312	0.3244	0.3523	0.33	0.3447	0.3328	0.3278	0.3361	0.3464	0.3251	0.3417
FUSCCTNBC234.WBC_WES	0.3617	0.3699	0.3434	0.3706	0.3621	0.358	0.3241	0.3125	0.373	0.3833	0.3644	0.3375	0.3689	0.3222	0.3658	0.3697	0.3616	0.3469	0.3815	0.36	0.3645	0.3326	0.3409	0.3487	0.3214	0.3553	0.3628	0.3288	0.3603	0.3517	0.3601	0.349	0.3268	0.3606	0.3376	0.381	0.3704	0.3664	0.3397	0.3547	0.3663	0.3468	0.3546	0.3748	0.3505	0.3859	0.3578	0.3469	0.3564
FUSCCTNBC234.TT_WES	0.3375	0.3518	0.3191	0.3409	0.3505	0.3431	0.2992	0.2826	0.3451	0.3529	0.3403	0.3136	0.3393	0.2913	0.3334	0.3406	0.3278	0.3202	0.3488	0.3468	0.3372	0.3075	0.3177	0.3147	0.2941	0.3375	0.3399	0.3106	0.3338	0.325	0.3247	0.3294	0.3084	0.3297	0.3106	0.3584	0.3445	0.3419	0.3178	0.3227	0.3344	0.3215	0.3307	0.3468	0.3264	0.3655	0.3358	0.3265	0.3444
FUSCCTNBC235.WBC_WES	0.3573	0.3432	0.3371	0.3425	0.3318	0.3339	0.2977	0.3196	0.3648	0.3627	0.3553	0.377	0.3747	0.3532	0.3521	0.3944	0.387	0.3573	0.3661	0.3626	0.3556	0.3324	0.3482	0.3446	0.3256	0.3295	0.3837	0.3503	0.3627	0.3409	0.358	0.3559	0.3482	0.3565	0.3343	0.3539	0.3615	0.3529	0.3625	0.332	0.3736	0.358	0.3669	0.3483	0.3444	0.3706	0.3473	0.3255	0.3627
FUSCCTNBC235.TT_WES	0.3579	0.3451	0.3398	0.3347	0.3234	0.3219	0.2903	0.3119	0.3637	0.3612	0.3457	0.3761	0.3687	0.3523	0.3454	0.3889	0.3812	0.3554	0.3693	0.3596	0.3474	0.3235	0.3405	0.3421	0.3211	0.3302	0.3717	0.3421	0.3527	0.3266	0.3546	0.3513	0.341	0.353	0.3354	0.346	0.3589	0.3497	0.3651	0.3219	0.3723	0.3542	0.3547	0.3402	0.3385	0.3663	0.35	0.3287	0.3549
FUSCCTNBC236.WBC_WES	0.3624	0.3629	0.3575	0.3433	0.3624	0.3606	0.2977	0.3301	0.3505	0.3516	0.3635	0.3432	0.3489	0.3229	0.3323	0.3585	0.3552	0.3485	0.3418	0.3425	0.3488	0.3235	0.3565	0.3554	0.3295	0.308	0.3497	0.3218	0.3503	0.3497	0.3562	0.3642	0.3504	0.3498	0.3464	0.3615	0.3538	0.3335	0.3486	0.3465	0.3408	0.3367	0.3487	0.3309	0.3414	0.3623	0.3636	0.3475	0.3519
FUSCCTNBC236.TT_WES	0.3363	0.3427	0.3327	0.3183	0.3434	0.346	0.2761	0.3161	0.337	0.3403	0.3455	0.336	0.3244	0.2929	0.3118	0.3405	0.3354	0.337	0.3249	0.3233	0.327	0.3056	0.3426	0.3356	0.3089	0.2977	0.3367	0.3137	0.3278	0.3267	0.3369	0.3499	0.3394	0.3186	0.3118	0.3343	0.3435	0.3185	0.3281	0.3285	0.3097	0.3144	0.333	0.3083	0.3221	0.357	0.3423	0.3263	0.3352
FUSCCTNBC237.WBC_WES	0.3504	0.359	0.3474	0.3601	0.3557	0.3533	0.2966	0.3222	0.389	0.3913	0.3439	0.3587	0.3594	0.3367	0.3423	0.3881	0.3807	0.353	0.3624	0.361	0.3609	0.3361	0.3581	0.3337	0.3037	0.3244	0.3674	0.3402	0.3483	0.3457	0.3546	0.3456	0.3519	0.3407	0.3253	0.3724	0.3903	0.3618	0.3365	0.3461	0.3616	0.3384	0.3248	0.3591	0.3338	0.3617	0.3625	0.3432	0.3489
FUSCCTNBC237.TT_WES	0.3512	0.3566	0.3455	0.3647	0.3575	0.3524	0.304	0.3251	0.3919	0.3943	0.3449	0.3529	0.3616	0.3358	0.34	0.3901	0.38	0.3508	0.3583	0.3542	0.361	0.3395	0.3599	0.3349	0.3052	0.3254	0.3687	0.3394	0.3469	0.3402	0.3564	0.3434	0.3557	0.3394	0.3236	0.3699	0.3925	0.3598	0.3392	0.3465	0.3636	0.3369	0.3268	0.357	0.3344	0.3636	0.3629	0.3458	0.355
FUSCCTNBC238.WBC_WES	0.38	0.3679	0.367	0.3378	0.3726	0.3683	0.3258	0.3339	0.367	0.3654	0.3493	0.3593	0.3626	0.3398	0.3667	0.3641	0.3581	0.3481	0.3412	0.3286	0.3541	0.3362	0.3551	0.359	0.3448	0.3519	0.3458	0.33	0.3474	0.3523	0.3565	0.3788	0.3359	0.3447	0.3308	0.3692	0.3837	0.3641	0.3248	0.3253	0.3595	0.3373	0.35	0.3537	0.346	0.3556	0.3623	0.3428	0.3562
FUSCCTNBC238.TT_WES	0.3725	0.3638	0.362	0.3376	0.3679	0.3658	0.3242	0.3277	0.3646	0.3612	0.3427	0.3555	0.3621	0.342	0.3676	0.3591	0.3513	0.3448	0.3405	0.3272	0.3447	0.3278	0.3539	0.351	0.3356	0.3443	0.346	0.3307	0.3421	0.347	0.351	0.3773	0.3265	0.3438	0.323	0.3649	0.3818	0.3609	0.3221	0.324	0.3571	0.3355	0.3468	0.3485	0.3405	0.3494	0.3627	0.3445	0.3488
FUSCCTNBC239.WBC_WES	0.3708	0.3804	0.3813	0.3498	0.3614	0.3602	0.3055	0.338	0.3662	0.3663	0.354	0.3652	0.3616	0.3268	0.3626	0.361	0.3471	0.3386	0.3458	0.3491	0.3495	0.3224	0.3622	0.3782	0.3324	0.3313	0.355	0.327	0.3476	0.3515	0.3606	0.3638	0.3428	0.3654	0.3523	0.3591	0.3702	0.3387	0.355	0.3457	0.3925	0.3585	0.3637	0.3574	0.34	0.3572	0.3792	0.358	0.3551
FUSCCTNBC239.TT_WES	0.3624	0.3665	0.3735	0.349	0.3493	0.3472	0.3079	0.332	0.3478	0.3459	0.3371	0.3519	0.3433	0.3103	0.3482	0.3432	0.333	0.3252	0.3309	0.3369	0.3328	0.3038	0.3409	0.3665	0.3233	0.3204	0.3421	0.3117	0.3412	0.3395	0.3448	0.3536	0.3382	0.3544	0.342	0.347	0.3598	0.331	0.3388	0.3263	0.3835	0.3557	0.3539	0.3483	0.3331	0.3434	0.3675	0.3494	0.3395
FUSCCTNBC240.WBC_WES	0.3727	0.3415	0.3208	0.3528	0.3714	0.3697	0.3261	0.3456	0.3651	0.3596	0.3451	0.3698	0.3527	0.3138	0.362	0.3777	0.3719	0.3353	0.3678	0.3607	0.3174	0.311	0.3541	0.351	0.33	0.3146	0.3295	0.3217	0.3329	0.3409	0.3384	0.3765	0.3423	0.3633	0.3456	0.3718	0.3604	0.3417	0.344	0.3509	0.3683	0.3429	0.3704	0.3521	0.334	0.3503	0.3602	0.3361	0.3366
FUSCCTNBC240.TT_WES	0.3755	0.3391	0.3151	0.3497	0.367	0.3662	0.3202	0.3315	0.3587	0.3548	0.3376	0.3633	0.347	0.3135	0.3563	0.3719	0.363	0.331	0.3595	0.3537	0.3103	0.3007	0.3494	0.3435	0.3298	0.3138	0.3247	0.3171	0.3276	0.3349	0.33	0.365	0.3345	0.3552	0.3425	0.3627	0.3484	0.3321	0.3418	0.3453	0.3645	0.3397	0.3694	0.3453	0.3315	0.3504	0.3552	0.3347	0.3264
FUSCCTNBC244.WBC_WES	0.3662	0.3764	0.3537	0.3525	0.3768	0.3804	0.3356	0.3324	0.3688	0.3673	0.367	0.3513	0.3655	0.3304	0.3632	0.3711	0.3595	0.32	0.3447	0.3686	0.3676	0.3391	0.3535	0.3484	0.3252	0.3304	0.3557	0.3308	0.3364	0.3297	0.356	0.3798	0.3646	0.3572	0.3474	0.393	0.3896	0.3782	0.3444	0.3362	0.3746	0.3589	0.3582	0.3205	0.3416	0.3581	0.3762	0.3554	0.346
FUSCCTNBC244.TT_WES	0.3656	0.3753	0.3491	0.3454	0.3719	0.3747	0.3336	0.3286	0.3663	0.3657	0.3656	0.3475	0.3636	0.3328	0.3612	0.3708	0.3557	0.3205	0.344	0.3646	0.3652	0.3401	0.3518	0.349	0.3246	0.3323	0.3568	0.3329	0.3305	0.3288	0.3488	0.3723	0.3614	0.3538	0.3433	0.3909	0.3851	0.3765	0.3428	0.3338	0.3718	0.356	0.3564	0.3171	0.3433	0.3517	0.3717	0.3505	0.3435
FUSCCTNBC245.WBC_WES	0.3502	0.349	0.3402	0.3618	0.3294	0.3276	0.3342	0.3166	0.3384	0.343	0.3731	0.3374	0.3504	0.3284	0.3569	0.3479	0.3561	0.3315	0.3389	0.3601	0.3586	0.3367	0.3335	0.3464	0.3467	0.3338	0.3389	0.3316	0.3327	0.3515	0.3325	0.3488	0.3414	0.3348	0.3254	0.3602	0.3359	0.3345	0.3521	0.344	0.3683	0.3469	0.3474	0.3415	0.3386	0.3725	0.3487	0.3328	0.3713
FUSCCTNBC245.TT_WES	0.3551	0.3488	0.3383	0.3611	0.3266	0.3253	0.3308	0.3199	0.3368	0.339	0.3771	0.3355	0.3472	0.3255	0.3565	0.3514	0.3565	0.3309	0.3385	0.3551	0.3604	0.3363	0.3355	0.3443	0.3418	0.334	0.3406	0.3318	0.3308	0.3555	0.3343	0.3483	0.3454	0.3389	0.3259	0.359	0.3348	0.3314	0.3533	0.3387	0.3681	0.3475	0.3464	0.3371	0.3412	0.37	0.3483	0.3322	0.3701
FUSCCTNBC246.WBC_WES	0.3606	0.3592	0.3436	0.355	0.3501	0.3487	0.3143	0.3038	0.3649	0.3537	0.3744	0.3379	0.3498	0.3305	0.3695	0.3721	0.3636	0.3371	0.3423	0.3403	0.349	0.3302	0.3269	0.3413	0.3025	0.3262	0.3345	0.3148	0.3348	0.3537	0.3327	0.3342	0.3323	0.3588	0.3402	0.3657	0.3529	0.3256	0.3146	0.3056	0.3552	0.3363	0.3269	0.3075	0.3187	0.3641	0.3487	0.3366	0.3591
FUSCCTNBC246.TT_WES	0.3664	0.3618	0.3476	0.358	0.3557	0.3566	0.3193	0.3106	0.3698	0.3582	0.3792	0.3414	0.3566	0.3325	0.3704	0.3742	0.3701	0.3401	0.3464	0.3441	0.3541	0.3367	0.3345	0.3449	0.3058	0.3325	0.3422	0.3202	0.3381	0.3565	0.3394	0.3386	0.3321	0.3657	0.3454	0.3677	0.3584	0.3314	0.3221	0.3103	0.3612	0.3381	0.3327	0.3131	0.3197	0.367	0.3549	0.3398	0.364
FUSCCTNBC247.WBC_WES	0.3611	0.3468	0.3366	0.3356	0.3637	0.3489	0.3139	0.3406	0.3459	0.3493	0.3504	0.3504	0.3856	0.3505	0.3296	0.3479	0.3478	0.3418	0.3369	0.3407	0.3241	0.3163	0.3591	0.3503	0.3448	0.3225	0.3739	0.3453	0.3381	0.3334	0.3615	0.3391	0.3285	0.3318	0.3166	0.3684	0.3612	0.3379	0.3435	0.3482	0.3617	0.3429	0.343	0.3281	0.3354	0.3434	0.3729	0.3457	0.3396
FUSCCTNBC247.TT_WES	0.362	0.3495	0.3391	0.3389	0.3632	0.3503	0.3154	0.3429	0.3454	0.35	0.3503	0.3549	0.3892	0.3504	0.332	0.3496	0.3497	0.3499	0.3402	0.3425	0.3303	0.3261	0.3637	0.3529	0.3474	0.3283	0.3788	0.3478	0.3381	0.3386	0.3634	0.3385	0.3311	0.3328	0.3193	0.3656	0.363	0.3423	0.3461	0.3478	0.363	0.3425	0.3478	0.3316	0.338	0.3463	0.3782	0.3513	0.3456
FUSCCTNBC249.WBC_WES	0.3631	0.3563	0.3518	0.3674	0.3578	0.352	0.3172	0.341	0.3705	0.3754	0.3483	0.3685	0.3813	0.3425	0.3557	0.377	0.37	0.3463	0.3538	0.3662	0.3616	0.3414	0.3583	0.3533	0.3244	0.3508	0.3651	0.3556	0.3433	0.3439	0.3685	0.3553	0.3608	0.3424	0.3218	0.3595	0.3817	0.3565	0.3403	0.346	0.383	0.3742	0.3692	0.3496	0.3661	0.3878	0.363	0.3517	0.3609
FUSCCTNBC249.TT_WES	0.3632	0.352	0.3479	0.3638	0.354	0.3487	0.3139	0.3405	0.3735	0.3797	0.3451	0.3624	0.3834	0.3433	0.3522	0.374	0.3686	0.3497	0.3571	0.3618	0.361	0.3416	0.3582	0.3573	0.3202	0.3532	0.3653	0.3548	0.346	0.341	0.366	0.3548	0.3569	0.3418	0.3192	0.358	0.3817	0.355	0.3404	0.3478	0.3807	0.3705	0.3635	0.3465	0.3609	0.3837	0.3667	0.353	0.3586
FUSCCTNBC250.WBC_WES	0.3703	0.3598	0.3378	0.3423	0.3537	0.3535	0.3172	0.3328	0.3684	0.3728	0.3655	0.3475	0.3601	0.3299	0.3514	0.3659	0.3564	0.3472	0.3562	0.3624	0.3559	0.3201	0.3544	0.3461	0.3361	0.3339	0.3675	0.3349	0.3575	0.3439	0.3584	0.3724	0.3501	0.3455	0.3367	0.3634	0.3418	0.3316	0.3613	0.3174	0.3535	0.3337	0.3478	0.3452	0.3467	0.3694	0.379	0.3582	0.349
FUSCCTNBC250.TT_WES	0.3475	0.3375	0.3152	0.3193	0.3452	0.3401	0.2928	0.312	0.343	0.3419	0.3218	0.3326	0.3401	0.3193	0.3356	0.3403	0.3243	0.3195	0.34	0.3379	0.3285	0.2934	0.3437	0.3197	0.305	0.3176	0.3492	0.3201	0.3268	0.3354	0.3324	0.3491	0.3423	0.3189	0.3085	0.3474	0.3173	0.3066	0.3312	0.2921	0.333	0.3205	0.3233	0.3325	0.3243	0.3481	0.3593	0.3326	0.3206
FUSCCTNBC251.WBC_WES	0.3732	0.3407	0.3256	0.3618	0.3541	0.3415	0.331	0.3565	0.3539	0.3612	0.3527	0.3623	0.377	0.3588	0.3396	0.3875	0.3837	0.3425	0.3575	0.3466	0.3553	0.3334	0.3496	0.3521	0.3543	0.3385	0.3676	0.3479	0.3278	0.373	0.3508	0.3441	0.3498	0.3523	0.3406	0.3558	0.3712	0.3592	0.3236	0.3324	0.3541	0.3279	0.3629	0.3303	0.3577	0.365	0.3701	0.3508	0.3784
FUSCCTNBC251.TT_WES	0.3611	0.3364	0.3198	0.347	0.3399	0.3242	0.3162	0.3466	0.3357	0.3359	0.3378	0.3524	0.3634	0.3487	0.3306	0.3718	0.3669	0.3396	0.346	0.3417	0.342	0.32	0.3355	0.3416	0.3468	0.3333	0.3528	0.3403	0.3201	0.3646	0.3315	0.3328	0.3352	0.3383	0.3262	0.3434	0.3541	0.3389	0.3132	0.3315	0.3418	0.3179	0.3551	0.31	0.345	0.3464	0.3592	0.3402	0.3577
FUSCCTNBC252.WBC_WES	0.3729	0.3378	0.324	0.3509	0.3485	0.3409	0.3262	0.34	0.3534	0.349	0.3494	0.3716	0.3711	0.3441	0.344	0.3743	0.3725	0.3383	0.3685	0.3572	0.3527	0.3286	0.3569	0.3471	0.3404	0.3034	0.3605	0.3286	0.3366	0.3491	0.3588	0.3459	0.3578	0.371	0.3548	0.3729	0.3475	0.3262	0.3523	0.342	0.3529	0.3299	0.3527	0.3503	0.346	0.3679	0.3597	0.3523	0.3686
FUSCCTNBC252.TT_WES	0.3336	0.3005	0.2904	0.3189	0.3118	0.3008	0.2746	0.295	0.3076	0.3066	0.2986	0.3361	0.3376	0.3085	0.2949	0.319	0.3173	0.2982	0.3336	0.2985	0.3167	0.2986	0.3165	0.3101	0.2905	0.2617	0.326	0.2926	0.3107	0.3125	0.3368	0.314	0.3194	0.3218	0.3115	0.3119	0.3063	0.2877	0.3252	0.2976	0.3127	0.2937	0.2944	0.3084	0.3047	0.325	0.3323	0.325	0.3226
FUSCCTNBC254.WBC_WES	0.3861	0.3684	0.3468	0.3693	0.3813	0.3745	0.3601	0.3494	0.3725	0.3701	0.3743	0.3778	0.3794	0.3508	0.3519	0.3861	0.3827	0.3782	0.3657	0.3839	0.3628	0.3425	0.3803	0.3671	0.3574	0.3513	0.3793	0.3436	0.3477	0.3771	0.3891	0.3775	0.3754	0.3802	0.3668	0.4001	0.3963	0.3712	0.38	0.3561	0.3914	0.3709	0.37	0.3629	0.3763	0.3819	0.3807	0.3702	0.3884
FUSCCTNBC254.TT_WES	0.3805	0.3629	0.3393	0.3636	0.3727	0.3611	0.3532	0.3431	0.3699	0.3667	0.361	0.3688	0.3745	0.3431	0.3416	0.3765	0.371	0.3671	0.3625	0.3727	0.3557	0.3351	0.3676	0.3628	0.3547	0.3411	0.3775	0.3408	0.3405	0.3754	0.377	0.3697	0.365	0.3689	0.3558	0.3925	0.3914	0.3631	0.3667	0.3542	0.3823	0.3639	0.3574	0.3517	0.3666	0.3724	0.3676	0.3537	0.3832
FUSCCTNBC255.WBC_WES	0.3971	0.3701	0.3531	0.3698	0.3719	0.3617	0.32	0.3549	0.3632	0.3662	0.3975	0.365	0.3682	0.3398	0.3654	0.4018	0.3873	0.3471	0.3639	0.3696	0.3656	0.3407	0.3441	0.3762	0.3421	0.3393	0.3663	0.3219	0.3367	0.3763	0.3706	0.3699	0.3602	0.3551	0.3517	0.3753	0.3903	0.3767	0.3441	0.3615	0.3691	0.3335	0.3717	0.3623	0.3422	0.3691	0.3756	0.3517	0.3809
FUSCCTNBC255.TT_WES	0.3835	0.3598	0.3458	0.3656	0.3589	0.3518	0.311	0.3501	0.3607	0.366	0.3882	0.3629	0.3645	0.3335	0.351	0.4008	0.3872	0.3445	0.3644	0.3633	0.3596	0.3342	0.3425	0.3734	0.3294	0.3357	0.3642	0.3265	0.3262	0.3729	0.3639	0.3631	0.355	0.3495	0.3451	0.3736	0.3861	0.3696	0.3392	0.3508	0.3665	0.3322	0.363	0.3515	0.3385	0.3615	0.3693	0.3496	0.3692
FUSCCTNBC256.WBC_WES	0.3754	0.3605	0.3506	0.3576	0.3576	0.3482	0.3063	0.3473	0.3713	0.3708	0.357	0.3566	0.3778	0.3397	0.3487	0.3825	0.3698	0.3404	0.3763	0.3515	0.3599	0.3301	0.3545	0.3636	0.3091	0.3498	0.3615	0.3322	0.3634	0.3573	0.3637	0.3676	0.3411	0.3625	0.3623	0.3606	0.3711	0.3531	0.3494	0.3588	0.3681	0.3507	0.355	0.3558	0.3547	0.3653	0.3658	0.3375	0.3606
FUSCCTNBC256.TT_WES	0.3504	0.3407	0.3301	0.3423	0.3281	0.3203	0.2901	0.3265	0.3482	0.3491	0.3457	0.3404	0.3573	0.3197	0.3302	0.3608	0.3433	0.317	0.3513	0.3238	0.3333	0.3074	0.3318	0.3358	0.2902	0.3225	0.3347	0.3112	0.3449	0.3292	0.334	0.3441	0.3156	0.3405	0.3372	0.3418	0.3572	0.3389	0.3298	0.3341	0.3448	0.3296	0.3315	0.3425	0.3347	0.3437	0.346	0.32	0.3333
FUSCCTNBC257.WBC_WES	0.3528	0.3654	0.3568	0.3298	0.3559	0.3535	0.308	0.3368	0.3823	0.3854	0.36	0.3564	0.3758	0.3592	0.3707	0.3985	0.4027	0.339	0.3704	0.3474	0.3474	0.308	0.3524	0.3532	0.3107	0.3466	0.3531	0.3268	0.3382	0.3717	0.3407	0.3431	0.3504	0.3511	0.3447	0.3745	0.3717	0.3616	0.3515	0.3635	0.3633	0.3321	0.3477	0.3381	0.3415	0.351	0.3651	0.3535	0.3717
FUSCCTNBC257.TT_WES	0.3552	0.3684	0.3539	0.3334	0.3573	0.3552	0.3104	0.3402	0.383	0.3868	0.3634	0.3608	0.3779	0.3561	0.3708	0.4047	0.4068	0.3406	0.3697	0.3505	0.346	0.3094	0.3509	0.357	0.3067	0.3491	0.3569	0.3316	0.3414	0.3705	0.34	0.3454	0.3503	0.3523	0.3466	0.3764	0.3733	0.3657	0.3545	0.364	0.3617	0.3286	0.3496	0.3352	0.3391	0.3497	0.3674	0.3528	0.3718
FUSCCTNBC258.WBC_WES	0.3551	0.3636	0.354	0.3453	0.3653	0.3634	0.3193	0.3259	0.362	0.3593	0.3631	0.3469	0.3666	0.3547	0.3542	0.3845	0.3789	0.3401	0.3665	0.3638	0.3488	0.3306	0.3622	0.3591	0.3501	0.3612	0.3598	0.3203	0.3221	0.3657	0.3281	0.3713	0.3256	0.3663	0.3504	0.3632	0.3649	0.3467	0.3591	0.3525	0.3554	0.3372	0.3579	0.3402	0.3432	0.3706	0.3452	0.3283	0.369
FUSCCTNBC258.TT_WES	0.3291	0.3483	0.3389	0.3354	0.357	0.3577	0.3151	0.3112	0.3435	0.3434	0.3459	0.3267	0.3458	0.3276	0.3321	0.3571	0.3571	0.3228	0.3498	0.3524	0.3328	0.3198	0.3455	0.3456	0.3323	0.3512	0.3421	0.31	0.3114	0.3472	0.318	0.3533	0.3198	0.3528	0.3415	0.3618	0.3401	0.328	0.3451	0.3371	0.3357	0.3224	0.3358	0.3262	0.3307	0.354	0.3201	0.3084	0.3514
FUSCCTNBC259.WBC_WES	0.3764	0.3693	0.331	0.3759	0.361	0.3673	0.3401	0.3547	0.3673	0.3662	0.3549	0.3539	0.381	0.3473	0.3721	0.383	0.3749	0.3481	0.3587	0.3586	0.3609	0.3275	0.3559	0.3557	0.3387	0.3355	0.3591	0.3375	0.3486	0.3553	0.3474	0.3798	0.3613	0.3484	0.3331	0.3742	0.3916	0.3718	0.3502	0.3209	0.366	0.3488	0.3662	0.3594	0.3546	0.3463	0.366	0.3584	0.3599
FUSCCTNBC259.TT_WES	0.3791	0.3703	0.3312	0.3768	0.3589	0.3677	0.3445	0.3535	0.3677	0.3672	0.3551	0.3501	0.3781	0.3469	0.3717	0.3794	0.3747	0.3481	0.3587	0.3595	0.3559	0.3234	0.3565	0.3593	0.3398	0.3368	0.3594	0.3394	0.3451	0.3556	0.3454	0.3796	0.3604	0.3473	0.3307	0.3749	0.389	0.3715	0.3516	0.3179	0.3654	0.3455	0.3666	0.3566	0.3523	0.3456	0.3656	0.3566	0.3628
FUSCCTNBC260.WBC_WES	0.4058	0.397	0.3904	0.3896	0.3912	0.3835	0.3453	0.3795	0.4084	0.4065	0.3905	0.4056	0.3959	0.3639	0.3962	0.4034	0.3932	0.3852	0.3934	0.3771	0.4046	0.3785	0.3981	0.3926	0.3745	0.3897	0.3902	0.3637	0.3774	0.3869	0.3899	0.3979	0.4083	0.3927	0.375	0.4224	0.3981	0.3864	0.367	0.374	0.4115	0.3882	0.3791	0.3894	0.391	0.3962	0.3889	0.3729	0.3941
FUSCCTNBC260.TT_WES	0.3537	0.357	0.355	0.3404	0.3467	0.3394	0.2889	0.3324	0.3578	0.3536	0.3474	0.3525	0.3527	0.3236	0.3627	0.354	0.345	0.3402	0.3592	0.3348	0.3593	0.3308	0.3505	0.3444	0.3209	0.3346	0.3441	0.3212	0.3383	0.336	0.3426	0.3566	0.3622	0.3484	0.3338	0.3718	0.3541	0.3464	0.329	0.3302	0.3659	0.3443	0.328	0.3368	0.3548	0.3485	0.3495	0.3282	0.3448
FUSCCTNBC261.WBC_WES	0.363	0.3407	0.3217	0.3562	0.3417	0.346	0.3405	0.3098	0.3526	0.35	0.3615	0.362	0.3558	0.3303	0.3523	0.3832	0.3756	0.3316	0.373	0.3733	0.3473	0.3349	0.3384	0.3562	0.333	0.3495	0.357	0.3223	0.3359	0.3307	0.3471	0.358	0.3632	0.3408	0.3138	0.3645	0.36	0.3609	0.3119	0.3242	0.3743	0.3549	0.356	0.3453	0.3451	0.3529	0.3549	0.3433	0.3708
FUSCCTNBC261.TT_WES	0.3404	0.3213	0.3002	0.3327	0.3159	0.3216	0.2986	0.2924	0.3238	0.3223	0.3235	0.336	0.3361	0.3166	0.3248	0.3584	0.3482	0.3096	0.346	0.3454	0.3228	0.32	0.3233	0.3362	0.3148	0.3304	0.3316	0.307	0.3181	0.3122	0.3229	0.3271	0.3534	0.3207	0.2936	0.3454	0.3291	0.3391	0.2892	0.2985	0.3467	0.3253	0.341	0.316	0.321	0.3197	0.3306	0.3204	0.3398
FUSCCTNBC262.WBC_WES	0.3656	0.3529	0.3371	0.3509	0.3695	0.3544	0.3203	0.3306	0.3658	0.362	0.3593	0.3565	0.3828	0.3569	0.3424	0.3668	0.367	0.3578	0.3321	0.356	0.3488	0.3207	0.3386	0.348	0.3517	0.3505	0.3605	0.3353	0.3282	0.3308	0.3641	0.3405	0.3618	0.3448	0.3327	0.3458	0.3655	0.3441	0.3626	0.3626	0.3748	0.3581	0.3493	0.361	0.329	0.3581	0.3708	0.3442	0.3641
FUSCCTNBC262.TT_WES	0.3676	0.352	0.335	0.3565	0.3679	0.3533	0.3224	0.3327	0.3677	0.3638	0.3638	0.3561	0.3825	0.3564	0.3451	0.3711	0.3683	0.3619	0.3318	0.3616	0.3533	0.328	0.3429	0.3493	0.3547	0.3489	0.3645	0.3382	0.3275	0.3332	0.3634	0.3416	0.3686	0.3464	0.3346	0.3498	0.365	0.3436	0.3604	0.363	0.3765	0.3592	0.3502	0.3666	0.3308	0.3598	0.3735	0.3484	0.3676
FUSCCTNBC263.WBC_WES	0.3555	0.35	0.3493	0.3464	0.3595	0.3677	0.3057	0.3288	0.3652	0.3733	0.3638	0.3536	0.3691	0.3464	0.3617	0.3616	0.3633	0.3446	0.3518	0.3401	0.3454	0.3173	0.3424	0.3566	0.3458	0.3491	0.3407	0.3202	0.3368	0.3535	0.3402	0.3517	0.3468	0.3377	0.3323	0.3768	0.3474	0.3338	0.3229	0.3554	0.3479	0.3241	0.3496	0.3451	0.3351	0.3707	0.3693	0.3494	0.3634
FUSCCTNBC263.TT_WES	0.3606	0.3532	0.3516	0.352	0.3635	0.3738	0.3087	0.3271	0.3656	0.3742	0.3662	0.3603	0.3749	0.3528	0.3656	0.3655	0.3643	0.3514	0.3584	0.3486	0.3509	0.3186	0.3445	0.3578	0.3452	0.3539	0.3473	0.3254	0.3404	0.3547	0.3467	0.3561	0.3521	0.3428	0.3377	0.378	0.3487	0.3359	0.3267	0.3616	0.3537	0.328	0.3497	0.3484	0.3392	0.3736	0.3723	0.3504	0.3641
FUSCCTNBC264.WBC_WES	0.3519	0.3576	0.3463	0.3596	0.3671	0.3507	0.3267	0.3262	0.3607	0.3641	0.3557	0.338	0.3551	0.329	0.3735	0.3783	0.3769	0.3397	0.3376	0.3613	0.3548	0.3426	0.3585	0.356	0.3435	0.3245	0.3533	0.3301	0.3365	0.3208	0.3426	0.3421	0.3485	0.3566	0.3463	0.3587	0.3652	0.3376	0.3466	0.3553	0.3662	0.3436	0.3424	0.3437	0.3242	0.3718	0.3578	0.3331	0.3686
FUSCCTNBC264.TT_WES	0.3552	0.3576	0.3486	0.3615	0.3702	0.3566	0.3304	0.3311	0.3552	0.3613	0.3559	0.3404	0.3592	0.3313	0.3722	0.3804	0.3809	0.3367	0.3346	0.3657	0.3507	0.3379	0.3585	0.3543	0.3474	0.3222	0.3538	0.3272	0.3408	0.3238	0.3464	0.3426	0.3489	0.3581	0.3485	0.3588	0.3685	0.339	0.3479	0.3531	0.3665	0.3443	0.3483	0.346	0.3265	0.3731	0.3588	0.3311	0.3689
FUSCCTNBC265.WBC_WES	0.3628	0.3713	0.3529	0.3583	0.3713	0.3804	0.3484	0.3375	0.3706	0.3791	0.3587	0.3489	0.3618	0.3456	0.3747	0.3704	0.372	0.3276	0.3658	0.363	0.3604	0.333	0.3468	0.3656	0.3271	0.3309	0.3599	0.347	0.3252	0.3473	0.3479	0.3637	0.3551	0.375	0.3591	0.3759	0.3763	0.3635	0.3462	0.3393	0.3739	0.3496	0.3483	0.3633	0.349	0.3724	0.3652	0.344	0.3527
FUSCCTNBC265.TT_WES	0.3601	0.3672	0.3487	0.3561	0.3698	0.3785	0.3442	0.3331	0.3681	0.379	0.3563	0.3512	0.3591	0.3432	0.3668	0.3693	0.3676	0.327	0.3627	0.3613	0.3539	0.3262	0.3427	0.3646	0.3197	0.325	0.3591	0.3506	0.3215	0.3456	0.3525	0.3626	0.3541	0.373	0.3537	0.3757	0.378	0.3656	0.3448	0.3366	0.3711	0.3483	0.353	0.3616	0.3451	0.3692	0.3664	0.3457	0.3519
FUSCCTNBC266.WBC_WES	0.3733	0.3835	0.36	0.3629	0.3646	0.3611	0.3322	0.3544	0.3537	0.354	0.3581	0.3868	0.3681	0.3464	0.3639	0.3816	0.3772	0.3585	0.3746	0.3584	0.3452	0.332	0.3594	0.3639	0.3572	0.353	0.3817	0.3402	0.3549	0.3516	0.357	0.3658	0.3523	0.3331	0.3322	0.3666	0.3833	0.3603	0.3365	0.3409	0.3834	0.3521	0.3658	0.3544	0.3427	0.3654	0.3665	0.364	0.3802
FUSCCTNBC266.TT_WES	0.374	0.3846	0.3588	0.3616	0.3645	0.3573	0.3362	0.3571	0.3552	0.3576	0.3571	0.3882	0.3605	0.3397	0.3646	0.3836	0.3773	0.3604	0.3734	0.3606	0.3464	0.3317	0.359	0.3568	0.3579	0.3488	0.3847	0.3415	0.3497	0.3501	0.3577	0.3667	0.3541	0.3374	0.3335	0.365	0.3849	0.3583	0.3357	0.3402	0.3851	0.3527	0.3673	0.359	0.341	0.3651	0.3668	0.3678	0.3809
FUSCCTNBC267.WBC_WES	0.3665	0.3614	0.3445	0.3533	0.3605	0.3568	0.3374	0.3529	0.3723	0.3715	0.3591	0.3514	0.3605	0.3398	0.3799	0.3891	0.3878	0.3435	0.3698	0.3617	0.3594	0.328	0.3661	0.357	0.3246	0.3617	0.3536	0.331	0.344	0.3422	0.3592	0.3485	0.3478	0.3716	0.3641	0.3718	0.3439	0.3297	0.3451	0.3505	0.3748	0.3573	0.3604	0.3367	0.3523	0.3532	0.3662	0.3586	0.3543
FUSCCTNBC267.TT_WES	0.3683	0.3616	0.3451	0.3539	0.3631	0.3577	0.3385	0.3538	0.3722	0.3727	0.3606	0.3494	0.3611	0.3403	0.3826	0.3926	0.3904	0.3411	0.3722	0.3612	0.3563	0.326	0.3671	0.3585	0.3249	0.364	0.3534	0.3288	0.3439	0.3441	0.3581	0.349	0.3421	0.3721	0.3634	0.3731	0.343	0.3319	0.3437	0.3558	0.3691	0.3527	0.3593	0.3384	0.3511	0.3514	0.3699	0.3616	0.3537
FUSCCTNBC268.WBC_WES	0.3774	0.375	0.374	0.3599	0.3629	0.3554	0.3229	0.3371	0.373	0.3766	0.3568	0.3466	0.3641	0.3438	0.3481	0.3723	0.3631	0.341	0.3605	0.337	0.3637	0.328	0.3473	0.3442	0.3495	0.3326	0.3469	0.3313	0.3485	0.3452	0.3531	0.3925	0.3569	0.3619	0.3557	0.3748	0.3764	0.3657	0.3497	0.3361	0.3529	0.3274	0.3424	0.3513	0.3344	0.3542	0.354	0.3375	0.3561
FUSCCTNBC268.TT_WES	0.3712	0.364	0.3648	0.3536	0.359	0.3477	0.3205	0.3351	0.3711	0.3742	0.3576	0.3425	0.3579	0.3387	0.3363	0.3629	0.3547	0.3409	0.3605	0.3325	0.3595	0.3224	0.3458	0.3347	0.3393	0.3246	0.3442	0.333	0.3429	0.3431	0.3525	0.3978	0.351	0.3518	0.3434	0.3653	0.3711	0.3626	0.3481	0.3345	0.3479	0.3213	0.337	0.3402	0.3281	0.3515	0.3458	0.3312	0.3532
FUSCCTNBC270.WBC_WES	0.3552	0.3615	0.3453	0.343	0.3594	0.3613	0.3211	0.337	0.3603	0.3546	0.3433	0.3468	0.3662	0.3438	0.3538	0.3581	0.3576	0.3404	0.3588	0.3292	0.3456	0.3224	0.3411	0.3603	0.3112	0.3283	0.3532	0.3247	0.3545	0.3387	0.3607	0.3551	0.3316	0.3309	0.3185	0.3665	0.3695	0.371	0.3425	0.3598	0.3794	0.3566	0.336	0.3486	0.3434	0.3597	0.3579	0.3423	0.3683
FUSCCTNBC270.TT_WES	0.355	0.3652	0.3483	0.3439	0.3616	0.3625	0.3219	0.3398	0.3609	0.3546	0.3432	0.3485	0.3678	0.3457	0.3518	0.3589	0.3583	0.3431	0.3625	0.3295	0.3479	0.3241	0.3398	0.3596	0.3115	0.3283	0.3539	0.3248	0.3541	0.3407	0.3614	0.3563	0.335	0.335	0.3193	0.3684	0.3711	0.3711	0.3461	0.364	0.3823	0.3584	0.3358	0.3503	0.3467	0.3613	0.3583	0.3442	0.369
FUSCCTNBC271.WBC_WES	0.3566	0.358	0.3391	0.3715	0.3577	0.35	0.2995	0.3612	0.3867	0.3763	0.3595	0.3647	0.3617	0.347	0.3484	0.3422	0.3274	0.3574	0.3477	0.3562	0.3497	0.3221	0.3474	0.3703	0.3323	0.3359	0.3793	0.3398	0.3465	0.3433	0.3658	0.3538	0.3465	0.3655	0.354	0.3632	0.3634	0.3474	0.36	0.3413	0.3682	0.3469	0.3488	0.3325	0.3397	0.3744	0.3663	0.3542	0.3538
FUSCCTNBC271.TT_WES	0.3592	0.3585	0.3407	0.3736	0.364	0.3559	0.3031	0.365	0.3897	0.3789	0.3665	0.3655	0.3654	0.3521	0.3509	0.3442	0.33	0.3599	0.3524	0.358	0.3513	0.3243	0.3507	0.3733	0.337	0.3384	0.3792	0.3417	0.3521	0.3486	0.368	0.3529	0.3477	0.3724	0.3563	0.3606	0.3676	0.3504	0.3663	0.3497	0.3694	0.3494	0.3539	0.3363	0.3409	0.3784	0.3717	0.3612	0.3554
FUSCCTNBC272.WBC_WES	0.3666	0.3509	0.3579	0.3687	0.3754	0.3679	0.3077	0.3294	0.3573	0.3591	0.3636	0.3667	0.364	0.3392	0.3461	0.3763	0.3773	0.3428	0.3673	0.3447	0.3572	0.335	0.3934	0.363	0.3189	0.341	0.3744	0.3462	0.3537	0.3514	0.3581	0.359	0.3525	0.3455	0.3418	0.3709	0.359	0.3487	0.3527	0.3574	0.3431	0.322	0.3642	0.3588	0.3494	0.3648	0.3652	0.3517	0.3694
FUSCCTNBC272.TT_WES	0.3651	0.3542	0.3634	0.3728	0.3757	0.3706	0.3131	0.3276	0.3544	0.3532	0.3656	0.3666	0.3674	0.3431	0.3466	0.3779	0.3766	0.3403	0.3727	0.3421	0.3583	0.339	0.3883	0.3602	0.3201	0.3417	0.3724	0.3405	0.3506	0.3502	0.3571	0.3614	0.3473	0.3451	0.3378	0.3717	0.3586	0.3528	0.3593	0.3592	0.3411	0.3191	0.3626	0.3617	0.3512	0.3662	0.369	0.3557	0.368
FUSCCTNBC273.WBC_WES	0.3508	0.3429	0.333	0.3694	0.3547	0.3455	0.3174	0.3312	0.3528	0.3476	0.3544	0.3564	0.356	0.3195	0.3252	0.3489	0.3432	0.3435	0.3189	0.337	0.3415	0.3261	0.3415	0.3325	0.3233	0.3116	0.3434	0.3159	0.3338	0.3495	0.3222	0.3407	0.3529	0.3566	0.3447	0.3654	0.3456	0.3328	0.3318	0.3284	0.3593	0.3531	0.3571	0.3275	0.3298	0.3538	0.3577	0.3344	0.3442
FUSCCTNBC273.TT_WES	0.3195	0.3242	0.3183	0.3258	0.3206	0.3031	0.2892	0.2978	0.3198	0.3108	0.3207	0.3336	0.3143	0.2898	0.2987	0.3218	0.3141	0.2969	0.2913	0.3143	0.3131	0.3	0.3015	0.2976	0.2914	0.2861	0.3056	0.2801	0.3094	0.314	0.3027	0.3101	0.3144	0.3261	0.3138	0.3295	0.3125	0.3012	0.3073	0.297	0.3242	0.3314	0.3226	0.2971	0.2941	0.309	0.3258	0.297	0.3092
FUSCCTNBC276.WBC_WES	0.3555	0.3615	0.3395	0.3539	0.3667	0.3601	0.3229	0.3498	0.3511	0.346	0.353	0.3525	0.362	0.3393	0.3622	0.3737	0.3654	0.3518	0.3649	0.3643	0.3669	0.3334	0.3633	0.3513	0.3152	0.3337	0.3608	0.3274	0.3562	0.3471	0.3552	0.388	0.3572	0.3451	0.3251	0.3707	0.3439	0.332	0.3484	0.3634	0.3819	0.3638	0.344	0.3572	0.3564	0.3701	0.385	0.3679	0.3804
FUSCCTNBC276.TT_WES	0.343	0.3515	0.3259	0.3513	0.3595	0.355	0.3174	0.3413	0.3438	0.3397	0.3443	0.3454	0.355	0.3326	0.3514	0.3673	0.3569	0.341	0.3561	0.3583	0.3505	0.3195	0.3557	0.3435	0.3097	0.3237	0.3525	0.3179	0.3428	0.3464	0.3528	0.3741	0.3449	0.3392	0.3189	0.3597	0.3383	0.3245	0.3364	0.3508	0.37	0.3521	0.3411	0.3456	0.3499	0.3598	0.3773	0.3605	0.3691
FUSCCTNBC280.WBC_WES	0.3548	0.3718	0.3636	0.3636	0.3645	0.3674	0.3324	0.3359	0.3634	0.3566	0.3555	0.3535	0.3672	0.3408	0.3397	0.363	0.3482	0.3719	0.3562	0.366	0.3612	0.3336	0.3775	0.3725	0.3494	0.3313	0.3675	0.3439	0.3526	0.3398	0.3653	0.3854	0.3589	0.3822	0.366	0.3643	0.3857	0.3627	0.3685	0.3545	0.3654	0.3346	0.3657	0.333	0.3416	0.3768	0.3885	0.376	0.3719
FUSCCTNBC280.TT_WES	0.3436	0.3655	0.3574	0.3571	0.359	0.358	0.3338	0.329	0.3582	0.3561	0.3483	0.347	0.3632	0.3337	0.3359	0.3542	0.343	0.3572	0.353	0.3587	0.3563	0.327	0.3682	0.3611	0.3399	0.3217	0.3602	0.3438	0.3499	0.3341	0.3625	0.3855	0.3604	0.3731	0.3608	0.3565	0.3776	0.3572	0.3608	0.3475	0.357	0.3306	0.3523	0.3254	0.3379	0.3678	0.3796	0.3679	0.3687
FUSCCTNBC282.WBC_WES	0.351	0.3563	0.3372	0.3505	0.3643	0.354	0.3361	0.2918	0.3761	0.3735	0.3446	0.3354	0.3609	0.3298	0.3474	0.3728	0.3746	0.3339	0.3311	0.3562	0.331	0.3051	0.367	0.3523	0.3296	0.3377	0.3465	0.3199	0.3326	0.3488	0.3595	0.3492	0.3314	0.3491	0.3249	0.3608	0.3696	0.3524	0.3536	0.3538	0.3283	0.3033	0.3381	0.3533	0.3364	0.3593	0.3464	0.3395	0.3474
FUSCCTNBC282.TT_WES	0.3466	0.3561	0.3307	0.3546	0.3674	0.3492	0.3347	0.2954	0.3749	0.3716	0.3403	0.3372	0.3604	0.3313	0.3497	0.3693	0.3704	0.332	0.3326	0.3546	0.3323	0.307	0.3678	0.349	0.3284	0.3373	0.3469	0.3184	0.3252	0.3536	0.3569	0.3484	0.3308	0.3564	0.3302	0.3638	0.363	0.3473	0.3477	0.3614	0.3286	0.3056	0.3373	0.3507	0.3331	0.3613	0.3543	0.3447	0.3472
FUSCCTNBC285.WBC_WES	0.3615	0.3743	0.3757	0.3662	0.3715	0.3702	0.3072	0.3442	0.3881	0.379	0.381	0.3775	0.3666	0.3363	0.3619	0.3811	0.3763	0.375	0.3673	0.3545	0.3553	0.3268	0.3851	0.3789	0.3456	0.3591	0.3745	0.3405	0.3653	0.3587	0.3664	0.371	0.3397	0.3645	0.3576	0.4011	0.3721	0.3525	0.3535	0.3489	0.3722	0.3611	0.352	0.3492	0.3529	0.3846	0.3789	0.3652	0.3726
FUSCCTNBC285.TT_WES	0.3557	0.367	0.3696	0.3649	0.3723	0.3711	0.3058	0.3426	0.3826	0.3753	0.3782	0.3688	0.3638	0.3345	0.3542	0.38	0.3739	0.3671	0.3663	0.3552	0.3519	0.3241	0.3876	0.3797	0.3471	0.3546	0.3775	0.341	0.3594	0.3601	0.3634	0.3698	0.3389	0.3667	0.36	0.4003	0.3704	0.3475	0.3502	0.3502	0.3716	0.3617	0.3488	0.3497	0.3535	0.3808	0.3739	0.3565	0.3709
FUSCCTNBC289.WBC_WES	0.3556	0.3514	0.3384	0.3546	0.3557	0.358	0.3128	0.3322	0.3622	0.3659	0.3674	0.3442	0.3641	0.3578	0.3769	0.382	0.3711	0.3389	0.3781	0.3617	0.3665	0.3322	0.3449	0.3713	0.3086	0.3442	0.3769	0.351	0.3456	0.3392	0.3854	0.3745	0.3626	0.3654	0.3405	0.3639	0.3806	0.3648	0.3569	0.3685	0.3797	0.349	0.3507	0.3474	0.3579	0.3663	0.3699	0.3522	0.3638
FUSCCTNBC289.TT_WES	0.3239	0.3143	0.3045	0.3269	0.3142	0.3077	0.2698	0.2923	0.3221	0.3268	0.3198	0.3028	0.3236	0.3231	0.3349	0.3297	0.321	0.2807	0.3261	0.3222	0.3158	0.2901	0.3067	0.3383	0.2701	0.3079	0.3367	0.3154	0.3006	0.2992	0.34	0.3175	0.3183	0.3269	0.302	0.3157	0.334	0.3225	0.311	0.318	0.3248	0.302	0.3063	0.3188	0.3184	0.3212	0.3344	0.3176	0.3117
FUSCCTNBC290.WBC_WES	0.3591	0.3526	0.343	0.3615	0.354	0.3567	0.3055	0.3211	0.3632	0.3688	0.3723	0.3802	0.377	0.3534	0.367	0.3654	0.3667	0.3526	0.3764	0.362	0.3621	0.3242	0.3666	0.3418	0.309	0.3345	0.3512	0.3382	0.3469	0.348	0.3635	0.3407	0.3378	0.3735	0.3528	0.3853	0.3555	0.3339	0.3367	0.3488	0.3804	0.3716	0.3445	0.3435	0.3543	0.371	0.3602	0.3376	0.369
FUSCCTNBC290.TT_WES	0.357	0.3501	0.3418	0.3598	0.3541	0.3563	0.3047	0.3179	0.3624	0.3648	0.3691	0.3789	0.3694	0.3458	0.362	0.3666	0.3637	0.3473	0.3741	0.3597	0.3536	0.318	0.3614	0.3385	0.308	0.3411	0.3523	0.3397	0.3387	0.3476	0.3591	0.3328	0.3357	0.3724	0.3516	0.3829	0.346	0.3234	0.3306	0.344	0.3773	0.3682	0.3351	0.3384	0.3511	0.3678	0.3558	0.3363	0.3691
FUSCCTNBC291.WBC_WES	0.3634	0.3511	0.342	0.3588	0.3681	0.3676	0.2894	0.3412	0.3532	0.3652	0.3603	0.3218	0.3607	0.342	0.3539	0.3608	0.3563	0.3378	0.362	0.3145	0.3495	0.3271	0.3436	0.3327	0.3294	0.3407	0.359	0.3294	0.3479	0.3655	0.3703	0.3389	0.3405	0.3944	0.377	0.3597	0.3586	0.3373	0.3372	0.3293	0.3838	0.37	0.3518	0.3655	0.3346	0.3791	0.3893	0.3644	0.3609
FUSCCTNBC291.TT_WES	0.3463	0.3437	0.3344	0.3496	0.3674	0.3605	0.276	0.3346	0.3523	0.3648	0.3567	0.3214	0.3499	0.3309	0.3466	0.3525	0.3414	0.3307	0.3554	0.3118	0.3377	0.3192	0.3369	0.3217	0.3184	0.3276	0.3469	0.3161	0.3397	0.3547	0.3653	0.3248	0.3364	0.3857	0.3658	0.354	0.3505	0.3302	0.3296	0.3284	0.3767	0.3649	0.3366	0.366	0.3335	0.3688	0.373	0.3508	0.3502
FUSCCTNBC292.WBC_WES	0.3723	0.3656	0.3538	0.3402	0.3413	0.3322	0.3023	0.3055	0.3583	0.3522	0.3253	0.371	0.3623	0.3332	0.3497	0.3648	0.3578	0.3185	0.3613	0.3566	0.3544	0.337	0.3492	0.3406	0.3197	0.3334	0.3499	0.3213	0.3398	0.3533	0.3583	0.3451	0.33	0.3639	0.3557	0.361	0.3441	0.316	0.3192	0.3384	0.3607	0.3422	0.3475	0.3293	0.3317	0.3572	0.3525	0.3399	0.3375
FUSCCTNBC292.TT_WES	0.367	0.3659	0.3542	0.3403	0.3382	0.3281	0.3017	0.3034	0.3583	0.3531	0.3273	0.3709	0.3626	0.333	0.3513	0.3648	0.3588	0.3202	0.3603	0.3534	0.3531	0.3388	0.3463	0.3427	0.3219	0.33	0.347	0.3198	0.3393	0.3533	0.3558	0.3416	0.3257	0.3575	0.3499	0.3599	0.3469	0.3157	0.3162	0.3349	0.3585	0.341	0.3434	0.3288	0.3317	0.3557	0.3492	0.3327	0.3354
FUSCCTNBC293.WBC_WES	0.3613	0.3612	0.3564	0.371	0.3546	0.3528	0.3338	0.3314	0.3773	0.3728	0.3738	0.3406	0.3554	0.3227	0.3572	0.3945	0.3935	0.3234	0.3309	0.3457	0.3678	0.3593	0.3363	0.338	0.336	0.3209	0.3349	0.3129	0.3272	0.3274	0.3511	0.3598	0.334	0.3653	0.3529	0.3706	0.3864	0.3667	0.3593	0.3448	0.3528	0.3365	0.3135	0.3292	0.316	0.3638	0.3498	0.3267	0.3549
FUSCCTNBC293.TT_WES	0.3636	0.3617	0.3565	0.3708	0.3583	0.3556	0.3329	0.3301	0.3772	0.3704	0.3692	0.341	0.3526	0.3256	0.3611	0.39	0.39	0.32	0.3265	0.3417	0.3673	0.359	0.3382	0.3391	0.3378	0.3258	0.3318	0.31	0.3242	0.3295	0.353	0.3591	0.332	0.3648	0.3522	0.3681	0.3864	0.3675	0.3596	0.3444	0.3544	0.3358	0.3165	0.3263	0.3168	0.362	0.3491	0.3276	0.3537
FUSCCTNBC295.WBC_WES	0.3479	0.367	0.3505	0.3438	0.3772	0.3682	0.3224	0.3162	0.3535	0.3532	0.3573	0.3351	0.3481	0.3353	0.3533	0.3677	0.3566	0.3328	0.3615	0.3488	0.3716	0.3597	0.3631	0.3248	0.3338	0.3231	0.3395	0.3252	0.3544	0.3589	0.3635	0.3524	0.3454	0.349	0.3388	0.3624	0.3717	0.355	0.3501	0.3266	0.3469	0.3178	0.3471	0.3198	0.3385	0.349	0.36	0.3428	0.3466
FUSCCTNBC295.TT_WES	0.3237	0.357	0.3397	0.3292	0.3594	0.3588	0.3053	0.299	0.3327	0.3337	0.3448	0.3218	0.3291	0.3178	0.3368	0.3498	0.3394	0.3145	0.3398	0.3215	0.3468	0.3291	0.3427	0.3083	0.313	0.3114	0.3188	0.3026	0.3354	0.3462	0.3501	0.3257	0.3291	0.3301	0.3223	0.3471	0.3573	0.3427	0.3277	0.3015	0.3259	0.2969	0.3313	0.3036	0.3144	0.3302	0.3454	0.3279	0.3269
FUSCCTNBC296.WBC_WES	0.3736	0.358	0.3433	0.3533	0.36	0.3632	0.3365	0.3234	0.3834	0.3842	0.3544	0.354	0.3604	0.3259	0.3639	0.3999	0.3838	0.3439	0.3359	0.3707	0.3403	0.3206	0.3663	0.3695	0.328	0.3401	0.3659	0.3274	0.3424	0.3786	0.3629	0.3584	0.3368	0.3695	0.3534	0.3823	0.3685	0.3669	0.3581	0.3754	0.3587	0.3408	0.3801	0.3452	0.3539	0.3668	0.3887	0.376	0.3705
FUSCCTNBC296.TT_WES	0.3684	0.3528	0.339	0.3504	0.3579	0.3609	0.3364	0.3216	0.3758	0.3775	0.348	0.3489	0.357	0.3246	0.3635	0.3988	0.3847	0.3369	0.3292	0.3667	0.3334	0.3149	0.3621	0.3615	0.3272	0.338	0.3622	0.3219	0.3355	0.3716	0.3637	0.3529	0.3337	0.3629	0.3474	0.3776	0.3634	0.3601	0.3556	0.3719	0.3574	0.3409	0.3759	0.3428	0.3499	0.363	0.3872	0.3747	0.3658
FUSCCTNBC297.WBC_WES	0.3682	0.375	0.3632	0.3544	0.3773	0.3664	0.312	0.3317	0.3772	0.3792	0.3513	0.3601	0.3691	0.3476	0.3748	0.3881	0.3644	0.3588	0.3775	0.3722	0.3681	0.3392	0.3398	0.3552	0.322	0.3588	0.374	0.3392	0.345	0.365	0.3715	0.3697	0.362	0.3544	0.3425	0.3726	0.3574	0.3564	0.365	0.3442	0.3867	0.3692	0.3836	0.3449	0.3551	0.3491	0.3674	0.3503	0.3779
FUSCCTNBC297.TT_WES	0.3729	0.3802	0.3703	0.3566	0.3829	0.3678	0.3186	0.3327	0.3811	0.3839	0.3559	0.366	0.3744	0.3533	0.3801	0.3908	0.3657	0.3608	0.3821	0.3774	0.3712	0.3412	0.3447	0.3584	0.3295	0.3654	0.3733	0.3415	0.3486	0.3723	0.373	0.3753	0.3671	0.3556	0.3465	0.373	0.3602	0.3591	0.3655	0.3506	0.3896	0.3708	0.3872	0.3496	0.3565	0.3541	0.3689	0.3532	0.3844
FUSCCTNBC298.WBC_WES	0.3582	0.3467	0.3394	0.3567	0.3566	0.3425	0.323	0.3392	0.3685	0.3705	0.3482	0.3728	0.363	0.3372	0.3556	0.3795	0.3703	0.3448	0.3569	0.3583	0.35	0.3267	0.348	0.3491	0.3256	0.3415	0.3419	0.3288	0.356	0.3531	0.358	0.3457	0.3369	0.3622	0.3501	0.3665	0.3497	0.346	0.3279	0.3589	0.3653	0.3603	0.3581	0.3486	0.3449	0.3538	0.3684	0.355	0.3653
FUSCCTNBC298.TT_WES	0.3614	0.3447	0.3408	0.3574	0.3572	0.3437	0.3203	0.3377	0.3706	0.3719	0.3498	0.3712	0.3621	0.3392	0.3557	0.3837	0.3749	0.3469	0.3553	0.3584	0.3436	0.3245	0.3455	0.3506	0.3221	0.3376	0.3452	0.3306	0.3566	0.3513	0.3609	0.3437	0.3368	0.3665	0.3558	0.3641	0.3487	0.3459	0.3317	0.3612	0.3646	0.3609	0.36	0.3527	0.3457	0.3517	0.3707	0.3561	0.3665
FUSCCTNBC301.WBC_WES	0.3522	0.3667	0.3506	0.3624	0.3693	0.3548	0.3411	0.327	0.3502	0.3569	0.3437	0.3671	0.3744	0.343	0.344	0.3709	0.3587	0.3357	0.3378	0.3399	0.3656	0.346	0.3607	0.353	0.3104	0.3367	0.3499	0.3234	0.3548	0.3356	0.3683	0.3636	0.3526	0.351	0.3448	0.3611	0.3906	0.3711	0.3229	0.3455	0.3694	0.3663	0.3434	0.3468	0.3233	0.3877	0.3711	0.3462	0.3529
FUSCCTNBC301.TT_WES	0.3502	0.3653	0.3478	0.3637	0.3676	0.3501	0.3465	0.3257	0.3493	0.357	0.3424	0.3624	0.3705	0.3437	0.3339	0.3739	0.3604	0.3358	0.3374	0.3335	0.3589	0.3402	0.3554	0.3492	0.3076	0.3324	0.3552	0.3225	0.3484	0.3378	0.3701	0.3576	0.3485	0.3435	0.3394	0.3597	0.3865	0.3656	0.3237	0.3425	0.3652	0.3575	0.3368	0.3444	0.3172	0.3838	0.3737	0.3466	0.3542
FUSCCTNBC305.WBC_WES	0.352	0.3614	0.3455	0.3381	0.3492	0.3553	0.3133	0.3408	0.3671	0.3783	0.3631	0.359	0.3462	0.3224	0.3471	0.364	0.3624	0.3392	0.3578	0.3385	0.3398	0.3212	0.361	0.3473	0.3029	0.3292	0.3366	0.301	0.3333	0.3314	0.3533	0.3573	0.3394	0.3427	0.3316	0.3654	0.3654	0.3401	0.3127	0.3557	0.3568	0.3439	0.3344	0.356	0.3609	0.3619	0.3325	0.3072	0.3784
FUSCCTNBC305.TT_WES	0.3471	0.3507	0.3375	0.3352	0.3475	0.3554	0.3035	0.3454	0.3612	0.3736	0.3544	0.3509	0.3442	0.3221	0.3449	0.3588	0.3532	0.3345	0.3448	0.3331	0.3302	0.3102	0.3471	0.3399	0.3009	0.3257	0.3314	0.2953	0.3307	0.3269	0.3523	0.3571	0.3345	0.3338	0.3242	0.3571	0.3568	0.3309	0.3037	0.3574	0.3526	0.3408	0.336	0.3516	0.3576	0.3518	0.3324	0.3079	0.3744
FUSCCTNBC306.WBC_WES	0.3545	0.3392	0.3458	0.346	0.3562	0.3451	0.3046	0.3512	0.3653	0.3675	0.3456	0.361	0.3652	0.3301	0.3655	0.3736	0.372	0.3472	0.3322	0.3319	0.3622	0.3457	0.3627	0.3666	0.3382	0.3236	0.3379	0.3255	0.3284	0.3475	0.3624	0.355	0.3458	0.3475	0.3389	0.3591	0.3425	0.3229	0.3674	0.3308	0.3613	0.3394	0.3317	0.3417	0.3432	0.3532	0.3707	0.3494	0.3687
FUSCCTNBC306.TT_WES	0.3509	0.3393	0.3455	0.3477	0.3585	0.3531	0.3017	0.3471	0.3612	0.3695	0.3444	0.3597	0.369	0.3294	0.3719	0.3715	0.3717	0.3532	0.3363	0.3302	0.3615	0.3415	0.3616	0.3677	0.3386	0.3266	0.3399	0.3277	0.3256	0.3449	0.364	0.3506	0.3428	0.3496	0.3377	0.3671	0.3403	0.3231	0.3658	0.3286	0.3628	0.3408	0.3331	0.3418	0.3361	0.3539	0.3665	0.3495	0.3631
FUSCCTNBC308.WBC_WES	0.3469	0.34	0.3165	0.3397	0.3544	0.3473	0.3152	0.3203	0.362	0.3504	0.3501	0.3427	0.3601	0.3421	0.3571	0.3497	0.3422	0.337	0.367	0.3234	0.3271	0.3091	0.3383	0.3507	0.3049	0.349	0.3679	0.3432	0.3408	0.3435	0.3469	0.3631	0.3477	0.3315	0.3267	0.3493	0.3655	0.348	0.3457	0.3372	0.364	0.3436	0.3296	0.3246	0.3303	0.3683	0.3562	0.341	0.3445
FUSCCTNBC308.TT_WES	0.3423	0.3318	0.3132	0.3349	0.339	0.3355	0.3019	0.311	0.3628	0.3486	0.3446	0.3329	0.3547	0.3362	0.3462	0.3359	0.329	0.3288	0.3601	0.3142	0.3231	0.3048	0.3329	0.3423	0.3037	0.3428	0.3657	0.3407	0.3343	0.3389	0.3413	0.3579	0.3408	0.3256	0.3187	0.3413	0.3584	0.3387	0.3443	0.3287	0.3572	0.341	0.3263	0.3151	0.3254	0.3586	0.3542	0.3366	0.3398
FUSCCTNBC309.WBC_WES	0.3676	0.3755	0.3605	0.3642	0.3467	0.3475	0.333	0.3468	0.3612	0.3574	0.3669	0.3682	0.3524	0.3364	0.3682	0.3783	0.3659	0.3498	0.3488	0.3639	0.3581	0.3281	0.359	0.3604	0.3345	0.3523	0.3627	0.318	0.3338	0.3478	0.3619	0.356	0.3407	0.3583	0.3364	0.3573	0.3676	0.3624	0.3214	0.3444	0.3587	0.3409	0.3736	0.325	0.3319	0.3596	0.3675	0.3539	0.3705
FUSCCTNBC309.TT_WES	0.3618	0.3751	0.36	0.3486	0.3405	0.3428	0.3359	0.3413	0.3573	0.3494	0.3609	0.3549	0.3545	0.3336	0.3714	0.3759	0.3619	0.3408	0.3484	0.357	0.3519	0.3188	0.3478	0.357	0.3299	0.3377	0.3573	0.3092	0.3276	0.3401	0.3529	0.3501	0.3269	0.3507	0.328	0.3528	0.3588	0.3571	0.3212	0.3338	0.3567	0.3359	0.3636	0.3209	0.3202	0.3553	0.3624	0.3438	0.3592
FUSCCTNBC310.WBC_WES	0.3405	0.3405	0.3287	0.3526	0.3604	0.3523	0.3172	0.3258	0.3671	0.3669	0.3646	0.3717	0.352	0.3302	0.3537	0.3571	0.3524	0.3528	0.3489	0.3729	0.3267	0.3104	0.3517	0.341	0.3253	0.3379	0.354	0.3359	0.3138	0.3396	0.3467	0.3413	0.3278	0.3697	0.3526	0.3494	0.3564	0.3285	0.3311	0.3337	0.3436	0.327	0.3512	0.3496	0.347	0.3573	0.3518	0.3365	0.3605
FUSCCTNBC310.TT_WES	0.3379	0.3294	0.321	0.343	0.3509	0.3416	0.3182	0.3095	0.36	0.3594	0.3517	0.3636	0.3425	0.3175	0.3381	0.3498	0.3435	0.346	0.333	0.3651	0.3221	0.3048	0.3414	0.3366	0.3183	0.3302	0.3415	0.3264	0.307	0.3308	0.3417	0.339	0.3216	0.3585	0.3441	0.3411	0.3456	0.3229	0.322	0.3268	0.3333	0.3191	0.3415	0.3401	0.3404	0.3472	0.3394	0.3223	0.3516
FUSCCTNBC313.WBC_WES	0.3487	0.3474	0.3387	0.3677	0.3579	0.3575	0.2991	0.3152	0.3553	0.3521	0.3463	0.3595	0.3466	0.3235	0.3398	0.3674	0.3597	0.3527	0.3463	0.3378	0.343	0.3298	0.3327	0.3623	0.3261	0.3435	0.3776	0.3515	0.3289	0.3387	0.3471	0.3399	0.333	0.3452	0.3209	0.3579	0.3655	0.349	0.3354	0.329	0.3503	0.3157	0.3168	0.3272	0.3287	0.3333	0.3439	0.3346	0.3693
FUSCCTNBC313.TT_WES	0.3447	0.3382	0.335	0.3643	0.3559	0.3541	0.3001	0.3108	0.3475	0.3463	0.3379	0.3622	0.3446	0.3247	0.3387	0.3586	0.3512	0.3474	0.3391	0.3302	0.3383	0.3249	0.3326	0.3532	0.3209	0.3395	0.3722	0.3483	0.3281	0.3349	0.3464	0.3298	0.3282	0.3396	0.3149	0.352	0.3631	0.349	0.331	0.3234	0.3532	0.3224	0.3112	0.3247	0.3296	0.3341	0.3467	0.3376	0.3658
FUSCCTNBC317.WBC_WES	0.3594	0.3429	0.3242	0.3539	0.357	0.3392	0.3045	0.3391	0.3731	0.3781	0.3542	0.3526	0.3477	0.3275	0.3522	0.3655	0.358	0.3625	0.3364	0.3468	0.3415	0.3131	0.3466	0.3596	0.3415	0.3337	0.3506	0.3378	0.344	0.3696	0.3203	0.3616	0.3381	0.3555	0.3445	0.3618	0.3535	0.3324	0.3263	0.3471	0.3585	0.3423	0.356	0.3333	0.3675	0.3676	0.3743	0.369	0.3287
FUSCCTNBC317.TT_WES	0.3469	0.3393	0.3194	0.3449	0.3481	0.3278	0.2907	0.3278	0.367	0.3733	0.3445	0.3414	0.3392	0.3198	0.3518	0.3578	0.3487	0.356	0.3352	0.3406	0.341	0.3129	0.3396	0.3513	0.3352	0.3201	0.3405	0.3259	0.3393	0.3538	0.3113	0.3545	0.335	0.3501	0.3374	0.349	0.3497	0.3256	0.324	0.3436	0.3541	0.3393	0.3463	0.3281	0.3522	0.3574	0.3694	0.3593	0.3278
FUSCCTNBC320.WBC_WES	0.3411	0.3556	0.3334	0.3528	0.3725	0.356	0.3229	0.3293	0.3736	0.3649	0.3626	0.3583	0.3462	0.3364	0.3534	0.3713	0.3769	0.356	0.3147	0.3674	0.3367	0.3192	0.3428	0.3455	0.3464	0.3337	0.3652	0.3221	0.3418	0.3475	0.357	0.3464	0.3376	0.3425	0.34	0.3462	0.3804	0.3619	0.3393	0.3318	0.3866	0.3681	0.3383	0.3587	0.334	0.3555	0.3542	0.3363	0.3641
FUSCCTNBC320.TT_WES	0.3258	0.3436	0.3243	0.3453	0.3579	0.3414	0.3048	0.3181	0.3661	0.3565	0.3422	0.3532	0.3369	0.3259	0.3385	0.353	0.3574	0.3545	0.3031	0.3503	0.3272	0.3084	0.3276	0.3335	0.3398	0.3148	0.3518	0.3114	0.3309	0.3357	0.345	0.3345	0.3343	0.3212	0.3229	0.3302	0.364	0.3422	0.3183	0.3116	0.3762	0.3613	0.3142	0.3533	0.3245	0.3439	0.3357	0.3202	0.3483
FUSCCTNBC321.WBC_WES	0.3775	0.3617	0.3511	0.3645	0.3487	0.3541	0.3278	0.3372	0.3634	0.3491	0.3584	0.361	0.381	0.3582	0.3675	0.361	0.3564	0.3613	0.3637	0.3597	0.3476	0.3378	0.3605	0.3682	0.3497	0.3535	0.3753	0.3353	0.3648	0.3755	0.3584	0.3713	0.3546	0.3655	0.3574	0.3803	0.3641	0.3473	0.3519	0.371	0.3779	0.3673	0.3655	0.3384	0.3633	0.3811	0.3655	0.3503	0.3617
FUSCCTNBC321.TT_WES	0.3795	0.3617	0.3527	0.3636	0.3488	0.3533	0.3293	0.3379	0.3629	0.3523	0.3596	0.3619	0.3844	0.3583	0.3698	0.3635	0.3587	0.3648	0.3651	0.3565	0.3516	0.3437	0.3604	0.3767	0.3466	0.3582	0.3776	0.3382	0.3654	0.3778	0.3605	0.3752	0.356	0.3699	0.3597	0.3809	0.3638	0.3494	0.3545	0.3756	0.3796	0.3659	0.3626	0.3386	0.3663	0.3827	0.3674	0.3532	0.3602
FUSCCTNBC324.WBC_WES	0.3638	0.3584	0.3436	0.3405	0.3456	0.3503	0.3143	0.3234	0.3645	0.371	0.3377	0.3529	0.3569	0.3462	0.3498	0.3704	0.359	0.3454	0.3576	0.3673	0.3551	0.3388	0.3583	0.3426	0.3364	0.3439	0.3752	0.3516	0.3382	0.3458	0.3268	0.3587	0.3387	0.3444	0.3357	0.3389	0.3511	0.3198	0.33	0.3353	0.386	0.36	0.3356	0.3593	0.3306	0.3676	0.3552	0.3453	0.3547
FUSCCTNBC324.TT_WES	0.3631	0.3565	0.3458	0.3384	0.3454	0.3491	0.313	0.3238	0.3602	0.3652	0.3339	0.3467	0.3579	0.343	0.3418	0.3643	0.3526	0.341	0.356	0.3592	0.3527	0.3384	0.3524	0.3427	0.3338	0.338	0.3698	0.3451	0.3352	0.3399	0.326	0.3554	0.335	0.3368	0.3327	0.3413	0.3473	0.3189	0.3252	0.3306	0.3869	0.3633	0.3328	0.3526	0.329	0.3626	0.3567	0.3458	0.3529
FUSCCTNBC325.WBC_WES	0.3388	0.371	0.352	0.3426	0.3587	0.3498	0.3072	0.348	0.3574	0.3543	0.3517	0.3545	0.3834	0.3626	0.3484	0.3955	0.3982	0.3688	0.3574	0.3614	0.3579	0.3338	0.3698	0.3558	0.3482	0.3184	0.3763	0.3573	0.3334	0.3254	0.3756	0.3672	0.3494	0.3622	0.3504	0.3514	0.374	0.3614	0.3308	0.3361	0.3495	0.3331	0.3333	0.333	0.3375	0.3573	0.3823	0.3652	0.3564
FUSCCTNBC325.TT_WES	0.3293	0.367	0.3427	0.3355	0.3493	0.3411	0.2987	0.3305	0.3559	0.3549	0.3508	0.3394	0.3722	0.3456	0.3353	0.3856	0.3901	0.3623	0.3512	0.3598	0.3443	0.323	0.3618	0.3479	0.3433	0.3125	0.3676	0.3461	0.3331	0.3207	0.3632	0.3613	0.3372	0.3596	0.347	0.3444	0.3689	0.3586	0.3262	0.3316	0.3476	0.3306	0.3242	0.321	0.3326	0.353	0.3752	0.3602	0.3516
FUSCCTNBC328.WBC_WES	0.3597	0.3668	0.3478	0.3541	0.3665	0.3674	0.3345	0.3382	0.3769	0.3835	0.3639	0.3775	0.3781	0.3498	0.3845	0.3694	0.3607	0.3585	0.3632	0.3562	0.366	0.3433	0.3458	0.3398	0.35	0.331	0.353	0.3161	0.3431	0.3535	0.3602	0.367	0.3454	0.3567	0.3383	0.388	0.376	0.3557	0.3456	0.3605	0.3587	0.3377	0.3495	0.3644	0.3571	0.3616	0.3556	0.3408	0.3488
FUSCCTNBC328.TT_WES	0.3543	0.3623	0.3451	0.3506	0.3666	0.3704	0.3297	0.3336	0.3697	0.3788	0.3585	0.3716	0.3754	0.3484	0.3785	0.3642	0.3543	0.357	0.3577	0.3534	0.3617	0.3418	0.3393	0.3365	0.3459	0.3255	0.3523	0.3165	0.3384	0.3484	0.358	0.3672	0.3464	0.3529	0.3354	0.3821	0.3663	0.35	0.3422	0.3556	0.3551	0.3346	0.3456	0.3595	0.3544	0.358	0.3516	0.3365	0.3437
FUSCCTNBC329.WBC_WES	0.3514	0.365	0.3728	0.3529	0.3531	0.3404	0.306	0.3342	0.374	0.3781	0.3864	0.366	0.3596	0.3422	0.3763	0.3656	0.3517	0.3694	0.3715	0.3241	0.3641	0.3273	0.3391	0.3737	0.3275	0.325	0.3593	0.3253	0.3596	0.3363	0.3677	0.3532	0.3346	0.3451	0.3285	0.3856	0.3742	0.3496	0.3453	0.3517	0.371	0.3544	0.3433	0.3389	0.339	0.3664	0.3682	0.3643	0.3657
FUSCCTNBC329.TT_WES	0.3415	0.3582	0.3643	0.3367	0.3404	0.3253	0.297	0.3244	0.3604	0.3703	0.3765	0.3605	0.3509	0.3346	0.3613	0.3595	0.3488	0.3646	0.3573	0.3185	0.3569	0.3248	0.3274	0.3705	0.3215	0.3149	0.3476	0.3149	0.3539	0.327	0.3597	0.3467	0.3325	0.3363	0.3175	0.3736	0.3652	0.3372	0.343	0.3376	0.3563	0.3468	0.3419	0.335	0.3357	0.3526	0.3626	0.3579	0.3553
FUSCCTNBC330.WBC_WES	0.385	0.3513	0.3525	0.3555	0.3495	0.3448	0.3353	0.3236	0.381	0.3727	0.3555	0.3497	0.3674	0.3402	0.364	0.3613	0.3521	0.3414	0.3553	0.3577	0.3249	0.2952	0.3376	0.3649	0.3358	0.3449	0.3661	0.3338	0.3373	0.3602	0.3593	0.3508	0.3559	0.3579	0.3454	0.3467	0.3563	0.3372	0.3704	0.3403	0.3769	0.355	0.3655	0.3633	0.343	0.3789	0.3707	0.357	0.3482
FUSCCTNBC330.TT_WES	0.3679	0.3394	0.3367	0.352	0.3426	0.3397	0.327	0.3174	0.3696	0.3656	0.3426	0.3332	0.3587	0.3317	0.3529	0.3523	0.3418	0.3384	0.3394	0.3468	0.3136	0.28	0.3197	0.3478	0.3233	0.3417	0.3612	0.3302	0.3257	0.3541	0.348	0.3375	0.3465	0.3345	0.3246	0.3294	0.3436	0.3269	0.3598	0.3309	0.3711	0.3532	0.3616	0.3472	0.3293	0.3765	0.3591	0.3473	0.343
FUSCCTNBC331.WBC_WES	0.3546	0.3765	0.3538	0.3503	0.3584	0.3613	0.3149	0.3444	0.3513	0.3471	0.3433	0.3639	0.369	0.3532	0.3751	0.3697	0.3588	0.333	0.3653	0.3401	0.378	0.3383	0.369	0.3766	0.3254	0.3558	0.366	0.3269	0.3371	0.3427	0.3794	0.3618	0.3491	0.3642	0.3521	0.3579	0.3672	0.3532	0.3354	0.3552	0.3815	0.3641	0.3517	0.3536	0.334	0.3686	0.3813	0.3669	0.3479
FUSCCTNBC331.TT_WES	0.3659	0.3798	0.3558	0.3511	0.3585	0.3589	0.3098	0.344	0.3519	0.346	0.3432	0.3667	0.3709	0.3518	0.3706	0.3707	0.3585	0.3311	0.3678	0.3415	0.3772	0.3423	0.3676	0.3668	0.3275	0.3501	0.3571	0.3178	0.3336	0.3353	0.3758	0.3636	0.3501	0.3604	0.3468	0.355	0.3688	0.3485	0.3399	0.3495	0.375	0.3561	0.3524	0.3505	0.3253	0.3676	0.3801	0.362	0.3426
FUSCCTNBC335.WBC_WES	0.3749	0.3581	0.3587	0.3663	0.3486	0.3427	0.3047	0.3381	0.3705	0.3665	0.3463	0.3489	0.3649	0.3275	0.3611	0.3726	0.3758	0.3421	0.3531	0.3346	0.3649	0.3527	0.3549	0.3524	0.3203	0.3412	0.3605	0.3171	0.3732	0.3616	0.3662	0.3524	0.3605	0.3602	0.3522	0.372	0.3485	0.3408	0.3332	0.3341	0.3705	0.3486	0.3431	0.3342	0.3378	0.3534	0.3674	0.3691	0.3583
FUSCCTNBC335.TT_WES	0.3664	0.3474	0.3448	0.3521	0.3282	0.3241	0.3039	0.3296	0.3585	0.3513	0.3482	0.3411	0.3549	0.3061	0.3507	0.3583	0.3645	0.3331	0.3408	0.3279	0.3584	0.3453	0.3448	0.3508	0.3166	0.3301	0.3444	0.301	0.3656	0.351	0.3549	0.3462	0.3509	0.3491	0.3399	0.3683	0.3347	0.3283	0.3191	0.3286	0.3564	0.3345	0.3262	0.3296	0.3325	0.34	0.3508	0.354	0.3517
FUSCCTNBC337.WBC_WES	0.3552	0.3513	0.3307	0.3662	0.3633	0.3611	0.3327	0.3362	0.364	0.3587	0.367	0.3701	0.3706	0.3459	0.3496	0.3867	0.3856	0.3706	0.385	0.3677	0.3706	0.3479	0.3689	0.3518	0.336	0.3233	0.3639	0.354	0.3392	0.3515	0.3785	0.3732	0.3558	0.3554	0.3387	0.3665	0.374	0.352	0.3503	0.354	0.386	0.3632	0.3611	0.3344	0.3517	0.373	0.3696	0.3581	0.3881
FUSCCTNBC337.TT_WES	0.3627	0.3615	0.338	0.3725	0.3701	0.3657	0.3372	0.3429	0.3665	0.3627	0.3743	0.3728	0.3734	0.3486	0.3563	0.3888	0.3883	0.3736	0.3896	0.373	0.3744	0.3509	0.3732	0.3591	0.3431	0.3287	0.3689	0.3599	0.3454	0.3559	0.3827	0.3757	0.3583	0.361	0.3442	0.3682	0.379	0.3535	0.3583	0.3587	0.3873	0.3658	0.367	0.3388	0.355	0.3806	0.3764	0.3639	0.3924
FUSCCTNBC339.WBC_WES	0.3622	0.3577	0.3419	0.3517	0.3665	0.3657	0.3193	0.3161	0.3829	0.3759	0.361	0.3489	0.3767	0.3574	0.3766	0.3838	0.3867	0.3367	0.3525	0.3823	0.3595	0.3249	0.3881	0.3451	0.3219	0.3565	0.379	0.3535	0.3335	0.3306	0.3598	0.3329	0.3438	0.3583	0.343	0.365	0.3816	0.3618	0.3339	0.3499	0.3776	0.3494	0.3423	0.3423	0.3602	0.3516	0.3504	0.3366	0.3521
FUSCCTNBC339.TT_WES	0.3621	0.3549	0.3389	0.3545	0.3639	0.3623	0.3177	0.32	0.3831	0.3721	0.3649	0.3451	0.3775	0.3574	0.3739	0.3839	0.3858	0.3342	0.3543	0.3797	0.3553	0.3214	0.3839	0.3411	0.321	0.356	0.3748	0.3483	0.3288	0.3299	0.3558	0.3332	0.3472	0.3572	0.3417	0.3632	0.3741	0.3559	0.3325	0.3432	0.3822	0.3527	0.3431	0.3437	0.3578	0.3502	0.3488	0.3405	0.3539
FUSCCTNBC340.WBC_WES	0.3673	0.3552	0.3474	0.3666	0.3612	0.3557	0.3197	0.3134	0.3667	0.3808	0.3351	0.3576	0.3621	0.3516	0.3928	0.3782	0.3707	0.3484	0.3777	0.3593	0.3538	0.313	0.3546	0.3617	0.3324	0.3378	0.3457	0.3188	0.3253	0.3455	0.3624	0.3599	0.3642	0.3679	0.3626	0.3523	0.3784	0.3558	0.3337	0.3391	0.375	0.3366	0.3596	0.3509	0.3491	0.3597	0.3612	0.3568	0.3602
FUSCCTNBC340.TT_WES	0.3687	0.3483	0.3402	0.3673	0.3593	0.3512	0.3149	0.3043	0.3578	0.37	0.3379	0.3507	0.3638	0.3496	0.3945	0.3726	0.3651	0.3432	0.3724	0.3565	0.3471	0.31	0.3547	0.3551	0.3296	0.3368	0.3416	0.3163	0.3311	0.3486	0.3596	0.357	0.3634	0.3656	0.3577	0.3551	0.3689	0.3487	0.3296	0.3354	0.3674	0.3316	0.3532	0.347	0.349	0.3506	0.3548	0.3515	0.346
FUSCCTNBC341.WBC_WES	0.3714	0.3535	0.3466	0.3766	0.3639	0.3624	0.3143	0.3363	0.3878	0.3845	0.3722	0.3583	0.3805	0.3503	0.3565	0.3922	0.3838	0.3392	0.3645	0.3489	0.3537	0.3284	0.3534	0.3616	0.3299	0.3306	0.3602	0.3402	0.3649	0.3624	0.3519	0.3564	0.3431	0.3553	0.3449	0.3757	0.369	0.3503	0.3366	0.3424	0.3809	0.3673	0.3604	0.364	0.3321	0.3632	0.3754	0.3604	0.342
FUSCCTNBC341.TT_WES	0.3663	0.3488	0.3394	0.3686	0.358	0.3542	0.3028	0.3314	0.3853	0.385	0.3668	0.3509	0.3705	0.3388	0.3557	0.3854	0.3719	0.3321	0.3643	0.3471	0.3443	0.3181	0.3362	0.3591	0.3223	0.3193	0.3473	0.3268	0.3548	0.3519	0.3457	0.3539	0.339	0.35	0.3349	0.3657	0.3549	0.3393	0.3337	0.333	0.3719	0.3576	0.3445	0.3574	0.3308	0.3636	0.3634	0.3469	0.3417
FUSCCTNBC344.WBC_WES	0.3695	0.355	0.3377	0.3566	0.3774	0.3579	0.3214	0.3109	0.3615	0.3639	0.356	0.3609	0.3845	0.3634	0.365	0.3932	0.3884	0.3583	0.3627	0.3711	0.3673	0.3446	0.3727	0.3438	0.3322	0.3383	0.3665	0.3359	0.35	0.3561	0.3539	0.377	0.3391	0.3629	0.3486	0.3588	0.3696	0.3575	0.359	0.3644	0.3744	0.3439	0.3615	0.359	0.3489	0.374	0.38	0.3652	0.3804
FUSCCTNBC344.TT_WES	0.364	0.3475	0.3293	0.3583	0.3681	0.3524	0.3199	0.3113	0.3548	0.3597	0.3546	0.3541	0.3823	0.3625	0.3644	0.3881	0.3844	0.3536	0.357	0.3704	0.3607	0.338	0.3724	0.3357	0.331	0.3371	0.3622	0.3298	0.3515	0.3511	0.3401	0.3733	0.337	0.3578	0.3409	0.3526	0.3647	0.3479	0.3563	0.3674	0.3647	0.3374	0.3613	0.3504	0.3459	0.3673	0.3748	0.3631	0.3709
FUSCCTNBC346.WBC_WES	0.3649	0.3487	0.346	0.3575	0.3641	0.3553	0.289	0.3205	0.3772	0.3776	0.3569	0.3424	0.3663	0.352	0.3415	0.3749	0.356	0.3361	0.3533	0.3664	0.3613	0.3226	0.3702	0.3691	0.3228	0.3446	0.3563	0.333	0.3617	0.3425	0.3532	0.3602	0.3582	0.3454	0.3416	0.3789	0.3607	0.3362	0.3571	0.3526	0.3666	0.36	0.347	0.3322	0.3423	0.3447	0.3828	0.3737	0.3676
FUSCCTNBC346.TT_WES	0.3387	0.3178	0.3138	0.326	0.3275	0.3182	0.264	0.287	0.3379	0.3427	0.335	0.3228	0.3357	0.3198	0.3036	0.3385	0.3255	0.3063	0.3291	0.3204	0.3338	0.2978	0.3402	0.3498	0.3015	0.3204	0.3299	0.3105	0.3373	0.3132	0.3314	0.3184	0.327	0.3044	0.298	0.3474	0.3264	0.3075	0.3259	0.3264	0.3331	0.3238	0.3119	0.3046	0.3056	0.32	0.3635	0.3552	0.3386
FUSCCTNBC349.WBC_WES	0.3542	0.3558	0.3387	0.353	0.3324	0.3262	0.3073	0.3482	0.3583	0.3595	0.3547	0.3589	0.366	0.355	0.3675	0.3714	0.3694	0.365	0.3521	0.3602	0.3595	0.3369	0.3481	0.3443	0.3286	0.3375	0.3805	0.3546	0.3521	0.3691	0.3582	0.3765	0.3534	0.3746	0.3521	0.3709	0.3461	0.3333	0.365	0.3543	0.3739	0.3472	0.3558	0.3452	0.3598	0.3557	0.3738	0.3511	0.3639
FUSCCTNBC349.TT_WES	0.3556	0.3548	0.3382	0.3479	0.3253	0.3205	0.3034	0.3477	0.3611	0.3613	0.3506	0.3572	0.3591	0.3482	0.3667	0.3672	0.3652	0.3624	0.3532	0.3567	0.3593	0.3384	0.3416	0.3395	0.3292	0.332	0.3772	0.3495	0.3465	0.3639	0.357	0.374	0.3514	0.3769	0.3559	0.3723	0.3445	0.3267	0.3652	0.351	0.3763	0.351	0.3552	0.3467	0.3496	0.3557	0.3726	0.3483	0.3645
FUSCCTNBC350.WBC_WES	0.3711	0.37	0.3591	0.3508	0.377	0.3643	0.292	0.3299	0.3888	0.3895	0.3769	0.3802	0.3761	0.3546	0.3418	0.3672	0.3585	0.3518	0.3585	0.3635	0.3429	0.3266	0.3609	0.3813	0.3276	0.3365	0.3551	0.3255	0.3466	0.3657	0.382	0.3748	0.3565	0.3735	0.3661	0.3701	0.372	0.3656	0.3503	0.3688	0.3887	0.3618	0.3522	0.3407	0.349	0.3536	0.3666	0.3406	0.3684
FUSCCTNBC350.TT_WES	0.3708	0.359	0.3546	0.3404	0.3679	0.362	0.2862	0.3264	0.3818	0.3844	0.3641	0.3741	0.365	0.3417	0.3367	0.3587	0.3506	0.3462	0.3503	0.3542	0.3349	0.3171	0.3491	0.3765	0.3234	0.3291	0.3544	0.3251	0.345	0.3537	0.3812	0.3687	0.3536	0.3563	0.3495	0.3601	0.3647	0.3591	0.3491	0.3629	0.3768	0.3542	0.344	0.3298	0.3458	0.3464	0.3601	0.333	0.3588
FUSCCTNBC351.WBC_WES	0.3546	0.3537	0.346	0.3471	0.3443	0.3447	0.3159	0.3298	0.3641	0.365	0.3549	0.3208	0.3503	0.3354	0.3448	0.3647	0.3535	0.3353	0.35	0.3582	0.3166	0.3043	0.3365	0.3513	0.3298	0.3408	0.3561	0.3309	0.3269	0.3444	0.3326	0.3358	0.3358	0.3273	0.31	0.3371	0.3451	0.3182	0.3415	0.3512	0.3558	0.3254	0.3505	0.3329	0.334	0.3455	0.365	0.3578	0.3317
FUSCCTNBC351.TT_WES	0.3553	0.3436	0.3385	0.3427	0.3402	0.3404	0.3178	0.3224	0.3569	0.3595	0.3496	0.3111	0.3501	0.332	0.3412	0.36	0.3479	0.3351	0.3532	0.3579	0.3113	0.2965	0.3311	0.3449	0.3325	0.3342	0.3499	0.3226	0.3236	0.3519	0.3286	0.338	0.338	0.3237	0.3086	0.3372	0.3404	0.3123	0.334	0.3474	0.3544	0.324	0.3427	0.3385	0.3325	0.3379	0.3564	0.3498	0.3284
FUSCCTNBC356.WBC_WES	0.3529	0.3603	0.3534	0.347	0.3354	0.3426	0.3057	0.3306	0.3668	0.3587	0.3696	0.3735	0.3647	0.3449	0.3482	0.3644	0.3603	0.3229	0.3574	0.3546	0.3384	0.3238	0.3352	0.3443	0.328	0.3215	0.3475	0.3282	0.3263	0.3585	0.3422	0.332	0.3281	0.3638	0.3497	0.3736	0.3469	0.3302	0.3292	0.328	0.3664	0.3559	0.3523	0.344	0.323	0.3523	0.37	0.365	0.3488
FUSCCTNBC356.TT_WES	0.3541	0.3541	0.3503	0.3449	0.3339	0.3386	0.3008	0.3273	0.3679	0.3555	0.3652	0.3708	0.3632	0.3387	0.3386	0.3554	0.3561	0.3216	0.3548	0.3508	0.3367	0.3221	0.3335	0.3406	0.3325	0.315	0.3455	0.3245	0.321	0.3552	0.3373	0.3278	0.3289	0.3627	0.3492	0.363	0.3462	0.3309	0.3274	0.3197	0.3629	0.3549	0.3528	0.3398	0.3197	0.3466	0.3681	0.363	0.3461
FUSCCTNBC359.WBC_WES	0.3634	0.3371	0.338	0.356	0.3604	0.3539	0.2911	0.3385	0.3847	0.3781	0.3565	0.3563	0.345	0.3312	0.357	0.3714	0.374	0.3525	0.3699	0.3588	0.3514	0.3363	0.3362	0.3608	0.3466	0.3442	0.3495	0.3084	0.3392	0.3518	0.3461	0.3496	0.3543	0.3677	0.357	0.3951	0.3312	0.3107	0.3381	0.335	0.3864	0.3668	0.3582	0.3462	0.353	0.3906	0.3677	0.3612	0.3752
FUSCCTNBC359.TT_WES	0.3647	0.3346	0.3413	0.355	0.3618	0.3578	0.2908	0.3444	0.384	0.3767	0.3578	0.3533	0.3462	0.3342	0.3575	0.3728	0.3713	0.3524	0.3675	0.3617	0.3533	0.3364	0.3375	0.3658	0.3499	0.3457	0.3489	0.3068	0.3415	0.3512	0.3465	0.3517	0.3572	0.3713	0.359	0.3963	0.3308	0.3113	0.339	0.3346	0.3885	0.3666	0.3593	0.3452	0.3585	0.3896	0.3684	0.3614	0.3747
FUSCCTNBC368.WBC_WES	0.3968	0.3699	0.3587	0.3755	0.3751	0.3652	0.3063	0.3198	0.3862	0.3816	0.3663	0.376	0.3667	0.3403	0.3648	0.3732	0.3725	0.344	0.3592	0.3606	0.3644	0.3383	0.3605	0.3484	0.3735	0.3345	0.3396	0.328	0.3559	0.3693	0.3539	0.3623	0.3567	0.3736	0.3532	0.373	0.3649	0.3485	0.3523	0.3559	0.3734	0.3506	0.3795	0.3384	0.3338	0.3693	0.3805	0.3713	0.3734
FUSCCTNBC368.TT_WES	0.3922	0.3642	0.356	0.3696	0.3668	0.3594	0.2989	0.3124	0.3846	0.3806	0.3639	0.3762	0.3584	0.3335	0.3568	0.3749	0.3742	0.3405	0.3542	0.3564	0.3567	0.3369	0.3534	0.3516	0.363	0.332	0.3343	0.3253	0.3503	0.365	0.3484	0.3597	0.3553	0.3714	0.3551	0.3675	0.3595	0.3454	0.3487	0.3566	0.368	0.3468	0.3695	0.3363	0.3332	0.3608	0.3745	0.3659	0.3659
FUSCCTNBC370.WBC_WES	0.3586	0.3681	0.3512	0.3338	0.3491	0.3511	0.3155	0.3336	0.3653	0.3542	0.3581	0.3568	0.3731	0.3497	0.3351	0.369	0.3706	0.3395	0.3475	0.3662	0.3493	0.3161	0.3567	0.3492	0.3344	0.333	0.3433	0.3222	0.3363	0.3489	0.3538	0.3809	0.3454	0.3508	0.3315	0.3781	0.3829	0.3755	0.3563	0.3533	0.3752	0.3537	0.3394	0.3421	0.3519	0.361	0.381	0.3572	0.3513
FUSCCTNBC370.TT_WES	0.3576	0.3641	0.3458	0.3307	0.3503	0.3581	0.3183	0.335	0.3661	0.3543	0.3547	0.3485	0.3719	0.3514	0.3413	0.3644	0.3672	0.3369	0.3466	0.3717	0.3473	0.3128	0.3559	0.3484	0.3333	0.3374	0.3428	0.3231	0.336	0.3456	0.3518	0.3774	0.3407	0.3537	0.3336	0.3724	0.3808	0.3721	0.3509	0.3502	0.3668	0.3498	0.3397	0.3434	0.3502	0.3582	0.3793	0.3545	0.3486
FUSCCTNBC374.WBC_WES	0.3534	0.347	0.34	0.3487	0.3661	0.354	0.2993	0.3391	0.3575	0.3571	0.3549	0.3598	0.3775	0.361	0.3543	0.3762	0.3604	0.361	0.3828	0.3461	0.3533	0.3302	0.3648	0.3368	0.3166	0.3599	0.3563	0.3425	0.3397	0.3589	0.3716	0.3668	0.3612	0.3527	0.3381	0.3719	0.3495	0.3414	0.3399	0.3506	0.3738	0.3546	0.3462	0.3321	0.3375	0.3644	0.4008	0.3752	0.3771
FUSCCTNBC374.TT_WES	0.3491	0.3471	0.3352	0.3457	0.3664	0.3519	0.2961	0.3362	0.3526	0.3532	0.3522	0.3571	0.3772	0.36	0.3483	0.372	0.3586	0.3606	0.3817	0.343	0.3494	0.3277	0.3571	0.3293	0.3157	0.3556	0.3525	0.338	0.3378	0.3569	0.3653	0.3649	0.3612	0.3532	0.3348	0.3679	0.3538	0.346	0.3411	0.3478	0.3721	0.3521	0.3441	0.3291	0.3336	0.3612	0.3948	0.371	0.3744
FUSCCTNBC376.WBC_WES	0.3702	0.3722	0.3622	0.3524	0.3657	0.3584	0.3352	0.3469	0.3792	0.3832	0.3484	0.3656	0.3702	0.3308	0.3704	0.3969	0.3827	0.3599	0.3685	0.3575	0.3639	0.3356	0.3383	0.3679	0.3554	0.3253	0.3545	0.324	0.3468	0.3615	0.3641	0.382	0.3884	0.345	0.3367	0.3587	0.3515	0.3343	0.3555	0.3575	0.379	0.3473	0.3643	0.3386	0.3614	0.3841	0.3753	0.375	0.3766
FUSCCTNBC376.TT_WES	0.3501	0.3634	0.3514	0.3434	0.3592	0.3505	0.33	0.3327	0.3607	0.3664	0.3335	0.3461	0.3584	0.3201	0.3539	0.3915	0.3778	0.3458	0.3562	0.3436	0.3527	0.3221	0.3215	0.3626	0.3317	0.3057	0.3381	0.3132	0.3337	0.348	0.3542	0.3635	0.3674	0.3315	0.3254	0.3397	0.3374	0.3233	0.3465	0.345	0.3638	0.3377	0.3552	0.3267	0.3426	0.3613	0.3603	0.3606	0.3639
FUSCCTNBC380.WBC_WES	0.359	0.3522	0.3371	0.3329	0.3541	0.3439	0.3082	0.3242	0.3302	0.3405	0.3292	0.3513	0.3686	0.3475	0.3596	0.3605	0.3627	0.355	0.3468	0.3432	0.3543	0.3199	0.3594	0.3447	0.3265	0.345	0.3486	0.3163	0.3455	0.3547	0.3516	0.3493	0.3118	0.3465	0.3288	0.3613	0.3652	0.3458	0.3199	0.333	0.3669	0.3494	0.3431	0.348	0.3288	0.3835	0.3525	0.3533	0.3574
FUSCCTNBC380.TT_WES	0.3597	0.3532	0.3377	0.3332	0.3547	0.3452	0.308	0.3287	0.3276	0.3353	0.3311	0.3555	0.3774	0.3558	0.36	0.3618	0.3599	0.3554	0.346	0.344	0.3605	0.3246	0.36	0.3437	0.3281	0.3456	0.3503	0.3194	0.3506	0.3605	0.352	0.3522	0.3171	0.3478	0.3312	0.3649	0.3658	0.34	0.3234	0.3385	0.3677	0.3516	0.3426	0.3513	0.3355	0.386	0.3549	0.3549	0.3608
FUSCCTNBC383.WBC_WES	0.3691	0.3541	0.3538	0.3534	0.3608	0.349	0.3268	0.3301	0.3439	0.3461	0.3713	0.357	0.3742	0.3574	0.3596	0.3671	0.3562	0.3628	0.3702	0.3376	0.3598	0.3436	0.3531	0.3363	0.3487	0.3268	0.3521	0.3314	0.3502	0.3572	0.3596	0.3663	0.3496	0.3537	0.3455	0.3631	0.3611	0.3435	0.3401	0.3414	0.3481	0.3247	0.3343	0.3505	0.3396	0.3661	0.3693	0.3522	0.3428
FUSCCTNBC383.TT_WES	0.3651	0.3479	0.3464	0.3472	0.3585	0.3473	0.319	0.3257	0.3434	0.344	0.371	0.3541	0.369	0.3521	0.3517	0.3661	0.3502	0.3598	0.3622	0.3349	0.3534	0.3411	0.3447	0.3355	0.3446	0.3231	0.3519	0.3319	0.3477	0.3529	0.353	0.3615	0.3459	0.3487	0.343	0.3604	0.359	0.3414	0.3355	0.3397	0.347	0.3217	0.3282	0.347	0.3354	0.3633	0.3662	0.3484	0.3383
FUSCCTNBC385.WBC_WES	0.3945	0.3555	0.3404	0.342	0.3586	0.35	0.3187	0.3248	0.384	0.3775	0.3637	0.3457	0.371	0.347	0.3584	0.381	0.3782	0.3503	0.3573	0.375	0.3633	0.3265	0.3581	0.3639	0.3459	0.3479	0.3477	0.3402	0.3461	0.3707	0.3623	0.361	0.3358	0.3586	0.3538	0.3546	0.3645	0.3519	0.3514	0.3492	0.3614	0.3449	0.3579	0.3478	0.3476	0.3603	0.3646	0.351	0.3505
FUSCCTNBC385.TT_WES	0.3851	0.3516	0.3309	0.3331	0.3476	0.3391	0.3024	0.3172	0.3798	0.3695	0.3552	0.3352	0.3531	0.3248	0.3328	0.3663	0.3599	0.3337	0.3346	0.3697	0.3468	0.3119	0.3426	0.3469	0.3317	0.3368	0.3356	0.3243	0.3366	0.3484	0.3529	0.3454	0.3265	0.3491	0.3493	0.3463	0.3443	0.3294	0.3415	0.3451	0.3535	0.3366	0.3395	0.3403	0.3387	0.3516	0.3527	0.3455	0.3323
FUSCCTNBC386.WBC_WES	0.3598	0.3523	0.344	0.3548	0.3581	0.3619	0.2999	0.3601	0.3813	0.3849	0.3813	0.3598	0.3739	0.3502	0.3675	0.3749	0.3645	0.3398	0.3588	0.3677	0.3653	0.3341	0.3572	0.3547	0.3414	0.3601	0.3511	0.3429	0.3565	0.3232	0.3521	0.3691	0.3601	0.3601	0.3523	0.3692	0.3634	0.3496	0.3268	0.3604	0.3785	0.3536	0.346	0.3341	0.3462	0.3812	0.362	0.3617	0.3636
FUSCCTNBC386.TT_WES	0.3604	0.355	0.3469	0.3508	0.3568	0.3621	0.3037	0.3614	0.3803	0.3835	0.3842	0.3568	0.3784	0.3546	0.3682	0.3732	0.3638	0.334	0.355	0.365	0.3682	0.3426	0.351	0.3546	0.343	0.3624	0.3502	0.3388	0.354	0.3276	0.3478	0.3673	0.3578	0.3592	0.3512	0.3702	0.3597	0.3454	0.3237	0.3565	0.3736	0.3439	0.3442	0.3362	0.3387	0.384	0.3617	0.3632	0.361
FUSCCTNBC387.WBC_WES	0.3741	0.3603	0.3456	0.335	0.34	0.3469	0.3056	0.3193	0.3705	0.372	0.3702	0.3689	0.3642	0.338	0.3773	0.3829	0.3799	0.3485	0.3686	0.3546	0.3615	0.3415	0.3808	0.3542	0.3552	0.3573	0.3358	0.3167	0.3393	0.3608	0.3366	0.3676	0.3445	0.373	0.3558	0.3709	0.3602	0.3413	0.3545	0.3521	0.3665	0.3405	0.3585	0.3427	0.3517	0.3506	0.3739	0.3528	0.3558
FUSCCTNBC387.TT_WES	0.3745	0.3534	0.3387	0.338	0.3447	0.349	0.3002	0.3129	0.3699	0.372	0.3737	0.371	0.3616	0.3338	0.3736	0.3845	0.3776	0.3481	0.3683	0.3493	0.3523	0.3376	0.3742	0.3523	0.3499	0.3529	0.3302	0.3119	0.3355	0.3598	0.3345	0.3568	0.3394	0.3643	0.3471	0.3639	0.3576	0.3403	0.3458	0.3502	0.3639	0.3397	0.3597	0.3429	0.3445	0.3424	0.3634	0.3423	0.3519
FUSCCTNBC389.WBC_WES	0.3502	0.3637	0.3533	0.3265	0.3564	0.3475	0.3102	0.329	0.3484	0.3459	0.3576	0.3607	0.3791	0.3487	0.3231	0.3637	0.3602	0.3211	0.3502	0.3367	0.3585	0.3402	0.3504	0.3566	0.3378	0.3186	0.3532	0.3179	0.3456	0.345	0.3673	0.3565	0.332	0.3364	0.328	0.339	0.361	0.358	0.3271	0.3398	0.3581	0.3229	0.3269	0.3228	0.3492	0.3577	0.3509	0.333	0.3517
FUSCCTNBC389.TT_WES	0.3436	0.3569	0.345	0.3246	0.3511	0.3441	0.3054	0.3269	0.3498	0.3464	0.3556	0.3594	0.3753	0.3446	0.3215	0.3635	0.354	0.3153	0.3445	0.3387	0.3523	0.3368	0.3493	0.3522	0.3294	0.3157	0.3521	0.3178	0.3426	0.3436	0.3582	0.357	0.3288	0.3304	0.3239	0.3341	0.3555	0.353	0.3225	0.3357	0.3521	0.3189	0.3283	0.3247	0.3441	0.3552	0.3455	0.3279	0.3497
FUSCCTNBC390.WBC_WES	0.3745	0.3608	0.3359	0.3408	0.3556	0.3568	0.3126	0.3374	0.3834	0.3784	0.3396	0.3582	0.3539	0.3322	0.3489	0.381	0.3746	0.3619	0.352	0.3453	0.3462	0.3088	0.3411	0.347	0.3427	0.3405	0.3491	0.3274	0.352	0.3351	0.3544	0.3416	0.3554	0.3843	0.375	0.344	0.3852	0.3725	0.3448	0.3481	0.3448	0.3223	0.3342	0.3292	0.3302	0.3566	0.3394	0.3234	0.3554
FUSCCTNBC390.TT_WES	0.3694	0.3613	0.3365	0.3366	0.3548	0.3534	0.3131	0.3363	0.3847	0.3802	0.3354	0.3556	0.3533	0.3358	0.3483	0.3786	0.3723	0.3632	0.3528	0.3464	0.342	0.3083	0.3343	0.3417	0.3388	0.3399	0.3409	0.32	0.3421	0.3369	0.3585	0.3416	0.3574	0.3826	0.3747	0.3478	0.3841	0.3713	0.3382	0.3406	0.3414	0.3191	0.3315	0.3311	0.328	0.3532	0.3394	0.3214	0.3533
FUSCCTNBC391.WBC_WES	0.3444	0.3683	0.3399	0.3527	0.3554	0.3465	0.3226	0.3327	0.3487	0.3516	0.3569	0.3518	0.3589	0.3282	0.3538	0.3581	0.3477	0.341	0.3502	0.3212	0.354	0.3242	0.3536	0.3604	0.3336	0.3424	0.3495	0.3232	0.3562	0.3366	0.3548	0.3445	0.3383	0.3522	0.3462	0.3565	0.3816	0.3553	0.3467	0.3425	0.3802	0.3569	0.3467	0.3364	0.3713	0.3575	0.3639	0.3501	0.3635
FUSCCTNBC391.TT_WES	0.3468	0.3638	0.3371	0.3501	0.3567	0.3478	0.3236	0.3339	0.3469	0.3505	0.3513	0.3536	0.3585	0.3295	0.3493	0.3563	0.3417	0.3409	0.3537	0.3242	0.3551	0.3291	0.3526	0.3592	0.3298	0.3437	0.3512	0.3237	0.3548	0.3364	0.3571	0.3459	0.3367	0.3489	0.3465	0.3494	0.3811	0.3545	0.3482	0.3419	0.381	0.3563	0.3479	0.3397	0.3734	0.3585	0.3654	0.355	0.3676
FUSCCTNBC392.WBC_WES	0.3608	0.3492	0.3275	0.3476	0.3736	0.3646	0.3053	0.33	0.3598	0.3527	0.3535	0.3541	0.3595	0.3311	0.3419	0.3637	0.3544	0.3174	0.3473	0.3663	0.3309	0.3166	0.3335	0.3428	0.322	0.3249	0.3556	0.3479	0.3421	0.3455	0.3434	0.3596	0.3216	0.3591	0.3466	0.3689	0.3578	0.3359	0.3335	0.3319	0.3624	0.3395	0.3549	0.3257	0.348	0.3474	0.3539	0.3339	0.3593
FUSCCTNBC392.TT_WES	0.3636	0.3587	0.3347	0.3512	0.3752	0.3662	0.3058	0.3347	0.3677	0.3641	0.3572	0.3657	0.3614	0.3326	0.3563	0.3654	0.3545	0.3243	0.3577	0.3623	0.3365	0.3232	0.3437	0.349	0.3229	0.3314	0.3645	0.3567	0.3409	0.3529	0.3522	0.37	0.3281	0.3702	0.3586	0.372	0.3631	0.3402	0.3383	0.3369	0.3683	0.3485	0.3582	0.3337	0.3515	0.3558	0.3576	0.3382	0.3642
FUSCCTNBC393.WBC_WES	0.3513	0.3573	0.3374	0.3423	0.369	0.3576	0.3228	0.3375	0.346	0.3408	0.3767	0.3498	0.3704	0.3598	0.3415	0.3916	0.3824	0.3354	0.3543	0.3675	0.3573	0.3399	0.3494	0.3472	0.3278	0.3574	0.3557	0.3351	0.3509	0.3465	0.3408	0.3536	0.3592	0.3671	0.3542	0.378	0.3794	0.3645	0.3443	0.3217	0.3592	0.346	0.3476	0.3377	0.3529	0.3493	0.3434	0.3379	0.3624
FUSCCTNBC393.TT_WES	0.3358	0.3501	0.3313	0.333	0.3614	0.3516	0.3089	0.3231	0.3405	0.3332	0.3747	0.3386	0.3555	0.3385	0.3297	0.3776	0.3664	0.3275	0.3458	0.3587	0.3499	0.3336	0.3377	0.331	0.3072	0.3483	0.3433	0.3179	0.3448	0.3494	0.3195	0.342	0.35	0.3507	0.3413	0.3641	0.3669	0.3581	0.3311	0.3114	0.3477	0.3281	0.3358	0.3332	0.3434	0.3383	0.3319	0.3204	0.3622
FUSCCTNBC395.WBC_WES	0.3582	0.3401	0.3214	0.3485	0.3694	0.3438	0.306	0.3399	0.3753	0.3739	0.3444	0.3585	0.3633	0.3305	0.3495	0.3892	0.389	0.358	0.3631	0.3379	0.3521	0.3257	0.3593	0.3496	0.3272	0.3201	0.3492	0.3306	0.3271	0.334	0.3479	0.3565	0.3624	0.359	0.3374	0.3454	0.3744	0.3489	0.3429	0.354	0.3657	0.336	0.3665	0.3426	0.3466	0.3718	0.361	0.3415	0.3723
FUSCCTNBC395.TT_WES	0.3609	0.3407	0.3227	0.3524	0.3695	0.3444	0.3055	0.3459	0.3743	0.3737	0.3448	0.3597	0.3625	0.3289	0.3553	0.3887	0.3901	0.3598	0.3648	0.3395	0.3534	0.3274	0.3629	0.3503	0.3271	0.32	0.3518	0.3337	0.3303	0.335	0.3482	0.3581	0.3633	0.361	0.3376	0.3486	0.3763	0.3489	0.3452	0.3559	0.3659	0.3348	0.3696	0.3448	0.3499	0.3734	0.3659	0.3414	0.3734
FUSCCTNBC397.WBC_WES	0.342	0.3609	0.3572	0.3415	0.3469	0.3514	0.3151	0.3328	0.364	0.3576	0.3695	0.3347	0.3501	0.3168	0.3518	0.3681	0.3721	0.3281	0.3542	0.3311	0.3557	0.3192	0.3144	0.3557	0.3161	0.351	0.3364	0.304	0.3336	0.3584	0.354	0.3553	0.3475	0.3516	0.335	0.3649	0.3564	0.3395	0.3146	0.3424	0.3676	0.3494	0.3489	0.341	0.3268	0.3524	0.368	0.359	0.3449
FUSCCTNBC397.TT_WES	0.3392	0.3594	0.3561	0.3473	0.3523	0.3512	0.3175	0.3376	0.3675	0.3613	0.3665	0.3399	0.3536	0.3187	0.3484	0.3729	0.3771	0.3351	0.3562	0.3321	0.35	0.3183	0.3166	0.3574	0.3163	0.3484	0.3378	0.306	0.3333	0.3594	0.3536	0.3566	0.3433	0.3536	0.3335	0.365	0.3554	0.3371	0.3134	0.3525	0.3696	0.3497	0.3461	0.34	0.33	0.3543	0.3746	0.3651	0.3472
FUSCCTNBC399.WBC_WES	0.3903	0.3687	0.3629	0.3657	0.3626	0.3506	0.3352	0.3581	0.3757	0.3748	0.3688	0.3706	0.3718	0.3449	0.3686	0.3866	0.3789	0.3517	0.3605	0.3556	0.3414	0.327	0.3687	0.3692	0.3331	0.3512	0.369	0.3446	0.3569	0.3515	0.3687	0.3667	0.3462	0.3574	0.3522	0.3731	0.3707	0.3526	0.352	0.3546	0.3905	0.3758	0.3833	0.3685	0.3819	0.3672	0.3507	0.3411	0.3806
FUSCCTNBC399.TT_WES	0.3945	0.3692	0.3653	0.369	0.3604	0.3499	0.3342	0.364	0.3749	0.3763	0.3697	0.3755	0.3743	0.3428	0.3662	0.3885	0.3842	0.3531	0.3615	0.3576	0.3436	0.3325	0.3695	0.3736	0.3348	0.3498	0.3757	0.3509	0.3569	0.3547	0.3714	0.3693	0.3482	0.3577	0.3546	0.3724	0.3733	0.3526	0.3567	0.3581	0.3921	0.3767	0.3803	0.3688	0.38	0.3674	0.3562	0.3486	0.3831
FUSCCTNBC400.WBC_WES	0.3852	0.3582	0.3462	0.3353	0.3606	0.361	0.3325	0.3344	0.366	0.3642	0.3629	0.3641	0.3603	0.3313	0.3749	0.3528	0.3562	0.3474	0.3568	0.3568	0.3641	0.3228	0.3672	0.3623	0.3509	0.3544	0.3446	0.3122	0.3473	0.3608	0.3562	0.3616	0.3562	0.3613	0.3446	0.3801	0.3776	0.362	0.3534	0.3446	0.3561	0.3307	0.3497	0.3299	0.3532	0.37	0.3557	0.3412	0.3772
FUSCCTNBC400.TT_WES	0.3612	0.3418	0.3317	0.3194	0.3386	0.3359	0.3104	0.3144	0.3425	0.3417	0.3534	0.3395	0.33	0.3007	0.3542	0.3214	0.3226	0.32	0.3466	0.327	0.3481	0.3007	0.3379	0.3363	0.327	0.3333	0.3317	0.2988	0.3185	0.3367	0.3315	0.338	0.3306	0.3433	0.3201	0.3501	0.3466	0.3349	0.3403	0.3216	0.342	0.3102	0.3305	0.3173	0.3323	0.346	0.3338	0.3198	0.3542
FUSCCTNBC401.WBC_WES	0.3553	0.3429	0.3357	0.3512	0.3541	0.3463	0.3235	0.3361	0.366	0.3595	0.3601	0.3558	0.356	0.3337	0.3513	0.3895	0.3859	0.342	0.3449	0.3618	0.3404	0.3266	0.3515	0.346	0.3211	0.3319	0.3345	0.3129	0.3309	0.3426	0.3661	0.3596	0.363	0.3443	0.3315	0.3634	0.3513	0.3392	0.3193	0.3399	0.3678	0.3378	0.3461	0.3507	0.3544	0.3578	0.3575	0.3243	0.3597
FUSCCTNBC401.TT_WES	0.3575	0.3434	0.3378	0.3525	0.3561	0.3481	0.3261	0.3345	0.3668	0.3597	0.3644	0.3558	0.3572	0.3332	0.3458	0.3891	0.3848	0.3394	0.3472	0.3638	0.3437	0.3285	0.3505	0.3466	0.3178	0.3325	0.334	0.313	0.3334	0.3433	0.367	0.3616	0.3601	0.3431	0.3292	0.3636	0.3548	0.3427	0.3195	0.3424	0.373	0.34	0.3476	0.355	0.356	0.3573	0.356	0.3258	0.3637
FUSCCTNBC402.WBC_WES	0.3464	0.3653	0.3648	0.347	0.3509	0.3485	0.3274	0.3361	0.3656	0.3603	0.3612	0.3377	0.3616	0.3422	0.3495	0.3667	0.3566	0.3243	0.3509	0.3485	0.3433	0.3195	0.3593	0.3589	0.3232	0.3192	0.3632	0.3359	0.341	0.3422	0.3664	0.3677	0.362	0.3457	0.3234	0.3566	0.367	0.3532	0.3416	0.3558	0.3524	0.3304	0.3442	0.354	0.3467	0.3602	0.361	0.3376	0.3574
FUSCCTNBC402.TT_WES	0.3495	0.3673	0.3649	0.3516	0.3521	0.3514	0.3309	0.3392	0.3681	0.365	0.3648	0.3419	0.3648	0.3453	0.3571	0.3707	0.3591	0.324	0.3513	0.351	0.3432	0.3202	0.3668	0.3594	0.3197	0.322	0.3658	0.3387	0.3465	0.3451	0.3702	0.3691	0.3657	0.3457	0.3256	0.3574	0.3705	0.3545	0.3412	0.3576	0.3545	0.3322	0.3443	0.3575	0.3481	0.3645	0.3636	0.3365	0.3577
FUSCCTNBC403.WBC_WES	0.3577	0.3453	0.322	0.3658	0.3748	0.3673	0.3092	0.3324	0.3604	0.3531	0.3448	0.3497	0.3457	0.3244	0.3368	0.3623	0.3549	0.3397	0.3543	0.3736	0.3518	0.3124	0.3781	0.3499	0.3263	0.3204	0.3708	0.3416	0.3287	0.332	0.3604	0.3493	0.3383	0.3526	0.3283	0.3733	0.3557	0.3336	0.3442	0.348	0.3698	0.3508	0.3404	0.3148	0.3286	0.3801	0.3876	0.3603	0.3503
FUSCCTNBC403.TT_WES	0.3528	0.337	0.3164	0.3568	0.3796	0.3635	0.3093	0.3386	0.3556	0.347	0.3366	0.3454	0.343	0.327	0.3327	0.3569	0.3488	0.3453	0.3504	0.3753	0.3486	0.3117	0.3756	0.3547	0.3249	0.3134	0.3656	0.3421	0.3295	0.3298	0.357	0.3513	0.3396	0.3553	0.3287	0.3697	0.3587	0.3367	0.3445	0.3497	0.3713	0.3532	0.3332	0.3126	0.3262	0.3787	0.3764	0.3525	0.3427
FUSCCTNBC404.WBC_WES	0.3884	0.3625	0.3372	0.3478	0.3797	0.3773	0.3235	0.3412	0.3659	0.3626	0.3587	0.365	0.363	0.3515	0.3492	0.3827	0.3814	0.3519	0.3594	0.3402	0.3472	0.33	0.3522	0.3404	0.3207	0.3567	0.3669	0.3337	0.355	0.3623	0.3666	0.368	0.3608	0.3762	0.3568	0.3698	0.3636	0.3453	0.3401	0.342	0.4011	0.373	0.3531	0.3391	0.3219	0.3829	0.3925	0.3804	0.3672
FUSCCTNBC404.TT_WES	0.3903	0.3634	0.3408	0.3516	0.3786	0.3766	0.3245	0.3423	0.3672	0.3665	0.3556	0.3614	0.3633	0.3483	0.3531	0.3861	0.3802	0.351	0.36	0.3405	0.3495	0.3348	0.3543	0.345	0.322	0.362	0.3703	0.3343	0.3573	0.3652	0.3663	0.3704	0.3588	0.3756	0.3593	0.3726	0.3647	0.3427	0.3451	0.3464	0.4007	0.373	0.3565	0.3414	0.3213	0.3858	0.3948	0.3827	0.3705
FUSCCTNBC405.WBC_WES	0.3634	0.3547	0.3424	0.3509	0.3675	0.3649	0.321	0.3256	0.3741	0.375	0.365	0.3613	0.3591	0.3416	0.3687	0.395	0.3843	0.3445	0.3481	0.3691	0.3641	0.3555	0.3604	0.3513	0.3256	0.3376	0.3754	0.3492	0.3721	0.361	0.3594	0.3419	0.3402	0.3784	0.3706	0.3833	0.3417	0.3235	0.3471	0.3767	0.391	0.38	0.3534	0.3662	0.3439	0.3921	0.3704	0.3715	0.3638
FUSCCTNBC405.TT_WES	0.3717	0.3599	0.346	0.3541	0.374	0.369	0.3286	0.3319	0.379	0.3812	0.3684	0.3661	0.3619	0.3432	0.3727	0.3995	0.3908	0.3494	0.3489	0.3739	0.3658	0.3587	0.3675	0.3524	0.3346	0.3393	0.3766	0.3532	0.3801	0.3663	0.3626	0.3459	0.346	0.3804	0.3745	0.3865	0.3452	0.3292	0.353	0.3819	0.3927	0.3816	0.3577	0.3699	0.3494	0.398	0.3748	0.3751	0.3729
FUSCCTNBC406.WBC_WES	0.3877	0.352	0.3462	0.3604	0.3722	0.3726	0.3245	0.3368	0.3717	0.3772	0.3772	0.3812	0.3593	0.3298	0.3484	0.3757	0.3652	0.3446	0.3414	0.3614	0.3239	0.3041	0.3379	0.3552	0.3217	0.3349	0.3626	0.3386	0.3422	0.3725	0.3631	0.3558	0.333	0.3552	0.3359	0.3676	0.3553	0.344	0.3503	0.3742	0.3743	0.3483	0.3708	0.3415	0.3285	0.3711	0.3727	0.3624	0.3765
FUSCCTNBC406.TT_WES	0.3652	0.3353	0.3293	0.3409	0.358	0.3607	0.3043	0.32	0.3586	0.3657	0.3604	0.3619	0.3472	0.3152	0.3288	0.362	0.3528	0.3329	0.3265	0.3441	0.307	0.2863	0.3311	0.3381	0.3087	0.3194	0.3501	0.3253	0.3253	0.3551	0.3529	0.3381	0.3277	0.343	0.3244	0.3482	0.3427	0.324	0.3406	0.3591	0.3577	0.3297	0.3549	0.3298	0.3153	0.3602	0.3547	0.3451	0.3632
FUSCCTNBC410.WBC_WES	0.3664	0.3609	0.3469	0.3494	0.3593	0.3536	0.3296	0.3335	0.372	0.3663	0.3838	0.3605	0.3878	0.3499	0.3754	0.3889	0.3795	0.3447	0.3548	0.3603	0.3748	0.34	0.3596	0.3475	0.3487	0.3421	0.3688	0.3442	0.3396	0.3727	0.3518	0.3717	0.3656	0.365	0.3568	0.3936	0.3806	0.354	0.3597	0.3689	0.3742	0.3394	0.3526	0.3555	0.3444	0.4005	0.3842	0.3763	0.351
FUSCCTNBC410.TT_WES	0.3738	0.3646	0.3483	0.3593	0.3633	0.3558	0.336	0.3414	0.3759	0.371	0.3905	0.3669	0.3923	0.3555	0.3834	0.3916	0.3845	0.3493	0.356	0.3628	0.3821	0.3436	0.3637	0.3538	0.3539	0.3471	0.3761	0.3497	0.3474	0.3751	0.3544	0.3778	0.3707	0.372	0.3622	0.3991	0.3867	0.3617	0.362	0.3779	0.3763	0.3414	0.3561	0.3604	0.3473	0.4076	0.3895	0.3795	0.3565
FUSCCTNBC414.WBC_WES	0.3537	0.3656	0.3477	0.3432	0.3604	0.351	0.2974	0.3374	0.3656	0.3683	0.3508	0.3609	0.3667	0.3434	0.3608	0.3695	0.3668	0.3599	0.3565	0.369	0.3511	0.327	0.3425	0.3475	0.3467	0.3083	0.3641	0.3479	0.3597	0.3204	0.3692	0.3522	0.3669	0.3579	0.3414	0.3664	0.3533	0.3178	0.3568	0.3551	0.3613	0.3455	0.3405	0.3465	0.348	0.3578	0.3653	0.3536	0.3632
FUSCCTNBC414.TT_WES	0.3551	0.3659	0.3492	0.3446	0.3574	0.3472	0.2985	0.3396	0.3701	0.3701	0.351	0.3595	0.3666	0.3415	0.355	0.3655	0.3612	0.3604	0.355	0.3712	0.3513	0.3274	0.3445	0.3454	0.3454	0.3148	0.3634	0.3525	0.3551	0.322	0.3684	0.3509	0.3694	0.3599	0.3465	0.3656	0.3519	0.3163	0.3605	0.3532	0.3624	0.3444	0.3404	0.3459	0.3499	0.3612	0.3601	0.3521	0.3635
FUSCCTNBC415.WBC_WES	0.3532	0.3594	0.3512	0.3552	0.3639	0.3497	0.3086	0.3408	0.3751	0.379	0.3577	0.3523	0.3674	0.3442	0.3597	0.3738	0.3752	0.3538	0.3597	0.3652	0.3533	0.3383	0.341	0.3771	0.3332	0.3333	0.3602	0.3296	0.3525	0.3588	0.3734	0.3559	0.3563	0.3647	0.348	0.3724	0.3757	0.3437	0.3299	0.3401	0.3691	0.3369	0.3446	0.3269	0.3433	0.3718	0.3663	0.3484	0.3647
FUSCCTNBC415.TT_WES	0.3582	0.3643	0.358	0.3582	0.3675	0.3567	0.3159	0.3469	0.3774	0.3784	0.3601	0.3551	0.3683	0.3474	0.364	0.3786	0.3797	0.3562	0.3643	0.3712	0.3579	0.3407	0.3478	0.3786	0.3395	0.3382	0.3628	0.33	0.3565	0.365	0.3784	0.3598	0.3616	0.3706	0.3524	0.3798	0.3783	0.3453	0.3337	0.3487	0.3749	0.3415	0.346	0.3355	0.3467	0.3783	0.3678	0.3452	0.3687
FUSCCTNBC416.WBC_WES	0.3715	0.359	0.343	0.3363	0.3505	0.3401	0.2887	0.3319	0.3731	0.368	0.3717	0.3632	0.3826	0.3519	0.3645	0.3793	0.363	0.3542	0.3681	0.3524	0.3615	0.339	0.3592	0.3383	0.311	0.3318	0.3662	0.3404	0.3673	0.3712	0.3498	0.3415	0.3489	0.3503	0.3336	0.3615	0.3476	0.3302	0.3495	0.3422	0.3673	0.3613	0.3555	0.3258	0.3436	0.3559	0.3563	0.3306	0.3504
FUSCCTNBC416.TT_WES	0.3685	0.3602	0.3412	0.336	0.3518	0.3383	0.2868	0.3249	0.3702	0.3632	0.3684	0.3601	0.3804	0.3526	0.3619	0.3751	0.3604	0.3538	0.3669	0.3537	0.3615	0.3398	0.3625	0.3369	0.3061	0.3293	0.3648	0.3366	0.3698	0.3675	0.3487	0.3437	0.3456	0.3469	0.3319	0.3589	0.3468	0.3273	0.3467	0.3404	0.3653	0.3592	0.3516	0.3258	0.3401	0.3539	0.3521	0.3236	0.3523
FUSCCTNBC418.WBC_WES	0.3605	0.3622	0.3544	0.3618	0.3527	0.3542	0.3082	0.3188	0.3549	0.3469	0.3307	0.3568	0.3659	0.3449	0.3535	0.3579	0.3577	0.336	0.3461	0.3601	0.346	0.3266	0.3591	0.3714	0.3228	0.3254	0.3549	0.3468	0.3439	0.3462	0.3419	0.3653	0.3458	0.3589	0.3537	0.3719	0.3666	0.3433	0.3435	0.3368	0.3701	0.3589	0.3529	0.3455	0.3526	0.3567	0.379	0.3527	0.361
FUSCCTNBC418.TT_WES	0.35	0.359	0.3504	0.3534	0.3509	0.348	0.3058	0.3103	0.345	0.3354	0.3186	0.3487	0.3613	0.3375	0.3491	0.3456	0.3466	0.3329	0.3371	0.3451	0.3374	0.3214	0.3532	0.3642	0.3121	0.319	0.3477	0.3381	0.3374	0.3389	0.3347	0.358	0.3414	0.3487	0.3425	0.36	0.3577	0.3296	0.3321	0.3314	0.3635	0.3557	0.3469	0.3351	0.3359	0.3516	0.3679	0.3487	0.3434
FUSCCTNBC420.WBC_WES	0.391	0.3462	0.3369	0.3623	0.3761	0.3673	0.3455	0.3503	0.3688	0.3622	0.3668	0.3694	0.3737	0.3615	0.3657	0.3919	0.3838	0.361	0.3677	0.3697	0.3465	0.3242	0.374	0.3596	0.3565	0.3692	0.3645	0.3325	0.3568	0.3655	0.3599	0.3744	0.3664	0.373	0.3646	0.384	0.3704	0.3523	0.3629	0.3404	0.3823	0.363	0.3732	0.3721	0.3483	0.3906	0.3856	0.3696	0.3655
FUSCCTNBC420.TT_WES	0.3902	0.3441	0.335	0.3561	0.3719	0.3664	0.3438	0.3362	0.3611	0.3535	0.3592	0.3633	0.367	0.3547	0.3575	0.3865	0.3784	0.3538	0.363	0.3655	0.344	0.3228	0.3674	0.3542	0.3499	0.3679	0.3561	0.3309	0.3559	0.3599	0.355	0.3732	0.3612	0.3722	0.36	0.3802	0.3624	0.3446	0.3575	0.3338	0.3702	0.3532	0.367	0.3688	0.3425	0.3864	0.3779	0.3578	0.3582
FUSCCTNBC421.WBC_WES	0.3599	0.3752	0.3549	0.3533	0.342	0.3526	0.315	0.3318	0.3568	0.3583	0.325	0.3431	0.3616	0.3596	0.3568	0.3606	0.3598	0.3348	0.364	0.3358	0.3629	0.3354	0.3473	0.334	0.32	0.3223	0.3622	0.3417	0.3187	0.3313	0.3564	0.3594	0.343	0.3607	0.3336	0.3449	0.364	0.3539	0.3382	0.3453	0.3712	0.3394	0.3445	0.326	0.3407	0.3338	0.3554	0.3413	0.3446
FUSCCTNBC421.TT_WES	0.3332	0.343	0.3247	0.311	0.3018	0.3117	0.298	0.2861	0.3226	0.3201	0.296	0.3106	0.3293	0.3252	0.3084	0.3287	0.3297	0.297	0.3349	0.3043	0.3419	0.3074	0.3096	0.293	0.279	0.285	0.3374	0.3196	0.2889	0.2821	0.3225	0.3329	0.3058	0.3388	0.3038	0.3053	0.3388	0.3276	0.3074	0.3087	0.3317	0.3058	0.3054	0.2894	0.3126	0.2986	0.3268	0.3018	0.3131
FUSCCTNBC422.WBC_WES	0.3535	0.3566	0.3453	0.3576	0.367	0.3546	0.3384	0.334	0.361	0.3547	0.3628	0.3522	0.3371	0.3321	0.3561	0.3685	0.3563	0.3602	0.3405	0.3597	0.3443	0.3174	0.3482	0.3438	0.3408	0.3234	0.3503	0.3205	0.3528	0.349	0.3619	0.3535	0.3344	0.3531	0.3452	0.3476	0.346	0.3245	0.32	0.3398	0.3551	0.3246	0.3443	0.3069	0.3608	0.3057	0.3719	0.3545	0.3527
FUSCCTNBC422.TT_WES	0.3477	0.3536	0.3452	0.3552	0.3634	0.3499	0.3316	0.332	0.3563	0.3488	0.3566	0.3521	0.338	0.3316	0.3502	0.3587	0.3469	0.3569	0.3361	0.3533	0.3433	0.3144	0.342	0.3386	0.3356	0.3213	0.3443	0.3118	0.3482	0.347	0.3617	0.3474	0.3329	0.347	0.3377	0.3419	0.3381	0.3172	0.3106	0.3402	0.3514	0.3222	0.3396	0.3033	0.3561	0.3052	0.3682	0.3481	0.3501
FUSCCTNBC423.WBC_WES	0.3458	0.3596	0.3372	0.3509	0.3546	0.3344	0.2997	0.3341	0.3603	0.3516	0.3349	0.3599	0.3504	0.3368	0.3395	0.3708	0.365	0.36	0.3553	0.3452	0.348	0.3312	0.3532	0.3581	0.3439	0.3183	0.3409	0.3111	0.3523	0.3465	0.3386	0.3641	0.3329	0.365	0.3427	0.3634	0.3514	0.3259	0.3308	0.3357	0.3661	0.3389	0.344	0.3232	0.3535	0.3329	0.3408	0.3429	0.3522
FUSCCTNBC423.TT_WES	0.3263	0.3475	0.3205	0.3394	0.3385	0.3167	0.2826	0.3154	0.343	0.3367	0.3254	0.3371	0.3356	0.3184	0.3182	0.3508	0.3454	0.3396	0.3452	0.3294	0.3354	0.3207	0.334	0.3535	0.3182	0.3129	0.3335	0.3017	0.3384	0.3321	0.3236	0.3442	0.3071	0.3495	0.3271	0.3464	0.3264	0.3016	0.3124	0.327	0.348	0.3231	0.3125	0.3049	0.334	0.3148	0.3236	0.3255	0.3278
FUSCCTNBC424.WBC_WES	0.3722	0.3524	0.3469	0.3559	0.3476	0.3379	0.309	0.33	0.3538	0.3549	0.3605	0.3583	0.358	0.3382	0.3555	0.3692	0.3592	0.3411	0.3432	0.3529	0.3454	0.3183	0.3381	0.3599	0.3233	0.347	0.3423	0.3192	0.3343	0.35	0.3666	0.3416	0.3399	0.3438	0.3379	0.3514	0.365	0.3463	0.3545	0.3446	0.3672	0.3602	0.3478	0.3234	0.3403	0.3673	0.3589	0.3396	0.3665
FUSCCTNBC424.TT_WES	0.3701	0.3542	0.3479	0.3537	0.3539	0.3409	0.3122	0.3291	0.3529	0.3536	0.3612	0.3562	0.3598	0.3445	0.3568	0.3662	0.3562	0.3411	0.347	0.3502	0.3479	0.3223	0.3436	0.3596	0.3232	0.3481	0.3421	0.3184	0.3311	0.3452	0.3704	0.3394	0.3434	0.3451	0.3399	0.357	0.3669	0.3541	0.3572	0.3473	0.3701	0.362	0.3462	0.3189	0.3396	0.3665	0.3612	0.3426	0.3707
FUSCCTNBC425.WBC_WES	0.3742	0.377	0.3629	0.3577	0.3804	0.3737	0.3206	0.3477	0.3937	0.3902	0.3746	0.3782	0.3697	0.3568	0.3568	0.3954	0.3787	0.3508	0.393	0.3576	0.381	0.3623	0.3803	0.3508	0.3284	0.3499	0.3731	0.343	0.3407	0.3621	0.3688	0.3987	0.3627	0.3669	0.3513	0.3862	0.3754	0.3615	0.3439	0.3635	0.3659	0.3455	0.356	0.3667	0.3378	0.3693	0.3961	0.3701	0.3865
FUSCCTNBC425.TT_WES	0.3668	0.3725	0.3565	0.3569	0.3754	0.3704	0.3214	0.3407	0.3906	0.3842	0.3722	0.3724	0.3733	0.3571	0.3613	0.3946	0.3775	0.3404	0.3871	0.3541	0.3786	0.3582	0.3711	0.3457	0.3233	0.3438	0.3652	0.3416	0.3351	0.3565	0.3633	0.3924	0.3587	0.3653	0.3529	0.384	0.374	0.3609	0.3384	0.3606	0.3641	0.3416	0.356	0.3673	0.3341	0.3594	0.3897	0.3611	0.3781
FUSCCTNBC427.WBC_WES	0.3517	0.361	0.3428	0.3482	0.3421	0.3347	0.2992	0.3303	0.3691	0.3638	0.339	0.3516	0.3702	0.3408	0.3659	0.3689	0.3659	0.3293	0.3698	0.3707	0.3431	0.3272	0.3564	0.3515	0.3426	0.3245	0.3689	0.3416	0.3263	0.3535	0.3441	0.3454	0.3628	0.3443	0.3469	0.3454	0.3578	0.3347	0.348	0.3284	0.3849	0.3581	0.3261	0.3306	0.3247	0.3459	0.3657	0.345	0.3597
FUSCCTNBC427.TT_WES	0.3546	0.3635	0.3473	0.3493	0.342	0.3334	0.3037	0.3309	0.3694	0.3657	0.3388	0.3534	0.3727	0.3471	0.3668	0.3699	0.3677	0.3355	0.3753	0.3704	0.3448	0.3259	0.3575	0.3545	0.3456	0.3268	0.3715	0.3416	0.332	0.3557	0.3447	0.3475	0.3663	0.3454	0.3466	0.3516	0.3596	0.3369	0.3508	0.3281	0.383	0.3577	0.3305	0.3352	0.3267	0.3521	0.3642	0.3447	0.3628
FUSCCTNBC428.WBC_WES	0.3687	0.3702	0.3525	0.3461	0.3681	0.3501	0.322	0.3406	0.3608	0.365	0.3423	0.3686	0.3758	0.3408	0.3336	0.3709	0.3594	0.3384	0.343	0.3478	0.3685	0.3478	0.3441	0.3533	0.322	0.3448	0.344	0.3306	0.3348	0.362	0.3419	0.3621	0.3501	0.3624	0.3501	0.3442	0.3638	0.3395	0.3435	0.3572	0.3462	0.3313	0.3458	0.3453	0.3377	0.36	0.3665	0.3559	0.3587
FUSCCTNBC428.TT_WES	0.3687	0.3641	0.3478	0.3429	0.3664	0.3505	0.3231	0.3372	0.3531	0.3573	0.3402	0.363	0.3737	0.3366	0.3334	0.3668	0.3565	0.34	0.3381	0.3441	0.3619	0.3415	0.3399	0.3541	0.3212	0.3444	0.3461	0.3306	0.3354	0.3587	0.3363	0.3591	0.345	0.3597	0.3496	0.339	0.3596	0.3365	0.3437	0.3571	0.3435	0.3281	0.3452	0.3404	0.3352	0.3587	0.3617	0.3557	0.3561
FUSCCTNBC430.WBC_WES	0.3709	0.3569	0.3489	0.3276	0.3423	0.3432	0.3181	0.3193	0.362	0.3605	0.3617	0.3325	0.3811	0.354	0.3594	0.3737	0.3653	0.3394	0.3637	0.3685	0.3398	0.333	0.3533	0.3468	0.3574	0.3516	0.3533	0.3205	0.3608	0.3364	0.353	0.3755	0.3485	0.3531	0.3347	0.3818	0.3412	0.3224	0.3428	0.3594	0.3591	0.3456	0.3512	0.3509	0.3383	0.3724	0.3791	0.3507	0.3547
FUSCCTNBC430.TT_WES	0.3633	0.3458	0.3412	0.3178	0.3385	0.338	0.3097	0.3099	0.3525	0.3509	0.3529	0.3285	0.3772	0.3488	0.3537	0.3649	0.3537	0.3371	0.3584	0.3572	0.3411	0.3312	0.3487	0.3452	0.3481	0.347	0.3491	0.316	0.359	0.3311	0.3508	0.3744	0.3428	0.343	0.3294	0.3767	0.3353	0.317	0.3378	0.3551	0.3507	0.3418	0.3417	0.3483	0.3346	0.3642	0.3746	0.3496	0.3579
FUSCCTNBC431.WBC_WES	0.3596	0.3762	0.3633	0.3415	0.3583	0.3509	0.3256	0.3428	0.3565	0.3579	0.3584	0.3473	0.3517	0.3322	0.3608	0.3795	0.3726	0.3234	0.3645	0.3607	0.3585	0.3292	0.3633	0.3497	0.3341	0.3297	0.3394	0.3192	0.3432	0.3315	0.3645	0.3563	0.3552	0.3577	0.364	0.382	0.352	0.3276	0.3366	0.3533	0.3554	0.3419	0.3314	0.3548	0.3373	0.3712	0.3781	0.3582	0.3702
FUSCCTNBC431.TT_WES	0.3596	0.374	0.3558	0.3415	0.3553	0.3467	0.3243	0.3362	0.3546	0.3526	0.3635	0.3474	0.3553	0.332	0.3613	0.3773	0.3739	0.3235	0.3642	0.3579	0.3533	0.3232	0.3617	0.3494	0.3328	0.3268	0.3413	0.3183	0.3408	0.3303	0.3642	0.353	0.3556	0.3565	0.36	0.3795	0.3505	0.3256	0.3355	0.3554	0.3541	0.3419	0.3275	0.3467	0.3399	0.3688	0.3729	0.3554	0.3714
FUSCCTNBC432.WBC_WES	0.3702	0.3617	0.3422	0.3432	0.3467	0.3375	0.3147	0.3277	0.3665	0.3575	0.3413	0.3345	0.3437	0.3297	0.3404	0.3624	0.3568	0.3087	0.3473	0.3291	0.3494	0.3255	0.3431	0.3571	0.3332	0.3442	0.346	0.3223	0.3426	0.3484	0.3407	0.3425	0.3584	0.3659	0.3596	0.3472	0.3323	0.3117	0.3365	0.34	0.3603	0.3509	0.3281	0.3372	0.3412	0.3441	0.3602	0.3407	0.3565
FUSCCTNBC432.TT_WES	0.3728	0.3639	0.3477	0.3452	0.3477	0.3412	0.3186	0.3318	0.3737	0.3642	0.3423	0.3393	0.3477	0.3323	0.34	0.3629	0.3597	0.3149	0.3471	0.3306	0.3537	0.3277	0.3444	0.3575	0.3352	0.3495	0.3517	0.3275	0.3434	0.3514	0.3408	0.3433	0.3614	0.3679	0.3624	0.35	0.3349	0.3175	0.3398	0.3434	0.3614	0.3537	0.3308	0.3378	0.3437	0.3457	0.3643	0.3449	0.3632
FUSCCTNBC434.WBC_WES	0.3631	0.3595	0.3471	0.3479	0.3623	0.3596	0.307	0.3447	0.3663	0.3647	0.3937	0.3694	0.377	0.353	0.3744	0.37	0.38	0.3447	0.3587	0.3754	0.3575	0.3241	0.3536	0.3558	0.339	0.3436	0.3532	0.319	0.3275	0.3662	0.3713	0.3638	0.3495	0.3778	0.3615	0.3954	0.3755	0.3571	0.3531	0.3795	0.3744	0.3493	0.3566	0.364	0.3477	0.366	0.3762	0.3618	0.3671
FUSCCTNBC434.TT_WES	0.3405	0.3402	0.3246	0.3287	0.3369	0.3396	0.2869	0.3269	0.3411	0.3427	0.374	0.3451	0.3537	0.3323	0.3502	0.3534	0.3631	0.3152	0.3483	0.3477	0.3393	0.3012	0.3383	0.334	0.3187	0.331	0.3299	0.2999	0.3034	0.3466	0.3504	0.338	0.3281	0.3549	0.3419	0.3793	0.3507	0.3414	0.3262	0.3524	0.3483	0.3303	0.3349	0.3468	0.3325	0.3365	0.3525	0.3418	0.3401
FUSCCTNBC435.WBC_WES	0.367	0.3559	0.3495	0.3452	0.3635	0.3464	0.3487	0.3387	0.3921	0.3868	0.361	0.3683	0.3685	0.3503	0.3668	0.3791	0.3696	0.3473	0.363	0.3845	0.3317	0.3049	0.3456	0.3458	0.3313	0.3355	0.3655	0.3437	0.3608	0.3627	0.379	0.3688	0.3665	0.3631	0.3406	0.3605	0.3699	0.3516	0.3605	0.3519	0.3736	0.3491	0.3519	0.3339	0.3479	0.3732	0.3783	0.3628	0.3702
FUSCCTNBC435.TT_WES	0.3565	0.3455	0.3401	0.3427	0.3541	0.3365	0.3334	0.3338	0.3868	0.3814	0.3531	0.3647	0.3605	0.3376	0.3593	0.3663	0.3597	0.3415	0.3592	0.3804	0.3295	0.2994	0.3413	0.3381	0.3228	0.329	0.3645	0.3392	0.3543	0.358	0.3782	0.3654	0.3546	0.3618	0.3388	0.3537	0.3572	0.3438	0.3556	0.3541	0.3691	0.3452	0.3407	0.3245	0.3464	0.3657	0.3667	0.3555	0.3635
FUSCCTNBC436.WBC_WES	0.3487	0.3661	0.3434	0.3446	0.3645	0.3519	0.3139	0.346	0.3742	0.3736	0.3757	0.3815	0.3672	0.3423	0.3659	0.373	0.3759	0.3625	0.3561	0.3383	0.3595	0.3451	0.3532	0.3293	0.3189	0.3357	0.3598	0.3325	0.346	0.3532	0.3565	0.3646	0.3698	0.3521	0.3382	0.3649	0.3766	0.3475	0.3269	0.3282	0.3778	0.3671	0.3327	0.3266	0.3391	0.3692	0.3832	0.3673	0.3644
FUSCCTNBC436.TT_WES	0.3519	0.3652	0.3445	0.3442	0.3651	0.353	0.314	0.3455	0.3763	0.3753	0.3774	0.3854	0.3671	0.3404	0.368	0.3767	0.3754	0.3602	0.3565	0.3396	0.3538	0.3422	0.3544	0.3288	0.3234	0.3396	0.3631	0.3319	0.3457	0.3608	0.3597	0.3649	0.3706	0.3532	0.3387	0.3671	0.3771	0.3477	0.3268	0.3293	0.3769	0.3688	0.334	0.329	0.3404	0.3713	0.3832	0.3672	0.3659
FUSCCTNBC437.WBC_WES	0.3737	0.3602	0.3346	0.3486	0.3646	0.3523	0.3101	0.3495	0.3696	0.3674	0.3721	0.3436	0.3716	0.3678	0.3591	0.3742	0.365	0.355	0.3612	0.3537	0.362	0.3342	0.3725	0.3579	0.3533	0.3474	0.3694	0.3387	0.3514	0.3569	0.3592	0.3667	0.3664	0.3898	0.354	0.3754	0.3666	0.3441	0.3342	0.3558	0.3834	0.3587	0.3462	0.3323	0.3394	0.3475	0.3454	0.3298	0.3572
FUSCCTNBC437.TT_WES	0.3625	0.3489	0.3222	0.3367	0.3535	0.3444	0.308	0.3365	0.3556	0.3526	0.359	0.3427	0.3588	0.3565	0.3528	0.3622	0.3501	0.3398	0.3463	0.3468	0.353	0.3247	0.3614	0.344	0.3442	0.3302	0.3592	0.3316	0.3409	0.345	0.3392	0.3585	0.3529	0.3757	0.3425	0.3661	0.3571	0.3406	0.3225	0.352	0.3726	0.3464	0.3401	0.3202	0.3317	0.3352	0.332	0.3143	0.3486
FUSCCTNBC438.WBC_WES	0.3709	0.3728	0.3566	0.3475	0.3684	0.3655	0.324	0.3286	0.3888	0.3893	0.3564	0.3768	0.3606	0.3335	0.3616	0.3952	0.389	0.3543	0.3792	0.3605	0.3657	0.3443	0.341	0.3389	0.3477	0.325	0.3561	0.3303	0.3565	0.3465	0.3593	0.3677	0.361	0.373	0.3563	0.3742	0.3741	0.3491	0.3555	0.3342	0.3917	0.3662	0.3402	0.3436	0.3346	0.3663	0.3645	0.345	0.3663
FUSCCTNBC438.TT_WES	0.3533	0.3697	0.35	0.3395	0.3523	0.3537	0.3116	0.3239	0.3688	0.3715	0.341	0.3689	0.3553	0.3269	0.3554	0.3902	0.3844	0.353	0.3685	0.3586	0.3552	0.3307	0.3328	0.3372	0.3365	0.3157	0.3471	0.3254	0.3495	0.3374	0.3432	0.3672	0.3591	0.3623	0.3455	0.359	0.3636	0.343	0.3476	0.3294	0.3879	0.3628	0.3275	0.3354	0.3241	0.3506	0.3579	0.3416	0.3606
FUSCCTNBC440.WBC_WES	0.3542	0.3623	0.3406	0.3478	0.3697	0.3565	0.3126	0.3221	0.3814	0.3852	0.3636	0.351	0.3676	0.3642	0.3562	0.3735	0.3723	0.3359	0.3705	0.3553	0.3561	0.3412	0.3826	0.3589	0.3062	0.3646	0.3452	0.3305	0.3428	0.3314	0.3441	0.3279	0.3377	0.3474	0.35	0.3697	0.3614	0.342	0.3338	0.3301	0.3763	0.361	0.339	0.3654	0.353	0.3526	0.369	0.3533	0.3469
FUSCCTNBC440.TT_WES	0.3569	0.3608	0.3413	0.3459	0.3636	0.3521	0.3112	0.324	0.3811	0.3844	0.36	0.3515	0.3665	0.3621	0.3545	0.3708	0.3693	0.3345	0.3685	0.3556	0.3546	0.3397	0.3816	0.3601	0.3042	0.3629	0.3481	0.3349	0.3429	0.3309	0.3434	0.3265	0.3372	0.3477	0.3479	0.3695	0.3553	0.3368	0.3301	0.3285	0.3738	0.3598	0.3387	0.3669	0.3515	0.3472	0.3659	0.3506	0.3449
FUSCCTNBC441.WBC_WES	0.3783	0.3559	0.3405	0.3522	0.384	0.3632	0.3149	0.3478	0.385	0.3739	0.3611	0.3602	0.3822	0.3486	0.353	0.3817	0.3801	0.3552	0.3718	0.3779	0.3673	0.3448	0.366	0.3506	0.3442	0.3444	0.3594	0.3269	0.3489	0.3807	0.3628	0.3781	0.3521	0.3758	0.354	0.3987	0.3768	0.3672	0.3405	0.3558	0.3861	0.3632	0.356	0.3609	0.3561	0.3862	0.3828	0.3601	0.3632
FUSCCTNBC441.TT_WES	0.3791	0.3546	0.3354	0.3561	0.3652	0.345	0.3077	0.3373	0.378	0.3674	0.3609	0.3532	0.3875	0.3534	0.3537	0.3784	0.3761	0.3467	0.3657	0.3756	0.3604	0.3423	0.3596	0.3484	0.3364	0.3425	0.3533	0.3258	0.3512	0.3768	0.3619	0.3754	0.3457	0.3745	0.3526	0.3879	0.3706	0.3562	0.3376	0.3501	0.3821	0.3601	0.3523	0.3549	0.3458	0.3875	0.3724	0.3558	0.35
FUSCCTNBC442.WBC_WES	0.3487	0.3478	0.3331	0.3345	0.3554	0.3535	0.3015	0.3256	0.3536	0.3518	0.361	0.3474	0.355	0.3268	0.3361	0.3827	0.3613	0.333	0.3418	0.341	0.3404	0.3194	0.346	0.3547	0.3309	0.322	0.3412	0.3239	0.3228	0.3451	0.3671	0.3511	0.3585	0.3411	0.3225	0.3571	0.353	0.3397	0.3268	0.3489	0.368	0.3401	0.3407	0.3122	0.3346	0.3375	0.3702	0.3608	0.344
FUSCCTNBC442.TT_WES	0.352	0.3538	0.3384	0.3357	0.3573	0.3563	0.3118	0.3282	0.36	0.358	0.3651	0.3523	0.3567	0.3326	0.342	0.3829	0.362	0.3357	0.3465	0.3466	0.3442	0.3247	0.352	0.3529	0.3312	0.3268	0.3457	0.3297	0.3269	0.3487	0.372	0.353	0.3602	0.3437	0.3276	0.3666	0.3552	0.3397	0.33	0.3496	0.3748	0.3453	0.3424	0.3207	0.3367	0.3406	0.3769	0.3682	0.3503
FUSCCTNBC443.WBC_WES	0.3371	0.3752	0.3591	0.3583	0.3694	0.3595	0.343	0.3487	0.3891	0.3916	0.3461	0.3648	0.3687	0.347	0.3568	0.4023	0.3876	0.3512	0.3757	0.3642	0.3458	0.3266	0.3405	0.3309	0.318	0.359	0.3482	0.3255	0.3285	0.3389	0.3777	0.3655	0.3624	0.3627	0.3408	0.3735	0.3858	0.3783	0.3403	0.3358	0.3698	0.3392	0.3388	0.3563	0.336	0.3784	0.3651	0.3571	0.3571
FUSCCTNBC443.TT_WES	0.3388	0.3783	0.36	0.3567	0.3671	0.3551	0.3411	0.3482	0.3902	0.3929	0.346	0.3635	0.3705	0.3473	0.3591	0.4023	0.3863	0.3547	0.3753	0.3647	0.346	0.3259	0.3441	0.3295	0.3187	0.3597	0.35	0.3286	0.3274	0.3375	0.3787	0.3694	0.3599	0.3651	0.3407	0.3728	0.3884	0.3788	0.3401	0.3394	0.3693	0.3397	0.3355	0.3571	0.3373	0.3781	0.3657	0.3565	0.3577
FUSCCTNBC446.WBC_WES	0.3362	0.3186	0.3132	0.3183	0.3138	0.3199	0.2939	0.3281	0.3391	0.3346	0.3414	0.3285	0.3525	0.3151	0.3372	0.3492	0.3487	0.3358	0.3365	0.3388	0.3236	0.2998	0.32	0.3265	0.3004	0.3171	0.3391	0.3152	0.3114	0.3338	0.304	0.336	0.3173	0.3172	0.3128	0.3493	0.3624	0.3486	0.3073	0.325	0.3422	0.3371	0.3487	0.3358	0.3072	0.3428	0.3512	0.3346	0.3301
FUSCCTNBC446.TT_WES	0.3403	0.3224	0.3176	0.3232	0.3218	0.3241	0.2915	0.327	0.3412	0.3356	0.344	0.3346	0.3523	0.3131	0.3383	0.355	0.3524	0.3393	0.341	0.3433	0.3261	0.3046	0.3236	0.3256	0.3051	0.3222	0.3447	0.3191	0.3178	0.3377	0.3098	0.338	0.3214	0.3211	0.3172	0.3532	0.3633	0.3534	0.3107	0.3281	0.3468	0.3425	0.3502	0.3427	0.3124	0.3483	0.3532	0.3361	0.3329
FUSCCTNBC447.WBC_WES	0.3493	0.3697	0.3464	0.3249	0.3485	0.3406	0.3035	0.337	0.3792	0.3831	0.3646	0.3644	0.3697	0.34	0.3307	0.3601	0.3577	0.3228	0.3648	0.3424	0.3432	0.3373	0.3435	0.3517	0.3388	0.344	0.3561	0.3252	0.3264	0.3574	0.3596	0.3692	0.3471	0.3566	0.3499	0.3633	0.3506	0.326	0.3283	0.3389	0.3785	0.3532	0.3382	0.3415	0.3323	0.3646	0.3708	0.3603	0.3594
FUSCCTNBC447.TT_WES	0.3522	0.3733	0.3481	0.3299	0.3496	0.3442	0.3028	0.3388	0.3795	0.3839	0.37	0.3673	0.3744	0.343	0.3321	0.3616	0.3565	0.3257	0.3665	0.3419	0.3468	0.344	0.3481	0.3556	0.3424	0.3426	0.358	0.3232	0.3328	0.3576	0.3623	0.368	0.3493	0.3602	0.3523	0.3652	0.3513	0.3253	0.3286	0.3429	0.3822	0.3585	0.3369	0.3478	0.3304	0.3648	0.3733	0.359	0.3619
FUSCCTNBC448.WBC_WES	0.358	0.3702	0.3641	0.3488	0.3708	0.3642	0.3319	0.3302	0.3508	0.3453	0.3539	0.3387	0.3651	0.3517	0.3495	0.3756	0.3705	0.3777	0.3517	0.3551	0.3615	0.3434	0.3554	0.3597	0.3215	0.336	0.3778	0.3368	0.3407	0.3441	0.3741	0.3591	0.3461	0.3669	0.3366	0.3683	0.3758	0.3647	0.3454	0.3681	0.3816	0.3427	0.3532	0.3593	0.3491	0.3777	0.3687	0.356	0.3703
FUSCCTNBC448.TT_WES	0.3516	0.3601	0.3528	0.3319	0.3545	0.3459	0.3229	0.3131	0.3312	0.3244	0.3499	0.3191	0.3553	0.3408	0.3457	0.3626	0.3604	0.3568	0.3448	0.3503	0.3465	0.3334	0.3452	0.3418	0.3187	0.3204	0.3596	0.3264	0.324	0.3384	0.3544	0.3402	0.329	0.361	0.33	0.3565	0.353	0.3406	0.3336	0.3433	0.364	0.3284	0.3381	0.3386	0.3312	0.3609	0.3509	0.3389	0.3501
FUSCCTNBC451.WBC_WES	0.3664	0.3606	0.3383	0.3451	0.354	0.3444	0.3104	0.3363	0.3882	0.3833	0.3367	0.337	0.3627	0.3328	0.352	0.376	0.3722	0.3571	0.3542	0.3588	0.314	0.2952	0.3381	0.3379	0.3481	0.3379	0.3633	0.3132	0.3303	0.3532	0.32	0.3506	0.344	0.3511	0.3284	0.3424	0.3506	0.3256	0.3407	0.345	0.362	0.3353	0.3428	0.3329	0.3526	0.3526	0.3487	0.3507	0.3681
FUSCCTNBC451.TT_WES	0.3652	0.3624	0.3403	0.3477	0.3548	0.3475	0.3096	0.3426	0.3896	0.3862	0.3393	0.3386	0.3678	0.3335	0.3542	0.3761	0.3719	0.3579	0.3541	0.3625	0.3131	0.2954	0.338	0.345	0.349	0.3376	0.3697	0.3171	0.3303	0.3591	0.3238	0.3472	0.3482	0.3527	0.3313	0.344	0.349	0.3241	0.3409	0.3493	0.3596	0.3336	0.3438	0.334	0.3536	0.3548	0.3485	0.349	0.3691
FUSCCTNBC452.WBC_WES	0.3663	0.3637	0.3516	0.3743	0.3775	0.3678	0.3221	0.3466	0.3704	0.3698	0.3679	0.3569	0.3616	0.344	0.355	0.3731	0.3692	0.3404	0.3317	0.3669	0.3438	0.3365	0.342	0.3656	0.3351	0.3395	0.3632	0.3281	0.3566	0.3687	0.3623	0.3517	0.3583	0.3719	0.3571	0.375	0.3566	0.3453	0.3501	0.35	0.3774	0.3526	0.3617	0.3592	0.334	0.3575	0.3789	0.3674	0.3648
FUSCCTNBC452.TT_WES	0.3464	0.3441	0.3344	0.363	0.3599	0.3496	0.3182	0.3345	0.346	0.3436	0.355	0.3437	0.344	0.3206	0.3399	0.3621	0.3538	0.3196	0.3203	0.3562	0.3239	0.3171	0.3248	0.3426	0.3259	0.336	0.3521	0.3223	0.3483	0.3428	0.3502	0.3357	0.3478	0.3576	0.34	0.3567	0.3432	0.338	0.3348	0.3367	0.3568	0.3288	0.3452	0.3492	0.3252	0.3444	0.3639	0.3531	0.3503
FUSCCTNBC453.WBC_WES	0.3388	0.3522	0.3371	0.3535	0.3625	0.3595	0.2932	0.3182	0.3516	0.3581	0.3248	0.3592	0.3456	0.3321	0.3644	0.3595	0.3512	0.3478	0.3802	0.3395	0.3436	0.3366	0.3568	0.3668	0.3183	0.3416	0.3524	0.3146	0.358	0.3481	0.3663	0.3405	0.344	0.3353	0.3119	0.371	0.3678	0.3566	0.3406	0.3412	0.3627	0.3508	0.3403	0.3624	0.3214	0.3611	0.3821	0.3663	0.3473
FUSCCTNBC453.TT_WES	0.3304	0.3357	0.3274	0.3422	0.3607	0.3536	0.2858	0.2973	0.333	0.3412	0.3243	0.3439	0.3336	0.3232	0.347	0.3436	0.3364	0.3516	0.3604	0.3294	0.3319	0.3259	0.3445	0.3581	0.3115	0.3279	0.3363	0.2925	0.3576	0.3372	0.3603	0.3339	0.331	0.3301	0.3088	0.3499	0.3568	0.3434	0.323	0.3344	0.3471	0.3403	0.3296	0.353	0.3141	0.3448	0.3651	0.3485	0.3357
FUSCCTNBC456.WBC_WES	0.3631	0.3529	0.3409	0.3592	0.3508	0.3464	0.3086	0.316	0.3718	0.3687	0.3518	0.3629	0.3569	0.3261	0.3746	0.3615	0.3557	0.3288	0.3547	0.3555	0.3552	0.3178	0.3549	0.3503	0.2973	0.3293	0.3519	0.3253	0.3353	0.3528	0.3751	0.3431	0.3463	0.3336	0.329	0.3747	0.3722	0.3484	0.3352	0.3334	0.3785	0.3633	0.3364	0.3635	0.3472	0.3658	0.3697	0.3461	0.3592
FUSCCTNBC456.TT_WES	0.3664	0.353	0.341	0.3613	0.3522	0.3485	0.3147	0.3191	0.3704	0.3673	0.3538	0.3631	0.3584	0.3248	0.3744	0.3616	0.354	0.3346	0.3524	0.355	0.3549	0.3154	0.3534	0.3488	0.3014	0.3285	0.3548	0.3253	0.3345	0.3514	0.3775	0.346	0.3476	0.3337	0.3276	0.3733	0.3735	0.3515	0.3324	0.3333	0.3762	0.3616	0.3389	0.3637	0.3502	0.3673	0.3718	0.3486	0.3622
FUSCCTNBC457.WBC_WES	0.3789	0.3551	0.3489	0.337	0.3643	0.3497	0.3273	0.3515	0.3856	0.3796	0.375	0.3563	0.3717	0.3551	0.3567	0.3698	0.3654	0.3512	0.3775	0.358	0.3711	0.3472	0.3764	0.358	0.3509	0.3536	0.3593	0.3301	0.3275	0.3275	0.3623	0.3555	0.3445	0.3553	0.3374	0.3877	0.3604	0.3452	0.3666	0.3596	0.3895	0.357	0.3628	0.3573	0.3364	0.3591	0.3833	0.3661	0.3579
FUSCCTNBC457.TT_WES	0.3685	0.3455	0.3398	0.3371	0.3579	0.3446	0.3171	0.3478	0.3777	0.3731	0.371	0.3452	0.3677	0.3432	0.3502	0.3679	0.3612	0.3415	0.3666	0.3424	0.3567	0.3291	0.3669	0.3591	0.3365	0.3502	0.3573	0.3309	0.3233	0.3223	0.3544	0.3488	0.3267	0.3452	0.3316	0.3745	0.3496	0.3362	0.3573	0.3541	0.3861	0.3516	0.3556	0.3529	0.3238	0.349	0.3753	0.3607	0.3475
FUSCCTNBC458.WBC_WES	0.3774	0.3474	0.3555	0.3661	0.3657	0.3624	0.337	0.3449	0.3642	0.3552	0.3662	0.3812	0.3625	0.3361	0.3704	0.3807	0.3775	0.3742	0.3461	0.3472	0.3353	0.3192	0.381	0.361	0.3264	0.3433	0.3701	0.3361	0.3428	0.3686	0.3472	0.3663	0.3472	0.3631	0.3532	0.3802	0.3665	0.3461	0.3476	0.3455	0.3544	0.3274	0.3606	0.3308	0.3397	0.3808	0.3765	0.3625	0.3647
FUSCCTNBC458.TT_WES	0.3625	0.3387	0.3443	0.348	0.3577	0.3541	0.3274	0.3423	0.3507	0.3431	0.3593	0.3646	0.3474	0.32	0.359	0.3706	0.3647	0.3602	0.3321	0.3336	0.3175	0.3032	0.3683	0.351	0.3108	0.3246	0.3522	0.3182	0.3282	0.3581	0.3282	0.3527	0.3404	0.3401	0.3343	0.3691	0.361	0.3379	0.3405	0.3352	0.3456	0.3184	0.3574	0.3222	0.3322	0.3733	0.3598	0.3465	0.3541
FUSCCTNBC460.WBC_WES	0.359	0.366	0.3519	0.3486	0.3742	0.3678	0.3079	0.3392	0.3948	0.3942	0.3518	0.3635	0.3591	0.3356	0.3556	0.3854	0.378	0.3447	0.3788	0.3681	0.3693	0.3395	0.3624	0.3631	0.356	0.3536	0.3547	0.3318	0.3684	0.3396	0.3571	0.353	0.3584	0.3748	0.3602	0.3795	0.3556	0.3378	0.3517	0.3485	0.3647	0.3414	0.3512	0.3589	0.3733	0.3742	0.3517	0.3405	0.3624
FUSCCTNBC460.TT_WES	0.3617	0.3674	0.3513	0.3492	0.3755	0.3681	0.3099	0.3375	0.398	0.394	0.3522	0.3604	0.3613	0.3378	0.3592	0.3866	0.3784	0.3448	0.3801	0.3686	0.3734	0.3408	0.3674	0.368	0.3576	0.3537	0.3549	0.332	0.3673	0.3455	0.3533	0.3581	0.363	0.3771	0.3636	0.3819	0.3587	0.3414	0.3512	0.354	0.366	0.3475	0.352	0.3609	0.3723	0.376	0.3514	0.3402	0.3635
FUSCCTNBC461.WBC_WES	0.3619	0.351	0.3352	0.3725	0.3248	0.3335	0.3273	0.3154	0.3557	0.3545	0.3454	0.3587	0.3572	0.3396	0.3669	0.3541	0.3547	0.3548	0.3508	0.3773	0.3343	0.318	0.3635	0.3524	0.3074	0.3555	0.3608	0.3482	0.3415	0.3352	0.3457	0.3525	0.3433	0.3295	0.3263	0.3606	0.3623	0.3331	0.3407	0.3384	0.373	0.3547	0.3324	0.3431	0.3532	0.3713	0.3893	0.3669	0.3455
FUSCCTNBC461.TT_WES	0.338	0.3447	0.3287	0.359	0.3103	0.3164	0.3188	0.296	0.3462	0.3428	0.3373	0.3487	0.3518	0.3332	0.3564	0.3407	0.3404	0.3408	0.344	0.3628	0.3248	0.3101	0.3533	0.3429	0.2973	0.3499	0.3624	0.3463	0.3331	0.3217	0.3325	0.3391	0.3291	0.3113	0.3104	0.3539	0.3462	0.3178	0.3254	0.3349	0.366	0.3501	0.3142	0.3323	0.3489	0.3564	0.3829	0.3604	0.3323
FUSCCTNBC463.WBC_WES	0.3809	0.3638	0.3554	0.3517	0.3548	0.3513	0.3355	0.3291	0.3675	0.3595	0.3807	0.3424	0.3695	0.348	0.3645	0.375	0.3678	0.3464	0.3543	0.3333	0.3746	0.3546	0.355	0.3523	0.3489	0.3549	0.3636	0.3418	0.344	0.3548	0.3492	0.3546	0.3434	0.3582	0.3488	0.3617	0.3791	0.3715	0.3444	0.3441	0.3411	0.3231	0.3344	0.3597	0.3223	0.3535	0.3526	0.3389	0.3564
FUSCCTNBC463.TT_WES	0.3706	0.3596	0.3507	0.3418	0.3476	0.3494	0.3273	0.3276	0.3624	0.3525	0.3711	0.34	0.3569	0.3337	0.3598	0.3703	0.3588	0.341	0.3428	0.3287	0.363	0.3444	0.3464	0.3462	0.3421	0.3487	0.3604	0.3352	0.3354	0.344	0.3393	0.351	0.3369	0.35	0.3378	0.3552	0.3803	0.3697	0.3409	0.3439	0.3343	0.314	0.3278	0.3458	0.3133	0.3441	0.3471	0.3328	0.3488
FUSCCTNBC464.WBC_WES	0.3707	0.36	0.3421	0.3467	0.3502	0.3363	0.312	0.3078	0.3447	0.339	0.3642	0.3196	0.351	0.3366	0.3402	0.3734	0.3619	0.3395	0.348	0.3568	0.3355	0.325	0.3416	0.341	0.3384	0.3388	0.3616	0.338	0.3368	0.3257	0.3421	0.3536	0.3483	0.3486	0.337	0.3522	0.3581	0.3399	0.3689	0.3393	0.3502	0.3385	0.3281	0.3295	0.3326	0.3604	0.3687	0.3466	0.3561
FUSCCTNBC464.TT_WES	0.3577	0.3585	0.3359	0.3294	0.3445	0.3302	0.306	0.3034	0.3403	0.3353	0.3562	0.3082	0.3416	0.3285	0.3346	0.3659	0.3581	0.3274	0.3435	0.3433	0.3339	0.3241	0.3392	0.333	0.3368	0.3267	0.3568	0.3269	0.3335	0.3148	0.3328	0.3461	0.3432	0.3338	0.3225	0.347	0.3454	0.3319	0.363	0.3376	0.3326	0.3255	0.3245	0.3247	0.3319	0.3483	0.3552	0.3343	0.3517
FUSCCTNBC465.WBC_WES	0.3608	0.3537	0.3489	0.3329	0.374	0.3603	0.3301	0.3391	0.3737	0.3673	0.3643	0.3659	0.3635	0.3395	0.3485	0.3729	0.3627	0.3325	0.3493	0.3379	0.3643	0.329	0.347	0.3664	0.3257	0.3204	0.3742	0.3491	0.3338	0.3412	0.3609	0.381	0.3492	0.3584	0.3432	0.3849	0.3677	0.3553	0.3408	0.3581	0.371	0.3552	0.3508	0.3448	0.3681	0.3612	0.3833	0.3698	0.3603
FUSCCTNBC465.TT_WES	0.3539	0.3463	0.3363	0.3298	0.3596	0.3497	0.3256	0.3379	0.3668	0.3613	0.3534	0.367	0.3548	0.3331	0.34	0.3666	0.3564	0.3252	0.3449	0.3251	0.3559	0.3254	0.3484	0.3603	0.3211	0.3242	0.3743	0.343	0.3218	0.3374	0.3541	0.3741	0.3441	0.3522	0.3376	0.3812	0.3615	0.3467	0.3383	0.3495	0.3655	0.3507	0.3447	0.3401	0.3564	0.3527	0.3815	0.3676	0.3537
FUSCCTNBC467.WBC_WES	0.3779	0.377	0.3516	0.3641	0.3629	0.3601	0.3305	0.3379	0.3673	0.3686	0.3665	0.3557	0.412	0.3879	0.3716	0.3964	0.3874	0.351	0.3602	0.3686	0.371	0.3498	0.3745	0.3639	0.3507	0.3484	0.3505	0.3261	0.3663	0.372	0.3693	0.3663	0.3581	0.3737	0.3655	0.3779	0.3953	0.3754	0.3432	0.3551	0.3692	0.3459	0.39	0.3543	0.3691	0.3771	0.3776	0.3618	0.3646
FUSCCTNBC467.TT_WES	0.3588	0.3702	0.3489	0.3569	0.352	0.3551	0.3202	0.3261	0.356	0.3537	0.3504	0.3468	0.4052	0.3779	0.3601	0.3823	0.3715	0.3446	0.3423	0.3593	0.3574	0.3315	0.3584	0.3523	0.3433	0.3329	0.3373	0.313	0.3526	0.3538	0.3643	0.3569	0.3579	0.36	0.3518	0.3691	0.3808	0.3654	0.3373	0.3461	0.3578	0.3356	0.3745	0.3493	0.3595	0.3701	0.3658	0.3495	0.3484
FUSCCTNBC468.WBC_WES	0.3785	0.3777	0.3607	0.344	0.3545	0.3546	0.3372	0.3309	0.384	0.3813	0.3675	0.3677	0.3926	0.3741	0.3642	0.3757	0.36	0.3647	0.3705	0.3731	0.3556	0.3307	0.3538	0.3554	0.342	0.3372	0.3587	0.3319	0.3438	0.3603	0.3837	0.3548	0.3618	0.3633	0.3512	0.3686	0.388	0.367	0.3519	0.3585	0.3777	0.3569	0.3432	0.3538	0.3438	0.3609	0.3735	0.3558	0.3845
FUSCCTNBC468.TT_WES	0.3617	0.368	0.3491	0.3265	0.3507	0.3464	0.3185	0.3159	0.3628	0.363	0.3549	0.3616	0.3871	0.3698	0.3639	0.3601	0.3429	0.3522	0.3582	0.3581	0.3438	0.319	0.3465	0.3374	0.3334	0.3287	0.3553	0.3312	0.3226	0.3419	0.3681	0.3351	0.3549	0.3496	0.3405	0.3489	0.3711	0.3488	0.3359	0.3453	0.3757	0.3524	0.3349	0.3386	0.3266	0.3458	0.3655	0.3465	0.3619
FUSCCTNBC469.WBC_WES	0.3774	0.3649	0.3504	0.3523	0.3446	0.3362	0.3215	0.3419	0.3629	0.3699	0.3565	0.3561	0.3852	0.365	0.3532	0.3887	0.3705	0.3595	0.3631	0.3667	0.3557	0.3282	0.3404	0.3551	0.313	0.3279	0.365	0.346	0.3399	0.3566	0.3692	0.3509	0.3644	0.3619	0.3484	0.3656	0.368	0.3656	0.3454	0.3338	0.3719	0.3369	0.3458	0.3448	0.3532	0.3577	0.383	0.3628	0.3573
FUSCCTNBC469.TT_WES	0.3661	0.3551	0.3425	0.3423	0.3312	0.3188	0.309	0.3355	0.3566	0.3604	0.3466	0.3504	0.376	0.3504	0.3359	0.3809	0.3621	0.3546	0.3496	0.358	0.3426	0.3177	0.3381	0.3484	0.3078	0.3098	0.3618	0.3419	0.3299	0.3483	0.356	0.3446	0.3548	0.3544	0.3387	0.3609	0.3556	0.3476	0.3358	0.3278	0.3697	0.3361	0.3319	0.3355	0.3428	0.3532	0.3716	0.3485	0.3482
FUSCCTNBC471.WBC_WES	0.3673	0.3588	0.3369	0.3364	0.3432	0.3409	0.2972	0.3147	0.3745	0.3709	0.3676	0.329	0.3651	0.3517	0.3466	0.3544	0.3556	0.3267	0.3209	0.3488	0.3369	0.3234	0.3622	0.3586	0.3458	0.3321	0.3552	0.3369	0.3221	0.3119	0.3509	0.3538	0.3631	0.3567	0.3447	0.3556	0.3482	0.3295	0.3621	0.3406	0.3619	0.3463	0.3372	0.3363	0.3391	0.3589	0.3581	0.3409	0.344
FUSCCTNBC471.TT_WES	0.3658	0.3565	0.3356	0.3353	0.3444	0.3409	0.2989	0.3152	0.3725	0.3691	0.3644	0.3309	0.3642	0.3518	0.3435	0.3534	0.3539	0.3264	0.3189	0.3467	0.3332	0.3196	0.3612	0.3533	0.3413	0.3362	0.3531	0.3348	0.3204	0.3126	0.3437	0.3543	0.3585	0.3575	0.3434	0.3521	0.3459	0.3283	0.3589	0.3408	0.3564	0.3445	0.3357	0.3407	0.3326	0.361	0.3557	0.3402	0.3413
FUSCCTNBC227.TT_RNAseq	0.3438	0.3399	0.3225	0.3403	0.3567	0.3573	0.3209	0.3123	0.3528	0.3544	0.3338	0.3427	0.3509	0.3306	0.3453	0.3468	0.3461	0.3301	0.3545	0.3593	0.3352	0.2975	0.3452	0.3342	0.3222	0.3145	0.3586	0.3401	0.3234	0.3054	0.3556	0.3367	0.3151	0.3495	0.3409	0.3542	0.3525	0.3357	0.3375	0.3048	0.36	0.3325	0.3379	0.3162	0.3481	0.3368	0.3397	0.3272	0.316
FUSCCTNBC229.PT_RNAseq	0.3671	0.3518	0.346	0.3685	0.3568	0.3409	0.3062	0.3202	0.3801	0.3768	0.3389	0.3493	0.3669	0.3432	0.3496	0.3715	0.3747	0.3541	0.3747	0.3393	0.3594	0.3411	0.3442	0.3725	0.3357	0.3228	0.374	0.3447	0.3344	0.3337	0.3779	0.3681	0.3584	0.3601	0.3428	0.3739	0.3717	0.3475	0.3539	0.3562	0.395	0.3808	0.3269	0.3585	0.3478	0.3712	0.3827	0.3719	0.3493
FUSCCTNBC229.TT_RNAseq	0.3472	0.3336	0.3392	0.3504	0.3435	0.332	0.284	0.3105	0.3518	0.3524	0.3334	0.3207	0.3618	0.3379	0.3312	0.359	0.3613	0.3395	0.3568	0.3321	0.3388	0.3156	0.3453	0.3584	0.3184	0.324	0.3606	0.3327	0.3092	0.3148	0.3544	0.3508	0.3467	0.3432	0.3249	0.3606	0.3524	0.3378	0.3479	0.3318	0.3789	0.3745	0.3088	0.3413	0.3335	0.358	0.374	0.3604	0.337
FUSCCTNBC231.TT_RNAseq	0.3416	0.3375	0.329	0.3229	0.3592	0.3489	0.2827	0.3138	0.3415	0.3438	0.3462	0.3334	0.3653	0.3461	0.3408	0.3394	0.3451	0.3388	0.3336	0.3555	0.3027	0.2861	0.3288	0.3286	0.3135	0.322	0.3404	0.3232	0.3248	0.3314	0.3633	0.3416	0.3219	0.3471	0.3291	0.3554	0.3428	0.3356	0.3075	0.3052	0.3549	0.341	0.3431	0.3236	0.3197	0.3622	0.3394	0.3239	0.3311
FUSCCTNBC232.TT_RNAseq	0.37	0.336	0.3173	0.3214	0.353	0.3387	0.3031	0.3142	0.3319	0.3367	0.3476	0.3593	0.3777	0.3353	0.3351	0.3573	0.3577	0.34	0.3632	0.3496	0.3505	0.3208	0.3519	0.3256	0.3344	0.3018	0.3352	0.3092	0.3293	0.3177	0.3444	0.3506	0.318	0.3451	0.3428	0.3454	0.3449	0.3253	0.3157	0.348	0.3619	0.3384	0.3287	0.3172	0.3422	0.3607	0.3572	0.3431	0.355
FUSCCTNBC233.PT_RNAseq	0.3482	0.3636	0.351	0.3447	0.3656	0.3544	0.2953	0.3218	0.3664	0.3616	0.3588	0.3632	0.3685	0.3397	0.3505	0.3555	0.3569	0.3154	0.3574	0.3522	0.3478	0.3272	0.3409	0.3717	0.3367	0.3416	0.3608	0.3462	0.3368	0.3403	0.374	0.3544	0.3481	0.3528	0.3476	0.3658	0.3658	0.3338	0.3562	0.3404	0.3741	0.3585	0.3332	0.3636	0.3481	0.3487	0.3649	0.3476	0.3596
FUSCCTNBC233.TT_RNAseq	0.3525	0.367	0.3364	0.3259	0.3342	0.3388	0.288	0.3193	0.3759	0.3712	0.3395	0.3292	0.3717	0.342	0.3428	0.3804	0.3682	0.3259	0.3432	0.3525	0.3308	0.3052	0.3314	0.3314	0.3068	0.312	0.353	0.3214	0.3318	0.329	0.3356	0.3507	0.3291	0.3526	0.3379	0.3401	0.364	0.3522	0.3382	0.3261	0.3509	0.3348	0.3407	0.3217	0.3275	0.3369	0.3494	0.3272	0.3418
FUSCCTNBC234.TT_RNAseq	0.3471	0.354	0.3341	0.3541	0.3639	0.3488	0.3065	0.2822	0.373	0.3708	0.3509	0.3176	0.3414	0.2981	0.3387	0.3482	0.3401	0.3252	0.3609	0.3525	0.3365	0.3096	0.3264	0.3275	0.3042	0.3449	0.3506	0.3256	0.3392	0.3313	0.3307	0.332	0.3218	0.3378	0.3289	0.3584	0.359	0.3426	0.3291	0.3332	0.3504	0.3281	0.3354	0.3574	0.3474	0.3656	0.3475	0.3489	0.3454
FUSCCTNBC236.PT_RNAseq	0.3575	0.3685	0.3582	0.3442	0.3667	0.3599	0.2921	0.3313	0.3586	0.3565	0.3684	0.3516	0.3413	0.3178	0.3263	0.352	0.3489	0.3418	0.3445	0.3413	0.356	0.326	0.3543	0.3613	0.3311	0.3086	0.3572	0.3288	0.3514	0.3534	0.3469	0.3607	0.3421	0.3416	0.3402	0.3564	0.3505	0.3283	0.3584	0.3386	0.3348	0.3273	0.3404	0.322	0.3398	0.3578	0.3557	0.3452	0.3547
FUSCCTNBC236.TT_RNAseq	0.3462	0.3453	0.3364	0.3254	0.358	0.3518	0.2779	0.3209	0.3483	0.3492	0.3621	0.3586	0.3413	0.3035	0.3172	0.3482	0.3372	0.3429	0.3288	0.3306	0.3423	0.3126	0.3418	0.3339	0.3188	0.3069	0.329	0.3161	0.3315	0.341	0.3319	0.3505	0.3429	0.3266	0.3178	0.3392	0.3504	0.3291	0.3378	0.3402	0.3249	0.3146	0.3356	0.3069	0.3427	0.3645	0.3435	0.332	0.3385
FUSCCTNBC237.TT_RNAseq	0.3166	0.3307	0.3219	0.3395	0.3327	0.338	0.289	0.2989	0.3493	0.3584	0.33	0.3205	0.3231	0.2996	0.3057	0.3631	0.3617	0.3239	0.3307	0.3202	0.3371	0.3205	0.3331	0.319	0.2852	0.3097	0.3406	0.3154	0.3155	0.3085	0.3374	0.3134	0.3344	0.3106	0.304	0.3396	0.3557	0.3402	0.3312	0.3126	0.3373	0.3247	0.3067	0.3291	0.3119	0.3429	0.3284	0.3264	0.3269
FUSCCTNBC238.TT_RNAseq	0.3531	0.3568	0.3494	0.3222	0.3426	0.3362	0.3159	0.3049	0.3532	0.347	0.3266	0.336	0.3609	0.3356	0.3531	0.3405	0.3347	0.3367	0.3336	0.3111	0.3096	0.2892	0.341	0.3249	0.3181	0.3258	0.3179	0.3075	0.3134	0.3295	0.3379	0.3603	0.3086	0.3139	0.3046	0.3456	0.3627	0.3517	0.3055	0.2977	0.3407	0.3167	0.3328	0.3311	0.3236	0.3354	0.3481	0.3353	0.3309
FUSCCTNBC239.TT_RNAseq	0.346	0.3793	0.3767	0.3275	0.355	0.3414	0.293	0.3177	0.3464	0.3335	0.3289	0.3433	0.3329	0.2982	0.3309	0.3341	0.3224	0.3061	0.323	0.3377	0.3134	0.2997	0.3167	0.3653	0.3197	0.3089	0.3393	0.3014	0.3227	0.3213	0.3356	0.3519	0.3329	0.3458	0.3343	0.342	0.3437	0.3227	0.3265	0.3045	0.3702	0.3574	0.3466	0.3404	0.3199	0.3371	0.3683	0.356	0.3384
FUSCCTNBC240.TT_RNAseq	0.3559	0.3268	0.2992	0.3578	0.361	0.3588	0.2954	0.3164	0.3563	0.3547	0.3287	0.3566	0.3431	0.3009	0.3341	0.3593	0.3533	0.3197	0.3535	0.3559	0.3091	0.2969	0.345	0.3353	0.3127	0.3152	0.31	0.3009	0.3232	0.3181	0.3388	0.3596	0.3373	0.3393	0.3376	0.3417	0.3495	0.338	0.3466	0.3404	0.3593	0.3424	0.3522	0.3378	0.3277	0.3581	0.352	0.3289	0.3377
FUSCCTNBC241.TT_RNAseq	0.3611	0.3708	0.3618	0.3364	0.3669	0.3558	0.2881	0.3413	0.3566	0.3571	0.3483	0.3715	0.3728	0.3501	0.3559	0.385	0.3804	0.3643	0.3813	0.3417	0.3557	0.3394	0.356	0.3473	0.3313	0.33	0.3682	0.3519	0.3514	0.35	0.3485	0.3619	0.3543	0.3869	0.369	0.3777	0.3676	0.3591	0.3519	0.3682	0.3831	0.3605	0.3433	0.3332	0.3566	0.3562	0.3763	0.3645	0.3688
FUSCCTNBC242.PT_RNAseq	0.3628	0.3605	0.3514	0.344	0.3515	0.3362	0.3169	0.3352	0.3437	0.3582	0.3458	0.3554	0.3511	0.3321	0.3178	0.3608	0.3474	0.3361	0.3554	0.3701	0.3529	0.3339	0.3546	0.3521	0.3229	0.3447	0.3693	0.3434	0.3753	0.3276	0.3522	0.3409	0.3373	0.3653	0.3401	0.3592	0.3644	0.3486	0.3461	0.3478	0.366	0.3484	0.3374	0.3361	0.3335	0.3489	0.363	0.3549	0.3579
FUSCCTNBC242.TT_RNAseq	0.3559	0.3551	0.3446	0.3383	0.3388	0.3273	0.3117	0.3223	0.3352	0.3543	0.3284	0.3501	0.3418	0.3251	0.3108	0.3466	0.334	0.3316	0.3532	0.3674	0.3476	0.326	0.3543	0.3428	0.3171	0.329	0.3509	0.3369	0.3669	0.3191	0.352	0.3386	0.332	0.354	0.3348	0.356	0.3573	0.342	0.3347	0.3527	0.3589	0.3496	0.3283	0.3178	0.3309	0.349	0.3595	0.3519	0.3547
FUSCCTNBC243.TT_RNAseq	0.3435	0.3242	0.3133	0.3375	0.3225	0.318	0.3406	0.3132	0.3611	0.3629	0.3354	0.3407	0.3629	0.3314	0.339	0.34	0.3383	0.3124	0.3372	0.3576	0.3287	0.3181	0.3382	0.3418	0.321	0.2946	0.3438	0.3114	0.3024	0.3452	0.3104	0.3411	0.3224	0.3396	0.337	0.328	0.3727	0.3418	0.3621	0.3152	0.3538	0.3319	0.3343	0.3181	0.3259	0.3328	0.3156	0.3103	0.3447
FUSCCTNBC245.TT_RNAseq	0.3554	0.3583	0.3283	0.3518	0.333	0.3263	0.3286	0.3051	0.35	0.3454	0.3727	0.3436	0.3577	0.3149	0.3428	0.3604	0.3638	0.3339	0.3432	0.3568	0.3616	0.3245	0.3258	0.3401	0.3299	0.342	0.3382	0.3117	0.3333	0.3469	0.3333	0.3445	0.336	0.3311	0.3166	0.3523	0.345	0.3313	0.3469	0.3421	0.3618	0.3343	0.3505	0.3319	0.349	0.3624	0.3494	0.3381	0.3646
FUSCCTNBC246.PT_RNAseq	0.3645	0.3562	0.3318	0.3555	0.3618	0.3698	0.3122	0.331	0.3552	0.3449	0.3461	0.3797	0.3434	0.3213	0.365	0.3595	0.357	0.3423	0.3433	0.3519	0.354	0.3295	0.3295	0.3574	0.3405	0.3288	0.3688	0.3353	0.3396	0.3473	0.3561	0.3491	0.3319	0.351	0.337	0.3545	0.3625	0.3332	0.3656	0.3488	0.3524	0.3318	0.3458	0.341	0.3432	0.3465	0.3798	0.3656	0.3684
FUSCCTNBC246.TT_RNAseq	0.3584	0.3466	0.3417	0.3505	0.3478	0.3456	0.3007	0.2991	0.3477	0.3553	0.3588	0.3337	0.3467	0.317	0.3588	0.3611	0.3544	0.3245	0.3396	0.3394	0.3417	0.3197	0.3151	0.3364	0.3078	0.3199	0.3365	0.31	0.313	0.3436	0.3361	0.3201	0.3249	0.3547	0.3379	0.3519	0.3405	0.3156	0.3152	0.2887	0.3472	0.3255	0.3112	0.3092	0.3103	0.3535	0.3265	0.3308	0.3554
FUSCCTNBC247.TT_RNAseq	0.3609	0.3489	0.333	0.3367	0.3591	0.3484	0.3085	0.3326	0.3439	0.3516	0.3489	0.3517	0.3808	0.3473	0.3237	0.3457	0.3495	0.3397	0.3431	0.3437	0.3202	0.311	0.3569	0.3511	0.3503	0.3293	0.3734	0.3459	0.3282	0.3369	0.3612	0.3401	0.3321	0.3269	0.312	0.358	0.3717	0.3551	0.3422	0.3451	0.3585	0.3418	0.3415	0.336	0.3315	0.3471	0.368	0.3462	0.3417
FUSCCTNBC248.TT_RNAseq	0.3411	0.3375	0.3323	0.3333	0.3293	0.3379	0.2784	0.313	0.352	0.3489	0.3376	0.3442	0.333	0.3188	0.3446	0.36	0.348	0.3113	0.3488	0.3325	0.3371	0.3259	0.3327	0.3493	0.3026	0.3197	0.3433	0.3184	0.3086	0.3379	0.3379	0.3314	0.3374	0.3343	0.3352	0.3659	0.3255	0.3069	0.3302	0.3426	0.3729	0.3418	0.3233	0.3395	0.323	0.3614	0.3338	0.3288	0.3343
FUSCCTNBC249.PT_RNAseq	0.3547	0.3581	0.3528	0.3668	0.3599	0.3385	0.3069	0.3345	0.3703	0.3731	0.3367	0.3619	0.3791	0.3439	0.3455	0.3791	0.3701	0.3484	0.3598	0.367	0.3637	0.3315	0.3489	0.3504	0.3145	0.3473	0.3683	0.3542	0.3444	0.3405	0.3623	0.3581	0.3444	0.3525	0.3251	0.3581	0.3813	0.351	0.3357	0.3327	0.3849	0.3714	0.3597	0.3485	0.3592	0.3824	0.3605	0.3543	0.3511
FUSCCTNBC249.TT_RNAseq	0.35	0.3408	0.3375	0.3499	0.3431	0.3381	0.3042	0.3155	0.3771	0.3832	0.3273	0.355	0.3669	0.3321	0.3438	0.3676	0.3628	0.3402	0.3503	0.3493	0.349	0.3292	0.3396	0.3548	0.3054	0.3385	0.354	0.3424	0.3375	0.3294	0.3535	0.3414	0.3452	0.34	0.3147	0.344	0.3749	0.3455	0.3327	0.3365	0.3747	0.3691	0.3522	0.3326	0.3517	0.3731	0.3613	0.3558	0.3453
FUSCCTNBC250.TT_RNAseq	0.3552	0.3377	0.3228	0.3276	0.345	0.3352	0.2871	0.3107	0.3514	0.3504	0.3369	0.3406	0.3579	0.3267	0.3295	0.3605	0.3476	0.3227	0.3505	0.3551	0.3334	0.2998	0.3497	0.3216	0.3213	0.3217	0.3464	0.3281	0.3492	0.3363	0.3452	0.3689	0.3439	0.318	0.3299	0.3518	0.3324	0.3198	0.3477	0.3101	0.3429	0.3281	0.3347	0.3435	0.3397	0.3549	0.3741	0.3475	0.3364
FUSCCTNBC251.TT_RNAseq	0.362	0.3365	0.3187	0.3534	0.3464	0.3265	0.3109	0.3415	0.3531	0.3449	0.3467	0.3526	0.3658	0.35	0.3359	0.3691	0.3632	0.342	0.3519	0.3507	0.3511	0.3331	0.3383	0.344	0.3467	0.3369	0.375	0.3564	0.3315	0.3662	0.3373	0.344	0.3301	0.3464	0.3385	0.3459	0.368	0.3451	0.3348	0.3338	0.3468	0.3287	0.3527	0.3279	0.3567	0.3548	0.3519	0.3534	0.3574
FUSCCTNBC252.TT_RNAseq	0.341	0.3095	0.2997	0.3317	0.3142	0.3067	0.2905	0.3148	0.323	0.3231	0.3161	0.3557	0.3494	0.3158	0.2989	0.3366	0.3373	0.3195	0.3464	0.3248	0.3294	0.3141	0.3364	0.3203	0.3011	0.2744	0.335	0.3071	0.3262	0.314	0.3455	0.3315	0.3349	0.3445	0.334	0.3241	0.3333	0.3071	0.3314	0.3164	0.3255	0.3083	0.3081	0.3103	0.3146	0.3539	0.3476	0.3428	0.3338
FUSCCTNBC255.PT_RNAseq	0.3803	0.3621	0.35	0.3608	0.3686	0.3511	0.3054	0.351	0.3725	0.3744	0.3843	0.3701	0.3626	0.3328	0.3461	0.3938	0.3846	0.3519	0.3667	0.3684	0.3466	0.3271	0.3321	0.382	0.3276	0.3451	0.3736	0.3287	0.3302	0.3578	0.3592	0.3533	0.3515	0.3507	0.3502	0.3611	0.3892	0.3726	0.3483	0.3516	0.3608	0.3434	0.3617	0.3467	0.3483	0.3592	0.3656	0.3516	0.3767
FUSCCTNBC255.TT_RNAseq	0.3784	0.3628	0.3439	0.3652	0.3659	0.3476	0.3076	0.3436	0.3702	0.3722	0.3866	0.3632	0.3679	0.3234	0.3522	0.3944	0.3881	0.3409	0.3685	0.3595	0.3534	0.3245	0.3367	0.3736	0.3287	0.3353	0.37	0.3294	0.3325	0.3653	0.3554	0.3659	0.3575	0.3442	0.349	0.3636	0.3882	0.3704	0.3485	0.3512	0.3654	0.3397	0.3573	0.3519	0.3372	0.3605	0.3684	0.3576	0.3742
FUSCCTNBC256.TT_RNAseq	0.3393	0.343	0.3388	0.3286	0.3361	0.3154	0.273	0.312	0.353	0.3494	0.3378	0.3391	0.354	0.3265	0.3297	0.3472	0.3402	0.3222	0.3567	0.3249	0.329	0.296	0.3277	0.3314	0.2868	0.3138	0.3325	0.3073	0.3352	0.3244	0.3249	0.3394	0.3072	0.3256	0.3288	0.333	0.3575	0.3399	0.3367	0.3405	0.329	0.3079	0.3264	0.3438	0.3334	0.3421	0.3393	0.3266	0.3326
FUSCCTNBC257.PT_RNAseq	0.3513	0.3661	0.3549	0.3299	0.3519	0.3461	0.3111	0.3331	0.3825	0.3869	0.3552	0.3633	0.3745	0.3609	0.3685	0.3973	0.4023	0.3438	0.3653	0.3465	0.3514	0.3056	0.3469	0.3515	0.2988	0.3469	0.3506	0.3289	0.3387	0.3691	0.3435	0.3483	0.3474	0.3528	0.3498	0.3773	0.3712	0.3596	0.3548	0.3604	0.3593	0.339	0.3473	0.3395	0.3422	0.3611	0.3693	0.3545	0.3686
FUSCCTNBC257.TT_RNAseq	0.3388	0.3546	0.3585	0.3255	0.3475	0.3315	0.3051	0.3234	0.3756	0.374	0.3447	0.3585	0.3689	0.3419	0.3573	0.389	0.3935	0.3335	0.3494	0.3438	0.3178	0.2947	0.3332	0.3445	0.2855	0.3346	0.3406	0.3237	0.3368	0.3648	0.329	0.3421	0.333	0.3388	0.3338	0.3568	0.358	0.3459	0.3463	0.3519	0.3487	0.3257	0.3427	0.3253	0.3293	0.3455	0.3538	0.333	0.3622
FUSCCTNBC258.TT_RNAseq	0.315	0.342	0.3249	0.3152	0.3456	0.3412	0.2983	0.3142	0.3413	0.3345	0.335	0.3214	0.3476	0.3213	0.3262	0.348	0.3506	0.3084	0.3402	0.3456	0.3303	0.305	0.3378	0.3414	0.3102	0.3366	0.3388	0.3064	0.3088	0.3502	0.316	0.3538	0.3033	0.3459	0.3429	0.3465	0.333	0.3203	0.3487	0.3312	0.3297	0.3181	0.3308	0.31	0.3263	0.3395	0.3142	0.3073	0.3499
FUSCCTNBC260.TT_RNAseq	0.3376	0.3591	0.3463	0.3311	0.3352	0.3334	0.2782	0.3157	0.3521	0.3519	0.3447	0.3388	0.355	0.3205	0.3561	0.3532	0.3506	0.3301	0.3644	0.3208	0.345	0.3204	0.3388	0.3374	0.3141	0.3252	0.3391	0.3163	0.3318	0.3105	0.3306	0.3572	0.352	0.3394	0.3323	0.3555	0.3529	0.3456	0.3212	0.3226	0.3562	0.3397	0.3272	0.3287	0.3378	0.3404	0.3237	0.3181	0.341
FUSCCTNBC261.TT_RNAseq	0.3321	0.3282	0.3019	0.3243	0.3323	0.3247	0.3097	0.2912	0.3432	0.3391	0.3382	0.3408	0.3387	0.3183	0.339	0.3667	0.3596	0.3194	0.3578	0.3566	0.32	0.304	0.3234	0.3418	0.3089	0.3348	0.3439	0.3108	0.3247	0.3218	0.3289	0.3478	0.3521	0.3306	0.3123	0.3399	0.3437	0.3454	0.306	0.296	0.3605	0.3398	0.3343	0.3236	0.3212	0.3297	0.3359	0.3303	0.3458
FUSCCTNBC262.TT_RNAseq	0.3578	0.3393	0.3353	0.3488	0.3571	0.3431	0.3085	0.3205	0.3649	0.3565	0.3535	0.3421	0.3677	0.348	0.3289	0.3715	0.3737	0.3527	0.3268	0.3627	0.3426	0.3105	0.3388	0.3414	0.3455	0.3368	0.3496	0.3256	0.3128	0.3236	0.3497	0.3422	0.349	0.3333	0.3305	0.3245	0.3574	0.342	0.35	0.3534	0.3676	0.3569	0.3399	0.3587	0.3381	0.3485	0.3494	0.3321	0.3543
FUSCCTNBC263.TT_RNAseq	0.3448	0.3346	0.3271	0.3398	0.3433	0.3453	0.2935	0.3064	0.3521	0.3576	0.3484	0.3386	0.3543	0.3268	0.3578	0.3504	0.3459	0.3291	0.3468	0.3385	0.3331	0.2968	0.324	0.3351	0.3124	0.3329	0.3212	0.304	0.3191	0.3393	0.3409	0.3377	0.3285	0.3283	0.3228	0.3593	0.3303	0.3159	0.3144	0.3373	0.3415	0.3108	0.3332	0.3264	0.3324	0.3472	0.3614	0.3489	0.3491
FUSCCTNBC264.PT_RNAseq	0.3514	0.3501	0.3456	0.3616	0.3664	0.3531	0.3225	0.3206	0.3532	0.3639	0.3571	0.3428	0.354	0.3181	0.3706	0.3837	0.3826	0.3456	0.3483	0.3739	0.3647	0.3409	0.3529	0.3397	0.3414	0.3249	0.3506	0.3294	0.3272	0.3254	0.3465	0.3484	0.3399	0.3616	0.3492	0.3492	0.3701	0.3446	0.3537	0.3485	0.3714	0.3574	0.3413	0.3416	0.3346	0.3733	0.354	0.3251	0.3669
FUSCCTNBC264.TT_RNAseq	0.3467	0.3544	0.3455	0.363	0.3674	0.357	0.3196	0.3269	0.349	0.3591	0.3587	0.3337	0.3485	0.3193	0.3703	0.3772	0.3817	0.3326	0.3348	0.368	0.3516	0.3299	0.3555	0.3493	0.3483	0.3217	0.3582	0.324	0.3224	0.3328	0.3404	0.3435	0.3466	0.3496	0.3485	0.3555	0.3653	0.3336	0.3445	0.3443	0.3622	0.3495	0.3391	0.346	0.3225	0.3682	0.3553	0.3319	0.3588
FUSCCTNBC265.TT_RNAseq	0.3375	0.3524	0.3492	0.339	0.365	0.3666	0.3314	0.3194	0.3659	0.3652	0.348	0.3542	0.3532	0.337	0.3475	0.356	0.3601	0.3283	0.352	0.3472	0.3343	0.3101	0.324	0.3574	0.3182	0.3189	0.3481	0.3274	0.3183	0.3415	0.342	0.3583	0.3307	0.3527	0.3456	0.3627	0.3626	0.3501	0.3386	0.3245	0.3617	0.3428	0.3383	0.3439	0.3393	0.3595	0.3589	0.3498	0.3407
FUSCCTNBC266.PT_RNAseq	0.3856	0.3648	0.3362	0.3725	0.3711	0.3618	0.3487	0.3481	0.3757	0.3752	0.3519	0.3687	0.3768	0.3423	0.3425	0.3753	0.3792	0.3685	0.3772	0.3735	0.3544	0.3286	0.3609	0.3598	0.3512	0.337	0.3697	0.3364	0.3404	0.3596	0.3818	0.3732	0.3554	0.3702	0.3568	0.3943	0.3892	0.3649	0.3689	0.3476	0.3718	0.3601	0.3683	0.3611	0.3664	0.3708	0.3732	0.3616	0.3757
FUSCCTNBC266.TT_RNAseq	0.3688	0.3829	0.3574	0.3575	0.357	0.3574	0.3359	0.3529	0.3561	0.3545	0.3502	0.3938	0.3596	0.3328	0.3606	0.3815	0.3782	0.356	0.3736	0.3571	0.3552	0.3399	0.348	0.3602	0.3557	0.3493	0.3763	0.3292	0.3481	0.3489	0.3472	0.3703	0.3482	0.3406	0.3332	0.3605	0.3839	0.3642	0.3471	0.3391	0.3783	0.3525	0.3711	0.3592	0.3451	0.3587	0.3628	0.3613	0.3848
FUSCCTNBC267.TT_RNAseq	0.3601	0.3606	0.3416	0.3478	0.3499	0.3424	0.3232	0.3394	0.3746	0.3739	0.3543	0.3475	0.3503	0.3391	0.3766	0.3969	0.3916	0.3382	0.3809	0.3568	0.3471	0.3143	0.3524	0.3577	0.3188	0.3644	0.339	0.3131	0.3307	0.3421	0.3591	0.3389	0.3333	0.3661	0.3596	0.3661	0.3366	0.325	0.3344	0.3402	0.3644	0.3474	0.3582	0.3407	0.3468	0.3435	0.3681	0.3605	0.3458
FUSCCTNBC268.PT_RNAseq	0.3732	0.3781	0.3742	0.3554	0.3733	0.3516	0.3203	0.3328	0.3831	0.3809	0.3614	0.3526	0.3581	0.3361	0.3472	0.3737	0.3623	0.3395	0.3611	0.3367	0.3645	0.329	0.3526	0.3521	0.3503	0.3353	0.3412	0.3298	0.3418	0.3545	0.3549	0.3901	0.343	0.3586	0.3511	0.3663	0.3751	0.3624	0.3548	0.3352	0.3511	0.3332	0.3456	0.3522	0.3362	0.3551	0.347	0.3392	0.3583
FUSCCTNBC268.TT_RNAseq	0.3683	0.3601	0.3638	0.3426	0.3552	0.3486	0.3071	0.3244	0.3625	0.3659	0.3602	0.3459	0.347	0.3303	0.3312	0.366	0.3494	0.3347	0.3558	0.3278	0.3434	0.3115	0.3481	0.3409	0.3281	0.3289	0.351	0.3325	0.3389	0.34	0.3548	0.3743	0.3367	0.3493	0.3346	0.357	0.3658	0.3565	0.3506	0.3213	0.3381	0.3234	0.3251	0.3359	0.3242	0.3367	0.3442	0.3439	0.3451
FUSCCTNBC269.TT_RNAseq	0.3695	0.3492	0.344	0.3243	0.3623	0.3494	0.3123	0.3118	0.3746	0.376	0.3588	0.3417	0.3838	0.3554	0.353	0.3671	0.3716	0.3413	0.3421	0.3455	0.3396	0.2995	0.3584	0.3576	0.3355	0.3308	0.3563	0.3351	0.3349	0.3568	0.3744	0.3715	0.3388	0.3605	0.3495	0.3539	0.3613	0.344	0.3442	0.3374	0.3726	0.35	0.3542	0.3627	0.3624	0.36	0.3603	0.3526	0.3447
FUSCCTNBC271.TT_RNAseq	0.3523	0.351	0.339	0.3729	0.3567	0.3477	0.2948	0.3517	0.3693	0.3714	0.3619	0.35	0.3614	0.3427	0.3286	0.3261	0.326	0.3488	0.3433	0.3518	0.3375	0.3132	0.336	0.3625	0.327	0.3393	0.372	0.3348	0.3428	0.336	0.3736	0.3554	0.3378	0.3612	0.3476	0.3499	0.3612	0.3504	0.3505	0.3452	0.3638	0.3465	0.3582	0.3314	0.3456	0.3676	0.3726	0.3568	0.3437
FUSCCTNBC272.TT_RNAseq	0.3614	0.3553	0.3526	0.3575	0.3723	0.3638	0.2982	0.3145	0.3487	0.345	0.3562	0.3607	0.361	0.3331	0.3197	0.3726	0.3681	0.333	0.3614	0.3282	0.3415	0.317	0.3622	0.3405	0.3129	0.329	0.3562	0.3282	0.3481	0.3358	0.341	0.345	0.3327	0.3287	0.3206	0.3499	0.3523	0.3368	0.3457	0.3357	0.3363	0.31	0.3485	0.3503	0.3469	0.3466	0.3694	0.3507	0.3631
FUSCCTNBC273.TT_RNAseq	0.3274	0.3383	0.3357	0.3436	0.3352	0.3275	0.2921	0.3147	0.3328	0.3363	0.3349	0.3509	0.3328	0.3116	0.3112	0.3372	0.3295	0.3093	0.3047	0.3303	0.3257	0.3246	0.304	0.3132	0.304	0.3023	0.3288	0.3007	0.3237	0.3329	0.3261	0.3196	0.3268	0.3341	0.3212	0.3314	0.3295	0.315	0.3212	0.3081	0.3396	0.3334	0.3312	0.3166	0.307	0.3229	0.3313	0.3107	0.3205
FUSCCTNBC274.TT_RNAseq	0.3454	0.3325	0.3293	0.323	0.3209	0.3094	0.2896	0.304	0.3662	0.3449	0.3532	0.3375	0.3455	0.3122	0.3311	0.3663	0.3678	0.3393	0.3152	0.3708	0.3213	0.304	0.3416	0.3431	0.3155	0.3361	0.3283	0.3043	0.3329	0.3381	0.3339	0.3582	0.3283	0.3276	0.3233	0.348	0.3639	0.3453	0.3184	0.3262	0.3638	0.345	0.3406	0.3328	0.3391	0.3519	0.3528	0.3352	0.3444
FUSCCTNBC277.TT_RNAseq	0.3641	0.3554	0.345	0.3453	0.3654	0.3485	0.2939	0.3282	0.3633	0.3566	0.3466	0.3571	0.3453	0.3236	0.3366	0.3689	0.3561	0.3408	0.349	0.3439	0.3323	0.3072	0.3378	0.3585	0.3174	0.327	0.3567	0.3337	0.3203	0.3228	0.3548	0.3377	0.3568	0.3524	0.3386	0.3482	0.3719	0.3481	0.3386	0.3467	0.37	0.3454	0.3643	0.328	0.3468	0.342	0.3623	0.3521	0.3615
FUSCCTNBC282.PT_RNAseq	0.348	0.3527	0.3409	0.3511	0.3588	0.3482	0.3247	0.2886	0.38	0.3802	0.335	0.3423	0.3569	0.328	0.3464	0.3673	0.3655	0.3342	0.3422	0.3659	0.3333	0.3013	0.3581	0.3398	0.3243	0.3432	0.3414	0.3184	0.33	0.347	0.3658	0.3519	0.3218	0.349	0.3258	0.358	0.3721	0.3457	0.3576	0.3551	0.327	0.3086	0.3417	0.3449	0.3451	0.3573	0.3574	0.3465	0.3419
FUSCCTNBC282.TT_RNAseq	0.3331	0.3348	0.3115	0.34	0.3581	0.3321	0.3127	0.2809	0.3613	0.3647	0.3183	0.3202	0.3436	0.3158	0.3273	0.3509	0.3508	0.3187	0.3191	0.3393	0.3189	0.2894	0.347	0.3256	0.3172	0.3175	0.3149	0.2951	0.2977	0.3366	0.3332	0.3362	0.3118	0.3372	0.31	0.3553	0.346	0.3287	0.3369	0.346	0.3086	0.2877	0.3252	0.3356	0.3181	0.3467	0.3315	0.3336	0.3318
FUSCCTNBC283.PT_RNAseq	0.381	0.3517	0.3551	0.3587	0.3475	0.3298	0.32	0.3257	0.3619	0.3749	0.3628	0.3519	0.3607	0.3455	0.3414	0.3624	0.35	0.3421	0.3558	0.3717	0.3617	0.3347	0.3587	0.3454	0.3394	0.3364	0.3569	0.3329	0.3678	0.3389	0.3554	0.3612	0.3239	0.3276	0.3203	0.3584	0.3711	0.3519	0.3283	0.3419	0.3666	0.3533	0.3627	0.3294	0.3384	0.3763	0.3589	0.357	0.3656
FUSCCTNBC283.TT_RNAseq	0.3871	0.3556	0.3465	0.3469	0.346	0.3255	0.3025	0.3202	0.3665	0.3781	0.3674	0.3488	0.3623	0.3306	0.3313	0.3611	0.3521	0.3561	0.3644	0.3794	0.358	0.3298	0.3642	0.3411	0.3356	0.3259	0.3562	0.3315	0.3736	0.3335	0.3503	0.3697	0.3323	0.3259	0.3203	0.3651	0.3798	0.3606	0.3323	0.3353	0.3762	0.3585	0.3645	0.3251	0.347	0.3778	0.3636	0.3565	0.366
FUSCCTNBC284.TT_RNAseq	0.3374	0.3367	0.3174	0.3126	0.3243	0.3127	0.2746	0.2968	0.3476	0.338	0.3516	0.3189	0.3349	0.3144	0.3233	0.3293	0.3271	0.3241	0.3542	0.3371	0.2989	0.2739	0.2977	0.2992	0.2975	0.326	0.3112	0.295	0.3022	0.3023	0.323	0.3135	0.2919	0.3245	0.3176	0.3434	0.3291	0.3037	0.2948	0.3024	0.3321	0.318	0.3239	0.3068	0.2969	0.3305	0.3124	0.3036	0.3307
FUSCCTNBC285.TT_RNAseq	0.3492	0.3603	0.3565	0.3599	0.373	0.3777	0.2971	0.3352	0.375	0.3782	0.3651	0.3702	0.362	0.3327	0.3421	0.3682	0.3633	0.3495	0.365	0.3447	0.3371	0.3085	0.3913	0.3676	0.3369	0.3527	0.3747	0.3354	0.3462	0.3514	0.36	0.3556	0.3377	0.3665	0.3579	0.3911	0.3706	0.3474	0.3505	0.3416	0.3573	0.3452	0.3386	0.3423	0.3542	0.3749	0.3615	0.3476	0.3596
FUSCCTNBC288.TT_RNAseq	0.3055	0.3359	0.3074	0.3266	0.3236	0.3298	0.2961	0.3261	0.3471	0.3427	0.3144	0.3278	0.3366	0.3095	0.306	0.3363	0.3336	0.324	0.3437	0.348	0.3437	0.3096	0.3158	0.3505	0.2925	0.3092	0.3344	0.3143	0.2989	0.3166	0.3346	0.3382	0.3142	0.3281	0.3174	0.3421	0.3253	0.3051	0.3295	0.3227	0.3373	0.3307	0.3352	0.3192	0.3041	0.3463	0.3359	0.3294	0.3329
FUSCCTNBC289.PT_RNAseq	0.3873	0.3958	0.3794	0.3941	0.3926	0.385	0.3561	0.3625	0.4017	0.4113	0.3999	0.3852	0.4148	0.3953	0.41	0.4018	0.4001	0.3713	0.4161	0.3983	0.4105	0.3758	0.3801	0.4005	0.3573	0.3823	0.399	0.38	0.3676	0.3718	0.4219	0.4031	0.3979	0.3964	0.3802	0.4053	0.4075	0.3829	0.3874	0.3891	0.4126	0.3917	0.3719	0.4013	0.3942	0.4074	0.4087	0.3989	0.4015
FUSCCTNBC289.TT_RNAseq	0.3248	0.327	0.3217	0.3256	0.3157	0.3122	0.2745	0.295	0.3342	0.3335	0.3267	0.3168	0.3421	0.3318	0.3415	0.3411	0.326	0.2902	0.3411	0.3318	0.322	0.2983	0.3171	0.3439	0.2817	0.3084	0.35	0.3245	0.3111	0.3096	0.3467	0.326	0.3139	0.3312	0.313	0.3201	0.3483	0.3346	0.3217	0.3284	0.3361	0.3193	0.3127	0.3302	0.3287	0.3338	0.3432	0.3278	0.3187
FUSCCTNBC290.TT_RNAseq	0.3455	0.3484	0.3245	0.3198	0.3473	0.3521	0.3234	0.3011	0.3557	0.3565	0.3232	0.3391	0.3446	0.3133	0.3441	0.3839	0.3742	0.3084	0.3065	0.3581	0.3062	0.2881	0.3496	0.336	0.3201	0.3331	0.3421	0.301	0.3156	0.3448	0.3587	0.3285	0.3091	0.3383	0.3271	0.3515	0.3562	0.3496	0.3372	0.3464	0.3439	0.3273	0.3543	0.3214	0.331	0.3524	0.3769	0.3576	0.3488
FUSCCTNBC291.TT_RNAseq	0.3504	0.3547	0.347	0.3501	0.347	0.3447	0.3028	0.3101	0.3693	0.3662	0.3775	0.3474	0.3527	0.3144	0.3355	0.3831	0.3793	0.3154	0.3229	0.3463	0.3729	0.3387	0.3189	0.3209	0.3139	0.3147	0.3188	0.3066	0.3269	0.3155	0.3548	0.3465	0.3244	0.3648	0.3495	0.3679	0.3706	0.3506	0.3638	0.3273	0.3438	0.3254	0.3225	0.3093	0.3306	0.3489	0.3446	0.3213	0.3456
FUSCCTNBC292.TT_RNAseq	0.3325	0.3336	0.3215	0.2991	0.312	0.2939	0.2678	0.2773	0.3441	0.3305	0.3143	0.3285	0.3366	0.2967	0.3194	0.3261	0.3179	0.2872	0.3483	0.3299	0.3361	0.3203	0.3143	0.323	0.3006	0.2964	0.3206	0.2979	0.3113	0.3326	0.3343	0.3154	0.2868	0.3376	0.3348	0.3248	0.3053	0.2859	0.3086	0.3131	0.3221	0.3068	0.3123	0.2964	0.3244	0.3291	0.3236	0.3099	0.3161
FUSCCTNBC293.TT_RNAseq	0.3596	0.3636	0.3657	0.3677	0.3562	0.3426	0.3258	0.3247	0.3774	0.3762	0.373	0.3574	0.3441	0.3251	0.3565	0.3981	0.3923	0.3193	0.3348	0.3511	0.3714	0.3554	0.3281	0.3364	0.3492	0.3359	0.3394	0.3134	0.3189	0.327	0.3559	0.3537	0.3345	0.3627	0.3504	0.3628	0.3836	0.3639	0.3622	0.3428	0.3617	0.3422	0.3248	0.3284	0.3225	0.3616	0.3492	0.3299	0.3621
FUSCCTNBC295.PT_RNAseq	0.3493	0.3648	0.3451	0.3472	0.3852	0.3709	0.3206	0.316	0.3583	0.3639	0.361	0.336	0.3474	0.3258	0.3514	0.3634	0.3577	0.3359	0.3619	0.352	0.3689	0.3566	0.366	0.3281	0.3276	0.3289	0.342	0.3219	0.3493	0.3626	0.3663	0.3547	0.3349	0.3478	0.3449	0.364	0.3721	0.3523	0.3598	0.3174	0.3479	0.3187	0.3528	0.327	0.3504	0.3508	0.3672	0.3485	0.3504
FUSCCTNBC295.TT_RNAseq	0.3084	0.3421	0.3207	0.3136	0.3412	0.3485	0.2908	0.2879	0.3271	0.3258	0.3336	0.3098	0.3223	0.3001	0.3179	0.3448	0.3377	0.2954	0.3354	0.317	0.3388	0.3118	0.3419	0.311	0.309	0.2946	0.3142	0.2904	0.3105	0.3333	0.3332	0.3281	0.3046	0.313	0.3142	0.3318	0.3508	0.3389	0.3315	0.2888	0.3147	0.2911	0.3172	0.2947	0.3164	0.3275	0.3352	0.3208	0.3174
FUSCCTNBC296.TT_RNAseq	0.3427	0.3373	0.3324	0.3501	0.3499	0.3567	0.2967	0.3042	0.3499	0.355	0.3645	0.3684	0.3507	0.3184	0.3411	0.3583	0.3597	0.3341	0.3672	0.341	0.3202	0.3014	0.3349	0.3258	0.3069	0.3418	0.3475	0.3284	0.3164	0.3424	0.3463	0.3228	0.3263	0.3502	0.3448	0.3581	0.3355	0.3073	0.317	0.3328	0.3762	0.359	0.3231	0.3243	0.3481	0.3643	0.3371	0.3299	0.358
FUSCCTNBC297.PT_RNAseq	0.3968	0.4062	0.3941	0.3873	0.3916	0.3796	0.3351	0.3579	0.4052	0.4042	0.376	0.3935	0.3945	0.371	0.3871	0.4094	0.3953	0.3937	0.4034	0.3947	0.3796	0.3531	0.363	0.3867	0.3535	0.3839	0.4022	0.3596	0.3726	0.3875	0.3853	0.3879	0.3917	0.3837	0.37	0.3935	0.3793	0.36	0.3957	0.3701	0.4133	0.3898	0.3987	0.3634	0.3829	0.3843	0.389	0.3793	0.3906
FUSCCTNBC297.TT_RNAseq	0.3693	0.3833	0.3662	0.3522	0.3702	0.3663	0.3112	0.3367	0.3829	0.3862	0.3575	0.3688	0.3749	0.3499	0.3797	0.3893	0.3722	0.3531	0.3846	0.3851	0.3642	0.3374	0.34	0.3559	0.3277	0.3703	0.3589	0.3321	0.3415	0.3711	0.3592	0.3719	0.3546	0.3441	0.3403	0.3658	0.3652	0.3566	0.3572	0.3455	0.3825	0.3689	0.3782	0.358	0.3512	0.3467	0.3663	0.3551	0.3728
FUSCCTNBC298.PT_RNAseq	0.3778	0.3668	0.3711	0.3928	0.3843	0.368	0.3435	0.3652	0.3957	0.3961	0.364	0.3954	0.384	0.3687	0.38	0.4096	0.3997	0.3688	0.384	0.3811	0.3773	0.3487	0.3644	0.3793	0.3522	0.3688	0.3775	0.3603	0.3688	0.382	0.3941	0.3804	0.3515	0.3937	0.3891	0.38	0.3733	0.3629	0.3536	0.3775	0.3983	0.3899	0.3716	0.3781	0.3676	0.3887	0.4047	0.3923	0.386
FUSCCTNBC298.TT_RNAseq	0.3529	0.3395	0.3421	0.3567	0.3453	0.3301	0.317	0.3347	0.3635	0.3648	0.3412	0.3678	0.3549	0.3354	0.3357	0.37	0.3644	0.3358	0.3503	0.3553	0.345	0.3151	0.3342	0.3483	0.3238	0.3311	0.3435	0.3354	0.3481	0.3444	0.351	0.3345	0.3173	0.3625	0.3479	0.3626	0.3385	0.3381	0.323	0.3493	0.3455	0.3449	0.3511	0.3574	0.3449	0.3539	0.3612	0.3493	0.3538
FUSCCTNBC300.TT_RNAseq	0.3496	0.3527	0.3428	0.3302	0.3303	0.3286	0.3034	0.2809	0.3476	0.3398	0.346	0.3405	0.3468	0.332	0.3431	0.3647	0.3607	0.3373	0.3457	0.3644	0.3575	0.3402	0.3376	0.3391	0.3257	0.3484	0.3513	0.3253	0.3676	0.3469	0.3526	0.3398	0.3275	0.3546	0.3439	0.3658	0.3581	0.3342	0.3327	0.3458	0.3427	0.3275	0.3334	0.3378	0.3221	0.3473	0.3371	0.3263	0.359
FUSCCTNBC301.TT_RNAseq	0.3384	0.3457	0.3351	0.345	0.3532	0.3369	0.3338	0.3039	0.3486	0.3448	0.3277	0.3322	0.3505	0.3255	0.3134	0.3554	0.35	0.3136	0.3328	0.3229	0.3424	0.3236	0.3358	0.3359	0.292	0.3152	0.3544	0.3249	0.3226	0.3102	0.3478	0.3473	0.3278	0.3272	0.3314	0.3467	0.3647	0.3496	0.3269	0.3234	0.3487	0.3335	0.3131	0.3338	0.3081	0.3602	0.3678	0.3431	0.3327
FUSCCTNBC303.TT_RNAseq	0.3376	0.3563	0.3326	0.3381	0.3796	0.3715	0.3011	0.3465	0.3557	0.3559	0.3459	0.3561	0.3563	0.3302	0.3344	0.3778	0.3727	0.3402	0.3488	0.3607	0.3553	0.3238	0.3475	0.3508	0.3151	0.3209	0.3442	0.3249	0.3493	0.3478	0.3535	0.3545	0.3326	0.3426	0.329	0.344	0.3578	0.334	0.3302	0.3471	0.3592	0.3381	0.3474	0.3471	0.3351	0.3763	0.3354	0.3228	0.366
FUSCCTNBC305.TT_RNAseq	0.3346	0.3423	0.3388	0.3317	0.3448	0.3396	0.3094	0.3471	0.3634	0.367	0.3501	0.337	0.3545	0.322	0.3243	0.3651	0.3605	0.3217	0.3505	0.3347	0.322	0.3006	0.3473	0.3405	0.2968	0.3154	0.3241	0.296	0.321	0.3224	0.3441	0.3478	0.3159	0.3271	0.3196	0.3414	0.3468	0.3242	0.3047	0.3384	0.3402	0.333	0.3369	0.3551	0.3507	0.346	0.3261	0.3078	0.3677
FUSCCTNBC306.TT_RNAseq	0.3527	0.3478	0.3477	0.3472	0.3585	0.3494	0.301	0.3397	0.3722	0.3745	0.3449	0.3571	0.3609	0.3325	0.3691	0.3763	0.3785	0.3456	0.3456	0.3387	0.3616	0.3445	0.3677	0.3687	0.3498	0.3225	0.3424	0.3302	0.3199	0.3497	0.3602	0.3639	0.3515	0.3511	0.344	0.3496	0.3452	0.3198	0.3638	0.3235	0.367	0.3441	0.3292	0.3411	0.3479	0.3522	0.3685	0.354	0.3592
FUSCCTNBC307.TT_RNAseq	0.3669	0.3531	0.3378	0.3428	0.3798	0.3735	0.3172	0.3418	0.3769	0.3761	0.3681	0.377	0.3771	0.3445	0.3659	0.3845	0.3747	0.3608	0.3565	0.3859	0.3668	0.3302	0.3725	0.359	0.3443	0.3568	0.3599	0.3405	0.3121	0.3761	0.3667	0.3685	0.3717	0.3632	0.358	0.3784	0.3587	0.343	0.3325	0.3482	0.3801	0.3548	0.3715	0.3389	0.3338	0.3644	0.3698	0.3592	0.3717
FUSCCTNBC308.TT_RNAseq	0.3341	0.3272	0.3123	0.3327	0.3422	0.3325	0.2972	0.3027	0.3622	0.3524	0.3463	0.3403	0.3626	0.3323	0.3399	0.3441	0.3428	0.3306	0.3617	0.3251	0.3286	0.2996	0.3399	0.3374	0.2941	0.3418	0.3709	0.335	0.3419	0.3387	0.3494	0.3564	0.3301	0.3212	0.3189	0.3431	0.3564	0.3363	0.3414	0.3261	0.3546	0.342	0.3304	0.3174	0.3262	0.3573	0.3575	0.3469	0.3303
FUSCCTNBC309.PT_RNAseq	0.3689	0.385	0.3709	0.3733	0.3582	0.3595	0.3374	0.3529	0.3811	0.376	0.3762	0.3733	0.3725	0.3473	0.3773	0.3893	0.3776	0.3719	0.3662	0.3743	0.3675	0.3432	0.3607	0.3697	0.3374	0.3605	0.3729	0.3315	0.3513	0.3606	0.3766	0.3611	0.3533	0.3628	0.3504	0.3674	0.3768	0.3686	0.3285	0.3475	0.3674	0.3547	0.3847	0.3362	0.3363	0.3676	0.3854	0.3661	0.3787
FUSCCTNBC309.TT_RNAseq	0.3621	0.3786	0.3679	0.3552	0.3468	0.3452	0.3305	0.3497	0.3697	0.3647	0.3632	0.3617	0.3721	0.3388	0.3652	0.3922	0.3743	0.3452	0.3606	0.369	0.363	0.3279	0.3357	0.3612	0.3377	0.3494	0.3572	0.3146	0.333	0.3468	0.3665	0.3598	0.3376	0.3506	0.3412	0.3586	0.3742	0.3685	0.3388	0.3502	0.3572	0.3459	0.3751	0.3255	0.3273	0.3544	0.3732	0.3608	0.3676
FUSCCTNBC310.TT_RNAseq	0.3346	0.3229	0.3196	0.342	0.3521	0.3347	0.3085	0.3047	0.3609	0.3494	0.349	0.3595	0.3449	0.3133	0.3276	0.3509	0.347	0.344	0.337	0.3681	0.3205	0.299	0.3306	0.3285	0.3093	0.323	0.3248	0.318	0.3097	0.3208	0.3464	0.336	0.3167	0.3586	0.3364	0.3301	0.355	0.3283	0.3186	0.328	0.3236	0.3144	0.3335	0.3428	0.3466	0.3436	0.3328	0.3191	0.3453
FUSCCTNBC312.TT_RNAseq	0.3586	0.3555	0.3377	0.3394	0.3607	0.3426	0.3187	0.337	0.3602	0.3571	0.3556	0.361	0.3543	0.3205	0.3238	0.3638	0.3539	0.3473	0.3702	0.3363	0.3304	0.3138	0.3424	0.3603	0.317	0.3229	0.341	0.3096	0.3171	0.3415	0.375	0.3534	0.3107	0.3324	0.3129	0.3385	0.3634	0.3425	0.3355	0.3324	0.3591	0.3349	0.3378	0.3365	0.3457	0.3535	0.3558	0.3461	0.3577
FUSCCTNBC313.TT_RNAseq	0.3364	0.3365	0.3319	0.3561	0.3578	0.3466	0.2939	0.3052	0.3416	0.3464	0.3374	0.3628	0.3461	0.326	0.3299	0.356	0.355	0.3348	0.3453	0.3396	0.3387	0.3193	0.3259	0.3551	0.3226	0.3395	0.3705	0.3496	0.3196	0.3292	0.3436	0.3361	0.3296	0.3402	0.3163	0.3443	0.3489	0.3436	0.3249	0.312	0.3463	0.323	0.3102	0.316	0.3354	0.3257	0.3303	0.3339	0.3633
FUSCCTNBC315.TT_RNAseq	0.3467	0.3268	0.313	0.3389	0.3397	0.3382	0.2994	0.2965	0.3346	0.3392	0.3331	0.327	0.3343	0.3097	0.3422	0.3149	0.3104	0.2937	0.3249	0.3306	0.3197	0.2889	0.322	0.3321	0.3046	0.3118	0.3273	0.2973	0.3263	0.3265	0.3298	0.3303	0.3107	0.326	0.3143	0.348	0.3488	0.3366	0.3089	0.3185	0.3258	0.3098	0.3286	0.332	0.3194	0.3185	0.3392	0.333	0.3325
FUSCCTNBC317.TT_RNAseq	0.3607	0.3718	0.3628	0.3703	0.3782	0.3677	0.3286	0.3418	0.3904	0.3933	0.3572	0.3521	0.3699	0.3329	0.3435	0.3772	0.3678	0.357	0.3704	0.3562	0.3543	0.3261	0.3417	0.3862	0.3473	0.3468	0.3596	0.33	0.3571	0.3574	0.3644	0.3683	0.3714	0.3775	0.3724	0.3849	0.3492	0.33	0.3642	0.3571	0.3697	0.3557	0.3387	0.3631	0.3469	0.3963	0.378	0.3609	0.3655
FUSCCTNBC320.TT_RNAseq	0.3456	0.3527	0.3358	0.3467	0.3622	0.3441	0.3016	0.3296	0.3852	0.3687	0.3578	0.3643	0.3471	0.3304	0.3392	0.3701	0.3654	0.3515	0.3241	0.3608	0.3401	0.314	0.3292	0.346	0.3429	0.3166	0.362	0.3222	0.3351	0.3402	0.3555	0.3466	0.3391	0.3366	0.3356	0.3456	0.3775	0.3528	0.3372	0.3227	0.3942	0.3782	0.3252	0.3632	0.3414	0.3573	0.3487	0.3361	0.3531
FUSCCTNBC321.TT_RNAseq	0.3604	0.3569	0.3479	0.3524	0.3435	0.3432	0.3188	0.323	0.3544	0.3478	0.3574	0.3701	0.3897	0.3639	0.3552	0.3521	0.3473	0.3535	0.3607	0.3441	0.346	0.3359	0.3553	0.3784	0.349	0.3522	0.3691	0.3321	0.3659	0.377	0.3676	0.3603	0.33	0.3658	0.3543	0.3647	0.3685	0.358	0.3498	0.3571	0.3746	0.3548	0.3486	0.3447	0.3672	0.3732	0.3678	0.3626	0.3503
FUSCCTNBC322.TT_RNAseq	0.3441	0.3358	0.3371	0.3478	0.353	0.3523	0.3138	0.3099	0.3408	0.3364	0.344	0.3355	0.3642	0.3219	0.3158	0.3715	0.3619	0.3017	0.3251	0.3389	0.3321	0.2921	0.3111	0.3364	0.3238	0.3175	0.3254	0.3027	0.3491	0.3564	0.3662	0.344	0.3254	0.3416	0.3277	0.3331	0.3609	0.3366	0.3287	0.3288	0.3293	0.3176	0.3594	0.327	0.3453	0.3402	0.3385	0.3214	0.3664
FUSCCTNBC324.PT_RNAseq	0.3827	0.3791	0.3687	0.3621	0.3734	0.3695	0.3352	0.3353	0.3889	0.392	0.3606	0.3773	0.3862	0.3678	0.3675	0.3965	0.3774	0.3609	0.3806	0.3901	0.3747	0.3524	0.3848	0.3659	0.3603	0.356	0.3984	0.3702	0.353	0.3709	0.3546	0.3815	0.3498	0.3699	0.3588	0.3588	0.3718	0.3436	0.3555	0.3589	0.3985	0.3858	0.3449	0.3854	0.3502	0.3805	0.3769	0.3627	0.3756
FUSCCTNBC324.TT_RNAseq	0.3487	0.3429	0.3404	0.3263	0.3326	0.332	0.3051	0.3121	0.3421	0.3453	0.3188	0.3366	0.3629	0.3386	0.3203	0.349	0.3377	0.3256	0.3458	0.3484	0.3353	0.3299	0.3518	0.3327	0.3282	0.3236	0.3552	0.3371	0.3228	0.338	0.3186	0.353	0.3133	0.3257	0.3258	0.3378	0.3315	0.315	0.3118	0.3224	0.3738	0.3543	0.3215	0.3366	0.3325	0.3521	0.345	0.3381	0.3314
FUSCCTNBC326.TT_RNAseq	0.3562	0.3201	0.3147	0.342	0.3549	0.3469	0.2965	0.3077	0.345	0.3382	0.3532	0.3351	0.3799	0.3598	0.3601	0.3535	0.3507	0.3165	0.3325	0.3428	0.3329	0.3087	0.3432	0.3412	0.3289	0.3148	0.3432	0.3225	0.3281	0.347	0.3653	0.3388	0.3184	0.3285	0.3334	0.355	0.3488	0.3297	0.3293	0.347	0.3646	0.3442	0.3477	0.3304	0.3167	0.3677	0.3493	0.3512	0.3254
FUSCCTNBC327.TT_RNAseq	0.3524	0.3518	0.3403	0.3448	0.3674	0.3621	0.3347	0.3227	0.3765	0.3804	0.3568	0.3721	0.3693	0.3301	0.3528	0.3846	0.3828	0.3325	0.3408	0.361	0.3406	0.3212	0.3578	0.3594	0.336	0.3346	0.3435	0.3184	0.3494	0.353	0.3375	0.3649	0.3634	0.3664	0.3511	0.3454	0.3504	0.3206	0.3632	0.3494	0.3638	0.3541	0.3414	0.3542	0.3463	0.3807	0.3735	0.351	0.3511
FUSCCTNBC328.PT_RNAseq	0.333	0.3572	0.3502	0.347	0.3768	0.3726	0.3201	0.3266	0.3699	0.3797	0.3527	0.3698	0.3615	0.3372	0.358	0.367	0.3636	0.3257	0.3517	0.3691	0.356	0.3266	0.3467	0.3524	0.3272	0.3733	0.3504	0.3278	0.3433	0.3544	0.3686	0.3496	0.3401	0.3484	0.3419	0.3574	0.3711	0.3504	0.3396	0.3378	0.3669	0.3447	0.342	0.8471	0.3405	0.3755	0.3736	0.3629	0.3515
FUSCCTNBC328.TT_RNAseq	0.3565	0.3543	0.3394	0.3524	0.3688	0.3622	0.3351	0.3371	0.3752	0.386	0.3578	0.3786	0.3806	0.3606	0.3816	0.3673	0.358	0.3583	0.3619	0.3631	0.3635	0.3421	0.3366	0.3405	0.3431	0.3348	0.3556	0.3238	0.344	0.3507	0.3728	0.3691	0.3408	0.3564	0.3404	0.3849	0.3789	0.3533	0.346	0.3656	0.3669	0.3366	0.3459	0.3657	0.3602	0.3558	0.355	0.3485	0.3515
FUSCCTNBC329.TT_RNAseq	0.3249	0.3526	0.3503	0.3296	0.3283	0.3073	0.2852	0.2974	0.3465	0.3496	0.3669	0.3459	0.339	0.3128	0.3407	0.3361	0.3368	0.3579	0.3408	0.3095	0.3404	0.305	0.3053	0.3567	0.3164	0.2933	0.3377	0.3037	0.3444	0.3117	0.3456	0.3219	0.3048	0.3139	0.3041	0.3443	0.3429	0.321	0.3286	0.3207	0.3449	0.3308	0.3292	0.3221	0.3214	0.3303	0.3563	0.3531	0.3298
FUSCCTNBC330.TT_RNAseq	0.3665	0.3378	0.3328	0.3485	0.3363	0.3243	0.3234	0.3164	0.3648	0.3654	0.3375	0.3316	0.3616	0.3321	0.3418	0.3515	0.3436	0.3379	0.3434	0.3438	0.3068	0.2795	0.3147	0.3417	0.3199	0.353	0.3545	0.3223	0.3225	0.3472	0.3383	0.329	0.3301	0.3286	0.32	0.322	0.3378	0.3271	0.3516	0.318	0.3575	0.3479	0.3584	0.3369	0.3166	0.3694	0.3549	0.3572	0.3272
FUSCCTNBC332.TT_RNAseq	0.369	0.3414	0.3231	0.3476	0.3417	0.3461	0.3194	0.3157	0.3621	0.3681	0.3579	0.3386	0.3588	0.3394	0.3533	0.3768	0.3628	0.3593	0.354	0.3518	0.3408	0.3153	0.3377	0.3621	0.3343	0.3411	0.3531	0.3149	0.3263	0.3348	0.3443	0.3405	0.3368	0.3512	0.3242	0.3659	0.3659	0.3405	0.3381	0.3427	0.3678	0.3542	0.3541	0.3331	0.3475	0.3438	0.3576	0.3394	0.3487
FUSCCTNBC333.TT_RNAseq	0.3571	0.3417	0.3402	0.3533	0.3569	0.3415	0.2877	0.2832	0.3537	0.3555	0.3591	0.3625	0.3608	0.325	0.335	0.3563	0.3422	0.3259	0.3484	0.3263	0.3277	0.3102	0.3207	0.3501	0.3167	0.3401	0.3238	0.3049	0.3518	0.3648	0.3681	0.347	0.3096	0.3538	0.3544	0.3618	0.3365	0.33	0.3477	0.3251	0.3395	0.333	0.3327	0.3309	0.3472	0.3508	0.3554	0.3411	0.3265
FUSCCTNBC334.PT_RNAseq	0.3766	0.3681	0.3479	0.3488	0.3584	0.3547	0.3064	0.3375	0.3661	0.366	0.3533	0.343	0.3529	0.3274	0.3431	0.3722	0.3608	0.3291	0.3638	0.3586	0.361	0.3262	0.3294	0.3331	0.3186	0.3322	0.341	0.3377	0.3292	0.3214	0.3412	0.3384	0.3381	0.3609	0.3459	0.3495	0.3637	0.3404	0.3264	0.3366	0.3428	0.3299	0.338	0.3297	0.3459	0.3679	0.3704	0.3591	0.3324
FUSCCTNBC334.TT_RNAseq	0.3681	0.3771	0.3612	0.3411	0.3586	0.3426	0.3144	0.3223	0.3657	0.3666	0.3552	0.3415	0.3625	0.3283	0.3475	0.379	0.3676	0.3321	0.3629	0.3698	0.3592	0.3215	0.3387	0.341	0.3213	0.3254	0.3258	0.3278	0.3307	0.3395	0.3455	0.3348	0.3458	0.3543	0.3321	0.3442	0.3781	0.358	0.3202	0.3394	0.336	0.3188	0.3467	0.3366	0.3504	0.356	0.3672	0.3599	0.3317
FUSCCTNBC335.PT_RNAseq	0.3604	0.3656	0.3557	0.3671	0.3547	0.3512	0.2998	0.3236	0.3673	0.3661	0.3435	0.347	0.3606	0.3229	0.3586	0.374	0.374	0.3366	0.3584	0.3445	0.3616	0.3481	0.3489	0.3507	0.3185	0.3514	0.3541	0.3126	0.3731	0.3711	0.3654	0.3439	0.344	0.3684	0.3599	0.3656	0.3432	0.3345	0.3288	0.3218	0.3722	0.3547	0.331	0.3257	0.3434	0.359	0.3623	0.3602	0.3667
FUSCCTNBC335.TT_RNAseq	0.3608	0.3521	0.3392	0.3501	0.3261	0.3169	0.294	0.3335	0.3527	0.3474	0.3279	0.3496	0.3444	0.3086	0.3446	0.3677	0.3609	0.3362	0.3435	0.3269	0.3573	0.3446	0.3444	0.3507	0.3046	0.3254	0.333	0.2969	0.3545	0.3478	0.3536	0.3311	0.3375	0.3479	0.3422	0.3667	0.3313	0.3229	0.3172	0.3205	0.3452	0.3249	0.3133	0.3283	0.3309	0.3342	0.349	0.343	0.3516
FUSCCTNBC337.TT_RNAseq	0.3495	0.3495	0.3335	0.374	0.3636	0.3447	0.3226	0.3253	0.362	0.3555	0.3511	0.3549	0.3751	0.3482	0.3404	0.3777	0.3827	0.362	0.373	0.3579	0.3706	0.3416	0.3479	0.3472	0.3304	0.3142	0.3536	0.3453	0.3194	0.3483	0.3805	0.364	0.3375	0.3481	0.3405	0.362	0.3732	0.3471	0.3503	0.3554	0.3654	0.3464	0.3494	0.3259	0.3398	0.3641	0.3599	0.3555	0.3753
FUSCCTNBC339.TT_RNAseq	0.3496	0.3449	0.3321	0.3401	0.3468	0.3437	0.3009	0.3171	0.3599	0.3593	0.3501	0.3402	0.3642	0.3443	0.3541	0.3564	0.3684	0.3089	0.3471	0.3602	0.3309	0.3087	0.3589	0.3307	0.313	0.3419	0.3779	0.3372	0.2982	0.3263	0.3476	0.3037	0.3381	0.3428	0.3274	0.3365	0.3581	0.3418	0.3281	0.3338	0.3683	0.3431	0.3317	0.3392	0.3402	0.3459	0.3392	0.3384	0.3326
FUSCCTNBC340.TT_RNAseq	0.3585	0.3288	0.3366	0.346	0.3458	0.3391	0.3061	0.2848	0.3467	0.3562	0.3227	0.3263	0.3553	0.3362	0.3787	0.3515	0.3452	0.3268	0.3525	0.3422	0.3207	0.2949	0.3414	0.3374	0.3048	0.3254	0.3145	0.3045	0.3163	0.3403	0.3434	0.3359	0.3456	0.3415	0.341	0.3317	0.3568	0.3262	0.3251	0.3168	0.3467	0.3182	0.3315	0.3363	0.3323	0.3418	0.3371	0.3377	0.3187
FUSCCTNBC341.TT_RNAseq	0.3567	0.3532	0.3364	0.357	0.3642	0.355	0.2934	0.3189	0.3924	0.3902	0.3717	0.3525	0.3714	0.3289	0.3509	0.377	0.3709	0.3264	0.3622	0.3476	0.3415	0.304	0.3326	0.3518	0.3271	0.3208	0.3433	0.3298	0.3558	0.3519	0.3501	0.3564	0.3265	0.3568	0.3508	0.3592	0.3502	0.3203	0.3309	0.3404	0.3725	0.3479	0.3393	0.3565	0.3271	0.3612	0.3602	0.3487	0.3378
FUSCCTNBC343.PT_RNAseq	0.3582	0.3861	0.3627	0.3532	0.3627	0.333	0.3189	0.3381	0.3674	0.3662	0.3533	0.3773	0.3735	0.3513	0.347	0.3696	0.3592	0.3544	0.3678	0.3671	0.3619	0.325	0.355	0.3664	0.3278	0.3528	0.3521	0.3268	0.3413	0.3643	0.3743	0.3706	0.3267	0.3642	0.3412	0.3532	0.3907	0.3593	0.3568	0.3483	0.3865	0.3508	0.3388	0.3427	0.3408	0.3771	0.3842	0.3652	0.374
FUSCCTNBC343.TT_RNAseq	0.3688	0.3752	0.3529	0.3592	0.347	0.3353	0.322	0.3365	0.3627	0.3603	0.3543	0.3791	0.3658	0.3482	0.3567	0.3649	0.3451	0.3506	0.3591	0.368	0.3607	0.3278	0.3545	0.359	0.336	0.3546	0.3637	0.3298	0.3426	0.3656	0.3784	0.3699	0.3291	0.3578	0.3406	0.3668	0.3833	0.3698	0.3599	0.3398	0.378	0.3496	0.3441	0.3398	0.3645	0.3669	0.381	0.3666	0.3822
FUSCCTNBC344.TT_RNAseq	0.3567	0.3447	0.3291	0.3438	0.377	0.3556	0.3238	0.3119	0.3531	0.3604	0.3466	0.3536	0.3843	0.3577	0.3556	0.3824	0.3798	0.3509	0.3649	0.3649	0.3593	0.3329	0.3708	0.3426	0.327	0.34	0.3553	0.3297	0.3409	0.3638	0.3443	0.3686	0.3318	0.3505	0.3485	0.3525	0.3716	0.3555	0.3569	0.3559	0.3651	0.3464	0.3479	0.3575	0.3393	0.3678	0.3817	0.3657	0.3651
FUSCCTNBC345.TT_RNAseq	0.3382	0.3434	0.3434	0.32	0.3497	0.3417	0.3056	0.3189	0.3447	0.3313	0.3552	0.3352	0.3525	0.3238	0.3334	0.3664	0.3547	0.3323	0.3318	0.3356	0.3334	0.2983	0.3234	0.3408	0.3219	0.3324	0.3394	0.2986	0.3223	0.3421	0.3325	0.3242	0.326	0.3286	0.3119	0.3312	0.3451	0.3429	0.3192	0.315	0.3539	0.3312	0.33	0.3273	0.3302	0.3252	0.3388	0.3285	0.3258
FUSCCTNBC348.PT_RNAseq	0.3505	0.3821	0.3599	0.3261	0.3594	0.3564	0.3072	0.3416	0.3592	0.3608	0.3391	0.356	0.3561	0.3302	0.3558	0.3872	0.3856	0.3356	0.3514	0.3561	0.3294	0.3145	0.3386	0.3234	0.3213	0.3417	0.3715	0.3224	0.3127	0.3483	0.357	0.3381	0.348	0.3686	0.3627	0.3367	0.3851	0.3533	0.3279	0.33	0.3383	0.3332	0.3446	0.3509	0.3236	0.3734	0.3665	0.341	0.3816
FUSCCTNBC348.TT_RNAseq	0.3452	0.367	0.354	0.3192	0.3496	0.3441	0.3028	0.3384	0.352	0.3525	0.3352	0.3592	0.3463	0.3225	0.3494	0.3767	0.3701	0.3177	0.3414	0.3423	0.318	0.3015	0.3423	0.3139	0.3161	0.3344	0.3514	0.3138	0.3055	0.3411	0.3455	0.3362	0.3323	0.362	0.3502	0.3195	0.3785	0.3564	0.3288	0.319	0.3331	0.32	0.3352	0.3429	0.3083	0.3568	0.3543	0.3504	0.3607
FUSCCTNBC351.PT_RNAseq	0.354	0.3576	0.3452	0.3485	0.3531	0.343	0.3122	0.3284	0.3639	0.3672	0.3674	0.3283	0.3582	0.3355	0.3395	0.3682	0.3616	0.3419	0.3629	0.3599	0.3308	0.3093	0.3362	0.3453	0.3328	0.3441	0.3633	0.3309	0.3269	0.3579	0.3379	0.3372	0.3458	0.3258	0.3104	0.3474	0.3498	0.3166	0.3448	0.3638	0.3516	0.3349	0.3581	0.3382	0.3385	0.3512	0.3792	0.366	0.3327
FUSCCTNBC351.TT_RNAseq	0.3481	0.3299	0.3238	0.3219	0.3409	0.3354	0.3024	0.3272	0.3408	0.3462	0.3226	0.3361	0.3465	0.3173	0.3308	0.3636	0.3619	0.3518	0.3108	0.348	0.3422	0.3135	0.3421	0.3206	0.3198	0.32	0.3451	0.3167	0.341	0.3213	0.3502	0.3205	0.3315	0.3301	0.3203	0.339	0.3426	0.3297	0.3316	0.3409	0.3449	0.3165	0.3144	0.3263	0.3427	0.3433	0.3358	0.3267	0.3609
FUSCCTNBC352.TT_RNAseq	0.3318	0.3503	0.3435	0.3681	0.3547	0.362	0.2962	0.3212	0.3532	0.3531	0.3619	0.3364	0.3423	0.3311	0.3549	0.3433	0.3394	0.3243	0.3288	0.3441	0.3323	0.3	0.3286	0.3614	0.3393	0.3387	0.3457	0.333	0.3565	0.339	0.3532	0.3251	0.3532	0.3579	0.3505	0.3666	0.3428	0.3233	0.3235	0.3412	0.3517	0.3373	0.3451	0.3385	0.3115	0.3568	0.3445	0.3442	0.3623
FUSCCTNBC354.TT_RNAseq	0.3477	0.3523	0.3468	0.3471	0.3788	0.3769	0.3103	0.3189	0.3835	0.3765	0.3436	0.3644	0.3378	0.3116	0.3354	0.3657	0.3491	0.3323	0.3458	0.3709	0.3412	0.3223	0.3505	0.3395	0.318	0.3375	0.3423	0.3221	0.3502	0.353	0.3343	0.3574	0.3469	0.3435	0.3354	0.3519	0.3535	0.3297	0.3364	0.3472	0.3736	0.3542	0.3565	0.3458	0.3396	0.3944	0.3861	0.3664	0.362
FUSCCTNBC356.TT_RNAseq	0.3535	0.3599	0.3553	0.3392	0.3368	0.3444	0.2926	0.3237	0.3662	0.3606	0.365	0.3688	0.3691	0.3452	0.3366	0.357	0.3574	0.3231	0.3681	0.3482	0.3435	0.3217	0.3283	0.3426	0.3193	0.3181	0.3461	0.323	0.3173	0.356	0.347	0.3325	0.323	0.3625	0.3528	0.357	0.3409	0.3283	0.3303	0.3181	0.3728	0.3527	0.3489	0.3364	0.3373	0.3422	0.3641	0.3576	0.3517
FUSCCTNBC357.TT_RNAseq	0.3459	0.3501	0.3547	0.3521	0.3765	0.374	0.3165	0.319	0.3848	0.3776	0.3416	0.3667	0.3485	0.3099	0.3383	0.3736	0.3627	0.3323	0.3599	0.3626	0.3392	0.3252	0.3454	0.3421	0.3118	0.3389	0.3405	0.3266	0.3495	0.3489	0.3456	0.3545	0.3459	0.3414	0.332	0.355	0.3571	0.3377	0.3479	0.3548	0.3764	0.3561	0.3607	0.3469	0.3475	0.3932	0.383	0.3661	0.362
FUSCCTNBC359.TT_RNAseq	0.3436	0.3074	0.3154	0.3326	0.3426	0.338	0.2619	0.3062	0.3652	0.3603	0.3443	0.3395	0.3215	0.3133	0.338	0.3598	0.3528	0.3206	0.3392	0.3451	0.3308	0.3149	0.3126	0.3477	0.3289	0.3107	0.3125	0.2756	0.31	0.3287	0.3284	0.3345	0.3279	0.3465	0.34	0.3669	0.3101	0.2896	0.3233	0.2984	0.3563	0.3396	0.3377	0.3294	0.3333	0.3635	0.3415	0.3322	0.3439
FUSCCTNBC360.PT_RNAseq	0.3711	0.3697	0.359	0.3728	0.3895	0.3761	0.3248	0.3299	0.3688	0.3675	0.3674	0.3584	0.402	0.3835	0.3445	0.4042	0.3907	0.3354	0.3622	0.3882	0.3641	0.3398	0.3636	0.346	0.3387	0.3387	0.3759	0.3507	0.3445	0.3645	0.3737	0.3593	0.3386	0.3854	0.3614	0.3867	0.3826	0.3608	0.3594	0.3522	0.3604	0.3339	0.3707	0.3629	0.3563	0.3855	0.3892	0.364	0.3725
FUSCCTNBC360.TT_RNAseq	0.3649	0.3634	0.3528	0.3689	0.359	0.3425	0.3155	0.3407	0.3863	0.3819	0.3787	0.3724	0.3589	0.3485	0.3745	0.3915	0.3905	0.3592	0.3839	0.3818	0.3599	0.3505	0.3462	0.3711	0.3378	0.3653	0.3628	0.3657	0.3396	0.367	0.3616	0.369	0.3453	0.3742	0.3616	0.3744	0.3736	0.3465	0.3315	0.3592	0.383	0.3718	0.365	0.3465	0.3418	0.3719	0.3876	0.3674	0.3555
FUSCCTNBC367.TT_RNAseq	0.3292	0.3473	0.3479	0.3673	0.3521	0.3439	0.3221	0.3241	0.3742	0.3717	0.3599	0.3749	0.3706	0.3482	0.3608	0.3851	0.3778	0.3429	0.3448	0.3454	0.3578	0.3159	0.3496	0.3664	0.3285	0.3411	0.3577	0.3283	0.3303	0.3622	0.343	0.3476	0.3586	0.3576	0.364	0.3427	0.3733	0.3444	0.3466	0.334	0.3507	0.3357	0.3574	0.3368	0.3199	0.3498	0.3533	0.3571	0.3564
FUSCCTNBC368.TT_RNAseq	0.3799	0.3393	0.3432	0.3672	0.361	0.3436	0.2859	0.302	0.3858	0.3736	0.3644	0.3743	0.3562	0.3178	0.3448	0.3679	0.3678	0.3426	0.348	0.3544	0.3422	0.3158	0.3433	0.342	0.3479	0.3289	0.3289	0.3145	0.3373	0.3498	0.3436	0.351	0.3419	0.3592	0.3471	0.3575	0.3578	0.3434	0.3393	0.3556	0.3595	0.3441	0.3615	0.3358	0.3347	0.3485	0.3611	0.3537	0.3536
FUSCCTNBC370.PT_RNAseq	0.359	0.3744	0.3578	0.3324	0.3526	0.3552	0.3073	0.3346	0.3739	0.3581	0.3537	0.3535	0.3707	0.3487	0.3251	0.3717	0.3683	0.3396	0.3561	0.3711	0.3498	0.3136	0.3481	0.36	0.3389	0.3373	0.3476	0.3249	0.3445	0.3474	0.3543	0.3829	0.3315	0.3534	0.3417	0.3719	0.377	0.3727	0.3608	0.3636	0.3676	0.3466	0.3492	0.3455	0.3584	0.3709	0.3842	0.3583	0.3455
FUSCCTNBC370.TT_RNAseq	0.3557	0.3528	0.3514	0.3282	0.3559	0.3568	0.3161	0.3478	0.3724	0.3681	0.3456	0.3532	0.3838	0.3578	0.3369	0.3784	0.3685	0.336	0.3622	0.3692	0.3492	0.3103	0.3502	0.3509	0.3382	0.3371	0.3489	0.3262	0.3338	0.3425	0.3628	0.3681	0.3327	0.3532	0.3388	0.377	0.3953	0.3866	0.3555	0.3523	0.3748	0.3615	0.3386	0.362	0.3471	0.3726	0.3816	0.3585	0.3537
FUSCCTNBC374.PT_RNAseq	0.3557	0.3491	0.3337	0.3489	0.3542	0.3362	0.2829	0.3278	0.3576	0.3613	0.3419	0.3583	0.3777	0.3498	0.3576	0.3637	0.3497	0.3487	0.3794	0.3381	0.3424	0.3121	0.36	0.3363	0.3111	0.3523	0.345	0.3329	0.3274	0.3557	0.3707	0.3625	0.3425	0.3388	0.34	0.3606	0.3616	0.3406	0.3425	0.3324	0.3692	0.3509	0.3447	0.3301	0.3326	0.3572	0.3868	0.3737	0.3714
FUSCCTNBC374.TT_RNAseq	0.3403	0.3473	0.3436	0.3477	0.3643	0.3449	0.3032	0.3388	0.357	0.3571	0.3423	0.3549	0.3776	0.346	0.3368	0.373	0.3622	0.3564	0.3677	0.341	0.3354	0.3087	0.3512	0.3361	0.3013	0.3531	0.3569	0.3397	0.3265	0.3589	0.3578	0.3608	0.352	0.3351	0.3331	0.3627	0.3553	0.3359	0.3419	0.3336	0.3729	0.3441	0.3361	0.3263	0.3297	0.3589	0.394	0.3699	0.3634
FUSCCTNBC376.TT_RNAseq	0.3327	0.3486	0.3416	0.3352	0.3387	0.3397	0.3167	0.3258	0.3534	0.3556	0.3203	0.3305	0.3383	0.3101	0.3474	0.3816	0.3722	0.334	0.3307	0.3491	0.3403	0.3171	0.3009	0.3545	0.309	0.2932	0.3345	0.3073	0.3122	0.3433	0.3424	0.3571	0.3606	0.3135	0.3152	0.3234	0.3283	0.3118	0.332	0.3486	0.3505	0.3324	0.343	0.3129	0.3371	0.3551	0.3415	0.3439	0.3379
FUSCCTNBC380.PT_RNAseq	0.3606	0.3557	0.3328	0.3372	0.3655	0.347	0.3121	0.3254	0.3404	0.3424	0.3425	0.3503	0.3806	0.3562	0.3588	0.375	0.3688	0.3587	0.366	0.3541	0.3509	0.3234	0.3627	0.3535	0.3315	0.3498	0.3527	0.3249	0.3418	0.368	0.36	0.3536	0.3214	0.3536	0.3428	0.361	0.3652	0.3442	0.3254	0.3397	0.3728	0.3615	0.3468	0.3516	0.3416	0.3829	0.3634	0.3651	0.3655
FUSCCTNBC380.TT_RNAseq	0.3436	0.3404	0.3279	0.3264	0.3389	0.3405	0.2883	0.321	0.3249	0.3298	0.3184	0.3398	0.3687	0.3465	0.3473	0.3456	0.3559	0.3504	0.3457	0.3424	0.353	0.3219	0.3371	0.331	0.3125	0.3393	0.339	0.3176	0.3429	0.3474	0.3465	0.3502	0.3099	0.3468	0.3398	0.353	0.3586	0.3372	0.327	0.3335	0.3631	0.3396	0.3214	0.3369	0.3284	0.3741	0.364	0.366	0.3476
FUSCCTNBC383.TT_RNAseq	0.3611	0.3556	0.3511	0.3425	0.3542	0.3463	0.3145	0.3202	0.3397	0.345	0.3707	0.3465	0.3764	0.3548	0.3542	0.3693	0.3617	0.3472	0.3614	0.334	0.3588	0.3419	0.3416	0.3303	0.3417	0.3228	0.3496	0.3349	0.3496	0.3588	0.3526	0.3671	0.3485	0.3503	0.3514	0.3574	0.3653	0.3562	0.3397	0.3306	0.3488	0.3294	0.3302	0.3595	0.3386	0.3664	0.3585	0.3455	0.3383
FUSCCTNBC384.PT_RNAseq	0.3307	0.3624	0.3481	0.3581	0.3608	0.3521	0.2933	0.3304	0.3721	0.3668	0.3588	0.3802	0.3819	0.3562	0.3541	0.3649	0.3649	0.361	0.3525	0.3647	0.3552	0.3463	0.3662	0.3575	0.3128	0.3564	0.3642	0.3447	0.3516	0.3547	0.3766	0.3672	0.3772	0.3447	0.3343	0.3659	0.3647	0.3518	0.3708	0.3599	0.3783	0.3598	0.3474	0.3229	0.3434	0.3727	0.358	0.3474	0.3509
FUSCCTNBC384.TT_RNAseq	0.3305	0.3586	0.3549	0.3646	0.3641	0.3534	0.2964	0.321	0.3689	0.3557	0.3624	0.3779	0.3732	0.3511	0.3384	0.3606	0.3553	0.3645	0.3486	0.3625	0.3508	0.336	0.3601	0.3655	0.3188	0.348	0.3656	0.3421	0.349	0.3451	0.3708	0.3662	0.3652	0.3337	0.3232	0.362	0.3554	0.343	0.3675	0.3574	0.3693	0.3478	0.3454	0.3308	0.3447	0.3739	0.3611	0.3497	0.3476
FUSCCTNBC385.TT_RNAseq	0.3856	0.3528	0.3373	0.3219	0.3505	0.335	0.2909	0.3053	0.3814	0.3746	0.3475	0.3403	0.3498	0.3217	0.3245	0.3602	0.3553	0.3295	0.3251	0.3749	0.3342	0.3129	0.3371	0.3537	0.3371	0.3284	0.3339	0.3229	0.325	0.3489	0.3565	0.3401	0.3073	0.343	0.3411	0.345	0.3454	0.3218	0.3468	0.3378	0.3494	0.3338	0.3336	0.3426	0.3416	0.3582	0.349	0.3467	0.3237
FUSCCTNBC387.TT_RNAseq	0.362	0.327	0.3209	0.3212	0.3354	0.3364	0.2881	0.298	0.352	0.355	0.3606	0.3471	0.3401	0.3138	0.3583	0.3623	0.3552	0.3297	0.3537	0.3345	0.3265	0.3164	0.3547	0.3353	0.3279	0.3398	0.3119	0.2944	0.3106	0.3523	0.3225	0.3458	0.3223	0.345	0.3341	0.3487	0.3415	0.3315	0.3285	0.3366	0.3455	0.3266	0.3475	0.3332	0.3249	0.3331	0.3364	0.3289	0.3285
FUSCCTNBC388.TT_RNAseq	0.3466	0.3285	0.3301	0.331	0.3465	0.3292	0.2743	0.319	0.3475	0.3478	0.3397	0.3295	0.3481	0.3156	0.3427	0.3425	0.3437	0.3368	0.355	0.3402	0.3519	0.3377	0.3283	0.3209	0.322	0.3361	0.3317	0.3175	0.3191	0.3447	0.3395	0.3075	0.3225	0.3502	0.3462	0.3454	0.345	0.3322	0.3269	0.3326	0.3418	0.3171	0.3219	0.3209	0.3386	0.3475	0.3154	0.3075	0.3243
FUSCCTNBC389.TT_RNAseq	0.3355	0.3566	0.3411	0.3294	0.3538	0.3502	0.3011	0.3208	0.3574	0.3528	0.3483	0.3519	0.3766	0.3449	0.3029	0.349	0.3521	0.3052	0.3457	0.3441	0.3482	0.3266	0.3425	0.3457	0.3249	0.3156	0.3407	0.3238	0.3366	0.3336	0.3554	0.3445	0.3091	0.3358	0.3338	0.3214	0.3673	0.3516	0.3242	0.3368	0.3435	0.3198	0.3187	0.326	0.3463	0.3662	0.3488	0.3329	0.3398
FUSCCTNBC391.TT_RNAseq	0.3458	0.3559	0.3244	0.3534	0.3606	0.3512	0.3043	0.3245	0.361	0.3584	0.3523	0.3561	0.3623	0.3324	0.3455	0.3554	0.3441	0.3506	0.3563	0.3271	0.346	0.3268	0.3398	0.3616	0.3336	0.3364	0.3513	0.3278	0.3603	0.3409	0.3614	0.347	0.3226	0.351	0.3559	0.3486	0.3772	0.3521	0.3467	0.3405	0.3789	0.3564	0.3404	0.3295	0.365	0.359	0.3559	0.3467	0.3692
FUSCCTNBC392.TT_RNAseq	0.3537	0.3403	0.3265	0.3364	0.3719	0.356	0.2898	0.324	0.3694	0.3609	0.3513	0.3511	0.3504	0.3279	0.3438	0.3443	0.3372	0.31	0.352	0.3427	0.3224	0.309	0.325	0.3422	0.3173	0.3216	0.3484	0.3371	0.3313	0.3394	0.3507	0.3492	0.3074	0.3504	0.3373	0.3452	0.353	0.3301	0.3293	0.3265	0.3526	0.3356	0.3489	0.3328	0.3464	0.3356	0.3373	0.3329	0.3408
FUSCCTNBC393.TT_RNAseq	0.33	0.3381	0.3299	0.3227	0.3503	0.3401	0.3033	0.3142	0.3349	0.3319	0.3646	0.3399	0.3446	0.3277	0.3151	0.3568	0.357	0.3129	0.3417	0.3598	0.3309	0.3103	0.3293	0.3243	0.2978	0.3417	0.332	0.3097	0.3318	0.3456	0.3131	0.3284	0.3324	0.3375	0.3238	0.3527	0.3604	0.3575	0.3231	0.2994	0.3417	0.3265	0.3311	0.3311	0.3441	0.3136	0.3187	0.3144	0.3441
FUSCCTNBC394.TT_RNAseq	0.3627	0.3406	0.3258	0.341	0.3764	0.361	0.3098	0.3159	0.352	0.3554	0.3554	0.3717	0.3532	0.3202	0.3567	0.367	0.3582	0.3344	0.3615	0.3533	0.3338	0.3189	0.3444	0.3616	0.3432	0.3223	0.3448	0.3285	0.3236	0.3464	0.3635	0.3586	0.3633	0.357	0.3467	0.3481	0.3744	0.3511	0.332	0.3348	0.3583	0.3364	0.3499	0.3369	0.3437	0.3787	0.3247	0.316	0.3446
FUSCCTNBC397.TT_RNAseq	0.311	0.3469	0.3447	0.339	0.3358	0.3256	0.3	0.3112	0.3613	0.3567	0.3465	0.3404	0.348	0.3157	0.3235	0.3664	0.3612	0.3261	0.3524	0.3251	0.3335	0.3031	0.3099	0.3477	0.3056	0.3361	0.3315	0.298	0.3249	0.3547	0.3394	0.346	0.3296	0.3337	0.3179	0.3323	0.3354	0.319	0.302	0.3334	0.3594	0.3274	0.3318	0.3197	0.3325	0.3301	0.3658	0.3626	0.3325
FUSCCTNBC398.TT_RNAseq	0.3325	0.3427	0.3302	0.3402	0.3462	0.3287	0.2738	0.3155	0.3504	0.3548	0.3353	0.3505	0.3605	0.3451	0.3322	0.3385	0.3337	0.3373	0.3595	0.3458	0.3549	0.3201	0.3519	0.364	0.318	0.3208	0.3484	0.3176	0.3233	0.3473	0.3393	0.3397	0.3435	0.3421	0.3287	0.3473	0.3501	0.328	0.3225	0.3191	0.3562	0.3341	0.3262	0.3478	0.3458	0.3392	0.3722	0.3613	0.3524
FUSCCTNBC399.TT_RNAseq	0.385	0.363	0.3567	0.3618	0.3547	0.3488	0.3209	0.3483	0.3637	0.3686	0.3517	0.3613	0.3617	0.3405	0.3551	0.3796	0.3755	0.3349	0.3481	0.3433	0.3378	0.3209	0.3456	0.3501	0.3267	0.3388	0.3684	0.3444	0.3455	0.3477	0.3699	0.3527	0.3315	0.3607	0.345	0.3425	0.3556	0.3389	0.3326	0.3449	0.3925	0.368	0.3698	0.3558	0.3758	0.3541	0.3398	0.3381	0.3711
FUSCCTNBC400.TT_RNAseq	0.366	0.3365	0.3398	0.3195	0.3536	0.3419	0.3044	0.3183	0.3468	0.3471	0.358	0.3497	0.3515	0.3064	0.3524	0.3326	0.3236	0.3277	0.3705	0.3344	0.3516	0.3002	0.3453	0.3411	0.3351	0.3446	0.3352	0.298	0.314	0.3401	0.3381	0.3475	0.3281	0.337	0.3285	0.348	0.3518	0.3319	0.345	0.3252	0.3403	0.3147	0.3241	0.3151	0.3473	0.3578	0.3413	0.3285	0.3661
FUSCCTNBC403.TT_RNAseq	0.348	0.3413	0.3125	0.362	0.375	0.3618	0.302	0.3493	0.3656	0.3572	0.3389	0.346	0.3507	0.3294	0.3334	0.3538	0.3474	0.3495	0.3518	0.3692	0.3418	0.3073	0.3778	0.3694	0.3291	0.3105	0.3658	0.3477	0.3183	0.3262	0.3474	0.3465	0.329	0.3528	0.3308	0.3653	0.3657	0.3369	0.346	0.3519	0.3644	0.3445	0.332	0.3078	0.321	0.3734	0.3666	0.3497	0.3456
FUSCCTNBC404.TT_RNAseq	0.3725	0.3389	0.3222	0.3377	0.3577	0.3592	0.2949	0.339	0.3601	0.3528	0.3396	0.3443	0.3486	0.3327	0.3391	0.3703	0.3506	0.3292	0.3498	0.3223	0.3312	0.3163	0.3301	0.3323	0.309	0.3532	0.3522	0.322	0.3403	0.3401	0.3524	0.3588	0.3303	0.3657	0.3437	0.3609	0.349	0.3258	0.3414	0.3243	0.3823	0.3554	0.342	0.3284	0.3103	0.3779	0.3993	0.3889	0.354
FUSCCTNBC405.TT_RNAseq	0.3677	0.3526	0.3386	0.3436	0.3755	0.3662	0.309	0.3175	0.3719	0.3685	0.3589	0.3591	0.3499	0.3198	0.36	0.3871	0.3702	0.3299	0.3477	0.364	0.354	0.3473	0.3606	0.3426	0.3126	0.3325	0.3591	0.3332	0.3684	0.3577	0.3452	0.3238	0.3366	0.3709	0.36	0.3762	0.3429	0.3252	0.3425	0.3674	0.3634	0.3513	0.3312	0.3525	0.3369	0.367	0.3631	0.3725	0.3608
FUSCCTNBC406.TT_RNAseq	0.3518	0.3258	0.3092	0.3249	0.3497	0.3489	0.2883	0.302	0.3497	0.3493	0.3502	0.3476	0.3303	0.3044	0.3188	0.3441	0.3382	0.318	0.3242	0.3357	0.2882	0.2615	0.3185	0.321	0.2997	0.316	0.3295	0.3112	0.3072	0.3441	0.3445	0.3112	0.3057	0.3357	0.3166	0.3355	0.3239	0.311	0.333	0.345	0.3365	0.3187	0.333	0.3117	0.3078	0.3531	0.3393	0.3385	0.3358
FUSCCTNBC412.TT_RNAseq	0.3472	0.3342	0.3216	0.3617	0.3266	0.3271	0.3079	0.3113	0.3441	0.348	0.3211	0.3383	0.3587	0.3296	0.3286	0.365	0.3489	0.3004	0.3423	0.3252	0.3279	0.308	0.3408	0.3444	0.3025	0.3308	0.3439	0.318	0.3232	0.337	0.325	0.3507	0.3418	0.3466	0.3651	0.345	0.348	0.3354	0.3223	0.3194	0.3404	0.3223	0.3317	0.3153	0.325	0.368	0.3262	0.318	0.3305
FUSCCTNBC413.TT_RNAseq	0.3367	0.3268	0.3079	0.3247	0.3431	0.3235	0.3026	0.3237	0.3528	0.3535	0.3424	0.337	0.3524	0.3191	0.3313	0.336	0.3312	0.3298	0.3399	0.3255	0.3181	0.3104	0.3383	0.3234	0.3141	0.3178	0.3392	0.3125	0.3126	0.3223	0.3378	0.3404	0.3125	0.3423	0.3286	0.3335	0.3392	0.3132	0.3419	0.3273	0.3559	0.3309	0.3351	0.2979	0.3292	0.364	0.3571	0.3393	0.3345
FUSCCTNBC414.TT_RNAseq	0.3559	0.3641	0.3501	0.3349	0.3603	0.3373	0.2897	0.3274	0.3729	0.362	0.3379	0.3533	0.363	0.3417	0.3459	0.3598	0.3593	0.3584	0.3623	0.3623	0.3388	0.3172	0.3322	0.3503	0.3461	0.3097	0.3664	0.3446	0.3494	0.3213	0.3734	0.3466	0.3562	0.3515	0.3409	0.3579	0.3374	0.3079	0.3583	0.3447	0.3564	0.3448	0.3316	0.3281	0.351	0.3501	0.3543	0.3434	0.3595
FUSCCTNBC415.TT_RNAseq	0.3502	0.3497	0.342	0.336	0.3575	0.3395	0.289	0.3303	0.3673	0.3681	0.3463	0.3529	0.3677	0.3373	0.3374	0.3669	0.3626	0.3546	0.3552	0.3589	0.3499	0.3385	0.3337	0.3638	0.3324	0.3316	0.3395	0.3178	0.3396	0.345	0.369	0.3502	0.3504	0.3539	0.3427	0.3776	0.3651	0.329	0.3207	0.3363	0.3575	0.3349	0.3282	0.3158	0.3483	0.3679	0.3528	0.3391	0.3467
FUSCCTNBC416.TT_RNAseq	0.3585	0.3391	0.3255	0.3334	0.3503	0.3361	0.2694	0.3297	0.3762	0.3646	0.3613	0.3541	0.3798	0.3451	0.3458	0.3697	0.3534	0.354	0.3725	0.3507	0.3493	0.3256	0.3528	0.3227	0.2983	0.323	0.357	0.3293	0.3695	0.3704	0.3395	0.3471	0.3384	0.3394	0.3207	0.3494	0.3342	0.3088	0.3408	0.3439	0.3588	0.3443	0.3407	0.3108	0.3487	0.3438	0.3378	0.3205	0.347
FUSCCTNBC418.TT_RNAseq	0.3461	0.3438	0.3373	0.3487	0.3367	0.3288	0.2995	0.3098	0.3441	0.3359	0.3086	0.3406	0.3634	0.336	0.3362	0.3315	0.3357	0.3336	0.3434	0.3373	0.3261	0.3072	0.3374	0.3495	0.31	0.3158	0.3473	0.3344	0.3266	0.3202	0.3274	0.3507	0.3308	0.3359	0.3368	0.343	0.3498	0.3163	0.3359	0.3265	0.3551	0.3424	0.3403	0.3285	0.3376	0.3452	0.3479	0.34	0.3378
FUSCCTNBC420.TT_RNAseq	0.3824	0.3356	0.3365	0.3592	0.3902	0.3739	0.3331	0.3434	0.3689	0.3625	0.3666	0.3693	0.3803	0.3596	0.35	0.3831	0.3774	0.3566	0.3796	0.3729	0.3471	0.3299	0.3701	0.3574	0.3568	0.3727	0.3563	0.3375	0.3613	0.3575	0.3636	0.3839	0.3656	0.3743	0.3608	0.3771	0.3827	0.3578	0.37	0.3359	0.3864	0.3607	0.3762	0.3696	0.358	0.4024	0.3956	0.3813	0.3657
FUSCCTNBC422.TT_RNAseq	0.3389	0.3492	0.343	0.3488	0.3595	0.3545	0.3062	0.3205	0.342	0.3401	0.3468	0.3576	0.3465	0.3428	0.3331	0.3443	0.3252	0.3399	0.3414	0.3443	0.3226	0.3069	0.3271	0.3275	0.3166	0.3179	0.3411	0.3058	0.3363	0.3368	0.3576	0.3299	0.3153	0.3302	0.3334	0.3221	0.3262	0.3058	0.3041	0.3245	0.3502	0.3208	0.3363	0.2966	0.3522	0.3025	0.3598	0.3408	0.3333
FUSCCTNBC423.TT_RNAseq	0.3196	0.3401	0.3232	0.3432	0.3295	0.3146	0.2792	0.3152	0.3464	0.3425	0.3209	0.3413	0.3369	0.3185	0.3266	0.3454	0.3483	0.3434	0.3465	0.3337	0.3347	0.3159	0.3213	0.3462	0.3107	0.3167	0.3298	0.304	0.331	0.3324	0.3329	0.3451	0.3038	0.3467	0.3363	0.3392	0.3283	0.3152	0.311	0.3304	0.3501	0.3244	0.311	0.3112	0.337	0.3123	0.3258	0.3285	0.328
FUSCCTNBC424.TT_RNAseq	0.3526	0.3329	0.3276	0.3465	0.3436	0.3217	0.2928	0.3103	0.3469	0.3405	0.3459	0.3448	0.3493	0.3371	0.3427	0.3501	0.3464	0.3245	0.3384	0.3428	0.3334	0.3015	0.3256	0.3516	0.3095	0.3341	0.32	0.2915	0.3154	0.3388	0.3589	0.3242	0.3268	0.3238	0.3255	0.3427	0.3607	0.3513	0.3549	0.3257	0.3585	0.3407	0.3433	0.3088	0.3217	0.3528	0.3427	0.327	0.3569
FUSCCTNBC425.TT_RNAseq	0.355	0.3686	0.3512	0.3597	0.3693	0.3662	0.3094	0.3268	0.3908	0.379	0.3615	0.373	0.3713	0.3603	0.3516	0.3876	0.3769	0.3361	0.3899	0.3617	0.3802	0.3521	0.3666	0.3476	0.3141	0.3444	0.3642	0.3435	0.3348	0.3603	0.3749	0.3918	0.347	0.3563	0.3574	0.3777	0.3685	0.3547	0.3344	0.3578	0.35	0.3353	0.3487	0.363	0.3338	0.3518	0.3873	0.3648	0.3767
FUSCCTNBC426.TT_RNAseq	0.3205	0.3062	0.2977	0.3056	0.3128	0.304	0.2647	0.2925	0.3537	0.3486	0.3029	0.3337	0.3281	0.2916	0.3032	0.3174	0.3217	0.2926	0.3354	0.2946	0.3304	0.3055	0.3046	0.3226	0.3022	0.2922	0.3125	0.2773	0.3134	0.3035	0.3374	0.3311	0.3144	0.3192	0.3106	0.31	0.3407	0.3315	0.3255	0.3346	0.341	0.3216	0.31	0.3124	0.3295	0.3188	0.3435	0.3401	0.3294
FUSCCTNBC427.TT_RNAseq	0.343	0.3574	0.3368	0.3382	0.3348	0.3149	0.2917	0.3175	0.3619	0.3548	0.3287	0.3439	0.3576	0.3284	0.3444	0.3601	0.3491	0.3202	0.3729	0.3556	0.3314	0.3087	0.3396	0.357	0.3411	0.3106	0.3623	0.3364	0.3165	0.338	0.3293	0.338	0.3505	0.3366	0.3342	0.3394	0.3382	0.3161	0.3307	0.318	0.3656	0.3428	0.3109	0.3163	0.3156	0.3396	0.3507	0.333	0.3408
FUSCCTNBC428.TT_RNAseq	0.353	0.3426	0.3278	0.3472	0.3517	0.3358	0.3086	0.3203	0.3391	0.3514	0.334	0.354	0.352	0.3225	0.3237	0.3651	0.3519	0.3341	0.3314	0.3388	0.3394	0.3276	0.3261	0.342	0.3056	0.3238	0.3374	0.3203	0.3228	0.3544	0.328	0.3376	0.3334	0.3301	0.328	0.3281	0.3469	0.3263	0.3428	0.3456	0.3227	0.3127	0.3319	0.3384	0.3284	0.3469	0.3524	0.3492	0.3495
FUSCCTNBC429.TT_RNAseq	0.3256	0.3475	0.3229	0.3395	0.3374	0.3146	0.3065	0.3274	0.3553	0.365	0.3328	0.3147	0.3495	0.3136	0.3446	0.3679	0.3624	0.3531	0.3486	0.3483	0.34	0.3084	0.3472	0.322	0.3092	0.3239	0.351	0.3243	0.33	0.338	0.3471	0.3472	0.3318	0.3612	0.3451	0.3707	0.3329	0.3322	0.3348	0.3555	0.3577	0.3418	0.3203	0.3504	0.3382	0.3456	0.3631	0.3605	0.3493
FUSCCTNBC430.TT_RNAseq	0.3587	0.3342	0.3357	0.3206	0.3385	0.3255	0.3053	0.304	0.3514	0.3509	0.3516	0.3219	0.3612	0.3392	0.347	0.3624	0.3508	0.3252	0.3566	0.3537	0.3276	0.3106	0.3487	0.3392	0.3358	0.3358	0.3496	0.3114	0.3532	0.3262	0.337	0.3593	0.325	0.3328	0.3293	0.3557	0.3324	0.3101	0.3409	0.3407	0.3433	0.3357	0.344	0.3388	0.3319	0.356	0.3541	0.3345	0.3576
FUSCCTNBC431.TT_RNAseq	0.3492	0.3645	0.3474	0.3341	0.3612	0.3464	0.3102	0.3265	0.3414	0.3455	0.3712	0.3514	0.3549	0.3341	0.3582	0.3747	0.3621	0.3169	0.355	0.3706	0.3384	0.3072	0.3586	0.3415	0.3221	0.3127	0.335	0.3157	0.3267	0.3252	0.3509	0.3366	0.3547	0.347	0.351	0.36	0.3406	0.3256	0.3331	0.3496	0.3438	0.3294	0.3153	0.3312	0.336	0.3479	0.3674	0.3496	0.3705
FUSCCTNBC432.TT_RNAseq	0.3605	0.3568	0.3406	0.3437	0.3365	0.3312	0.3066	0.3207	0.3711	0.3652	0.3311	0.3241	0.3465	0.3256	0.3217	0.3541	0.3476	0.3045	0.3455	0.3289	0.3404	0.3136	0.3228	0.3502	0.3255	0.3405	0.3386	0.329	0.3362	0.3376	0.3216	0.3444	0.3574	0.3648	0.3564	0.3238	0.3214	0.3042	0.3394	0.3287	0.335	0.3271	0.3139	0.3244	0.3406	0.3403	0.3483	0.3296	0.3495
FUSCCTNBC434.TT_RNAseq	0.335	0.3398	0.3292	0.3192	0.3405	0.3406	0.2797	0.3251	0.3414	0.3515	0.3731	0.3464	0.362	0.3327	0.3385	0.3553	0.3732	0.3228	0.3645	0.3399	0.3294	0.2909	0.3381	0.3328	0.3223	0.333	0.3244	0.291	0.2985	0.346	0.344	0.3404	0.3137	0.3553	0.3461	0.3705	0.3608	0.3391	0.3304	0.3542	0.3448	0.331	0.333	0.3476	0.3305	0.3423	0.3493	0.3387	0.34
FUSCCTNBC435.PT_RNAseq	0.3619	0.3586	0.3533	0.3432	0.3739	0.3522	0.3463	0.3333	0.3921	0.3929	0.3601	0.3599	0.379	0.3478	0.3638	0.3767	0.3697	0.3492	0.3667	0.3883	0.3233	0.3022	0.341	0.3461	0.3283	0.3309	0.3686	0.3402	0.3535	0.3605	0.3747	0.3712	0.3594	0.3578	0.3426	0.3552	0.375	0.3542	0.3558	0.3434	0.3863	0.361	0.3493	0.3344	0.3569	0.3721	0.3788	0.3616	0.3789
FUSCCTNBC435.TT_RNAseq	0.355	0.3521	0.3424	0.3457	0.3548	0.3402	0.3318	0.3244	0.3774	0.3803	0.3506	0.3578	0.3666	0.342	0.3579	0.3623	0.3557	0.3491	0.3681	0.3831	0.3221	0.295	0.3398	0.3411	0.3279	0.3229	0.3669	0.3338	0.3396	0.3572	0.3736	0.3515	0.3601	0.3599	0.3437	0.3515	0.3585	0.3431	0.3547	0.3479	0.3684	0.3404	0.3431	0.3242	0.3531	0.367	0.3689	0.3526	0.3632
FUSCCTNBC437.TT_RNAseq	0.3563	0.3406	0.3261	0.3381	0.3412	0.3292	0.295	0.3289	0.3473	0.3489	0.3605	0.3435	0.3527	0.3523	0.3512	0.3656	0.3515	0.3165	0.3393	0.3461	0.3506	0.3226	0.3478	0.3468	0.3391	0.324	0.3513	0.3249	0.3394	0.3329	0.341	0.3457	0.3461	0.3624	0.3383	0.3553	0.3404	0.3272	0.328	0.3452	0.3608	0.3452	0.336	0.318	0.3211	0.3372	0.3214	0.3126	0.3461
FUSCCTNBC438.TT_RNAseq	0.3395	0.3566	0.336	0.3235	0.3248	0.3264	0.2964	0.3118	0.3593	0.3603	0.3209	0.3635	0.3532	0.3238	0.3331	0.3839	0.3718	0.3425	0.3557	0.3552	0.3438	0.3101	0.3118	0.3319	0.3267	0.3034	0.3355	0.3208	0.3278	0.3131	0.3309	0.3567	0.3437	0.3477	0.3413	0.3491	0.351	0.3326	0.3461	0.323	0.3719	0.3453	0.3055	0.3239	0.3099	0.3409	0.3391	0.3332	0.3456
FUSCCTNBC441.PT_RNAseq	0.3804	0.3655	0.3446	0.3549	0.383	0.3732	0.307	0.3385	0.3888	0.382	0.3598	0.3535	0.3746	0.3488	0.3471	0.3775	0.384	0.3477	0.3736	0.3856	0.3772	0.3489	0.3501	0.3487	0.3352	0.3376	0.3469	0.3276	0.3427	0.3744	0.3645	0.3759	0.3408	0.3792	0.3588	0.3936	0.3777	0.3587	0.3451	0.3466	0.3792	0.3585	0.3515	0.3594	0.3564	0.3801	0.3814	0.3539	0.3578
FUSCCTNBC441.TT_RNAseq	0.3854	0.3644	0.3418	0.3708	0.3628	0.346	0.3062	0.3331	0.3759	0.3703	0.3686	0.3494	0.3871	0.3521	0.3464	0.3757	0.3733	0.3469	0.3763	0.3878	0.3653	0.3409	0.3502	0.3495	0.3334	0.3374	0.3472	0.3183	0.3608	0.3702	0.3572	0.3739	0.3454	0.3754	0.3643	0.3848	0.3766	0.3587	0.3411	0.3381	0.3783	0.3625	0.3416	0.36	0.3503	0.3843	0.3785	0.3598	0.3553
FUSCCTNBC442.PT_RNAseq	0.3387	0.3381	0.3236	0.3297	0.3542	0.3515	0.3003	0.3246	0.3542	0.3595	0.3616	0.3448	0.3613	0.3304	0.3318	0.3725	0.3528	0.3412	0.351	0.3421	0.3375	0.3152	0.3493	0.3473	0.3363	0.3268	0.3373	0.3236	0.3251	0.3389	0.3619	0.3525	0.3482	0.3337	0.3225	0.3473	0.3499	0.3319	0.3246	0.3504	0.3622	0.3444	0.3305	0.3109	0.326	0.3341	0.3644	0.3519	0.3449
FUSCCTNBC442.TT_RNAseq	0.3524	0.338	0.3323	0.332	0.3544	0.3571	0.3195	0.3174	0.3612	0.3579	0.3621	0.3543	0.3486	0.3256	0.3237	0.3859	0.3613	0.3417	0.3408	0.3475	0.3322	0.316	0.3429	0.349	0.3413	0.3299	0.3433	0.3313	0.3188	0.3442	0.3647	0.3426	0.3504	0.3333	0.328	0.3567	0.3526	0.334	0.3194	0.342	0.3728	0.3447	0.3245	0.3154	0.3278	0.3394	0.3627	0.3524	0.3397
FUSCCTNBC443.TT_RNAseq	0.3427	0.3706	0.365	0.3522	0.3532	0.3452	0.3316	0.3368	0.3771	0.3843	0.3315	0.365	0.3672	0.3486	0.3501	0.3956	0.3776	0.353	0.3699	0.3668	0.3296	0.312	0.3408	0.3247	0.3137	0.3494	0.3412	0.318	0.3182	0.3469	0.3769	0.368	0.3525	0.3475	0.333	0.3524	0.3867	0.3711	0.3411	0.3186	0.3647	0.3348	0.3236	0.3468	0.3187	0.3727	0.371	0.3469	0.3497
FUSCCTNBC445.TT_RNAseq	0.3106	0.3327	0.3175	0.3248	0.3221	0.3205	0.2825	0.2869	0.3436	0.3508	0.3454	0.3372	0.3482	0.307	0.3377	0.3542	0.3523	0.316	0.2992	0.3336	0.3381	0.3227	0.3261	0.3164	0.3056	0.2946	0.3181	0.3083	0.3307	0.3271	0.3156	0.3457	0.3008	0.3139	0.3137	0.3307	0.3343	0.3123	0.3093	0.3065	0.3392	0.32	0.3348	0.3201	0.3005	0.3258	0.332	0.3276	0.3282
FUSCCTNBC448.TT_RNAseq	0.3484	0.3539	0.3429	0.3253	0.3529	0.3436	0.3095	0.3064	0.3315	0.3296	0.3564	0.3291	0.3521	0.3409	0.3353	0.3539	0.3557	0.3598	0.3489	0.3454	0.3517	0.3388	0.3348	0.341	0.3217	0.325	0.3646	0.3297	0.334	0.3425	0.3444	0.3411	0.3256	0.3518	0.3313	0.3526	0.3575	0.343	0.331	0.3374	0.3661	0.3381	0.3371	0.3434	0.34	0.3566	0.3453	0.3316	0.352
FUSCCTNBC449.TT_RNAseq	0.3609	0.3669	0.3571	0.3281	0.3629	0.3525	0.3018	0.3544	0.3773	0.3815	0.3498	0.3641	0.3507	0.3263	0.3483	0.3853	0.3733	0.3498	0.3677	0.3565	0.3479	0.3255	0.3465	0.3607	0.3427	0.3189	0.357	0.3357	0.3344	0.3441	0.3574	0.3465	0.3384	0.3429	0.3344	0.3307	0.3391	0.3278	0.336	0.3325	0.3387	0.3293	0.3524	0.3313	0.33	0.3706	0.3533	0.3386	0.364
FUSCCTNBC450.TT_RNAseq	0.3335	0.3137	0.309	0.3209	0.3467	0.3349	0.2853	0.3071	0.3503	0.3479	0.3116	0.3391	0.323	0.3002	0.3143	0.3246	0.3211	0.3104	0.346	0.3244	0.3364	0.3048	0.3146	0.3314	0.2888	0.3099	0.3436	0.318	0.329	0.3037	0.355	0.3323	0.3281	0.3086	0.3115	0.3317	0.3433	0.3251	0.3309	0.3229	0.3594	0.3442	0.3473	0.3398	0.3071	0.3416	0.3445	0.3303	0.3377
FUSCCTNBC451.TT_RNAseq	0.3512	0.3549	0.347	0.344	0.352	0.3329	0.3071	0.3252	0.3806	0.3728	0.326	0.3356	0.3606	0.3246	0.3398	0.3662	0.3643	0.3516	0.3591	0.3686	0.3059	0.2908	0.3266	0.3406	0.3458	0.3376	0.3652	0.317	0.3208	0.3557	0.3176	0.335	0.3371	0.3462	0.3196	0.3356	0.3439	0.3182	0.3281	0.3509	0.3486	0.3239	0.3395	0.3176	0.3381	0.3437	0.3356	0.3363	0.3544
FUSCCTNBC452.TT_RNAseq	0.3566	0.3488	0.3446	0.3715	0.3645	0.3432	0.3075	0.3242	0.3482	0.3501	0.3572	0.3412	0.3368	0.3121	0.319	0.3616	0.3573	0.327	0.3161	0.3734	0.3216	0.3188	0.325	0.3552	0.3259	0.3365	0.3547	0.3265	0.3557	0.3567	0.3583	0.3331	0.3436	0.3505	0.3563	0.3519	0.3422	0.324	0.3359	0.339	0.3579	0.3365	0.3516	0.3606	0.3321	0.3443	0.3622	0.3536	0.3564
FUSCCTNBC453.TT_RNAseq	0.3253	0.3285	0.3269	0.3383	0.3645	0.3481	0.2888	0.299	0.3402	0.3383	0.3165	0.345	0.3195	0.3002	0.3423	0.3431	0.329	0.3462	0.3485	0.3223	0.3259	0.3237	0.3422	0.3661	0.3043	0.3209	0.3343	0.3073	0.3629	0.336	0.3543	0.3368	0.3277	0.3289	0.3214	0.338	0.3553	0.3404	0.3208	0.3264	0.3507	0.3424	0.3285	0.3628	0.3215	0.3534	0.3646	0.3512	0.3346
FUSCCTNBC455.TT_RNAseq	0.3549	0.3282	0.3301	0.3198	0.3297	0.3261	0.2862	0.2924	0.3455	0.3438	0.366	0.3364	0.3516	0.3304	0.3163	0.3206	0.3271	0.3216	0.353	0.3322	0.3059	0.2884	0.3345	0.3011	0.309	0.3072	0.3367	0.3112	0.331	0.3494	0.3507	0.34	0.3291	0.3329	0.3258	0.3675	0.3441	0.3191	0.3393	0.3157	0.3486	0.3253	0.3274	0.3207	0.3116	0.3333	0.3359	0.3402	0.3359
FUSCCTNBC456.TT_RNAseq	0.3539	0.3537	0.3438	0.3572	0.3509	0.344	0.3018	0.3252	0.3682	0.3738	0.3512	0.3621	0.3513	0.3238	0.3592	0.3599	0.3572	0.3248	0.3543	0.3576	0.3466	0.324	0.3388	0.352	0.2976	0.3257	0.3355	0.3198	0.329	0.3596	0.3818	0.3434	0.3526	0.3429	0.3281	0.3701	0.3666	0.347	0.332	0.3341	0.387	0.3705	0.3304	0.3667	0.356	0.3614	0.3748	0.3585	0.3504
FUSCCTNBC457.TT_RNAseq	0.3709	0.3466	0.3431	0.345	0.3514	0.3487	0.311	0.342	0.3858	0.3776	0.3805	0.3489	0.3634	0.3387	0.3494	0.3762	0.3685	0.334	0.3711	0.3535	0.3541	0.325	0.3666	0.3642	0.3312	0.3478	0.3709	0.3314	0.3268	0.3261	0.3622	0.3498	0.3266	0.3486	0.3385	0.363	0.3436	0.3385	0.3783	0.357	0.3822	0.3587	0.3601	0.3568	0.3291	0.3441	0.3767	0.3721	0.3594
FUSCCTNBC458.TT_RNAseq	0.3526	0.3332	0.3382	0.3537	0.3599	0.3561	0.322	0.3298	0.3518	0.3466	0.3644	0.3693	0.3464	0.3256	0.3503	0.3625	0.3624	0.3626	0.3352	0.3347	0.3116	0.3006	0.361	0.3476	0.3076	0.3139	0.3509	0.3179	0.3279	0.3641	0.3356	0.3354	0.3317	0.3347	0.3388	0.3688	0.3603	0.3327	0.3395	0.3207	0.3437	0.3184	0.3486	0.3235	0.3368	0.377	0.3528	0.3436	0.3473
FUSCCTNBC460.TT_RNAseq	0.3515	0.3573	0.3541	0.3409	0.3603	0.3545	0.293	0.3228	0.3824	0.3783	0.3347	0.3571	0.3558	0.3318	0.3503	0.3758	0.3724	0.335	0.3754	0.3517	0.3635	0.3352	0.3552	0.3604	0.3442	0.3419	0.3432	0.3225	0.3456	0.3327	0.3545	0.3545	0.3338	0.3624	0.3541	0.3639	0.3474	0.3305	0.3456	0.3412	0.3655	0.3475	0.3346	0.3653	0.3623	0.3647	0.3382	0.3344	0.3577
FUSCCTNBC461.TT_RNAseq	0.3332	0.338	0.3261	0.3554	0.2983	0.2973	0.3194	0.2798	0.3333	0.3341	0.3307	0.3424	0.3465	0.3257	0.3504	0.3343	0.3326	0.3351	0.3465	0.3731	0.324	0.3104	0.3527	0.3304	0.2902	0.3482	0.355	0.3351	0.3274	0.3179	0.3315	0.3296	0.3277	0.3062	0.3026	0.3427	0.3443	0.3154	0.3158	0.3266	0.3615	0.3554	0.3119	0.3356	0.3484	0.344	0.3732	0.3558	0.3294
FUSCCTNBC462.TT_RNAseq	0.3532	0.3707	0.3373	0.3281	0.36	0.3442	0.3167	0.3246	0.3797	0.3768	0.336	0.3669	0.3553	0.33	0.3263	0.3631	0.3596	0.3341	0.3646	0.3517	0.3638	0.3412	0.3369	0.3512	0.3111	0.3258	0.3539	0.3354	0.3165	0.3316	0.3458	0.3548	0.3318	0.3516	0.3336	0.3675	0.3579	0.3354	0.3416	0.3221	0.3621	0.3258	0.3445	0.3315	0.3466	0.3646	0.3835	0.3703	0.3509
FUSCCTNBC463.TT_RNAseq	0.352	0.3541	0.3385	0.3179	0.3435	0.3419	0.3093	0.3111	0.3463	0.3483	0.3505	0.3328	0.3466	0.3246	0.3383	0.3576	0.3496	0.3082	0.3282	0.3209	0.3408	0.3191	0.3272	0.3267	0.3307	0.329	0.3445	0.3195	0.3068	0.3354	0.3249	0.3407	0.324	0.3373	0.32	0.3361	0.3667	0.3523	0.3284	0.333	0.3078	0.284	0.3226	0.3228	0.2962	0.3269	0.3293	0.3193	0.329
FUSCCTNBC465.TT_RNAseq	0.3486	0.3154	0.3164	0.3227	0.3417	0.3323	0.3078	0.3243	0.3534	0.3505	0.3385	0.3599	0.352	0.3303	0.3263	0.3664	0.346	0.3183	0.3304	0.3166	0.3315	0.3042	0.3345	0.3345	0.3146	0.3192	0.3503	0.3235	0.3186	0.3283	0.3475	0.3673	0.3218	0.3387	0.3309	0.3683	0.3424	0.3288	0.3259	0.3333	0.3453	0.329	0.3487	0.3265	0.3464	0.3489	0.3686	0.3495	0.3472
FUSCCTNBC466.TT_RNAseq	0.3248	0.3444	0.3179	0.3129	0.3474	0.338	0.2628	0.2923	0.3553	0.3629	0.3134	0.3531	0.3372	0.3203	0.3122	0.3714	0.3696	0.3359	0.3517	0.3368	0.3217	0.2971	0.3342	0.3321	0.3208	0.3145	0.3426	0.3176	0.3138	0.3247	0.3397	0.3289	0.3196	0.3545	0.3438	0.3287	0.3292	0.3191	0.3324	0.3545	0.3389	0.3281	0.3409	0.3135	0.3216	0.3389	0.3495	0.347	0.3453
FUSCCTNBC467.TT_RNAseq	0.3578	0.3739	0.3518	0.3549	0.3772	0.3648	0.3197	0.3144	0.3659	0.3586	0.3618	0.3513	0.4236	0.3824	0.3588	0.3767	0.373	0.3427	0.3534	0.3589	0.3546	0.326	0.362	0.3527	0.3354	0.3275	0.3584	0.3275	0.3499	0.3634	0.364	0.3667	0.3511	0.3567	0.3502	0.353	0.3793	0.359	0.3532	0.3481	0.3759	0.3445	0.3715	0.3498	0.359	0.3632	0.3556	0.3501	0.3595
FUSCCTNBC468.TT_RNAseq	0.3682	0.3704	0.3517	0.3315	0.3554	0.351	0.3211	0.3117	0.3706	0.3785	0.3506	0.3738	0.3925	0.3717	0.358	0.3754	0.352	0.3521	0.3631	0.3676	0.3492	0.3382	0.3491	0.3412	0.3413	0.3361	0.357	0.3359	0.3236	0.3422	0.372	0.3436	0.3424	0.3579	0.352	0.3457	0.3766	0.3582	0.3534	0.3545	0.3701	0.3516	0.3477	0.3401	0.3442	0.3471	0.3764	0.3631	0.3704
FUSCCTNBC469.TT_RNAseq	0.3515	0.357	0.3451	0.3441	0.332	0.3087	0.3058	0.3306	0.3558	0.3612	0.3471	0.3531	0.3771	0.3373	0.3392	0.3753	0.3552	0.3451	0.3539	0.3589	0.3339	0.3008	0.3358	0.3596	0.2985	0.302	0.3437	0.321	0.3232	0.3464	0.3568	0.3477	0.3453	0.3346	0.3267	0.3445	0.3557	0.3422	0.3314	0.3229	0.3696	0.329	0.3393	0.3284	0.3524	0.3514	0.359	0.3415	0.3477
FUSCCTNBC470.TT_RNAseq	0.3675	0.3666	0.3587	0.3517	0.3457	0.3433	0.3245	0.3265	0.3734	0.3647	0.3696	0.3447	0.3895	0.3505	0.3604	0.3777	0.3637	0.333	0.3553	0.3611	0.3524	0.3388	0.3535	0.3599	0.358	0.3382	0.3494	0.3346	0.3219	0.3594	0.3526	0.3679	0.3509	0.3516	0.3544	0.3563	0.3651	0.3375	0.3377	0.3516	0.367	0.3528	0.3383	0.3419	0.349	0.3723	0.3422	0.3257	0.3416
FUSCCTNBC471.TT_RNAseq	0.3558	0.3467	0.327	0.3285	0.34	0.3371	0.2888	0.3021	0.3531	0.3503	0.3553	0.3269	0.3609	0.3443	0.3334	0.3454	0.3392	0.3155	0.324	0.3357	0.3276	0.3108	0.3496	0.3469	0.3313	0.3311	0.335	0.3266	0.3159	0.3078	0.3474	0.341	0.3453	0.3365	0.3303	0.3387	0.3342	0.3231	0.3511	0.3329	0.3457	0.3303	0.3323	0.3421	0.3258	0.3532	0.3412	0.325	0.3378
FUSCCTNBC472.TT_RNAseq	0.3455	0.3493	0.3561	0.3646	0.3546	0.3487	0.3295	0.3054	0.3548	0.3546	0.3535	0.361	0.3686	0.3595	0.3346	0.3622	0.3623	0.325	0.353	0.3826	0.3339	0.3302	0.3511	0.356	0.3219	0.3305	0.3584	0.3285	0.3371	0.3552	0.3532	0.352	0.3684	0.3567	0.3417	0.3441	0.3563	0.3301	0.3468	0.3431	0.3508	0.3235	0.3441	0.3373	0.3524	0.3513	0.3452	0.3328	0.3543
FUSCCTNBC473.TT_RNAseq	0.3322	0.3452	0.3369	0.3311	0.36	0.3493	0.2925	0.3404	0.3318	0.3323	0.337	0.3089	0.3545	0.3326	0.3337	0.3647	0.3556	0.3568	0.3317	0.3343	0.3504	0.3268	0.3428	0.3675	0.3294	0.3292	0.3495	0.3223	0.3355	0.345	0.3335	0.3348	0.3289	0.3642	0.3598	0.3414	0.3435	0.3337	0.3232	0.3566	0.3648	0.3532	0.338	0.3415	0.3324	0.3641	0.3276	0.33	0.3704
FUSCCTNBC474.TT_RNAseq	0.3291	0.3514	0.3541	0.3435	0.3337	0.3231	0.2995	0.2884	0.3325	0.3346	0.3415	0.3322	0.3445	0.3133	0.3011	0.361	0.3567	0.3218	0.3397	0.344	0.333	0.309	0.3283	0.3416	0.294	0.3002	0.3199	0.3097	0.3357	0.3138	0.3356	0.3521	0.3565	0.339	0.3221	0.3497	0.3607	0.3283	0.3215	0.328	0.3346	0.318	0.3264	0.3198	0.3619	0.3252	0.3524	0.327	0.3441
FUSCCTNBC475.TT_RNAseq	0.3555	0.3461	0.3473	0.3231	0.3464	0.3461	0.3011	0.3082	0.347	0.3543	0.328	0.3556	0.3588	0.3397	0.3303	0.3604	0.3496	0.3322	0.3724	0.3377	0.3555	0.3379	0.3428	0.3503	0.3088	0.3216	0.3619	0.3349	0.3581	0.3438	0.353	0.3582	0.3434	0.3456	0.3287	0.3614	0.3451	0.3251	0.3481	0.3236	0.3601	0.3493	0.3455	0.3072	0.3378	0.3451	0.3725	0.3596	0.3433
FUSCCTNBC476.TT_RNAseq	0.3098	0.352	0.3375	0.3276	0.3513	0.3494	0.3016	0.302	0.319	0.3181	0.353	0.3302	0.3438	0.3219	0.3265	0.3528	0.3423	0.3263	0.3381	0.3333	0.3176	0.3157	0.3651	0.344	0.2996	0.3318	0.337	0.3195	0.3529	0.349	0.3145	0.3296	0.3532	0.3451	0.3235	0.3611	0.3286	0.3144	0.3049	0.3268	0.3666	0.3491	0.3392	0.3202	0.2992	0.3469	0.3432	0.3323	0.3494
FUSCCTNBC477.TT_RNAseq	0.3791	0.3663	0.3455	0.3765	0.3482	0.3444	0.2923	0.3242	0.3711	0.371	0.3606	0.3635	0.3546	0.3434	0.3574	0.3711	0.3636	0.341	0.341	0.3508	0.3355	0.3247	0.3363	0.3586	0.3288	0.3388	0.3546	0.3235	0.3366	0.364	0.3481	0.3784	0.3293	0.3662	0.3457	0.3678	0.3779	0.3662	0.3529	0.3295	0.3888	0.3614	0.3562	0.3558	0.3482	0.371	0.3575	0.3471	0.3465
FUSCCTNBC478.TT_RNAseq	0.3525	0.3568	0.3331	0.3501	0.3612	0.3448	0.2941	0.3289	0.3549	0.3495	0.3313	0.3395	0.382	0.3497	0.3338	0.3717	0.3618	0.3419	0.3526	0.3363	0.3339	0.3128	0.3402	0.3647	0.3199	0.3369	0.3428	0.334	0.3399	0.358	0.3503	0.3495	0.3349	0.3621	0.3525	0.3444	0.3735	0.3544	0.3322	0.3489	0.3664	0.3459	0.3391	0.3382	0.331	0.3569	0.3826	0.3643	0.3391
FUSCCTNBC479.TT_RNAseq	0.3721	0.3522	0.3344	0.35	0.3721	0.3676	0.3226	0.318	0.3655	0.3587	0.3588	0.3595	0.3672	0.3416	0.3424	0.3929	0.3958	0.3466	0.3639	0.3673	0.3567	0.3408	0.3577	0.3519	0.3458	0.3341	0.3675	0.3444	0.3619	0.3644	0.3625	0.3833	0.3519	0.4067	0.3997	0.3618	0.3743	0.3441	0.3683	0.3674	0.3677	0.3435	0.3555	0.3526	0.365	0.3545	0.3961	0.3764	0.3524
FUSCCTNBC480.TT_RNAseq	0.3677	0.3392	0.3325	0.3392	0.3572	0.3438	0.2991	0.3312	0.36	0.3655	0.3514	0.3427	0.3568	0.3367	0.3503	0.3667	0.3568	0.3387	0.3555	0.3589	0.3367	0.3129	0.3376	0.3556	0.3298	0.3745	0.3639	0.3306	0.3239	0.3365	0.3634	0.3581	0.3599	0.339	0.3297	0.3695	0.3493	0.3287	0.3417	0.3498	0.3681	0.3523	0.3745	0.3376	0.3268	0.3577	0.3649	0.3654	0.3531
FUSCCTNBC481.TT_RNAseq	0.3469	0.3682	0.3463	0.3362	0.351	0.3232	0.3167	0.3213	0.3657	0.3643	0.3473	0.3629	0.3391	0.3214	0.3359	0.3723	0.363	0.3488	0.3803	0.3304	0.339	0.3219	0.3571	0.3214	0.3096	0.3419	0.3434	0.3176	0.3573	0.3373	0.3597	0.3445	0.332	0.3486	0.3384	0.3399	0.3754	0.3522	0.3508	0.3336	0.3634	0.3471	0.331	0.3317	0.3383	0.3325	0.3639	0.3517	0.3636
FUSCCTNBC482.TT_RNAseq	0.3501	0.331	0.3208	0.317	0.3408	0.3146	0.2901	0.3028	0.3392	0.3286	0.328	0.3505	0.3185	0.2832	0.3599	0.3505	0.349	0.3181	0.3359	0.3174	0.3146	0.2884	0.3354	0.3207	0.3316	0.3206	0.3121	0.3032	0.3215	0.3251	0.3137	0.3171	0.3145	0.316	0.3163	0.3376	0.3398	0.3194	0.3056	0.3237	0.3419	0.3205	0.3382	0.3174	0.3419	0.3271	0.3204	0.3204	0.3328
FUSCCTNBC483.TT_RNAseq	0.3775	0.3646	0.3513	0.3335	0.343	0.3343	0.3266	0.3325	0.3677	0.365	0.3375	0.3199	0.3519	0.3405	0.3655	0.3535	0.3505	0.3455	0.3502	0.3501	0.3485	0.3254	0.3553	0.352	0.3378	0.3208	0.3632	0.3257	0.3417	0.3452	0.3496	0.3754	0.352	0.3402	0.3358	0.3561	0.3654	0.3407	0.3416	0.3185	0.3574	0.3376	0.3503	0.3228	0.3583	0.3624	0.3508	0.3412	0.351
FUSCCTNBC484.TT_RNAseq	0.3647	0.3461	0.3459	0.3614	0.3621	0.3464	0.3013	0.3402	0.3756	0.3831	0.3499	0.3616	0.3549	0.3363	0.3391	0.3783	0.3747	0.3584	0.3576	0.3468	0.3365	0.3103	0.3589	0.3464	0.3408	0.3185	0.3678	0.3392	0.3379	0.3417	0.3467	0.3742	0.3448	0.3504	0.3489	0.3498	0.3691	0.3509	0.3628	0.3593	0.3649	0.3456	0.3463	0.3506	0.3338	0.3476	0.3532	0.35	0.366
FUSCCTNBC485.TT_RNAseq	0.3433	0.3553	0.3467	0.3723	0.3706	0.363	0.3343	0.3298	0.3757	0.3744	0.3418	0.3938	0.3622	0.326	0.3717	0.3692	0.3644	0.3708	0.3629	0.3536	0.3402	0.3084	0.3546	0.3712	0.3318	0.3423	0.3598	0.3344	0.3369	0.3653	0.373	0.3705	0.3602	0.3632	0.3431	0.3621	0.3742	0.3546	0.3386	0.3417	0.3918	0.3752	0.3469	0.3345	0.3633	0.3861	0.3672	0.3523	0.3568
FUSCCTNBC486.TT_RNAseq	0.3719	0.3538	0.3388	0.3646	0.3262	0.3369	0.3046	0.3145	0.3628	0.3504	0.3606	0.352	0.3682	0.3463	0.3302	0.3758	0.3608	0.3413	0.3374	0.3549	0.3427	0.3216	0.3492	0.3398	0.2975	0.3468	0.3711	0.3411	0.3128	0.3329	0.3489	0.3603	0.3484	0.3333	0.3325	0.3553	0.3745	0.3465	0.37	0.3354	0.3608	0.3424	0.3578	0.3277	0.3427	0.3612	0.3652	0.3552	0.3533
FUSCCTNBC487.TT_RNAseq	0.3683	0.3436	0.3298	0.365	0.3424	0.3347	0.2971	0.3243	0.3762	0.3883	0.3335	0.3556	0.3655	0.3401	0.3448	0.3594	0.3517	0.3166	0.3567	0.344	0.3726	0.3312	0.3359	0.3418	0.3219	0.3116	0.3568	0.3341	0.3279	0.3575	0.3641	0.3595	0.3283	0.3628	0.3441	0.3842	0.3435	0.3352	0.3313	0.3242	0.3402	0.3109	0.3126	0.3377	0.3192	0.3489	0.3287	0.3238	0.335
FUSCCTNBC488.TT_RNAseq	0.3312	0.3316	0.3173	0.3211	0.3454	0.3448	0.2643	0.3157	0.3479	0.3375	0.3709	0.3485	0.3396	0.3127	0.3433	0.354	0.3564	0.3237	0.3148	0.3269	0.3273	0.3182	0.3243	0.3148	0.3039	0.3153	0.33	0.3007	0.3123	0.3283	0.3384	0.33	0.3077	0.3474	0.3343	0.3538	0.3425	0.331	0.3059	0.3273	0.3515	0.345	0.3266	0.3318	0.3315	0.338	0.3451	0.3182	0.3242
FUSCCTNBC489.TT_RNAseq	0.3787	0.3629	0.3511	0.3638	0.3641	0.3436	0.3065	0.333	0.3551	0.3528	0.3459	0.3485	0.355	0.3338	0.3213	0.3824	0.3832	0.3588	0.3527	0.3635	0.3544	0.3181	0.342	0.3451	0.3553	0.3117	0.3739	0.3384	0.327	0.3422	0.3579	0.3649	0.3419	0.3633	0.3579	0.3527	0.3662	0.3555	0.3505	0.3648	0.3368	0.3206	0.3345	0.3347	0.3683	0.3672	0.3568	0.35	0.3435
FUSCCTNBC490.TT_RNAseq	0.3639	0.3603	0.3429	0.3437	0.3786	0.3724	0.2907	0.3215	0.3569	0.3476	0.3553	0.3405	0.3756	0.3528	0.3484	0.3484	0.3488	0.3303	0.3257	0.3562	0.3254	0.2979	0.3462	0.343	0.3339	0.3169	0.3699	0.3457	0.3519	0.344	0.3624	0.3513	0.3148	0.3565	0.3548	0.3677	0.349	0.3367	0.3502	0.352	0.3617	0.3396	0.3509	0.3565	0.3693	0.377	0.3734	0.3714	0.3504
FUSCCTNBC491.TT_RNAseq	0.3783	0.3649	0.3482	0.3668	0.3762	0.3537	0.2945	0.3231	0.3461	0.3504	0.3491	0.3475	0.361	0.3324	0.3316	0.3672	0.3558	0.3471	0.3558	0.3364	0.3453	0.3125	0.3426	0.3807	0.325	0.3194	0.3556	0.3278	0.3382	0.3347	0.3388	0.3581	0.3498	0.3689	0.3613	0.3498	0.3513	0.3333	0.3339	0.3388	0.3579	0.3284	0.3408	0.3321	0.3523	0.3468	0.3612	0.3526	0.3612
FUSCCTNBC492.TT_RNAseq	0.3407	0.3309	0.3305	0.3443	0.3619	0.3434	0.3112	0.3256	0.3475	0.3503	0.3422	0.3452	0.3595	0.3308	0.3608	0.3513	0.3506	0.3243	0.3576	0.3486	0.3654	0.3425	0.3398	0.3445	0.3213	0.3422	0.3553	0.3307	0.3382	0.3459	0.3444	0.3487	0.317	0.3336	0.3245	0.3565	0.3735	0.3513	0.3398	0.328	0.3551	0.3369	0.3529	0.3457	0.3422	0.3542	0.3614	0.3429	0.3386
FUSCCTNBC493.TT_RNAseq	0.3688	0.3581	0.3595	0.3422	0.3382	0.3419	0.2906	0.3292	0.386	0.3926	0.3668	0.3552	0.3695	0.3392	0.3514	0.3623	0.358	0.353	0.3569	0.3356	0.3421	0.316	0.3513	0.3439	0.3256	0.3346	0.3374	0.3147	0.3443	0.354	0.342	0.3638	0.3596	0.368	0.3539	0.3748	0.3508	0.3438	0.3432	0.3435	0.3358	0.3322	0.3316	0.3325	0.366	0.3579	0.3591	0.3361	0.3668
FUSCCTNBC494.TT_RNAseq	0.3447	0.3408	0.3293	0.3275	0.3631	0.358	0.3171	0.3163	0.3662	0.3555	0.3363	0.3174	0.3342	0.314	0.3441	0.3466	0.3505	0.3293	0.3356	0.3387	0.3475	0.3153	0.3493	0.3353	0.3074	0.3453	0.3577	0.3343	0.3332	0.3186	0.3253	0.3308	0.3256	0.3551	0.3511	0.3573	0.345	0.3441	0.3295	0.3364	0.3583	0.3289	0.345	0.3418	0.3403	0.3423	0.3636	0.3599	0.3527
FUSCCTNBC495.TT_RNAseq	0.354	0.3487	0.3306	0.3382	0.3518	0.3498	0.3064	0.2961	0.3733	0.3705	0.3623	0.3589	0.3626	0.3391	0.3439	0.3581	0.3601	0.3486	0.3759	0.3382	0.3582	0.3287	0.3326	0.3285	0.3321	0.3253	0.3393	0.3198	0.3312	0.3284	0.3409	0.3644	0.3244	0.3337	0.3057	0.3417	0.3437	0.3203	0.3307	0.3679	0.366	0.3393	0.3293	0.3299	0.3456	0.359	0.3568	0.3488	0.3579
FUSCCTNBC001.WBC_WES	0.8899	0.3673	0.3558	0.3706	0.3369	0.3299	0.3251	0.3425	0.3551	0.3567	0.3583	0.3609	0.3595	0.35	0.3505	0.3873	0.3687	0.3398	0.3458	0.344	0.3498	0.3304	0.3703	0.3299	0.347	0.3271	0.3481	0.3261	0.3523	0.3205	0.3725	0.3471	0.3396	0.3565	0.3438	0.3427	0.3862	0.3604	0.3458	0.3405	0.3617	0.3395	0.3674	0.3226	0.3426	0.3753	0.3551	0.338	0.3704
FUSCCTNBC001.TT_WES	0.9053	0.3608	0.3468	0.3577	0.3332	0.3265	0.3198	0.3407	0.3545	0.3581	0.3548	0.357	0.3532	0.3393	0.3416	0.3821	0.3605	0.3376	0.3349	0.3402	0.3423	0.326	0.358	0.3293	0.3364	0.3229	0.3446	0.3194	0.3459	0.3208	0.3615	0.3388	0.3352	0.349	0.3393	0.3414	0.3794	0.3523	0.3391	0.3336	0.3631	0.3411	0.3675	0.3142	0.338	0.3775	0.351	0.3338	0.3696
FUSCCTNBC002.WBC_WES	0.3608	0.3641	0.3548	0.3415	0.3684	0.3671	0.3276	0.344	0.3538	0.3596	0.34	0.3456	0.3588	0.3314	0.3543	0.3884	0.3755	0.3413	0.3572	0.3617	0.3409	0.3081	0.3461	0.3508	0.328	0.3414	0.3487	0.3188	0.3538	0.3523	0.3487	0.3545	0.3633	0.3487	0.3396	0.3785	0.3509	0.3358	0.3215	0.3454	0.3753	0.3574	0.3652	0.3495	0.3598	0.3608	0.3629	0.3507	0.3466
FUSCCTNBC002.TT_WES	0.3618	0.3661	0.3585	0.3375	0.3684	0.3645	0.3292	0.3448	0.3572	0.3612	0.3397	0.3462	0.3575	0.3293	0.3522	0.3906	0.379	0.3432	0.3551	0.3626	0.3455	0.3118	0.3429	0.3466	0.3251	0.3454	0.3469	0.3163	0.3562	0.3529	0.3489	0.3547	0.3657	0.3502	0.3427	0.3764	0.3489	0.3367	0.3234	0.3454	0.3726	0.3563	0.3628	0.3491	0.3639	0.3633	0.3659	0.3467	0.3445
FUSCCTNBC005.WBC_WES	0.3347	0.3655	0.352	0.3475	0.8851	0.8844	0.3267	0.3414	0.3746	0.3697	0.3887	0.3657	0.3552	0.3291	0.3614	0.3586	0.3539	0.3266	0.3459	0.3417	0.3473	0.3304	0.3477	0.3595	0.3251	0.3406	0.356	0.3269	0.3435	0.3588	0.3582	0.347	0.3506	0.3685	0.3587	0.3689	0.359	0.3559	0.3473	0.3378	0.3694	0.3366	0.3599	0.3407	0.3348	0.383	0.3748	0.3497	0.3583
FUSCCTNBC005.TT_WES	0.3408	0.3617	0.3489	0.349	0.8888	0.9067	0.3279	0.3436	0.3752	0.3707	0.3867	0.3667	0.3589	0.3327	0.3621	0.358	0.3524	0.3288	0.3435	0.3412	0.3463	0.3273	0.3495	0.3586	0.3214	0.3419	0.3581	0.3311	0.3438	0.3572	0.3604	0.3523	0.3533	0.3731	0.3619	0.3702	0.361	0.3581	0.351	0.3409	0.3709	0.3395	0.3596	0.3422	0.3399	0.3829	0.3775	0.3506	0.3631
FUSCCTNBC006.WBC_WES	0.359	0.3389	0.3296	0.327	0.3343	0.3384	0.8361	0.3224	0.3215	0.3261	0.3345	0.2987	0.3738	0.3381	0.3367	0.3741	0.3797	0.309	0.3339	0.3545	0.3244	0.3096	0.3181	0.3511	0.3201	0.3413	0.3553	0.327	0.3121	0.3455	0.3632	0.3474	0.3513	0.3436	0.3214	0.3566	0.3682	0.352	0.3239	0.3425	0.3584	0.3369	0.348	0.3305	0.3436	0.3565	0.3521	0.3292	0.3314
FUSCCTNBC006.TT_WES	0.3414	0.3077	0.3067	0.3107	0.316	0.3213	0.9221	0.2931	0.2999	0.3038	0.306	0.2792	0.3531	0.3195	0.308	0.3492	0.3557	0.2879	0.3103	0.3227	0.3031	0.2849	0.2943	0.3238	0.299	0.3136	0.3292	0.3055	0.2895	0.3223	0.3384	0.331	0.3236	0.3161	0.2919	0.328	0.3412	0.3241	0.3034	0.3083	0.3354	0.3239	0.3161	0.3147	0.3111	0.3266	0.334	0.3121	0.3082
FUSCCTNBC007.WBC_WES	0.3703	0.3449	0.3399	0.3447	0.3711	0.3667	0.3258	0.849	0.3606	0.358	0.3397	0.3527	0.3546	0.3257	0.3381	0.3747	0.3657	0.3564	0.3472	0.3488	0.3438	0.3243	0.3426	0.3544	0.3286	0.3225	0.3516	0.3339	0.3333	0.3564	0.3498	0.3623	0.3411	0.3588	0.3408	0.3653	0.3653	0.3526	0.3336	0.3591	0.3646	0.3365	0.3458	0.3257	0.341	0.3798	0.3803	0.3693	0.3629
FUSCCTNBC007.TT_WES	0.3513	0.3287	0.3249	0.3382	0.3496	0.349	0.3033	0.9191	0.3488	0.3479	0.3233	0.3384	0.3362	0.3111	0.3239	0.3611	0.3521	0.344	0.3356	0.333	0.3321	0.3136	0.3222	0.3448	0.3138	0.3116	0.335	0.3122	0.3184	0.3399	0.3272	0.3485	0.3242	0.3435	0.3255	0.3604	0.3529	0.3433	0.3147	0.3377	0.3439	0.3161	0.3251	0.3127	0.3271	0.3587	0.3639	0.3577	0.3389
FUSCCTNBC008.WBC_WES	0.3642	0.3588	0.3476	0.3365	0.367	0.3653	0.2955	0.3418	0.9036	0.903	0.3579	0.3773	0.3515	0.3242	0.3737	0.382	0.3859	0.3628	0.3681	0.3642	0.3557	0.3476	0.3504	0.3503	0.3234	0.3425	0.3535	0.312	0.3454	0.3423	0.3416	0.3449	0.366	0.3603	0.3513	0.3751	0.3601	0.3362	0.3526	0.3613	0.3772	0.3547	0.3328	0.3548	0.348	0.3636	0.3648	0.3419	0.3528
FUSCCTNBC008.TT_WES	0.3684	0.3624	0.3502	0.3413	0.3733	0.3696	0.2998	0.3483	0.907	0.91	0.3608	0.3845	0.3556	0.3271	0.3751	0.3887	0.393	0.3688	0.372	0.3711	0.3561	0.3473	0.3536	0.3571	0.3282	0.3458	0.3564	0.3152	0.3489	0.3488	0.3444	0.3492	0.3682	0.3632	0.3524	0.3795	0.3627	0.3383	0.3562	0.3638	0.3837	0.3595	0.3393	0.3603	0.3484	0.3692	0.3714	0.3473	0.3577
FUSCCTNBC009.WBC_WES	0.3552	0.3516	0.3406	0.351	0.369	0.3735	0.3074	0.3127	0.3536	0.3478	0.9045	0.3444	0.3594	0.3289	0.3679	0.3754	0.3726	0.3266	0.3356	0.3437	0.3446	0.3299	0.3548	0.3467	0.3352	0.3261	0.3377	0.3185	0.3525	0.348	0.3197	0.3466	0.3293	0.3608	0.3379	0.3624	0.3575	0.3391	0.3532	0.3208	0.3602	0.3343	0.3441	0.329	0.3436	0.3517	0.3628	0.3352	0.36
FUSCCTNBC009.TT_WES	0.3591	0.3566	0.3425	0.3549	0.3753	0.3793	0.308	0.3201	0.3562	0.3543	0.912	0.3482	0.3606	0.3286	0.3691	0.3786	0.3734	0.3295	0.3404	0.35	0.3498	0.3359	0.355	0.3502	0.3357	0.3325	0.3412	0.3181	0.3526	0.3572	0.3228	0.3468	0.3319	0.3589	0.336	0.3685	0.3586	0.3424	0.3561	0.3246	0.3615	0.3356	0.342	0.3327	0.3408	0.3532	0.3644	0.3376	0.3607
FUSCCTNBC010.WBC_WES	0.3724	0.3907	0.3564	0.3643	0.375	0.3712	0.3002	0.3302	0.3764	0.3843	0.3532	0.8744	0.3806	0.3734	0.3624	0.3721	0.3628	0.3749	0.3809	0.3514	0.3633	0.3334	0.3795	0.3772	0.3332	0.3547	0.3661	0.3374	0.3352	0.3593	0.3757	0.3543	0.3611	0.3631	0.3333	0.3715	0.3863	0.3731	0.3452	0.3684	0.3764	0.3505	0.378	0.3562	0.3592	0.359	0.3718	0.3673	0.3883
FUSCCTNBC010.TT_WES	0.379	0.3919	0.3615	0.3665	0.3803	0.374	0.3054	0.336	0.3813	0.3873	0.36	0.893	0.3836	0.3799	0.3691	0.3767	0.3674	0.3803	0.3828	0.3549	0.3654	0.3372	0.3791	0.3812	0.3382	0.3581	0.3679	0.3431	0.3374	0.362	0.381	0.359	0.3652	0.3667	0.3377	0.3783	0.3897	0.3743	0.3465	0.374	0.3785	0.3548	0.3761	0.3644	0.3596	0.3677	0.3775	0.3695	0.3922
FUSCCTNBC011.WBC_WES	0.3667	0.3544	0.3501	0.3661	0.3476	0.333	0.3467	0.3282	0.3559	0.3577	0.3653	0.3667	0.9051	0.8495	0.3563	0.3729	0.3762	0.3631	0.3659	0.3484	0.349	0.3194	0.3697	0.3612	0.3239	0.3378	0.3707	0.3483	0.3237	0.3555	0.3792	0.3452	0.3635	0.3655	0.344	0.3473	0.3845	0.3638	0.3484	0.3547	0.3751	0.3507	0.3419	0.3327	0.3581	0.3779	0.3697	0.354	0.3598
FUSCCTNBC011.TT_WES	0.3664	0.3571	0.3488	0.3636	0.3471	0.3326	0.3428	0.3283	0.3576	0.3611	0.3651	0.3651	0.9107	0.8799	0.3571	0.3741	0.3738	0.3609	0.37	0.3489	0.3487	0.3212	0.3733	0.3576	0.3268	0.3416	0.3737	0.3494	0.3243	0.3543	0.3767	0.3478	0.3636	0.3633	0.3409	0.3491	0.3824	0.3641	0.3509	0.3554	0.3745	0.3502	0.3454	0.3322	0.3572	0.3835	0.3694	0.3562	0.3617
FUSCCTNBC012.WBC_WES	0.3455	0.3618	0.3416	0.3434	0.3729	0.3698	0.3289	0.3355	0.3902	0.3868	0.375	0.3672	0.3732	0.3508	0.8737	0.3771	0.375	0.3328	0.3639	0.3588	0.3629	0.3241	0.363	0.3518	0.3323	0.3425	0.3439	0.3125	0.3409	0.3575	0.3412	0.3602	0.3416	0.3618	0.3492	0.3771	0.3601	0.341	0.352	0.3295	0.385	0.3658	0.3539	0.3556	0.3428	0.3646	0.3689	0.3626	0.357
FUSCCTNBC012.TT_WES	0.3305	0.3485	0.3293	0.341	0.3574	0.3494	0.3095	0.3204	0.3757	0.3703	0.3639	0.356	0.3603	0.3351	0.9256	0.3643	0.3601	0.3216	0.3568	0.3394	0.3525	0.3171	0.3552	0.342	0.3281	0.3308	0.3311	0.2994	0.328	0.3464	0.3292	0.3491	0.3243	0.3455	0.3381	0.3645	0.3461	0.3251	0.3383	0.3204	0.3764	0.3523	0.3434	0.3475	0.3257	0.3498	0.3593	0.3549	0.3372
FUSCCTNBC013.WBC_WES	0.3712	0.3688	0.3545	0.3715	0.3407	0.3404	0.342	0.3478	0.3809	0.3788	0.3754	0.3584	0.3731	0.3376	0.3648	0.9066	0.9028	0.373	0.3723	0.3672	0.3538	0.3331	0.3386	0.3394	0.3087	0.3412	0.3696	0.332	0.3294	0.3757	0.3551	0.3576	0.3646	0.3659	0.3567	0.3648	0.3915	0.3808	0.3376	0.3576	0.3666	0.3459	0.351	0.3491	0.3425	0.3555	0.367	0.3523	0.3558
FUSCCTNBC013.TT_WES	0.3804	0.3736	0.3553	0.3809	0.3484	0.3477	0.35	0.3551	0.3877	0.3854	0.3808	0.3614	0.3809	0.3416	0.3687	0.9152	0.9127	0.3747	0.375	0.3738	0.3593	0.3383	0.3462	0.3436	0.3129	0.3426	0.3779	0.3383	0.3349	0.3785	0.3624	0.3622	0.3711	0.3732	0.3644	0.3701	0.3967	0.3857	0.3433	0.3624	0.3718	0.3517	0.3554	0.3548	0.3501	0.3613	0.37	0.3546	0.3599
FUSCCTNBC015.WBC_WES	0.3529	0.3522	0.3379	0.3433	0.3446	0.338	0.2999	0.3471	0.3831	0.3737	0.3451	0.3864	0.3749	0.3556	0.3343	0.3754	0.3622	0.8703	0.3688	0.3813	0.3432	0.3258	0.3325	0.36	0.3294	0.3355	0.3671	0.3439	0.3313	0.3527	0.352	0.3535	0.3606	0.3436	0.334	0.3302	0.3799	0.3526	0.3384	0.3561	0.3699	0.35	0.3511	0.3096	0.3562	0.361	0.3663	0.3456	0.3707
FUSCCTNBC015.TT_WES	0.3381	0.3438	0.3308	0.3344	0.3388	0.332	0.2889	0.3413	0.3671	0.3551	0.3333	0.3784	0.37	0.3475	0.3296	0.3708	0.3542	0.9106	0.3645	0.3694	0.3292	0.3114	0.3198	0.3533	0.3187	0.324	0.3655	0.3379	0.3261	0.3441	0.3459	0.3409	0.3545	0.3354	0.3242	0.325	0.3764	0.3547	0.3324	0.345	0.3689	0.3501	0.3446	0.2969	0.3445	0.3537	0.358	0.345	0.3613
FUSCCTNBC017.WBC_WES	0.3673	0.3551	0.3432	0.3501	0.3439	0.3369	0.3091	0.3344	0.359	0.3564	0.3514	0.3533	0.35	0.3367	0.3486	0.3597	0.346	0.3252	0.3678	0.3417	0.8919	0.8337	0.3447	0.3367	0.3204	0.3178	0.3632	0.3255	0.3491	0.3617	0.3649	0.353	0.3724	0.3552	0.3376	0.3567	0.3589	0.3413	0.3309	0.3505	0.363	0.3492	0.3095	0.3439	0.3396	0.3435	0.3714	0.3535	0.3531
FUSCCTNBC017.TT_WES	0.3651	0.3553	0.3472	0.3487	0.3489	0.3313	0.3082	0.33	0.3547	0.3548	0.3512	0.3484	0.3475	0.3345	0.3456	0.3569	0.343	0.3211	0.3679	0.3304	0.8916	0.9007	0.3374	0.3384	0.3189	0.3192	0.36	0.3244	0.3503	0.3601	0.3626	0.3522	0.3735	0.3528	0.3371	0.3496	0.359	0.3396	0.3282	0.3462	0.3591	0.3437	0.304	0.3388	0.3344	0.3413	0.369	0.3531	0.354
FUSCCTNBC018.WBC_WES	0.3989	0.3543	0.3473	0.3458	0.3535	0.3555	0.3228	0.3255	0.351	0.36	0.3707	0.3647	0.3807	0.3669	0.3574	0.3689	0.36	0.3314	0.3529	0.3652	0.3446	0.308	0.8667	0.3499	0.3438	0.3502	0.3773	0.3577	0.3467	0.3635	0.366	0.3785	0.3491	0.3676	0.3573	0.3625	0.3702	0.3333	0.3611	0.3526	0.3653	0.3481	0.3485	0.3332	0.3573	0.3771	0.3709	0.3531	0.3581
FUSCCTNBC018.TT_WES	0.3972	0.3554	0.3485	0.3456	0.3511	0.3507	0.3211	0.3285	0.3484	0.3594	0.3691	0.3671	0.3842	0.3679	0.3572	0.372	0.3597	0.3301	0.3524	0.3677	0.3492	0.3123	0.871	0.3536	0.3443	0.3503	0.3774	0.3586	0.3488	0.367	0.3677	0.3807	0.3522	0.3661	0.3539	0.365	0.3711	0.3347	0.3587	0.3539	0.365	0.3483	0.3482	0.3338	0.3611	0.3787	0.37	0.3533	0.362
FUSCCTNBC019.WBC_WES	0.3409	0.3951	0.3805	0.3638	0.356	0.3446	0.3214	0.3323	0.3576	0.3485	0.3516	0.3662	0.3733	0.3321	0.3563	0.3499	0.3474	0.3414	0.3632	0.3438	0.3456	0.3298	0.348	0.8931	0.3297	0.3411	0.3676	0.3507	0.3494	0.3714	0.3629	0.3558	0.3385	0.3734	0.3578	0.3638	0.3636	0.3448	0.3774	0.3405	0.3521	0.3301	0.3784	0.3271	0.3547	0.3592	0.3778	0.3833	0.3729
FUSCCTNBC019.TT_WES	0.3359	0.3889	0.3763	0.3653	0.3551	0.3443	0.3212	0.335	0.351	0.3474	0.3504	0.3605	0.3649	0.3269	0.35	0.3506	0.3448	0.3348	0.3505	0.3383	0.3344	0.3206	0.3465	0.8989	0.3284	0.3395	0.3641	0.3486	0.3509	0.3646	0.3482	0.3543	0.3351	0.3739	0.3588	0.3575	0.3526	0.3359	0.3699	0.3372	0.346	0.3209	0.3655	0.3274	0.3475	0.3497	0.3666	0.3712	0.3672
FUSCCTNBC021.WBC_WES	0.3861	0.3652	0.3576	0.3613	0.3465	0.3368	0.3162	0.3316	0.3502	0.3413	0.3692	0.3565	0.3592	0.3368	0.3407	0.3647	0.3669	0.3474	0.3661	0.3437	0.3517	0.3294	0.3678	0.3563	0.842	0.3321	0.3842	0.3399	0.3343	0.3356	0.3494	0.3532	0.3575	0.3592	0.3402	0.3676	0.3625	0.3407	0.3415	0.3263	0.3734	0.3424	0.3576	0.33	0.3236	0.3479	0.373	0.3607	0.3543
FUSCCTNBC021.TT_WES	0.3765	0.3566	0.3466	0.3568	0.3389	0.3295	0.3146	0.3276	0.3421	0.3334	0.3612	0.35	0.3534	0.3277	0.3454	0.3581	0.3599	0.3418	0.3504	0.3429	0.3415	0.3202	0.3645	0.352	0.8881	0.3247	0.3762	0.3327	0.3319	0.3384	0.3437	0.341	0.3489	0.3547	0.3391	0.3656	0.3511	0.3341	0.342	0.3215	0.3635	0.3356	0.3557	0.3256	0.3152	0.3379	0.3617	0.3497	0.3398
FUSCCTNBC022.WBC_WES	0.3444	0.355	0.3476	0.3423	0.3501	0.3381	0.3299	0.3077	0.3726	0.3728	0.3461	0.3535	0.3613	0.3349	0.3518	0.3579	0.3582	0.3347	0.3816	0.3567	0.3477	0.328	0.3573	0.3447	0.3164	0.8533	0.3466	0.3032	0.3508	0.3475	0.3286	0.3185	0.3308	0.3392	0.3267	0.3578	0.349	0.3382	0.3219	0.3657	0.3511	0.3383	0.3532	0.3659	0.3323	0.3539	0.3654	0.3639	0.3611
FUSCCTNBC022.TT_WES	0.33	0.3361	0.327	0.3232	0.321	0.3104	0.3115	0.2903	0.3483	0.3515	0.3239	0.3295	0.336	0.3098	0.3233	0.34	0.3392	0.3061	0.3512	0.335	0.3145	0.2987	0.3372	0.3244	0.3076	0.9057	0.3261	0.2911	0.3317	0.3154	0.3045	0.2946	0.3101	0.3217	0.3095	0.339	0.332	0.3191	0.2995	0.3419	0.3235	0.3125	0.3402	0.3471	0.3026	0.3274	0.3368	0.3375	0.329
FUSCCTNBC023.WBC_WES	0.3353	0.3415	0.3396	0.3554	0.3405	0.3376	0.3334	0.3239	0.3441	0.3381	0.3304	0.3405	0.3766	0.349	0.3227	0.3641	0.3568	0.3559	0.3652	0.3605	0.3472	0.343	0.3467	0.3623	0.3202	0.3163	0.914	0.8408	0.3271	0.3465	0.3678	0.3639	0.3511	0.3528	0.3324	0.3437	0.3512	0.3274	0.3531	0.3525	0.3716	0.3378	0.3326	0.3155	0.3303	0.34	0.3624	0.3541	0.3407
FUSCCTNBC023.TT_WES	0.2964	0.3158	0.3167	0.3217	0.3203	0.3149	0.3028	0.2827	0.3093	0.3039	0.3029	0.3163	0.3374	0.3134	0.2782	0.3262	0.3185	0.3195	0.3304	0.3318	0.313	0.2996	0.3205	0.3258	0.2794	0.2917	0.8232	0.9194	0.2962	0.3068	0.3263	0.3287	0.3304	0.3276	0.3091	0.3029	0.3139	0.2923	0.3161	0.3185	0.3444	0.3201	0.3013	0.2981	0.2955	0.3175	0.3212	0.3147	0.2955
FUSCCTNBC024.WBC_WES	0.3624	0.3441	0.3433	0.3458	0.349	0.344	0.3089	0.3249	0.3589	0.3589	0.356	0.3347	0.3512	0.3235	0.3521	0.351	0.3464	0.3373	0.3435	0.3462	0.3661	0.3457	0.3545	0.355	0.3306	0.3396	0.3442	0.3206	0.8648	0.3427	0.3516	0.3713	0.3294	0.3289	0.3191	0.3596	0.3678	0.3528	0.3504	0.3394	0.3637	0.361	0.354	0.3466	0.3476	0.3631	0.3718	0.3544	0.3714
FUSCCTNBC024.TT_WES	0.3395	0.3248	0.3203	0.3153	0.3306	0.3245	0.2771	0.3001	0.3424	0.3386	0.3416	0.3133	0.3174	0.289	0.3192	0.3268	0.3191	0.3207	0.3161	0.3264	0.3392	0.3264	0.3244	0.3356	0.2988	0.3204	0.3246	0.3048	0.9254	0.3235	0.3293	0.3382	0.3015	0.3107	0.2945	0.3399	0.3347	0.3345	0.3191	0.3214	0.3415	0.3389	0.3281	0.3188	0.3202	0.3363	0.3484	0.331	0.3412
FUSCCTNBC026.WBC_WES	0.3866	0.3714	0.3471	0.3444	0.3717	0.3588	0.3574	0.3216	0.3598	0.3572	0.3372	0.3605	0.3792	0.3526	0.3452	0.3659	0.3478	0.3466	0.3575	0.3577	0.3662	0.3433	0.3489	0.3602	0.3177	0.3126	0.3718	0.338	0.3489	0.3448	0.9009	0.3481	0.3348	0.3568	0.3451	0.3715	0.37	0.3537	0.3304	0.3405	0.3868	0.3713	0.3241	0.3512	0.3462	0.3791	0.382	0.3661	0.3761
FUSCCTNBC026.TT_WES	0.3839	0.3754	0.3515	0.3503	0.3738	0.3598	0.3603	0.3271	0.3613	0.3572	0.3408	0.3631	0.379	0.3537	0.3466	0.3694	0.3533	0.3525	0.3598	0.3616	0.3686	0.3436	0.3501	0.3646	0.324	0.3167	0.3755	0.3406	0.3496	0.3473	0.9049	0.3529	0.3374	0.3627	0.3492	0.3764	0.3751	0.359	0.3342	0.3445	0.389	0.3734	0.3245	0.3524	0.3466	0.3839	0.3843	0.3701	0.3806
FUSCCTNBC027.WBC_WES	0.349	0.3459	0.3367	0.3462	0.3567	0.349	0.3349	0.3473	0.3479	0.3493	0.3511	0.3398	0.3563	0.3236	0.3366	0.371	0.3506	0.3414	0.3534	0.3267	0.3624	0.3373	0.374	0.358	0.311	0.305	0.3591	0.3438	0.3488	0.3465	0.3355	0.8952	0.3558	0.3572	0.3374	0.3622	0.3742	0.3594	0.361	0.3289	0.3738	0.3384	0.3402	0.3292	0.3522	0.3519	0.3684	0.3466	0.3568
FUSCCTNBC027.TT_WES	0.3509	0.3467	0.3384	0.349	0.3528	0.3475	0.3356	0.3523	0.3484	0.3506	0.3498	0.3402	0.3594	0.3214	0.3361	0.374	0.3539	0.3442	0.3561	0.3262	0.36	0.3376	0.3748	0.3558	0.3095	0.3046	0.3574	0.345	0.354	0.3466	0.3396	0.9068	0.3564	0.3556	0.335	0.362	0.375	0.3623	0.3673	0.3322	0.374	0.3396	0.3425	0.3317	0.3545	0.3519	0.3721	0.3476	0.3606
FUSCCTNBC028.WBC_WES	0.3398	0.3515	0.3536	0.3604	0.3509	0.3471	0.3072	0.3102	0.3665	0.357	0.3351	0.3641	0.3753	0.3467	0.3344	0.3688	0.3604	0.3495	0.3581	0.3528	0.3646	0.3454	0.3332	0.3345	0.3385	0.3214	0.3584	0.3316	0.3321	0.3446	0.3377	0.3519	0.8522	0.3398	0.3239	0.3378	0.3499	0.3227	0.3427	0.3361	0.3601	0.3526	0.3345	0.3377	0.3535	0.3635	0.3683	0.3506	0.3555
FUSCCTNBC028.TT_WES	0.341	0.349	0.3521	0.3627	0.3612	0.3545	0.3086	0.3153	0.3694	0.3554	0.3409	0.3656	0.3748	0.3457	0.3347	0.3753	0.3638	0.3489	0.3551	0.3523	0.3656	0.3464	0.3386	0.3396	0.3372	0.3197	0.3563	0.3336	0.3306	0.3451	0.3491	0.3534	0.9053	0.3349	0.3212	0.3394	0.3572	0.3239	0.3376	0.3344	0.3568	0.3512	0.3411	0.3421	0.3517	0.3653	0.3699	0.3557	0.3548
FUSCCTNBC029.WBC_WES	0.3313	0.3487	0.3259	0.3411	0.3545	0.357	0.3394	0.3336	0.3726	0.3557	0.3445	0.3486	0.3711	0.3477	0.3488	0.3596	0.345	0.3358	0.3684	0.3609	0.3365	0.3143	0.3391	0.3327	0.3175	0.3377	0.3338	0.3044	0.3169	0.3484	0.3351	0.3512	0.3453	0.3432	0.3276	0.3631	0.3608	0.3332	0.3338	0.32	0.3677	0.3529	0.3499	0.3393	0.3389	0.3516	0.3553	0.3338	0.3595
FUSCCTNBC029.TT_WES	0.3242	0.3343	0.3145	0.3361	0.3506	0.3547	0.3305	0.3137	0.3644	0.3549	0.3457	0.3361	0.3576	0.3413	0.3515	0.3507	0.3358	0.3243	0.3525	0.3451	0.3261	0.3072	0.3331	0.3274	0.3074	0.3275	0.3195	0.2913	0.3069	0.3412	0.3256	0.3363	0.3304	0.3339	0.3206	0.3528	0.3485	0.3185	0.3207	0.3139	0.3579	0.3412	0.3354	0.3369	0.3261	0.3468	0.3455	0.3264	0.3497
FUSCCTNBC030.WBC_WES	0.3661	0.3765	0.3597	0.3525	0.3715	0.3654	0.3162	0.3431	0.3667	0.3664	0.3633	0.3291	0.3676	0.34	0.3453	0.3734	0.3655	0.3293	0.355	0.3555	0.3568	0.3355	0.3413	0.3589	0.3445	0.3268	0.3614	0.3505	0.3204	0.3568	0.3546	0.3462	0.3442	0.893	0.8841	0.38	0.3402	0.3173	0.356	0.3431	0.375	0.3473	0.3398	0.3202	0.3563	0.3615	0.3684	0.36	0.3534
FUSCCTNBC030.TT_WES	0.365	0.3513	0.3277	0.3578	0.3444	0.3429	0.3151	0.3402	0.3409	0.3366	0.347	0.3486	0.3662	0.3485	0.3264	0.3778	0.3675	0.3561	0.326	0.3279	0.3347	0.3087	0.3381	0.3435	0.3172	0.3245	0.3331	0.3025	0.3478	0.332	0.3496	0.3532	0.3265	0.3198	0.2972	0.3395	0.8696	0.913	0.3276	0.3193	0.3452	0.3186	0.3387	0.3293	0.3312	0.345	0.3574	0.3291	0.3366
FUSCCTNBC032.WBC_WES	0.378	0.359	0.3414	0.3713	0.3583	0.3571	0.3348	0.3453	0.3528	0.3452	0.3621	0.3652	0.3773	0.352	0.3441	0.3929	0.3836	0.3708	0.342	0.3442	0.3469	0.3216	0.3515	0.3545	0.3224	0.3434	0.3514	0.3198	0.3487	0.3446	0.3574	0.3632	0.3499	0.3306	0.3087	0.3436	0.9022	0.8565	0.3376	0.3325	0.3605	0.3338	0.3481	0.34	0.3332	0.3635	0.3718	0.3451	0.3462
FUSCCTNBC032.TT_WES	0.3677	0.3562	0.3319	0.3626	0.3496	0.3488	0.3194	0.3381	0.3454	0.3411	0.3547	0.3535	0.3702	0.3492	0.3309	0.3817	0.3718	0.3583	0.3312	0.3308	0.3387	0.3132	0.3434	0.3434	0.3156	0.3306	0.3373	0.3076	0.3486	0.3387	0.3539	0.3564	0.3267	0.3265	0.3003	0.34	0.8805	0.9166	0.3322	0.3259	0.3509	0.3264	0.3387	0.3352	0.3341	0.3495	0.3603	0.3304	0.3382
FUSCCTNBC033.WBC_WES	0.3584	0.3418	0.3345	0.3298	0.3481	0.3472	0.2965	0.318	0.3626	0.3632	0.3529	0.3404	0.3547	0.339	0.3355	0.3567	0.3568	0.3329	0.3292	0.3272	0.326	0.3059	0.355	0.3686	0.328	0.3219	0.3553	0.3305	0.3356	0.3335	0.3267	0.3606	0.3265	0.3522	0.3441	0.3404	0.3596	0.3462	0.8987	0.3324	0.3383	0.3055	0.3438	0.321	0.3196	0.3486	0.3508	0.3517	0.3503
FUSCCTNBC033.TT_WES	0.3556	0.3388	0.3317	0.3238	0.3448	0.3462	0.2969	0.318	0.3627	0.3621	0.3499	0.3379	0.3509	0.3404	0.3312	0.3519	0.3504	0.3296	0.3319	0.3263	0.3256	0.3042	0.3538	0.3668	0.3279	0.3208	0.3555	0.3291	0.3343	0.3319	0.322	0.3569	0.3272	0.3479	0.3433	0.3359	0.356	0.3418	0.8991	0.3274	0.3326	0.2999	0.3427	0.3187	0.3164	0.3459	0.3455	0.3479	0.3459
FUSCCTNBC034.WBC_WES	0.362	0.3461	0.3272	0.3493	0.3535	0.3329	0.3108	0.3458	0.3736	0.364	0.3267	0.3603	0.3767	0.3393	0.3325	0.3768	0.3632	0.3588	0.3637	0.3524	0.3467	0.3264	0.3314	0.3539	0.328	0.3399	0.3709	0.3386	0.3351	0.34	0.3511	0.3465	0.3339	0.3482	0.3314	0.3616	0.3436	0.3243	0.3269	0.8801	0.357	0.3301	0.3292	0.3384	0.3452	0.3699	0.3795	0.3722	0.3518
FUSCCTNBC034.TT_WES	0.3561	0.3333	0.3159	0.3474	0.3475	0.3275	0.3023	0.3375	0.363	0.3542	0.323	0.3572	0.3701	0.3318	0.3271	0.3696	0.357	0.3511	0.3498	0.3438	0.3364	0.3148	0.3289	0.3446	0.325	0.3304	0.3592	0.3301	0.3314	0.336	0.3393	0.3382	0.3255	0.3418	0.3281	0.3546	0.3331	0.3154	0.3221	0.9089	0.3463	0.3217	0.3269	0.3307	0.3304	0.3671	0.3718	0.3673	0.3409
FUSCCTNBC036.WBC_WES	0.3641	0.3549	0.3426	0.3528	0.3559	0.3485	0.3257	0.3246	0.3693	0.3678	0.3638	0.3679	0.3872	0.3636	0.3717	0.3664	0.3626	0.3615	0.3618	0.3402	0.3592	0.3274	0.351	0.3411	0.332	0.324	0.3808	0.3578	0.3557	0.3478	0.3784	0.3716	0.3504	0.365	0.3489	0.3598	0.3689	0.3435	0.334	0.3352	0.9108	0.8636	0.363	0.3578	0.3392	0.3811	0.393	0.3764	0.3573
FUSCCTNBC036.TT_WES	0.3385	0.3373	0.3297	0.3292	0.3374	0.3328	0.3077	0.2994	0.3533	0.3519	0.347	0.3478	0.3632	0.338	0.3551	0.3533	0.3528	0.3407	0.3366	0.3309	0.3415	0.3141	0.3422	0.3215	0.3051	0.3045	0.3576	0.3381	0.3431	0.3311	0.3659	0.3499	0.3369	0.3363	0.325	0.3344	0.3425	0.3184	0.2955	0.3137	0.8661	0.9031	0.344	0.345	0.3156	0.3676	0.3688	0.3494	0.3396
FUSCCTNBC038.WBC_WES	0.3406	0.3477	0.3492	0.3431	0.3655	0.3674	0.3227	0.324	0.3669	0.3708	0.3538	0.3639	0.3611	0.3365	0.364	0.3707	0.3611	0.3201	0.3428	0.3529	0.36	0.3261	0.3468	0.3501	0.3332	0.3679	0.3473	0.3201	0.3474	0.3508	0.361	0.3414	0.34	0.3459	0.3367	0.3581	0.3619	0.3581	0.34	0.3404	0.3666	0.3475	0.3367	0.8573	0.3398	0.376	0.369	0.3577	0.3526
FUSCCTNBC038.TT_WES	0.3314	0.3269	0.3318	0.3291	0.3505	0.3513	0.3116	0.322	0.3506	0.3603	0.3348	0.352	0.35	0.3293	0.3509	0.3551	0.3441	0.3036	0.3239	0.339	0.3474	0.3198	0.3349	0.3317	0.3184	0.3523	0.3269	0.3035	0.3312	0.3339	0.3523	0.3281	0.3269	0.3256	0.3185	0.3557	0.3522	0.3427	0.3234	0.3272	0.3513	0.3362	0.3191	0.9252	0.3221	0.3577	0.3494	0.3339	0.3395
FUSCCTNBC039.WBC_WES	0.3626	0.3507	0.3445	0.3561	0.3469	0.3295	0.3134	0.3429	0.3593	0.3468	0.3599	0.3616	0.3684	0.3413	0.3332	0.3617	0.3512	0.3487	0.3235	0.3687	0.3609	0.3309	0.3505	0.3673	0.2994	0.3255	0.3548	0.3192	0.3488	0.3487	0.3597	0.3487	0.3598	0.3686	0.3516	0.3687	0.3526	0.3467	0.3403	0.3473	0.37	0.3386	0.35	0.3254	0.8646	0.3524	0.3701	0.3548	0.3681
FUSCCTNBC039.TT_WES	0.3599	0.3443	0.341	0.349	0.34	0.329	0.3114	0.34	0.3586	0.3468	0.3571	0.3589	0.3649	0.337	0.3316	0.3626	0.3548	0.3409	0.3235	0.3653	0.3553	0.3255	0.3509	0.3667	0.2952	0.3208	0.3494	0.3214	0.3473	0.3426	0.3583	0.3503	0.3593	0.3724	0.3533	0.3656	0.35	0.3497	0.3376	0.3438	0.365	0.3371	0.3497	0.3278	0.9095	0.3425	0.3585	0.3448	0.3642
FUSCCTNBC040.WBC_WES	0.3796	0.3609	0.3572	0.3661	0.3679	0.365	0.323	0.3366	0.3656	0.3711	0.3601	0.35	0.3817	0.369	0.3541	0.3592	0.3442	0.3475	0.3672	0.3677	0.3385	0.3146	0.3688	0.3572	0.3395	0.3255	0.356	0.3373	0.3391	0.3523	0.3753	0.3441	0.3546	0.3652	0.3536	0.3547	0.3684	0.3451	0.3382	0.3708	0.3755	0.3651	0.3389	0.3454	0.3225	0.9043	0.3969	0.3858	0.3673
FUSCCTNBC040.TT_WES	0.3769	0.3653	0.3609	0.3654	0.3698	0.3669	0.3272	0.3372	0.3602	0.3644	0.3576	0.3521	0.3814	0.3659	0.3538	0.3599	0.3437	0.3505	0.364	0.3659	0.3392	0.3147	0.3682	0.3577	0.3382	0.3274	0.3573	0.3355	0.3432	0.3537	0.3764	0.3433	0.3518	0.3649	0.3498	0.3572	0.3675	0.3419	0.3379	0.3717	0.3777	0.3659	0.3377	0.3449	0.32	0.9083	0.3943	0.3869	0.3664
FUSCCTNBC041.WBC_WES	0.3622	0.3608	0.3405	0.3667	0.3636	0.3508	0.3218	0.3625	0.3645	0.3671	0.3639	0.3613	0.3612	0.3496	0.3605	0.3699	0.3686	0.3548	0.3589	0.3621	0.3495	0.339	0.3464	0.3632	0.3255	0.3449	0.3649	0.3357	0.3473	0.3619	0.3729	0.3604	0.3607	0.3539	0.342	0.3691	0.3659	0.3482	0.348	0.3614	0.386	0.3664	0.3779	0.3431	0.3368	0.3898	0.9141	0.8847	0.3553
FUSCCTNBC041.TT_WES	0.3617	0.3622	0.3402	0.368	0.3654	0.3525	0.3263	0.365	0.365	0.3695	0.3648	0.361	0.3625	0.3482	0.3591	0.3674	0.3638	0.3551	0.3579	0.3599	0.351	0.3389	0.3455	0.368	0.3298	0.3514	0.3684	0.3384	0.3486	0.3631	0.3708	0.3607	0.3641	0.3593	0.3472	0.3696	0.3623	0.3417	0.3509	0.364	0.3888	0.3702	0.3798	0.3428	0.3366	0.3892	0.9175	0.909	0.3565
FUSCCTNBC044.WBC_WES	0.353	0.3647	0.3492	0.3628	0.3695	0.3538	0.3159	0.3424	0.3952	0.4033	0.3746	0.3534	0.3654	0.3477	0.3512	0.3841	0.3776	0.3514	0.3404	0.3378	0.3653	0.335	0.3494	0.3791	0.346	0.3483	0.3406	0.316	0.3496	0.3665	0.3454	0.3467	0.3666	0.3867	0.3758	0.3819	0.3723	0.3591	0.341	0.357	0.3759	0.3678	0.3634	0.358	0.3469	0.3881	0.3715	0.3626	0.3771
FUSCCTNBC044.TT_WES	0.3644	0.3654	0.3242	0.3619	0.372	0.3541	0.3301	0.3618	0.3765	0.3743	0.3561	0.3539	0.3627	0.3367	0.3641	0.3801	0.3674	0.3586	0.3629	0.3764	0.3521	0.3291	0.357	0.3602	0.3248	0.3276	0.3638	0.3347	0.3609	0.359	0.3507	0.3503	0.3374	0.3602	0.3521	0.3744	0.3559	0.3338	0.3518	0.3465	0.3796	0.3548	0.3551	0.3323	0.3551	0.3644	0.3626	0.3488	0.3702
FUSCCTNBC046.WBC_WES	0.3692	0.3738	0.3616	0.3614	0.36	0.3515	0.3462	0.3548	0.3813	0.3884	0.3818	0.3655	0.3829	0.3627	0.3531	0.3907	0.3873	0.3699	0.3783	0.3541	0.3543	0.337	0.3533	0.356	0.3229	0.3309	0.3737	0.3458	0.3381	0.3611	0.3652	0.3625	0.3267	0.3718	0.3549	0.3631	0.354	0.3378	0.3478	0.3409	0.396	0.3772	0.3508	0.3362	0.351	0.3638	0.3728	0.3617	0.3647
FUSCCTNBC046.TT_WES	0.3449	0.3534	0.3442	0.3416	0.3516	0.3443	0.3233	0.3515	0.3664	0.3752	0.3563	0.3564	0.3677	0.3459	0.3398	0.3688	0.3648	0.3628	0.3514	0.3442	0.3406	0.3257	0.333	0.3391	0.3037	0.3133	0.3597	0.3301	0.3282	0.3415	0.3564	0.349	0.3166	0.3487	0.3337	0.3504	0.3386	0.3285	0.3285	0.3223	0.3796	0.3634	0.3361	0.3178	0.3462	0.3519	0.3667	0.3544	0.3559
FUSCCTNBC047.WBC_WES	0.3919	0.3622	0.3609	0.3669	0.3708	0.3626	0.3314	0.3542	0.3838	0.3834	0.3609	0.3519	0.3728	0.358	0.3634	0.3897	0.3842	0.3654	0.3631	0.3916	0.3661	0.3452	0.3742	0.3595	0.3438	0.3581	0.3738	0.3459	0.3493	0.3303	0.3525	0.3661	0.3627	0.3857	0.3602	0.3597	0.3795	0.3604	0.3537	0.358	0.3877	0.3642	0.364	0.337	0.3732	0.4115	0.3714	0.3604	0.376
FUSCCTNBC047.TT_WES	0.3586	0.3391	0.3364	0.332	0.346	0.3353	0.2991	0.3231	0.352	0.3527	0.3265	0.3231	0.3424	0.3267	0.3356	0.36	0.3535	0.3413	0.3432	0.3546	0.3359	0.3154	0.3462	0.3338	0.3178	0.3241	0.3486	0.3194	0.3242	0.304	0.3271	0.3329	0.3421	0.3667	0.3351	0.3375	0.3352	0.3151	0.3389	0.3338	0.3552	0.3392	0.3362	0.3182	0.3313	0.3822	0.344	0.3355	0.3512
FUSCCTNBC048.WBC_WES	0.3599	0.3628	0.3434	0.3316	0.3375	0.3368	0.3128	0.3134	0.3556	0.3527	0.3377	0.3286	0.3295	0.3065	0.3371	0.3516	0.3414	0.3205	0.342	0.3447	0.3396	0.3182	0.3416	0.3702	0.3172	0.3409	0.3429	0.3188	0.3294	0.3356	0.3362	0.3599	0.3323	0.3395	0.3226	0.3514	0.3684	0.3491	0.3346	0.3326	0.355	0.3214	0.3438	0.3406	0.3365	0.3383	0.3371	0.3281	0.3357
FUSCCTNBC048.TT_WES	0.3474	0.3663	0.3398	0.3342	0.3409	0.3363	0.308	0.3083	0.3519	0.3507	0.3373	0.3286	0.3329	0.3083	0.3339	0.3509	0.3408	0.3171	0.3386	0.3413	0.337	0.3141	0.3359	0.3619	0.3147	0.3364	0.336	0.3151	0.3219	0.3289	0.3297	0.3556	0.3277	0.3407	0.3218	0.3478	0.3634	0.342	0.3316	0.3293	0.3512	0.3212	0.341	0.342	0.333	0.3401	0.3347	0.3234	0.3351
FUSCCTNBC050.WBC_WES	0.35	0.367	0.3519	0.3466	0.3627	0.3409	0.3256	0.3348	0.3751	0.3734	0.3773	0.3678	0.3656	0.3478	0.3815	0.3801	0.3801	0.3589	0.3701	0.3651	0.3345	0.3099	0.3582	0.3523	0.3431	0.3291	0.3573	0.3228	0.3322	0.3538	0.3687	0.358	0.3648	0.3687	0.3546	0.362	0.3546	0.3256	0.3422	0.348	0.3808	0.3514	0.3568	0.3502	0.3493	0.362	0.3745	0.3598	0.365
FUSCCTNBC050.TT_WES	0.3479	0.3616	0.3487	0.3337	0.3466	0.3254	0.3098	0.3289	0.3606	0.362	0.3532	0.358	0.3558	0.3401	0.3612	0.3662	0.3632	0.3417	0.3612	0.3541	0.3215	0.3065	0.3432	0.3456	0.338	0.3253	0.349	0.3122	0.3144	0.3417	0.3613	0.3484	0.3542	0.3611	0.3512	0.3452	0.3438	0.3197	0.3276	0.3446	0.3668	0.3376	0.3482	0.3403	0.3335	0.3531	0.3656	0.349	0.3573
FUSCCTNBC052.WBC_WES	0.3629	0.3631	0.3503	0.377	0.3621	0.3576	0.3255	0.3353	0.3656	0.3707	0.3506	0.3728	0.3753	0.3551	0.3544	0.3657	0.3597	0.347	0.3605	0.3617	0.3447	0.3053	0.3461	0.3628	0.3341	0.3257	0.3408	0.3158	0.3405	0.352	0.366	0.3472	0.3546	0.3511	0.3313	0.3576	0.362	0.3556	0.3499	0.3501	0.3622	0.3427	0.352	0.3617	0.3584	0.3691	0.3839	0.3698	0.3672
FUSCCTNBC052.TT_WES	0.3184	0.3347	0.3304	0.3416	0.3301	0.3317	0.3017	0.3145	0.3246	0.3308	0.3066	0.3367	0.3483	0.3298	0.321	0.3334	0.3261	0.3161	0.3286	0.3219	0.3205	0.2823	0.3168	0.3309	0.3122	0.2949	0.3213	0.2914	0.3144	0.3261	0.3363	0.3204	0.3261	0.3146	0.301	0.323	0.332	0.3313	0.3202	0.3131	0.338	0.3184	0.312	0.3344	0.3195	0.3574	0.3477	0.3394	0.3349
FUSCCTNBC056.WBC_WES	0.3583	0.359	0.3464	0.3573	0.361	0.356	0.3142	0.3203	0.3708	0.3592	0.3595	0.3368	0.367	0.3415	0.3466	0.3685	0.3611	0.321	0.3346	0.327	0.3436	0.3118	0.3335	0.3452	0.3109	0.344	0.333	0.3082	0.3419	0.3201	0.3558	0.3566	0.352	0.34	0.3221	0.3503	0.3602	0.3411	0.3238	0.3541	0.3692	0.3557	0.3634	0.3397	0.3608	0.3623	0.3493	0.3257	0.3425
FUSCCTNBC056.TT_WES	0.3604	0.3628	0.3508	0.3622	0.3681	0.3614	0.318	0.3262	0.3776	0.3659	0.3646	0.3423	0.3678	0.3404	0.3507	0.3743	0.3641	0.3258	0.336	0.3333	0.3443	0.3136	0.3385	0.3461	0.3168	0.3525	0.3412	0.312	0.3475	0.3268	0.3575	0.3605	0.3546	0.3436	0.3232	0.3588	0.3672	0.3484	0.326	0.3592	0.3764	0.3584	0.3656	0.3476	0.3638	0.3702	0.3549	0.332	0.3493
FUSCCTNBC057.WBC_WES	0.3335	0.3374	0.3296	0.3604	0.3557	0.351	0.325	0.3258	0.3576	0.3452	0.3477	0.3445	0.3665	0.3373	0.3643	0.3641	0.3542	0.3191	0.3484	0.3627	0.3456	0.3191	0.3316	0.352	0.3096	0.3418	0.3471	0.3105	0.3464	0.3358	0.3427	0.3369	0.3268	0.3635	0.3487	0.3579	0.3513	0.3221	0.3315	0.3577	0.3485	0.3377	0.3377	0.3211	0.3405	0.35	0.3489	0.3319	0.3586
FUSCCTNBC057.TT_WES	0.3156	0.3185	0.3048	0.3362	0.3404	0.3324	0.3059	0.3098	0.3349	0.3256	0.325	0.3389	0.3528	0.3201	0.3423	0.3464	0.3362	0.3036	0.3328	0.34	0.3272	0.2998	0.3183	0.3335	0.2987	0.3285	0.3228	0.2912	0.3225	0.3192	0.3316	0.3254	0.3133	0.3455	0.3298	0.3424	0.3349	0.3044	0.3141	0.3447	0.3285	0.313	0.325	0.2923	0.3379	0.3339	0.3338	0.314	0.3431
FUSCCTNBC058.WBC_WES	0.3628	0.3505	0.3487	0.3284	0.3693	0.3635	0.3224	0.3233	0.3778	0.378	0.3724	0.3545	0.377	0.3631	0.362	0.3697	0.3686	0.3567	0.3481	0.3521	0.3607	0.3352	0.3572	0.3737	0.3487	0.3373	0.3642	0.3316	0.3445	0.3519	0.3659	0.3698	0.363	0.3591	0.3425	0.3722	0.3701	0.3466	0.3455	0.3628	0.381	0.3549	0.3612	0.3538	0.3539	0.3769	0.3931	0.3815	0.3619
FUSCCTNBC058.TT_WES	0.3624	0.3467	0.3498	0.3261	0.3676	0.3609	0.3252	0.3211	0.3798	0.3832	0.376	0.359	0.3807	0.3648	0.3692	0.3739	0.3698	0.3582	0.3515	0.3562	0.3649	0.3359	0.3558	0.3694	0.3478	0.3395	0.367	0.3373	0.3432	0.3531	0.3704	0.3703	0.3599	0.3629	0.3455	0.3713	0.3717	0.3468	0.3492	0.3654	0.3836	0.3579	0.3665	0.3634	0.3497	0.3775	0.3898	0.3788	0.3592
FUSCCTNBC059.WBC_WES	0.3642	0.3403	0.3378	0.3521	0.3689	0.3661	0.2976	0.3343	0.3807	0.371	0.3764	0.3429	0.3871	0.3605	0.3529	0.381	0.3764	0.3522	0.3562	0.3419	0.3306	0.3226	0.3637	0.3352	0.3298	0.3541	0.3746	0.3481	0.341	0.347	0.3542	0.3621	0.3593	0.3532	0.3515	0.3756	0.3668	0.3535	0.3536	0.351	0.3707	0.3506	0.3292	0.3384	0.3439	0.3589	0.3797	0.3449	0.3527
FUSCCTNBC059.TT_WES	0.3565	0.333	0.3311	0.3433	0.3538	0.3485	0.2896	0.3262	0.3744	0.363	0.3677	0.3321	0.3843	0.3524	0.3468	0.3778	0.3732	0.3455	0.3465	0.3339	0.3269	0.3158	0.346	0.3318	0.3305	0.3513	0.3701	0.3447	0.3312	0.3441	0.3419	0.3619	0.3536	0.3424	0.344	0.3658	0.3604	0.3495	0.3422	0.3425	0.3656	0.3417	0.3217	0.332	0.3318	0.3493	0.3709	0.3374	0.3421
FUSCCTNBC063.WBC_WES	0.3742	0.3575	0.3327	0.3577	0.359	0.3545	0.3377	0.3327	0.3665	0.3598	0.3596	0.3612	0.3665	0.3301	0.3722	0.3639	0.3574	0.3335	0.3393	0.3502	0.3445	0.3074	0.3411	0.3306	0.3413	0.3311	0.3609	0.3398	0.3458	0.3574	0.3625	0.3591	0.3388	0.3672	0.3547	0.3644	0.3623	0.3472	0.3439	0.3616	0.389	0.3689	0.3605	0.346	0.3517	0.4102	0.3809	0.3655	0.3683
FUSCCTNBC063.TT_WES	0.3804	0.3621	0.3401	0.3619	0.3637	0.3601	0.3438	0.3367	0.371	0.3639	0.3649	0.3647	0.3717	0.335	0.3773	0.3679	0.3605	0.3374	0.3464	0.3554	0.3501	0.3115	0.3457	0.3369	0.348	0.3373	0.3657	0.345	0.3498	0.363	0.3661	0.363	0.3428	0.3715	0.358	0.3691	0.3639	0.3527	0.347	0.3676	0.3896	0.3723	0.3652	0.3522	0.3551	0.4135	0.3841	0.3695	0.3709
FUSCCTNBC066.WBC_WES	0.3476	0.3575	0.3542	0.3272	0.3463	0.3345	0.3038	0.3165	0.3554	0.3616	0.3651	0.3559	0.358	0.3401	0.3509	0.3602	0.3615	0.3265	0.3792	0.3617	0.3445	0.3217	0.3691	0.3595	0.3306	0.3469	0.3358	0.3224	0.3398	0.3273	0.3663	0.3459	0.3406	0.3418	0.3357	0.3802	0.3374	0.3243	0.3187	0.3611	0.3607	0.3516	0.3251	0.3288	0.3447	0.3603	0.3641	0.3459	0.3494
FUSCCTNBC066.TT_WES	0.3334	0.3421	0.3376	0.3114	0.3373	0.3296	0.2941	0.3085	0.3454	0.3506	0.355	0.3484	0.3463	0.3307	0.3417	0.3523	0.3544	0.3138	0.3621	0.354	0.3407	0.3178	0.3549	0.3425	0.3111	0.3442	0.324	0.3121	0.3278	0.3204	0.3574	0.3328	0.3292	0.3307	0.3228	0.3712	0.3208	0.3094	0.313	0.346	0.3442	0.3365	0.3151	0.3193	0.3341	0.3417	0.348	0.3383	0.3382
FUSCCTNBC068.WBC_WES	0.3658	0.343	0.3356	0.3645	0.373	0.3688	0.3222	0.3424	0.3709	0.3618	0.3604	0.3489	0.361	0.3573	0.3773	0.3742	0.3616	0.3484	0.3446	0.3539	0.3599	0.3389	0.3551	0.366	0.3249	0.323	0.3606	0.3372	0.3294	0.3314	0.3611	0.3506	0.3498	0.3711	0.3574	0.3362	0.3601	0.3247	0.3625	0.3662	0.3705	0.3377	0.3477	0.37	0.3593	0.3633	0.3719	0.3672	0.3623
FUSCCTNBC068.TT_WES	0.3495	0.3337	0.3204	0.3422	0.3589	0.3531	0.3118	0.3237	0.357	0.3454	0.3483	0.3304	0.3358	0.3309	0.3652	0.3624	0.3488	0.3377	0.3323	0.3293	0.3485	0.3357	0.3409	0.3535	0.3084	0.3062	0.3376	0.314	0.3118	0.3183	0.347	0.3366	0.3417	0.3541	0.3336	0.3225	0.3433	0.3044	0.3384	0.3477	0.3553	0.3245	0.335	0.3463	0.3377	0.352	0.346	0.3474	0.3515
FUSCCTNBC070.WBC_WES	0.3752	0.3431	0.3396	0.3461	0.3466	0.3473	0.3242	0.3502	0.374	0.3735	0.3529	0.3654	0.3545	0.342	0.3704	0.3646	0.3578	0.3434	0.3641	0.3577	0.354	0.3252	0.3557	0.339	0.3331	0.3221	0.3705	0.3292	0.3176	0.3532	0.3551	0.3353	0.3409	0.3472	0.3372	0.3788	0.3516	0.3485	0.3381	0.3433	0.3772	0.3559	0.3634	0.3554	0.342	0.3696	0.377	0.3517	0.3581
FUSCCTNBC070.TT_WES	0.3719	0.3373	0.3356	0.3493	0.3447	0.3432	0.3312	0.34	0.369	0.3716	0.3561	0.3568	0.3493	0.3344	0.3651	0.3647	0.3538	0.3414	0.3551	0.3556	0.353	0.3213	0.3577	0.33	0.3311	0.3206	0.3706	0.3282	0.311	0.3505	0.351	0.327	0.3415	0.35	0.3345	0.3717	0.3506	0.3428	0.3358	0.3401	0.3686	0.3515	0.3618	0.3502	0.3431	0.3696	0.3737	0.3464	0.3576
FUSCCTNBC073.WBC_WES	0.3565	0.3497	0.3321	0.3399	0.3581	0.3463	0.2958	0.3172	0.3372	0.3475	0.3418	0.3283	0.3673	0.3532	0.3403	0.3597	0.355	0.3353	0.3635	0.3364	0.3455	0.3284	0.3575	0.341	0.3308	0.3186	0.343	0.3179	0.3287	0.3509	0.3872	0.3627	0.3472	0.3723	0.3519	0.3624	0.3318	0.3106	0.317	0.3161	0.3767	0.3558	0.3315	0.3198	0.3329	0.3502	0.3568	0.3328	0.3663
FUSCCTNBC073.TT_WES	0.3565	0.3499	0.3366	0.3324	0.3576	0.3448	0.3018	0.3196	0.3337	0.3459	0.3394	0.3239	0.3658	0.3519	0.3371	0.3668	0.3596	0.3315	0.3662	0.3273	0.347	0.3349	0.3534	0.3443	0.3312	0.3236	0.343	0.3161	0.3336	0.3483	0.3861	0.3609	0.3501	0.3754	0.3531	0.3598	0.3254	0.3052	0.3106	0.3158	0.3799	0.3651	0.3366	0.3196	0.3346	0.3468	0.3519	0.3306	0.368
FUSCCTNBC075.WBC_WES	0.3547	0.3642	0.3551	0.3569	0.3623	0.3475	0.3222	0.3327	0.356	0.3602	0.3682	0.3579	0.3643	0.3409	0.3554	0.3959	0.3844	0.3416	0.3576	0.3578	0.3594	0.3293	0.3688	0.3459	0.3316	0.3504	0.361	0.3344	0.3501	0.3369	0.3602	0.3343	0.3716	0.3626	0.3506	0.3659	0.3519	0.3393	0.3586	0.3443	0.3861	0.3713	0.3409	0.3541	0.3431	0.3702	0.3792	0.3554	0.3762
FUSCCTNBC075.TT_WES	0.3499	0.3676	0.3589	0.3487	0.3632	0.3469	0.3184	0.3308	0.3538	0.3562	0.3613	0.3539	0.3631	0.346	0.3507	0.391	0.3824	0.3396	0.3572	0.3588	0.354	0.3246	0.3657	0.3442	0.3282	0.3536	0.3615	0.3347	0.3423	0.3357	0.359	0.3282	0.3668	0.3607	0.3493	0.365	0.3529	0.3411	0.3569	0.3377	0.3825	0.367	0.3354	0.3537	0.3407	0.3666	0.3759	0.3496	0.3714
FUSCCTNBC076.WBC_WES	0.3615	0.3777	0.3517	0.3683	0.3636	0.3719	0.3276	0.3454	0.3597	0.3635	0.3403	0.3533	0.3549	0.3367	0.3511	0.3759	0.3627	0.3536	0.3666	0.357	0.3565	0.3459	0.3808	0.3601	0.3381	0.3462	0.3672	0.3373	0.3531	0.335	0.3707	0.3655	0.363	0.3595	0.3497	0.3734	0.3745	0.3584	0.3671	0.3563	0.3818	0.351	0.3516	0.3546	0.3453	0.363	0.3838	0.3581	0.374
FUSCCTNBC076.TT_WES	0.3587	0.374	0.3477	0.3656	0.3615	0.3692	0.3258	0.3446	0.358	0.3622	0.3362	0.3476	0.3501	0.3305	0.3447	0.3713	0.3584	0.3505	0.3561	0.357	0.3532	0.3406	0.3813	0.3561	0.3359	0.3465	0.3656	0.3342	0.3498	0.3325	0.368	0.3655	0.3612	0.3596	0.3507	0.3677	0.3703	0.3513	0.3656	0.3524	0.3825	0.353	0.3509	0.3524	0.3466	0.3571	0.377	0.356	0.371
FUSCCTNBC078.WBC_WES	0.356	0.3499	0.3401	0.375	0.3592	0.3628	0.3143	0.3233	0.3608	0.3543	0.3585	0.344	0.3421	0.325	0.3388	0.3786	0.3696	0.3307	0.3189	0.3484	0.3657	0.3516	0.3521	0.3814	0.3446	0.327	0.3433	0.3296	0.359	0.3414	0.3388	0.3557	0.3595	0.3427	0.3306	0.3729	0.3707	0.3568	0.3724	0.3323	0.37	0.3587	0.3638	0.3665	0.3355	0.3406	0.3938	0.3815	0.3465
FUSCCTNBC078.TT_WES	0.3547	0.3433	0.3343	0.3717	0.3547	0.3609	0.3142	0.3196	0.357	0.3522	0.351	0.3416	0.3379	0.3209	0.3372	0.3756	0.3672	0.3356	0.3131	0.345	0.3592	0.35	0.3466	0.3711	0.3382	0.3173	0.3389	0.3257	0.3585	0.3387	0.3359	0.3572	0.3548	0.3352	0.3265	0.3684	0.368	0.3574	0.3645	0.3303	0.3666	0.3618	0.3675	0.3615	0.3346	0.3397	0.393	0.3807	0.3378
FUSCCTNBC080.WBC_WES	0.3805	0.3575	0.3568	0.3576	0.3651	0.3528	0.3246	0.323	0.3681	0.3687	0.3761	0.359	0.3753	0.3514	0.3626	0.3733	0.3663	0.3366	0.365	0.3485	0.3651	0.3486	0.3518	0.3577	0.3602	0.3333	0.3673	0.3525	0.3393	0.3566	0.3695	0.3214	0.3658	0.36	0.344	0.3861	0.3734	0.3566	0.3325	0.3523	0.3619	0.34	0.3531	0.3417	0.3526	0.3791	0.3718	0.3731	0.3758
FUSCCTNBC080.TT_WES	0.3761	0.3578	0.3599	0.3562	0.3661	0.3478	0.3113	0.3218	0.3645	0.366	0.3732	0.3584	0.3716	0.3495	0.3609	0.3705	0.3597	0.3341	0.3597	0.3464	0.3666	0.3551	0.3524	0.3564	0.3593	0.3351	0.3678	0.3495	0.3401	0.3559	0.3711	0.3186	0.3678	0.3618	0.3497	0.3826	0.3697	0.3512	0.3279	0.348	0.3597	0.3368	0.3477	0.3426	0.3487	0.3773	0.3691	0.3694	0.3731
FUSCCTNBC081.WBC_WES	0.3554	0.361	0.3437	0.3509	0.3649	0.3584	0.2925	0.3328	0.3577	0.3484	0.3443	0.3522	0.3591	0.3374	0.3609	0.3561	0.358	0.3346	0.3706	0.3474	0.361	0.3397	0.347	0.3421	0.3221	0.3166	0.3524	0.3245	0.3405	0.3452	0.3494	0.3525	0.3323	0.3548	0.3384	0.3683	0.3593	0.3529	0.3481	0.3423	0.3846	0.3614	0.3286	0.3232	0.3479	0.3574	0.3792	0.3659	0.3213
FUSCCTNBC081.TT_WES	0.3435	0.3528	0.339	0.3452	0.3505	0.3421	0.2794	0.3215	0.3446	0.3337	0.3393	0.3435	0.3509	0.3294	0.3495	0.35	0.3483	0.3246	0.3642	0.3434	0.3506	0.3302	0.3411	0.3351	0.3126	0.3096	0.3447	0.32	0.3395	0.3328	0.3383	0.3456	0.3249	0.3499	0.33	0.3543	0.3501	0.348	0.3386	0.335	0.3764	0.3518	0.3225	0.3168	0.3374	0.3472	0.3779	0.358	0.3136
FUSCCTNBC082.WBC_WES	0.3822	0.3696	0.3592	0.3605	0.3631	0.3533	0.3143	0.3606	0.3452	0.3384	0.3687	0.3519	0.3701	0.3426	0.3395	0.3609	0.3607	0.3376	0.3611	0.3667	0.3733	0.3426	0.3397	0.3497	0.3492	0.3254	0.3728	0.3381	0.3501	0.3598	0.3651	0.3672	0.3427	0.3702	0.3645	0.3569	0.3856	0.3724	0.3557	0.3654	0.3752	0.3452	0.3588	0.3377	0.3458	0.3709	0.385	0.3762	0.3577
FUSCCTNBC082.TT_WES	0.3693	0.3519	0.3365	0.3482	0.362	0.3455	0.3033	0.3459	0.3328	0.3291	0.3646	0.333	0.3607	0.3297	0.328	0.3458	0.3422	0.3274	0.3514	0.3542	0.355	0.3286	0.3187	0.3314	0.3314	0.3117	0.3534	0.3287	0.3327	0.3505	0.3524	0.3517	0.3403	0.3621	0.3516	0.3452	0.3803	0.3679	0.3453	0.3514	0.3681	0.3358	0.3452	0.3229	0.3393	0.356	0.3751	0.3628	0.3419
FUSCCTNBC083.WBC_WES	0.3805	0.3709	0.3488	0.3488	0.3564	0.3574	0.3304	0.3539	0.37	0.367	0.3336	0.3699	0.3492	0.34	0.3488	0.3723	0.3664	0.3514	0.3765	0.355	0.3442	0.3159	0.353	0.3344	0.3272	0.3186	0.3634	0.3172	0.338	0.3515	0.3411	0.3443	0.341	0.3389	0.3276	0.3683	0.3681	0.3528	0.3219	0.3666	0.3551	0.3369	0.3616	0.3474	0.3304	0.3579	0.3774	0.3638	0.3728
FUSCCTNBC083.TT_WES	0.3691	0.3535	0.3311	0.3419	0.3385	0.3406	0.3208	0.3417	0.3531	0.3498	0.3211	0.3632	0.3306	0.3258	0.334	0.3496	0.3478	0.3328	0.3577	0.3428	0.3204	0.2952	0.3393	0.3279	0.3098	0.3092	0.3561	0.3155	0.3322	0.3355	0.324	0.3285	0.324	0.319	0.3094	0.3495	0.3513	0.3374	0.3085	0.3487	0.3398	0.3181	0.3448	0.3223	0.3241	0.3407	0.3651	0.3575	0.3564
FUSCCTNBC085.WBC_WES	0.3813	0.3565	0.3543	0.3512	0.3573	0.3528	0.3444	0.3348	0.3678	0.3662	0.3632	0.3742	0.3655	0.3317	0.3507	0.3769	0.3791	0.3369	0.3528	0.3444	0.3193	0.3016	0.3337	0.3481	0.3319	0.333	0.3413	0.3147	0.3561	0.341	0.3543	0.349	0.3464	0.3568	0.3474	0.3647	0.3651	0.3566	0.3383	0.3572	0.3944	0.3666	0.3562	0.3499	0.3484	0.365	0.3741	0.3573	0.3484
FUSCCTNBC085.TT_WES	0.35	0.3262	0.3106	0.3192	0.3402	0.3372	0.3392	0.3069	0.3381	0.3386	0.3438	0.3387	0.3391	0.3037	0.3258	0.3552	0.3562	0.3089	0.325	0.3241	0.2839	0.2662	0.3064	0.3203	0.303	0.309	0.3159	0.2948	0.3288	0.314	0.3236	0.327	0.3201	0.3235	0.3152	0.3365	0.34	0.3347	0.3191	0.3355	0.3686	0.3435	0.3424	0.3329	0.3277	0.3352	0.3467	0.3302	0.3233
FUSCCTNBC086.WBC_WES	0.3407	0.3641	0.3422	0.3479	0.3408	0.3457	0.3327	0.332	0.3718	0.3666	0.3267	0.3365	0.3479	0.315	0.3353	0.3598	0.3574	0.3286	0.3419	0.3446	0.3316	0.3113	0.3338	0.3535	0.347	0.3465	0.3521	0.3117	0.3336	0.3732	0.3606	0.3283	0.3325	0.3469	0.3455	0.3935	0.3426	0.3394	0.3254	0.3468	0.3738	0.3535	0.3473	0.3535	0.3469	0.3719	0.3685	0.3585	0.3608
FUSCCTNBC086.TT_WES	0.3216	0.3513	0.3283	0.3352	0.3238	0.3259	0.3104	0.3222	0.3623	0.3592	0.3181	0.3222	0.3339	0.3002	0.3255	0.3454	0.346	0.3153	0.3299	0.3287	0.3144	0.2925	0.3215	0.3335	0.3318	0.3378	0.3434	0.2997	0.3163	0.3589	0.3432	0.3154	0.3229	0.3278	0.3295	0.3777	0.3266	0.3282	0.313	0.3282	0.3638	0.3432	0.3336	0.3449	0.3276	0.3581	0.3531	0.3382	0.3545
FUSCCTNBC090.WBC_WES	0.3578	0.3429	0.3287	0.356	0.3434	0.3346	0.3112	0.3332	0.344	0.344	0.3598	0.3615	0.3633	0.3381	0.3646	0.3705	0.3581	0.3443	0.3383	0.3676	0.3396	0.33	0.3662	0.357	0.324	0.3307	0.3525	0.326	0.3503	0.3446	0.3572	0.3834	0.3444	0.339	0.3172	0.355	0.3553	0.3371	0.346	0.3435	0.3558	0.3394	0.345	0.3518	0.35	0.3694	0.3662	0.3521	0.343
FUSCCTNBC090.TT_WES	0.3546	0.3352	0.3223	0.3547	0.3339	0.3225	0.3058	0.3298	0.3353	0.3343	0.3482	0.3561	0.3629	0.3387	0.3535	0.3626	0.3479	0.3372	0.3344	0.3586	0.331	0.3225	0.3549	0.3462	0.3189	0.3218	0.3477	0.3224	0.3464	0.3385	0.3546	0.3723	0.3478	0.3363	0.3195	0.3414	0.3528	0.3349	0.3381	0.3455	0.3453	0.3323	0.3374	0.3452	0.3465	0.3652	0.3557	0.3413	0.342
FUSCCTNBC092.WBC_WES	0.3378	0.3532	0.3354	0.3707	0.3496	0.3412	0.3457	0.3151	0.3733	0.372	0.3678	0.3493	0.3489	0.3264	0.3636	0.3784	0.3674	0.3382	0.3462	0.3415	0.3393	0.3103	0.3425	0.368	0.3131	0.3199	0.358	0.3269	0.3441	0.3402	0.3558	0.354	0.3321	0.3412	0.3376	0.3484	0.3704	0.3477	0.3515	0.3544	0.3603	0.3439	0.3397	0.3355	0.332	0.3464	0.358	0.3402	0.3665
FUSCCTNBC092.TT_WES	0.3211	0.3341	0.3175	0.3507	0.3306	0.3249	0.3379	0.2958	0.3549	0.3533	0.3552	0.3338	0.3378	0.3139	0.3529	0.3636	0.3562	0.3294	0.3339	0.3288	0.3239	0.3019	0.3322	0.345	0.3075	0.311	0.3427	0.319	0.3294	0.326	0.3499	0.3444	0.3127	0.3308	0.3225	0.3341	0.361	0.3358	0.3379	0.3409	0.343	0.3357	0.3298	0.3255	0.3139	0.3408	0.3433	0.3251	0.3472
FUSCCTNBC093.WBC_WES	0.3602	0.3734	0.3488	0.33	0.3637	0.3586	0.3411	0.325	0.3522	0.3605	0.3408	0.3663	0.3649	0.346	0.3597	0.3688	0.3621	0.3257	0.3755	0.3631	0.3312	0.315	0.3493	0.3459	0.3266	0.3379	0.3403	0.3263	0.3487	0.3412	0.3543	0.3221	0.3411	0.3433	0.328	0.3716	0.3751	0.3577	0.3221	0.35	0.3691	0.3375	0.3439	0.3527	0.3253	0.3471	0.346	0.3336	0.354
FUSCCTNBC093.TT_WES	0.3523	0.3562	0.3325	0.3093	0.3415	0.3424	0.3291	0.3175	0.3377	0.346	0.3257	0.3564	0.3457	0.3239	0.3434	0.3477	0.3413	0.3175	0.358	0.3436	0.3117	0.2962	0.3327	0.3228	0.3099	0.3267	0.3248	0.313	0.3296	0.3269	0.3337	0.3084	0.3198	0.322	0.3178	0.3561	0.3602	0.3417	0.3025	0.3343	0.3539	0.3236	0.3278	0.3325	0.3217	0.3312	0.329	0.3229	0.3365
FUSCCTNBC095.WBC_WES	0.3764	0.3591	0.35	0.3415	0.3535	0.3529	0.2949	0.328	0.3498	0.3528	0.357	0.3894	0.3677	0.3523	0.3427	0.3745	0.3634	0.3406	0.3336	0.3541	0.343	0.3199	0.3502	0.3395	0.3503	0.3305	0.3687	0.3383	0.344	0.3629	0.3376	0.3666	0.3689	0.3569	0.3349	0.3538	0.3672	0.3362	0.3497	0.3473	0.3648	0.3481	0.3631	0.337	0.3439	0.3661	0.3614	0.3443	0.3669
FUSCCTNBC095.TT_WES	0.3789	0.364	0.3533	0.3446	0.3535	0.3531	0.3018	0.3317	0.3494	0.3528	0.3593	0.391	0.3708	0.3524	0.3446	0.379	0.3676	0.3456	0.3391	0.3537	0.3459	0.3234	0.3515	0.3415	0.3525	0.3271	0.3724	0.3415	0.3446	0.3668	0.3358	0.3657	0.3729	0.3595	0.3374	0.3575	0.3715	0.3424	0.3569	0.3483	0.3643	0.3481	0.3652	0.3389	0.3468	0.3659	0.3623	0.3462	0.3675
FUSCCTNBC097.WBC_WES	0.3715	0.3549	0.3424	0.3345	0.3627	0.3563	0.3103	0.3337	0.3691	0.3691	0.3709	0.3387	0.3502	0.3334	0.3585	0.3946	0.3802	0.351	0.3406	0.3605	0.3519	0.3274	0.3703	0.3593	0.3216	0.3527	0.3647	0.3152	0.3419	0.3426	0.371	0.3745	0.3482	0.3589	0.3392	0.3708	0.362	0.3419	0.3367	0.3561	0.3805	0.3576	0.3449	0.3522	0.3546	0.3534	0.3663	0.3465	0.3479
FUSCCTNBC097.TT_WES	0.3758	0.3583	0.3464	0.3398	0.3684	0.3593	0.3162	0.339	0.371	0.372	0.3756	0.3439	0.3554	0.3383	0.3646	0.3984	0.3832	0.3572	0.3456	0.3638	0.3565	0.3336	0.3753	0.3665	0.3275	0.357	0.3735	0.3247	0.3489	0.3513	0.3806	0.3834	0.3523	0.3611	0.3424	0.3749	0.3687	0.3475	0.3428	0.3618	0.3826	0.3604	0.3521	0.3546	0.3571	0.3616	0.3707	0.3494	0.3538
FUSCCTNBC099.WBC_WES	0.3809	0.3505	0.3475	0.3518	0.348	0.3461	0.3248	0.3363	0.3814	0.3729	0.3632	0.3691	0.3589	0.3413	0.3713	0.3661	0.3597	0.3455	0.3795	0.3749	0.3518	0.3229	0.3588	0.3504	0.3498	0.3289	0.3756	0.3461	0.35	0.3417	0.3737	0.3916	0.3669	0.3597	0.34	0.3766	0.3742	0.3638	0.3561	0.3616	0.3605	0.3398	0.3535	0.3598	0.3529	0.3742	0.3672	0.3564	0.3757
FUSCCTNBC099.TT_WES	0.3769	0.354	0.35	0.355	0.3533	0.3479	0.324	0.3338	0.3777	0.373	0.3631	0.3695	0.3637	0.3474	0.3727	0.3681	0.3609	0.3464	0.3784	0.3739	0.353	0.3252	0.3605	0.3511	0.3451	0.332	0.3771	0.3479	0.3513	0.3431	0.3758	0.3895	0.3686	0.3599	0.3391	0.3719	0.3766	0.3627	0.3564	0.3636	0.3641	0.3409	0.3546	0.3627	0.3539	0.3781	0.3689	0.359	0.3789
FUSCCTNBC100.WBC_WES	0.3492	0.3496	0.3313	0.336	0.3516	0.3498	0.3016	0.3406	0.3739	0.3727	0.3365	0.358	0.3514	0.3222	0.354	0.3633	0.3548	0.3511	0.3413	0.3389	0.3389	0.3326	0.3426	0.3574	0.3438	0.3368	0.3418	0.3143	0.3412	0.3679	0.3703	0.3633	0.3316	0.3618	0.3575	0.3633	0.3523	0.3404	0.3216	0.3581	0.3705	0.3414	0.3603	0.3539	0.3498	0.3714	0.385	0.365	0.3465
FUSCCTNBC100.TT_WES	0.3168	0.3313	0.3147	0.3116	0.3256	0.3266	0.2724	0.3205	0.3474	0.3538	0.3217	0.3248	0.3224	0.2951	0.329	0.3275	0.3177	0.3244	0.319	0.3127	0.3227	0.3128	0.3162	0.3313	0.3187	0.3116	0.3231	0.2982	0.3177	0.3394	0.3372	0.3343	0.3033	0.3341	0.3312	0.3426	0.33	0.3198	0.2985	0.3343	0.3435	0.3127	0.3325	0.3322	0.3254	0.3404	0.3581	0.3398	0.3112
FUSCCTNBC102.WBC_WES	0.3628	0.3537	0.3295	0.3441	0.3423	0.3391	0.3142	0.3047	0.357	0.357	0.342	0.3455	0.3488	0.3177	0.3478	0.3604	0.3679	0.3405	0.3475	0.3539	0.3486	0.317	0.3273	0.3458	0.3321	0.3287	0.3318	0.3126	0.33	0.3369	0.327	0.3144	0.3383	0.355	0.3372	0.3401	0.356	0.3369	0.3224	0.3367	0.3577	0.3255	0.3571	0.3264	0.331	0.3421	0.3459	0.3342	0.3409
FUSCCTNBC102.TT_WES	0.3548	0.3424	0.3197	0.3401	0.3326	0.3314	0.3151	0.2979	0.3534	0.3534	0.3351	0.3379	0.3439	0.314	0.3416	0.3585	0.3632	0.3335	0.3397	0.3483	0.3403	0.3083	0.3238	0.3407	0.3218	0.326	0.3296	0.314	0.326	0.3305	0.324	0.3086	0.3342	0.3489	0.3304	0.3322	0.3529	0.3308	0.3145	0.3294	0.3546	0.3233	0.3488	0.3195	0.3197	0.3391	0.3414	0.3266	0.3331
FUSCCTNBC103.WBC_WES	0.365	0.3541	0.3282	0.3403	0.3693	0.3519	0.3079	0.3164	0.3657	0.3671	0.3578	0.3594	0.3625	0.3244	0.3411	0.3631	0.3569	0.3389	0.3417	0.3691	0.3344	0.3151	0.3609	0.3454	0.3436	0.3192	0.355	0.3266	0.3278	0.3308	0.3386	0.3571	0.3505	0.3391	0.318	0.3445	0.3542	0.3474	0.3484	0.3366	0.3612	0.3401	0.3639	0.3554	0.3457	0.3609	0.3677	0.3438	0.3555
FUSCCTNBC103.TT_WES	0.3624	0.3469	0.3213	0.3354	0.3663	0.3471	0.3018	0.314	0.3652	0.3645	0.3592	0.3618	0.3596	0.3238	0.3417	0.3587	0.3533	0.3358	0.3375	0.3648	0.3347	0.3158	0.3674	0.3471	0.3404	0.3185	0.353	0.3276	0.3301	0.3326	0.3341	0.3563	0.3471	0.3372	0.3182	0.341	0.3531	0.346	0.3452	0.3302	0.3565	0.338	0.3687	0.3493	0.3453	0.3599	0.3637	0.342	0.3548
FUSCCTNBC105.WBC_WES	0.3562	0.3516	0.3299	0.3326	0.3595	0.3435	0.3196	0.3272	0.3748	0.3805	0.3441	0.3551	0.3524	0.3418	0.358	0.3669	0.3654	0.3331	0.3583	0.3454	0.3384	0.3222	0.3577	0.3154	0.3073	0.3569	0.369	0.3164	0.3297	0.3494	0.3505	0.3437	0.3381	0.3487	0.3283	0.3683	0.3436	0.3309	0.3505	0.356	0.361	0.3452	0.3458	0.322	0.3321	0.3601	0.3701	0.3507	0.3601
FUSCCTNBC105.TT_WES	0.3542	0.3447	0.3243	0.3312	0.3451	0.3324	0.3147	0.3222	0.3694	0.3759	0.3445	0.3549	0.346	0.3361	0.3583	0.3672	0.3616	0.3324	0.3548	0.3504	0.3378	0.3231	0.3549	0.316	0.3066	0.357	0.3616	0.3097	0.3239	0.3491	0.3441	0.3323	0.3389	0.3404	0.3219	0.3628	0.3393	0.3245	0.3446	0.3496	0.359	0.3406	0.3493	0.3188	0.3273	0.3585	0.3665	0.3481	0.3521
FUSCCTNBC107.WBC_WES	0.3573	0.3611	0.3467	0.3477	0.3526	0.3455	0.3248	0.3181	0.354	0.3496	0.3568	0.3347	0.3673	0.345	0.3421	0.3491	0.3386	0.3579	0.3498	0.3489	0.3535	0.3176	0.3587	0.3525	0.335	0.3415	0.346	0.3084	0.3435	0.3558	0.339	0.3651	0.3359	0.3435	0.3425	0.3539	0.3746	0.3551	0.3525	0.3462	0.339	0.3322	0.3524	0.3215	0.3598	0.3415	0.3604	0.35	0.3512
FUSCCTNBC107.TT_WES	0.3308	0.3227	0.3114	0.3174	0.3221	0.3062	0.2992	0.2979	0.3268	0.3165	0.3142	0.3145	0.3375	0.3135	0.3147	0.31	0.2972	0.3344	0.3276	0.313	0.331	0.2956	0.3261	0.3071	0.3157	0.3165	0.3344	0.2952	0.3097	0.3268	0.3125	0.3324	0.3183	0.3173	0.3127	0.3115	0.3444	0.3279	0.3268	0.332	0.3162	0.3113	0.3322	0.2911	0.3284	0.3169	0.3295	0.3192	0.3307
FUSCCTNBC111.WBC_WES	0.3638	0.3463	0.3448	0.3313	0.3399	0.3247	0.3223	0.3258	0.3613	0.3695	0.3313	0.3558	0.3515	0.3247	0.3495	0.355	0.3549	0.3404	0.3617	0.3605	0.3506	0.3298	0.334	0.3401	0.3333	0.3283	0.352	0.3301	0.3314	0.3568	0.3531	0.352	0.3488	0.349	0.3388	0.3875	0.3727	0.3488	0.3499	0.3471	0.3613	0.3348	0.3426	0.3389	0.3265	0.3624	0.377	0.3648	0.3506
FUSCCTNBC111.TT_WES	0.3205	0.3185	0.3125	0.3063	0.301	0.2863	0.2934	0.2806	0.3055	0.3199	0.2904	0.3135	0.3014	0.2777	0.3195	0.3179	0.3129	0.2901	0.3093	0.3238	0.3003	0.28	0.2901	0.2934	0.2789	0.2785	0.2952	0.2652	0.2896	0.3181	0.3164	0.3114	0.3105	0.3102	0.3004	0.3351	0.3284	0.3074	0.3022	0.2884	0.3172	0.2976	0.319	0.2996	0.2907	0.3069	0.3268	0.3167	0.3007
FUSCCTNBC113.WBC_WES	0.3636	0.3441	0.3388	0.3451	0.3589	0.3523	0.3279	0.3378	0.3666	0.359	0.3699	0.3549	0.3675	0.3339	0.3525	0.3898	0.3896	0.3552	0.3726	0.3676	0.3639	0.3503	0.3495	0.3498	0.3241	0.3339	0.3711	0.3381	0.3459	0.3405	0.3546	0.3677	0.3611	0.3664	0.3625	0.3926	0.3496	0.3391	0.3392	0.3572	0.3705	0.3447	0.3436	0.3504	0.349	0.3552	0.3585	0.3507	0.3497
FUSCCTNBC113.TT_WES	0.3649	0.3458	0.3407	0.3479	0.3606	0.3483	0.3282	0.3422	0.3695	0.3618	0.3765	0.365	0.3713	0.3397	0.3538	0.3921	0.3878	0.3622	0.3794	0.3689	0.367	0.3564	0.3559	0.356	0.3319	0.3406	0.3762	0.3437	0.3479	0.343	0.3548	0.3775	0.364	0.3706	0.3644	0.3964	0.354	0.339	0.345	0.3597	0.3706	0.3464	0.3472	0.3526	0.3518	0.3584	0.3668	0.36	0.359
FUSCCTNBC114.WBC_WES	0.3653	0.3488	0.3421	0.3593	0.3594	0.3496	0.326	0.339	0.369	0.3639	0.3666	0.3334	0.3691	0.3322	0.3503	0.3648	0.3516	0.3348	0.3328	0.3539	0.3696	0.3472	0.3616	0.3662	0.3287	0.3306	0.3511	0.3177	0.3368	0.346	0.3536	0.3409	0.3463	0.3719	0.358	0.3686	0.3691	0.343	0.3308	0.3351	0.3696	0.3472	0.3253	0.3504	0.3306	0.3605	0.3589	0.3441	0.3557
FUSCCTNBC114.TT_WES	0.3719	0.3597	0.3513	0.3627	0.3693	0.3549	0.3352	0.3353	0.3752	0.3735	0.3638	0.3433	0.3779	0.3369	0.3437	0.3646	0.3493	0.3305	0.3337	0.3554	0.3673	0.3516	0.361	0.3682	0.3293	0.3389	0.3587	0.3224	0.3388	0.3493	0.3637	0.3411	0.3435	0.3761	0.3633	0.3704	0.3627	0.3376	0.3378	0.3442	0.3754	0.3557	0.328	0.3561	0.321	0.3644	0.3583	0.3457	0.3593
FUSCCTNBC116.WBC_WES	0.3724	0.3491	0.3442	0.344	0.367	0.3542	0.3259	0.3445	0.3761	0.381	0.3433	0.3499	0.3623	0.3489	0.3573	0.3688	0.3742	0.3453	0.3289	0.3776	0.3323	0.3133	0.3454	0.341	0.3409	0.3411	0.355	0.3227	0.336	0.3524	0.3495	0.3365	0.3461	0.3483	0.3457	0.3757	0.3612	0.3457	0.3309	0.355	0.3639	0.3563	0.3628	0.3564	0.3427	0.3713	0.3723	0.3452	0.3362
FUSCCTNBC116.TT_WES	0.3658	0.3443	0.3289	0.3312	0.3581	0.3436	0.3144	0.3427	0.3678	0.3709	0.3287	0.3467	0.3464	0.3351	0.3513	0.3591	0.3609	0.3396	0.3276	0.3659	0.3254	0.3052	0.3298	0.3304	0.3255	0.3348	0.3416	0.3105	0.3307	0.3431	0.3426	0.3244	0.3385	0.3399	0.3338	0.3587	0.3553	0.3433	0.3154	0.3479	0.3524	0.347	0.3583	0.3423	0.3372	0.3509	0.362	0.3296	0.3335
FUSCCTNBC118.WBC_WES	0.3799	0.3769	0.3644	0.3446	0.342	0.3281	0.3217	0.3343	0.3686	0.3752	0.34	0.3557	0.3892	0.3585	0.3589	0.3671	0.3602	0.3436	0.3603	0.333	0.358	0.344	0.3687	0.3754	0.3534	0.3442	0.3633	0.3214	0.3479	0.3557	0.3893	0.3669	0.3498	0.374	0.3685	0.3712	0.3732	0.3631	0.3377	0.3683	0.3751	0.3459	0.3482	0.3329	0.3609	0.369	0.385	0.3684	0.3828
FUSCCTNBC118.TT_WES	0.3635	0.362	0.3486	0.331	0.3316	0.3204	0.3122	0.3199	0.3513	0.3596	0.3292	0.3473	0.3857	0.3562	0.3382	0.3581	0.3486	0.3469	0.3535	0.3327	0.3475	0.3332	0.3624	0.361	0.3496	0.332	0.356	0.3151	0.33	0.3449	0.3765	0.3607	0.3439	0.3605	0.3543	0.3656	0.3774	0.361	0.3242	0.3599	0.357	0.332	0.3361	0.3159	0.3518	0.3613	0.3719	0.3528	0.3673
FUSCCTNBC119.WBC_WES	0.3662	0.3465	0.328	0.3819	0.3618	0.3565	0.3367	0.3261	0.3681	0.3633	0.3732	0.3588	0.3745	0.3525	0.3562	0.3612	0.3522	0.3524	0.3564	0.361	0.3695	0.3345	0.3438	0.3424	0.327	0.332	0.3636	0.3347	0.3244	0.3487	0.3549	0.3458	0.3603	0.3436	0.3362	0.3678	0.3559	0.3373	0.3593	0.3481	0.3498	0.3286	0.3482	0.357	0.3647	0.3503	0.3619	0.3372	0.3518
FUSCCTNBC119.TT_WES	0.3301	0.3203	0.308	0.3457	0.3357	0.3257	0.3081	0.303	0.3365	0.3325	0.3502	0.3372	0.3554	0.3365	0.3297	0.3255	0.324	0.3359	0.3317	0.3453	0.3361	0.3035	0.3122	0.3302	0.3073	0.3097	0.3316	0.3013	0.3031	0.3325	0.3373	0.3288	0.3315	0.3096	0.299	0.3514	0.3207	0.3022	0.3289	0.3209	0.3238	0.2975	0.3263	0.324	0.3437	0.3176	0.3288	0.3039	0.3378
FUSCCTNBC121.WBC_WES	0.3693	0.3784	0.3615	0.3521	0.3831	0.378	0.3134	0.3393	0.3753	0.3812	0.3608	0.3615	0.3774	0.3538	0.3772	0.3954	0.3853	0.3292	0.3694	0.3618	0.3556	0.3461	0.3563	0.3428	0.3211	0.3485	0.3611	0.3334	0.3536	0.3813	0.368	0.3753	0.3572	0.3692	0.3535	0.4062	0.3648	0.3419	0.3538	0.3544	0.3928	0.3809	0.3522	0.3688	0.334	0.3761	0.3853	0.365	0.3725
FUSCCTNBC121.TT_WES	0.3705	0.3781	0.3614	0.3502	0.3879	0.3773	0.3156	0.3389	0.3751	0.3832	0.3613	0.3669	0.3812	0.3578	0.3815	0.397	0.3879	0.3337	0.3734	0.3624	0.3617	0.3501	0.364	0.343	0.3203	0.3482	0.3628	0.3376	0.3573	0.3824	0.3691	0.3783	0.3602	0.3707	0.3565	0.4107	0.3642	0.3426	0.3568	0.3604	0.3942	0.383	0.3578	0.3662	0.3384	0.3794	0.3889	0.3669	0.3716
FUSCCTNBC123.WBC_WES	0.3419	0.3163	0.315	0.3523	0.329	0.3328	0.3193	0.3107	0.3396	0.3304	0.3437	0.3176	0.3377	0.3042	0.355	0.3508	0.3477	0.3205	0.3445	0.3489	0.3189	0.2972	0.3432	0.3534	0.3387	0.3097	0.3594	0.3231	0.3448	0.3456	0.3456	0.3318	0.3342	0.3286	0.3213	0.344	0.3389	0.3202	0.3318	0.3439	0.3562	0.3344	0.3345	0.3279	0.3204	0.3378	0.3384	0.3272	0.323
FUSCCTNBC123.TT_WES	0.3332	0.3102	0.3038	0.3502	0.3203	0.3223	0.3109	0.3053	0.3323	0.3242	0.3289	0.3176	0.327	0.2925	0.3497	0.3457	0.341	0.3201	0.3349	0.3395	0.308	0.2867	0.3416	0.3479	0.3333	0.3019	0.3582	0.3189	0.3406	0.3449	0.3402	0.3242	0.3279	0.3193	0.31	0.3402	0.3315	0.3125	0.3228	0.3395	0.352	0.3351	0.3307	0.3182	0.3125	0.3341	0.3354	0.3208	0.3149
FUSCCTNBC125.WBC_WES	0.3548	0.3662	0.363	0.3463	0.3695	0.369	0.3247	0.3283	0.3639	0.3743	0.3829	0.3719	0.371	0.3543	0.3713	0.3735	0.3721	0.3402	0.3788	0.3678	0.3476	0.3256	0.3836	0.3655	0.3311	0.3595	0.3713	0.3481	0.3462	0.3738	0.3464	0.3754	0.3388	0.3509	0.3393	0.3882	0.3735	0.3501	0.3549	0.3442	0.388	0.3661	0.3609	0.3648	0.3478	0.3856	0.3688	0.3516	0.337
FUSCCTNBC125.TT_WES	0.3351	0.3469	0.3444	0.3367	0.3471	0.345	0.3154	0.3056	0.3478	0.3608	0.363	0.351	0.3631	0.3561	0.3619	0.3491	0.3528	0.3157	0.3507	0.3504	0.3225	0.304	0.3481	0.3431	0.3057	0.3494	0.3557	0.3303	0.3186	0.3542	0.333	0.3402	0.3199	0.3195	0.3119	0.3651	0.3501	0.3266	0.3323	0.3277	0.3731	0.3481	0.3478	0.3392	0.3179	0.3635	0.3463	0.325	0.3056
FUSCCTNBC128.WBC_WES	0.3814	0.3392	0.3303	0.3214	0.3575	0.352	0.3122	0.3476	0.3659	0.3668	0.3358	0.3369	0.3714	0.3553	0.3689	0.3671	0.3594	0.3424	0.3675	0.3548	0.3349	0.3262	0.3641	0.3491	0.3401	0.3274	0.3692	0.3297	0.3281	0.3317	0.3627	0.3543	0.3595	0.3474	0.3384	0.343	0.3722	0.346	0.3476	0.359	0.3624	0.3486	0.3558	0.3302	0.3493	0.3566	0.3592	0.3446	0.3603
FUSCCTNBC128.TT_WES	0.362	0.3167	0.3086	0.3074	0.334	0.328	0.2959	0.3306	0.3443	0.3425	0.3177	0.3168	0.3544	0.3398	0.3501	0.3494	0.3406	0.3314	0.3486	0.3306	0.3189	0.3059	0.3465	0.321	0.3177	0.2977	0.3488	0.3137	0.2982	0.3259	0.343	0.3351	0.3481	0.3184	0.3128	0.3235	0.3597	0.3272	0.3273	0.3358	0.3417	0.3207	0.3379	0.3138	0.3346	0.325	0.3348	0.3178	0.3382
FUSCCTNBC129.WBC_WES	0.3737	0.3604	0.3517	0.352	0.3595	0.3431	0.3336	0.3327	0.3694	0.3558	0.3942	0.3377	0.3618	0.3469	0.3542	0.3925	0.369	0.3255	0.3683	0.3647	0.3645	0.3221	0.3411	0.3663	0.3256	0.3487	0.351	0.3308	0.3284	0.3232	0.3628	0.359	0.3313	0.368	0.3623	0.3738	0.3555	0.33	0.345	0.3371	0.3737	0.3504	0.3472	0.3528	0.3388	0.3652	0.3826	0.3648	0.3592
FUSCCTNBC129.TT_WES	0.3677	0.3517	0.3463	0.3514	0.3517	0.3355	0.3231	0.3323	0.3581	0.3501	0.3959	0.3299	0.3648	0.3477	0.3493	0.3918	0.3675	0.3206	0.3638	0.363	0.357	0.3237	0.3308	0.3641	0.3175	0.3462	0.3489	0.3247	0.3268	0.3195	0.3623	0.353	0.3325	0.3601	0.353	0.3648	0.3497	0.3231	0.3369	0.33	0.3715	0.3453	0.3375	0.3445	0.3293	0.3631	0.3737	0.3572	0.3572
FUSCCTNBC130.WBC_WES	0.3585	0.3648	0.3466	0.3485	0.3647	0.3601	0.3224	0.3284	0.3874	0.3803	0.3529	0.3727	0.3592	0.3497	0.3748	0.3701	0.3558	0.3499	0.3678	0.3341	0.3551	0.3429	0.3531	0.3313	0.3238	0.3509	0.3584	0.3234	0.3252	0.3561	0.3875	0.3518	0.3281	0.3411	0.332	0.3721	0.3661	0.3464	0.3383	0.3492	0.3823	0.3573	0.3288	0.3642	0.34	0.3812	0.3781	0.364	0.3701
FUSCCTNBC130.TT_WES	0.34	0.3493	0.3257	0.3292	0.348	0.3475	0.2992	0.3124	0.3674	0.3566	0.3296	0.357	0.3377	0.3331	0.3611	0.3443	0.3268	0.3229	0.3531	0.3088	0.3371	0.3262	0.3363	0.3164	0.3066	0.3349	0.3395	0.3127	0.3084	0.3365	0.361	0.3274	0.3113	0.3238	0.3106	0.356	0.3372	0.3191	0.3207	0.3249	0.3638	0.3425	0.3153	0.3444	0.3194	0.3663	0.3587	0.3432	0.3361
FUSCCTNBC132.WBC_WES	0.3893	0.3721	0.3517	0.359	0.3562	0.3413	0.2949	0.3539	0.3667	0.3606	0.3692	0.3562	0.3734	0.3597	0.3608	0.3698	0.3611	0.3393	0.3542	0.3658	0.3696	0.3413	0.3656	0.3622	0.3414	0.3317	0.3619	0.3409	0.3504	0.3524	0.3706	0.3586	0.3311	0.3615	0.3472	0.356	0.3728	0.3549	0.3541	0.3572	0.3645	0.3478	0.3469	0.3592	0.3378	0.3729	0.377	0.3548	0.3665
FUSCCTNBC132.TT_WES	0.389	0.3762	0.3562	0.3569	0.3544	0.3407	0.2952	0.3486	0.3642	0.3605	0.3684	0.3573	0.3736	0.3573	0.3626	0.3669	0.3574	0.3375	0.3541	0.367	0.3666	0.3385	0.3634	0.3629	0.3413	0.3295	0.3631	0.3421	0.3532	0.3519	0.3721	0.3605	0.3323	0.3622	0.3446	0.352	0.3703	0.3546	0.3548	0.3547	0.365	0.3513	0.345	0.3573	0.3333	0.3719	0.3795	0.3599	0.3654
FUSCCTNBC134.WBC_WES	0.3493	0.3479	0.3463	0.3451	0.3514	0.3512	0.3009	0.3288	0.3668	0.3609	0.3399	0.3353	0.3643	0.3361	0.3318	0.3606	0.353	0.3271	0.3435	0.361	0.35	0.3366	0.3417	0.3664	0.3359	0.3417	0.3727	0.3438	0.346	0.3501	0.3465	0.3373	0.3468	0.3524	0.3467	0.3649	0.35	0.3207	0.3304	0.3437	0.3643	0.3423	0.3484	0.3239	0.3559	0.3293	0.3617	0.3517	0.3616
FUSCCTNBC134.TT_WES	0.3401	0.3219	0.333	0.3273	0.3218	0.3216	0.2875	0.3101	0.3505	0.3467	0.3174	0.3244	0.3455	0.3181	0.3109	0.3475	0.3397	0.3175	0.3315	0.3426	0.3267	0.3175	0.3294	0.3457	0.3214	0.3245	0.353	0.3282	0.3339	0.3297	0.3292	0.3165	0.3252	0.3342	0.3263	0.3409	0.3311	0.3028	0.3151	0.3366	0.3475	0.3265	0.3477	0.3121	0.3388	0.3133	0.3491	0.3396	0.341
FUSCCTNBC136.WBC_WES	0.3379	0.3547	0.3433	0.3264	0.3486	0.3418	0.2966	0.3501	0.3635	0.3641	0.3483	0.3514	0.3822	0.3446	0.3242	0.3803	0.3779	0.347	0.3264	0.3565	0.3389	0.3107	0.3312	0.3388	0.3241	0.3291	0.3482	0.3264	0.3304	0.3484	0.3383	0.3574	0.3342	0.354	0.3378	0.3663	0.3733	0.337	0.33	0.3474	0.3389	0.325	0.3348	0.3227	0.3443	0.3521	0.367	0.3425	0.3398
FUSCCTNBC136.TT_WES	0.3485	0.3575	0.3481	0.3342	0.3533	0.347	0.3046	0.3526	0.3652	0.3652	0.3524	0.3537	0.3859	0.3491	0.3262	0.3883	0.3873	0.3519	0.3265	0.3598	0.3439	0.3137	0.3359	0.3447	0.3258	0.3307	0.3514	0.3276	0.3337	0.3546	0.3473	0.3617	0.3411	0.3605	0.3471	0.3694	0.3771	0.3415	0.3345	0.3518	0.344	0.3268	0.3413	0.3274	0.3521	0.3583	0.3737	0.3489	0.3462
FUSCCTNBC138.WBC_WES	0.3677	0.3547	0.3507	0.3824	0.3634	0.3676	0.3283	0.3428	0.3749	0.3709	0.3674	0.3712	0.3816	0.3704	0.3674	0.37	0.3615	0.352	0.3573	0.3727	0.3489	0.3222	0.3603	0.3512	0.3461	0.3375	0.3734	0.3324	0.3402	0.3561	0.341	0.3616	0.357	0.3618	0.3329	0.3719	0.3695	0.3398	0.346	0.3745	0.3653	0.3439	0.3545	0.3327	0.34	0.3791	0.3719	0.3674	0.3697
FUSCCTNBC138.TT_WES	0.3492	0.3417	0.338	0.3687	0.3515	0.3587	0.3206	0.3366	0.3627	0.3573	0.3546	0.3506	0.3659	0.3525	0.3545	0.3545	0.3509	0.3397	0.3503	0.3634	0.3363	0.3131	0.3411	0.3378	0.3401	0.3282	0.3645	0.3235	0.3323	0.3422	0.3391	0.3421	0.3404	0.3402	0.3145	0.3647	0.3515	0.3202	0.3317	0.3601	0.3516	0.333	0.3446	0.3249	0.3232	0.3668	0.3609	0.3511	0.3588
FUSCCTNBC140.WBC_WES	0.3509	0.3717	0.3555	0.33	0.3514	0.354	0.3058	0.3373	0.3559	0.3548	0.3449	0.363	0.3497	0.3266	0.3573	0.3792	0.3714	0.3378	0.3429	0.3585	0.3232	0.3056	0.343	0.3251	0.3139	0.3369	0.3609	0.3202	0.3086	0.3444	0.3525	0.3315	0.344	0.37	0.3537	0.3346	0.3752	0.3553	0.3268	0.3354	0.3409	0.325	0.3399	0.352	0.3193	0.3655	0.3557	0.3386	0.378
FUSCCTNBC140.TT_WES	0.3221	0.315	0.3048	0.3242	0.3428	0.3227	0.2916	0.3161	0.3315	0.3293	0.3132	0.3335	0.3313	0.3038	0.3061	0.3433	0.3313	0.346	0.3327	0.3369	0.3325	0.3128	0.3134	0.318	0.3151	0.3044	0.357	0.326	0.3113	0.3021	0.3462	0.3509	0.3198	0.3495	0.344	0.3108	0.3272	0.3097	0.3175	0.3164	0.3294	0.3094	0.3113	0.3175	0.3379	0.3349	0.339	0.3376	0.3435
FUSCCTNBC142.WBC_WES	0.3501	0.3479	0.3334	0.3626	0.3479	0.3387	0.3174	0.3037	0.3563	0.3482	0.3506	0.3379	0.3556	0.3349	0.3661	0.3552	0.3515	0.3247	0.3489	0.3494	0.355	0.333	0.3433	0.3399	0.351	0.332	0.3466	0.3257	0.3501	0.3593	0.3469	0.3151	0.33	0.3548	0.355	0.3805	0.3639	0.3527	0.3258	0.3381	0.3617	0.3501	0.3454	0.3577	0.3412	0.3541	0.3516	0.339	0.3366
FUSCCTNBC142.TT_WES	0.3388	0.3343	0.3207	0.3595	0.3362	0.3265	0.2979	0.2973	0.3467	0.3399	0.3506	0.3309	0.3422	0.3259	0.3525	0.3501	0.3454	0.3215	0.3483	0.3403	0.3448	0.3219	0.3296	0.3269	0.3325	0.3233	0.3387	0.3135	0.3473	0.3471	0.3338	0.3093	0.3223	0.3461	0.3456	0.3744	0.3571	0.3415	0.3161	0.3317	0.3439	0.3301	0.3356	0.3444	0.3383	0.3421	0.329	0.3205	0.3283
FUSCCTNBC143.WBC_WES	0.3606	0.3509	0.3444	0.3491	0.3653	0.3481	0.3289	0.3475	0.3632	0.3511	0.3743	0.352	0.3376	0.3215	0.3507	0.3754	0.3678	0.3443	0.3494	0.338	0.3441	0.3157	0.3459	0.3287	0.3223	0.3346	0.3501	0.3305	0.3462	0.3592	0.3509	0.3879	0.3662	0.3477	0.3402	0.3846	0.3658	0.3491	0.3342	0.3357	0.3662	0.3533	0.3703	0.3529	0.3501	0.3515	0.374	0.357	0.3418
FUSCCTNBC143.TT_WES	0.3438	0.332	0.3267	0.3333	0.3421	0.3278	0.3266	0.3247	0.3475	0.3387	0.3543	0.34	0.3265	0.3076	0.3258	0.3667	0.3646	0.3284	0.3267	0.3263	0.3239	0.2995	0.3319	0.3106	0.304	0.328	0.3329	0.3163	0.3283	0.3417	0.3287	0.3653	0.3532	0.3353	0.33	0.37	0.3537	0.3307	0.327	0.3235	0.3508	0.3428	0.3561	0.333	0.334	0.3299	0.3542	0.3313	0.33
FUSCCTNBC146.WBC_WES	0.3999	0.3415	0.3231	0.3711	0.3527	0.348	0.2948	0.3209	0.3801	0.368	0.366	0.3487	0.3762	0.3574	0.343	0.3841	0.3712	0.3593	0.3461	0.3689	0.3663	0.354	0.3287	0.3181	0.3535	0.3304	0.3652	0.329	0.3409	0.3601	0.3343	0.3546	0.3645	0.3541	0.3279	0.3433	0.3779	0.3528	0.3312	0.3502	0.3713	0.3516	0.3407	0.3369	0.3331	0.3674	0.3556	0.3392	0.3416
FUSCCTNBC146.TT_WES	0.397	0.3429	0.3237	0.3689	0.354	0.3466	0.2949	0.3157	0.3802	0.3669	0.3636	0.3484	0.3771	0.3589	0.3433	0.3829	0.3721	0.362	0.3468	0.366	0.3621	0.3521	0.3263	0.3171	0.3537	0.3296	0.3642	0.3291	0.3408	0.3606	0.3341	0.3484	0.3622	0.3498	0.3251	0.3359	0.3782	0.355	0.3301	0.3476	0.3674	0.3506	0.3397	0.3351	0.3312	0.3673	0.3552	0.3376	0.3388
FUSCCTNBC147.WBC_WES	0.3518	0.3641	0.3441	0.3463	0.3722	0.3686	0.3176	0.3361	0.3879	0.3818	0.3463	0.3332	0.366	0.3294	0.3365	0.3828	0.3782	0.3551	0.3467	0.3638	0.3604	0.3325	0.3332	0.36	0.3188	0.3416	0.363	0.3374	0.3463	0.3434	0.3389	0.3454	0.3633	0.3699	0.3589	0.3766	0.3603	0.3247	0.3389	0.358	0.3845	0.3801	0.3642	0.3625	0.3375	0.3694	0.3425	0.3286	0.3763
FUSCCTNBC147.TT_WES	0.3299	0.3358	0.3183	0.3183	0.3456	0.3409	0.309	0.3137	0.3656	0.366	0.3218	0.2983	0.3365	0.3082	0.3186	0.3603	0.3569	0.3167	0.3255	0.345	0.3248	0.3036	0.308	0.3347	0.3078	0.3205	0.3349	0.3166	0.3126	0.317	0.3174	0.3196	0.3363	0.3361	0.3318	0.358	0.3362	0.3024	0.3154	0.3242	0.3643	0.354	0.3314	0.3434	0.2946	0.3293	0.3123	0.3029	0.3522
FUSCCTNBC148.WBC_WES	0.3507	0.3468	0.3249	0.3345	0.3419	0.3332	0.3217	0.3356	0.3749	0.3746	0.3553	0.3435	0.3747	0.3512	0.3785	0.3773	0.3721	0.3489	0.361	0.3711	0.3608	0.3215	0.3358	0.3474	0.3076	0.3213	0.3714	0.3385	0.3303	0.3597	0.3635	0.3464	0.3542	0.3542	0.3321	0.3636	0.3783	0.375	0.3477	0.3297	0.3596	0.336	0.3488	0.3429	0.3413	0.3382	0.3781	0.3682	0.3421
FUSCCTNBC148.TT_WES	0.3501	0.3425	0.3258	0.3366	0.3374	0.3316	0.3209	0.339	0.366	0.3714	0.3581	0.34	0.3739	0.3541	0.3759	0.3795	0.3698	0.3455	0.3539	0.3685	0.3538	0.3215	0.334	0.3463	0.3038	0.3232	0.3724	0.3417	0.3288	0.3617	0.361	0.3452	0.3509	0.3521	0.3325	0.3561	0.3742	0.3687	0.3466	0.3283	0.3535	0.3332	0.3495	0.338	0.3407	0.3386	0.372	0.3648	0.3395
FUSCCTNBC149.WBC_WES	0.3712	0.37	0.3514	0.3451	0.3657	0.3636	0.2996	0.3429	0.3818	0.3778	0.3677	0.3541	0.3504	0.3306	0.3803	0.3555	0.3534	0.353	0.3794	0.3666	0.3445	0.321	0.3528	0.352	0.3232	0.3454	0.3649	0.3458	0.3495	0.3405	0.3431	0.3454	0.353	0.3707	0.36	0.357	0.3885	0.3611	0.3371	0.3356	0.3775	0.3509	0.3572	0.339	0.3304	0.3475	0.3639	0.3511	0.3695
FUSCCTNBC149.TT_WES	0.339	0.3359	0.318	0.3209	0.3435	0.3454	0.2805	0.3317	0.3575	0.3543	0.3468	0.334	0.3236	0.301	0.3448	0.334	0.3259	0.3345	0.3475	0.3329	0.3108	0.2901	0.327	0.325	0.3021	0.3151	0.3357	0.3169	0.3198	0.3182	0.3116	0.3289	0.3378	0.3526	0.3414	0.3292	0.3536	0.3331	0.3114	0.313	0.3345	0.3137	0.3377	0.3231	0.3006	0.3257	0.3354	0.3198	0.341
FUSCCTNBC150.WBC_WES	0.3679	0.37	0.3443	0.373	0.3584	0.3557	0.3168	0.3467	0.3725	0.361	0.3803	0.3675	0.362	0.3317	0.3541	0.3855	0.3773	0.354	0.3699	0.3583	0.3489	0.3269	0.3488	0.3279	0.3402	0.3297	0.3577	0.3318	0.3576	0.3302	0.362	0.3604	0.3662	0.3659	0.3367	0.3732	0.3668	0.3485	0.3426	0.3534	0.3591	0.3428	0.3441	0.3322	0.3412	0.3751	0.3648	0.3493	0.3601
FUSCCTNBC150.TT_WES	0.363	0.3726	0.3475	0.3676	0.3559	0.3532	0.3149	0.3466	0.3694	0.3598	0.3764	0.3633	0.3658	0.3329	0.3593	0.38	0.3763	0.346	0.3644	0.355	0.3508	0.3276	0.3505	0.3274	0.3379	0.3257	0.3567	0.3288	0.3563	0.3291	0.3656	0.3517	0.36	0.3641	0.3352	0.3707	0.3582	0.3384	0.3377	0.3502	0.3586	0.3428	0.3404	0.328	0.3373	0.3757	0.3628	0.3486	0.3527
FUSCCTNBC152.WBC_WES	0.36	0.3544	0.3509	0.3537	0.3386	0.3203	0.3317	0.3365	0.3545	0.3489	0.3514	0.37	0.3626	0.3431	0.3535	0.3871	0.3681	0.3489	0.3567	0.3437	0.3558	0.3415	0.3568	0.3433	0.3183	0.3608	0.3602	0.3251	0.3501	0.3443	0.3662	0.352	0.331	0.3358	0.3277	0.3685	0.3519	0.3363	0.3474	0.3473	0.3584	0.3312	0.3606	0.3453	0.354	0.3497	0.3716	0.3682	0.349
FUSCCTNBC152.TT_WES	0.3466	0.342	0.3427	0.3445	0.3284	0.3117	0.322	0.3313	0.3523	0.3466	0.345	0.3679	0.3536	0.3358	0.3398	0.3729	0.3526	0.353	0.3574	0.3382	0.3472	0.3323	0.3496	0.33	0.303	0.3508	0.3585	0.3257	0.3386	0.3357	0.3595	0.3438	0.326	0.3259	0.3206	0.3602	0.3436	0.3306	0.3397	0.3294	0.3553	0.3263	0.3481	0.3308	0.3457	0.3349	0.3625	0.357	0.3395
FUSCCTNBC155.WBC_WES	0.3565	0.3286	0.32	0.3609	0.3482	0.3329	0.3225	0.3411	0.3677	0.3682	0.3585	0.3206	0.3715	0.3537	0.3432	0.373	0.3704	0.3571	0.3442	0.3542	0.3348	0.3361	0.3387	0.3385	0.345	0.3403	0.3561	0.3394	0.3431	0.3447	0.3586	0.355	0.3423	0.3745	0.3596	0.3466	0.3662	0.3548	0.339	0.3668	0.3606	0.3493	0.3566	0.331	0.3286	0.3649	0.3667	0.3551	0.3651
FUSCCTNBC155.TT_WES	0.361	0.3321	0.3207	0.3664	0.3556	0.3354	0.3333	0.3483	0.3678	0.3684	0.3584	0.3225	0.3741	0.3604	0.3461	0.3782	0.3747	0.358	0.3427	0.3573	0.3398	0.3376	0.3428	0.3423	0.3468	0.3434	0.3604	0.346	0.3451	0.3511	0.3577	0.3514	0.3484	0.379	0.3674	0.3502	0.3708	0.3611	0.3437	0.3714	0.3607	0.3502	0.3639	0.3364	0.3302	0.3662	0.3694	0.3597	0.3675
[truncated: 957 more columns]

## Sheet: Highest correlated sample pairs
raw_sample_id	index_pid	omics_type	max_value_cross	max_index_cross	max_index_cross_pid	bool_cross	max_value_within	max_index_within	max_index_within_pid	bool_within
FUSCCTNBC001.TT_RNAseq	FUSCCTNBC001	RNA	0.9053	FUSCCTNBC001.TT_WES	FUSCCTNBC001	1	0.4035	FUSCCTNBC159.PT_RNAseq	FUSCCTNBC159	0
FUSCCTNBC003.PT_RNAseq	FUSCCTNBC003	RNA	0.397	FUSCCTNBC260.WBC_WES	FUSCCTNBC260	0	0.8413	FUSCCTNBC003.TT_RNAseq	FUSCCTNBC003	1
FUSCCTNBC003.TT_RNAseq	FUSCCTNBC003	RNA	0.3904	FUSCCTNBC260.WBC_WES	FUSCCTNBC260	0	0.8413	FUSCCTNBC003.PT_RNAseq	FUSCCTNBC003	1
FUSCCTNBC004.TT_RNAseq	FUSCCTNBC004	RNA	0.3896	FUSCCTNBC260.WBC_WES	FUSCCTNBC260	0	0.3941	FUSCCTNBC289.PT_RNAseq	FUSCCTNBC289	0
FUSCCTNBC005.PT_RNAseq	FUSCCTNBC005	RNA	0.8888	FUSCCTNBC005.TT_WES	FUSCCTNBC005	1	0.8512	FUSCCTNBC005.TT_RNAseq	FUSCCTNBC005	1
FUSCCTNBC005.TT_RNAseq	FUSCCTNBC005	RNA	0.9067	FUSCCTNBC005.TT_WES	FUSCCTNBC005	1	0.8512	FUSCCTNBC005.PT_RNAseq	FUSCCTNBC005	1
FUSCCTNBC006.TT_RNAseq	FUSCCTNBC006	RNA	0.9221	FUSCCTNBC006.TT_WES	FUSCCTNBC006	1	0.3561	FUSCCTNBC289.PT_RNAseq	FUSCCTNBC289	0
FUSCCTNBC007.TT_RNAseq	FUSCCTNBC007	RNA	0.9191	FUSCCTNBC007.TT_WES	FUSCCTNBC007	1	0.3787	FUSCCTNBC183.PT_RNAseq	FUSCCTNBC183	0
FUSCCTNBC008.PT_RNAseq	FUSCCTNBC008	RNA	0.907	FUSCCTNBC008.TT_WES	FUSCCTNBC008	1	0.8921	FUSCCTNBC008.TT_RNAseq	FUSCCTNBC008	1
FUSCCTNBC008.TT_RNAseq	FUSCCTNBC008	RNA	0.91	FUSCCTNBC008.TT_WES	FUSCCTNBC008	1	0.8921	FUSCCTNBC008.PT_RNAseq	FUSCCTNBC008	1
FUSCCTNBC009.TT_RNAseq	FUSCCTNBC009	RNA	0.912	FUSCCTNBC009.TT_WES	FUSCCTNBC009	1	0.408	FUSCCTNBC159.PT_RNAseq	FUSCCTNBC159	0
FUSCCTNBC010.TT_RNAseq	FUSCCTNBC010	RNA	0.893	FUSCCTNBC010.TT_WES	FUSCCTNBC010	1	0.3985	FUSCCTNBC140.PT_RNAseq	FUSCCTNBC140	0
FUSCCTNBC011.PT_RNAseq	FUSCCTNBC011	RNA	0.9107	FUSCCTNBC011.TT_WES	FUSCCTNBC011	1	0.8406	FUSCCTNBC011.TT_RNAseq	FUSCCTNBC011	1
FUSCCTNBC011.TT_RNAseq	FUSCCTNBC011	RNA	0.8799	FUSCCTNBC011.TT_WES	FUSCCTNBC011	1	0.8406	FUSCCTNBC011.PT_RNAseq	FUSCCTNBC011	1
FUSCCTNBC012.TT_RNAseq	FUSCCTNBC012	RNA	0.9256	FUSCCTNBC012.TT_WES	FUSCCTNBC012	1	0.41	FUSCCTNBC289.PT_RNAseq	FUSCCTNBC289	0
FUSCCTNBC013.PT_RNAseq	FUSCCTNBC013	RNA	0.9152	FUSCCTNBC013.TT_WES	FUSCCTNBC013	1	0.888	FUSCCTNBC013.TT_RNAseq	FUSCCTNBC013	1
FUSCCTNBC013.TT_RNAseq	FUSCCTNBC013	RNA	0.9127	FUSCCTNBC013.TT_WES	FUSCCTNBC013	1	0.888	FUSCCTNBC013.PT_RNAseq	FUSCCTNBC013	1
FUSCCTNBC015.TT_RNAseq	FUSCCTNBC015	RNA	0.9106	FUSCCTNBC015.TT_WES	FUSCCTNBC015	1	0.3972	FUSCCTNBC140.PT_RNAseq	FUSCCTNBC140	0
FUSCCTNBC016.PT_RNAseq	FUSCCTNBC016	RNA	0.3934	FUSCCTNBC260.WBC_WES	FUSCCTNBC260	0	0.4161	FUSCCTNBC289.PT_RNAseq	FUSCCTNBC289	0
FUSCCTNBC016.TT_RNAseq	FUSCCTNBC016	RNA	0.3927	FUSCCTNBC179.WBC_WES	FUSCCTNBC179	0	0.3983	FUSCCTNBC289.PT_RNAseq	FUSCCTNBC289	0
FUSCCTNBC017.PT_RNAseq	FUSCCTNBC017	RNA	0.8919	FUSCCTNBC017.WBC_WES	FUSCCTNBC017	1	0.8156	FUSCCTNBC017.TT_RNAseq	FUSCCTNBC017	1
FUSCCTNBC017.TT_RNAseq	FUSCCTNBC017	RNA	0.9007	FUSCCTNBC017.TT_WES	FUSCCTNBC017	1	0.8156	FUSCCTNBC017.PT_RNAseq	FUSCCTNBC017	1
FUSCCTNBC018.TT_RNAseq	FUSCCTNBC018	RNA	0.871	FUSCCTNBC018.TT_WES	FUSCCTNBC018	1	0.8426	FUSCCTNBC057.TT_RNAseq	FUSCCTNBC057	0
FUSCCTNBC019.TT_RNAseq	FUSCCTNBC019	RNA	0.8989	FUSCCTNBC019.TT_WES	FUSCCTNBC019	1	0.4005	FUSCCTNBC289.PT_RNAseq	FUSCCTNBC289	0
FUSCCTNBC021.TT_RNAseq	FUSCCTNBC021	RNA	0.8881	FUSCCTNBC021.TT_WES	FUSCCTNBC021	1	0.373	FUSCCTNBC159.PT_RNAseq	FUSCCTNBC159	0
FUSCCTNBC022.TT_RNAseq	FUSCCTNBC022	RNA	0.9057	FUSCCTNBC022.TT_WES	FUSCCTNBC022	1	0.3839	FUSCCTNBC297.PT_RNAseq	FUSCCTNBC297	0
FUSCCTNBC023.PT_RNAseq	FUSCCTNBC023	RNA	0.914	FUSCCTNBC023.WBC_WES	FUSCCTNBC023	1	0.8312	FUSCCTNBC023.TT_RNAseq	FUSCCTNBC023	1
FUSCCTNBC023.TT_RNAseq	FUSCCTNBC023	RNA	0.9194	FUSCCTNBC023.TT_WES	FUSCCTNBC023	1	0.8312	FUSCCTNBC023.PT_RNAseq	FUSCCTNBC023	1
FUSCCTNBC024.TT_RNAseq	FUSCCTNBC024	RNA	0.9254	FUSCCTNBC024.TT_WES	FUSCCTNBC024	1	0.3799	FUSCCTNBC159.PT_RNAseq	FUSCCTNBC159	0
FUSCCTNBC025.TT_RNAseq	FUSCCTNBC025	RNA	0.3872	FUSCCTNBC216.WBC_WES	FUSCCTNBC216	0	0.3903	FUSCCTNBC159.PT_RNAseq	FUSCCTNBC159	0
FUSCCTNBC026.TT_RNAseq	FUSCCTNBC026	RNA	0.9049	FUSCCTNBC026.TT_WES	FUSCCTNBC026	1	0.4219	FUSCCTNBC289.PT_RNAseq	FUSCCTNBC289	0
FUSCCTNBC027.TT_RNAseq	FUSCCTNBC027	RNA	0.9068	FUSCCTNBC027.TT_WES	FUSCCTNBC027	1	0.4185	FUSCCTNBC140.PT_RNAseq	FUSCCTNBC140	0
FUSCCTNBC028.TT_RNAseq	FUSCCTNBC028	RNA	0.9053	FUSCCTNBC028.TT_WES	FUSCCTNBC028	1	0.3979	FUSCCTNBC289.PT_RNAseq	FUSCCTNBC289	0
FUSCCTNBC030.PT_RNAseq	FUSCCTNBC030	RNA	0.893	FUSCCTNBC030.WBC_WES	FUSCCTNBC030	1	0.8585	FUSCCTNBC030.TT_RNAseq	FUSCCTNBC030	1
FUSCCTNBC030.TT_RNAseq	FUSCCTNBC030	RNA	0.8841	FUSCCTNBC030.WBC_WES	FUSCCTNBC030	1	0.8585	FUSCCTNBC030.PT_RNAseq	FUSCCTNBC030	1
FUSCCTNBC031.TT_RNAseq	FUSCCTNBC031	RNA	0.4224	FUSCCTNBC260.WBC_WES	FUSCCTNBC260	0	0.4053	FUSCCTNBC289.PT_RNAseq	FUSCCTNBC289	0
FUSCCTNBC032.PT_RNAseq	FUSCCTNBC032	RNA	0.9022	FUSCCTNBC032.WBC_WES	FUSCCTNBC032	1	0.8605	FUSCCTNBC032.TT_RNAseq	FUSCCTNBC032	1
FUSCCTNBC032.TT_RNAseq	FUSCCTNBC032	RNA	0.9166	FUSCCTNBC032.TT_WES	FUSCCTNBC032	1	0.8605	FUSCCTNBC032.PT_RNAseq	FUSCCTNBC032	1
FUSCCTNBC033.TT_RNAseq	FUSCCTNBC033	RNA	0.8991	FUSCCTNBC033.TT_WES	FUSCCTNBC033	1	0.3957	FUSCCTNBC297.PT_RNAseq	FUSCCTNBC297	0
FUSCCTNBC034.TT_RNAseq	FUSCCTNBC034	RNA	0.9089	FUSCCTNBC034.TT_WES	FUSCCTNBC034	1	0.3891	FUSCCTNBC289.PT_RNAseq	FUSCCTNBC289	0
FUSCCTNBC036.PT_RNAseq	FUSCCTNBC036	RNA	0.9108	FUSCCTNBC036.WBC_WES	FUSCCTNBC036	1	0.8575	FUSCCTNBC036.TT_RNAseq	FUSCCTNBC036	1
FUSCCTNBC036.TT_RNAseq	FUSCCTNBC036	RNA	0.9031	FUSCCTNBC036.TT_WES	FUSCCTNBC036	1	0.8575	FUSCCTNBC036.PT_RNAseq	FUSCCTNBC036	1
FUSCCTNBC037.TT_RNAseq	FUSCCTNBC037	RNA	0.39	FUSCCTNBC467.WBC_WES	FUSCCTNBC467	0	0.3987	FUSCCTNBC297.PT_RNAseq	FUSCCTNBC297	0
FUSCCTNBC038.TT_RNAseq	FUSCCTNBC038	RNA	0.9252	FUSCCTNBC038.TT_WES	FUSCCTNBC038	1	0.8471	FUSCCTNBC328.PT_RNAseq	FUSCCTNBC328	0
FUSCCTNBC039.TT_RNAseq	FUSCCTNBC039	RNA	0.9095	FUSCCTNBC039.TT_WES	FUSCCTNBC039	1	0.3942	FUSCCTNBC289.PT_RNAseq	FUSCCTNBC289	0
FUSCCTNBC040.TT_RNAseq	FUSCCTNBC040	RNA	0.9083	FUSCCTNBC040.TT_WES	FUSCCTNBC040	1	0.4125	FUSCCTNBC063.TT_RNAseq	FUSCCTNBC063	0
FUSCCTNBC041.PT_RNAseq	FUSCCTNBC041	RNA	0.9175	FUSCCTNBC041.TT_WES	FUSCCTNBC041	1	0.8845	FUSCCTNBC041.TT_RNAseq	FUSCCTNBC041	1
FUSCCTNBC041.TT_RNAseq	FUSCCTNBC041	RNA	0.909	FUSCCTNBC041.TT_WES	FUSCCTNBC041	1	0.8845	FUSCCTNBC041.PT_RNAseq	FUSCCTNBC041	1
FUSCCTNBC042.PT_RNAseq	FUSCCTNBC042	RNA	0.3941	FUSCCTNBC260.WBC_WES	FUSCCTNBC260	0	0.8692	FUSCCTNBC042.TT_RNAseq	FUSCCTNBC042	1
FUSCCTNBC042.TT_RNAseq	FUSCCTNBC042	RNA	0.3992	FUSCCTNBC196.WBC_WES	FUSCCTNBC196	0	0.8692	FUSCCTNBC042.PT_RNAseq	FUSCCTNBC042	1
FUSCCTNBC043.TT_RNAseq	FUSCCTNBC043	RNA	0.4171	FUSCCTNBC260.WBC_WES	FUSCCTNBC260	0	0.4004	FUSCCTNBC159.PT_RNAseq	FUSCCTNBC159	0
FUSCCTNBC044.PT_RNAseq	FUSCCTNBC044	RNA	0.8869	FUSCCTNBC044.TT_WES	FUSCCTNBC044	1	0.8809	FUSCCTNBC044.TT_RNAseq	FUSCCTNBC044	1
FUSCCTNBC044.TT_RNAseq	FUSCCTNBC044	RNA	0.8866	FUSCCTNBC044.TT_WES	FUSCCTNBC044	1	0.8809	FUSCCTNBC044.PT_RNAseq	FUSCCTNBC044	1
FUSCCTNBC045.PT_RNAseq	FUSCCTNBC045	RNA	0.4076	FUSCCTNBC260.WBC_WES	FUSCCTNBC260	0	0.8621	FUSCCTNBC045.TT_RNAseq	FUSCCTNBC045	1
FUSCCTNBC045.TT_RNAseq	FUSCCTNBC045	RNA	0.3971	FUSCCTNBC260.WBC_WES	FUSCCTNBC260	0	0.8621	FUSCCTNBC045.PT_RNAseq	FUSCCTNBC045	1
FUSCCTNBC046.TT_RNAseq	FUSCCTNBC046	RNA	0.9095	FUSCCTNBC046.TT_WES	FUSCCTNBC046	1	0.4028	FUSCCTNBC297.PT_RNAseq	FUSCCTNBC297	0
FUSCCTNBC047.TT_RNAseq	FUSCCTNBC047	RNA	0.9181	FUSCCTNBC047.TT_WES	FUSCCTNBC047	1	0.4036	FUSCCTNBC289.PT_RNAseq	FUSCCTNBC289	0
FUSCCTNBC048.PT_RNAseq	FUSCCTNBC048	RNA	0.8978	FUSCCTNBC048.WBC_WES	FUSCCTNBC048	1	0.8676	FUSCCTNBC048.TT_RNAseq	FUSCCTNBC048	1
FUSCCTNBC048.TT_RNAseq	FUSCCTNBC048	RNA	0.9021	FUSCCTNBC048.TT_WES	FUSCCTNBC048	1	0.8676	FUSCCTNBC048.PT_RNAseq	FUSCCTNBC048	1
FUSCCTNBC050.PT_RNAseq	FUSCCTNBC050	RNA	0.9007	FUSCCTNBC050.WBC_WES	FUSCCTNBC050	1	0.4091	FUSCCTNBC289.PT_RNAseq	FUSCCTNBC289	0
FUSCCTNBC050.TT_RNAseq	FUSCCTNBC050	RNA	0.3794	FUSCCTNBC441.WBC_WES	FUSCCTNBC441	0	0.3916	FUSCCTNBC297.PT_RNAseq	FUSCCTNBC297	0
FUSCCTNBC052.TT_RNAseq	FUSCCTNBC052	RNA	0.9213	FUSCCTNBC052.TT_WES	FUSCCTNBC052	1	0.3755	FUSCCTNBC420.TT_RNAseq	FUSCCTNBC420	0
FUSCCTNBC054.TT_RNAseq	FUSCCTNBC054	RNA	0.3824	FUSCCTNBC410.TT_WES	FUSCCTNBC410	0	0.4013	FUSCCTNBC289.PT_RNAseq	FUSCCTNBC289	0
FUSCCTNBC055.TT_RNAseq	FUSCCTNBC055	RNA	0.4023	FUSCCTNBC010.TT_WES	FUSCCTNBC010	0	0.4117	FUSCCTNBC297.PT_RNAseq	FUSCCTNBC297	0
FUSCCTNBC056.TT_RNAseq	FUSCCTNBC056	RNA	0.9094	FUSCCTNBC056.TT_WES	FUSCCTNBC056	1	0.4035	FUSCCTNBC140.PT_RNAseq	FUSCCTNBC140	0
FUSCCTNBC057.PT_RNAseq	FUSCCTNBC057	RNA	0.8776	FUSCCTNBC057.WBC_WES	FUSCCTNBC057	1	0.8747	FUSCCTNBC125.PT_RNAseq	FUSCCTNBC125	0
FUSCCTNBC057.TT_RNAseq	FUSCCTNBC057	RNA	0.8951	FUSCCTNBC018.TT_WES	FUSCCTNBC018	0	0.8426	FUSCCTNBC018.TT_RNAseq	FUSCCTNBC018	0
FUSCCTNBC058.TT_RNAseq	FUSCCTNBC058	RNA	0.9028	FUSCCTNBC058.TT_WES	FUSCCTNBC058	1	0.3956	FUSCCTNBC298.PT_RNAseq	FUSCCTNBC298	0
FUSCCTNBC059.TT_RNAseq	FUSCCTNBC059	RNA	0.9043	FUSCCTNBC059.TT_WES	FUSCCTNBC059	1	0.3911	FUSCCTNBC289.PT_RNAseq	FUSCCTNBC289	0
FUSCCTNBC063.TT_RNAseq	FUSCCTNBC063	RNA	0.9038	FUSCCTNBC063.TT_WES	FUSCCTNBC063	1	0.4125	FUSCCTNBC040.TT_RNAseq	FUSCCTNBC040	0
FUSCCTNBC065.TT_RNAseq	FUSCCTNBC065	RNA	0.4041	FUSCCTNBC260.WBC_WES	FUSCCTNBC260	0	0.4059	FUSCCTNBC159.PT_RNAseq	FUSCCTNBC159	0
FUSCCTNBC066.TT_RNAseq	FUSCCTNBC066	RNA	0.8897	FUSCCTNBC066.WBC_WES	FUSCCTNBC066	1	0.4045	FUSCCTNBC289.PT_RNAseq	FUSCCTNBC289	0
FUSCCTNBC068.PT_RNAseq	FUSCCTNBC068	RNA	0.9017	FUSCCTNBC068.WBC_WES	FUSCCTNBC068	1	0.8475	FUSCCTNBC068.TT_RNAseq	FUSCCTNBC068	1
FUSCCTNBC068.TT_RNAseq	FUSCCTNBC068	RNA	0.9087	FUSCCTNBC068.TT_WES	FUSCCTNBC068	1	0.8475	FUSCCTNBC068.PT_RNAseq	FUSCCTNBC068	1
FUSCCTNBC070.TT_RNAseq	FUSCCTNBC070	RNA	0.9009	FUSCCTNBC070.TT_WES	FUSCCTNBC070	1	0.4116	FUSCCTNBC297.PT_RNAseq	FUSCCTNBC297	0
FUSCCTNBC072.TT_RNAseq	FUSCCTNBC072	RNA	0.4119	FUSCCTNBC260.WBC_WES	FUSCCTNBC260	0	0.3976	FUSCCTNBC113.PT_RNAseq	FUSCCTNBC113	0
FUSCCTNBC073.TT_RNAseq	FUSCCTNBC073	RNA	0.899	FUSCCTNBC073.TT_WES	FUSCCTNBC073	1	0.3817	FUSCCTNBC289.PT_RNAseq	FUSCCTNBC289	0
FUSCCTNBC075.TT_RNAseq	FUSCCTNBC075	RNA	0.8979	FUSCCTNBC075.TT_WES	FUSCCTNBC075	1	0.399	FUSCCTNBC297.PT_RNAseq	FUSCCTNBC297	0
FUSCCTNBC076.TT_RNAseq	FUSCCTNBC076	RNA	0.9034	FUSCCTNBC076.TT_WES	FUSCCTNBC076	1	0.4131	FUSCCTNBC140.PT_RNAseq	FUSCCTNBC140	0
FUSCCTNBC078.TT_RNAseq	FUSCCTNBC078	RNA	0.9025	FUSCCTNBC078.TT_WES	FUSCCTNBC078	1	0.3974	FUSCCTNBC289.PT_RNAseq	FUSCCTNBC289	0
FUSCCTNBC079.PT_RNAseq	FUSCCTNBC079	RNA	0.4122	FUSCCTNBC260.WBC_WES	FUSCCTNBC260	0	0.8707	FUSCCTNBC079.TT_RNAseq	FUSCCTNBC079	1
FUSCCTNBC079.TT_RNAseq	FUSCCTNBC079	RNA	0.4074	FUSCCTNBC260.WBC_WES	FUSCCTNBC260	0	0.8707	FUSCCTNBC079.PT_RNAseq	FUSCCTNBC079	1
FUSCCTNBC080.PT_RNAseq	FUSCCTNBC080	RNA	0.4057	FUSCCTNBC264.TT_WES	FUSCCTNBC264	0	0.4103	FUSCCTNBC289.PT_RNAseq	FUSCCTNBC289	0
FUSCCTNBC080.TT_RNAseq	FUSCCTNBC080	RNA	0.8959	FUSCCTNBC080.TT_WES	FUSCCTNBC080	1	0.4046	FUSCCTNBC140.PT_RNAseq	FUSCCTNBC140	0
FUSCCTNBC081.TT_RNAseq	FUSCCTNBC081	RNA	0.8867	FUSCCTNBC081.WBC_WES	FUSCCTNBC081	1	0.3905	FUSCCTNBC289.PT_RNAseq	FUSCCTNBC289	0
FUSCCTNBC083.TT_RNAseq	FUSCCTNBC083	RNA	0.9228	FUSCCTNBC083.TT_WES	FUSCCTNBC083	1	0.3812	FUSCCTNBC159.PT_RNAseq	FUSCCTNBC159	0
FUSCCTNBC084.TT_RNAseq	FUSCCTNBC084	RNA	0.3888	FUSCCTNBC405.TT_WES	FUSCCTNBC405	0	0.4029	FUSCCTNBC140.PT_RNAseq	FUSCCTNBC140	0
FUSCCTNBC085.TT_RNAseq	FUSCCTNBC085	RNA	0.9141	FUSCCTNBC085.TT_WES	FUSCCTNBC085	1	0.3838	FUSCCTNBC297.PT_RNAseq	FUSCCTNBC297	0
FUSCCTNBC086.TT_RNAseq	FUSCCTNBC086	RNA	0.8979	FUSCCTNBC086.TT_WES	FUSCCTNBC086	1	0.4051	FUSCCTNBC140.PT_RNAseq	FUSCCTNBC140	0
FUSCCTNBC087.PT_RNAseq	FUSCCTNBC087	RNA	0.3964	FUSCCTNBC260.WBC_WES	FUSCCTNBC260	0	0.4146	FUSCCTNBC159.PT_RNAseq	FUSCCTNBC159	0
FUSCCTNBC087.TT_RNAseq	FUSCCTNBC087	RNA	0.4046	FUSCCTNBC260.WBC_WES	FUSCCTNBC260	0	0.4043	FUSCCTNBC289.PT_RNAseq	FUSCCTNBC289	0
FUSCCTNBC088.TT_RNAseq	FUSCCTNBC088	RNA	0.3808	FUSCCTNBC254.WBC_WES	FUSCCTNBC254	0	0.3851	FUSCCTNBC289.PT_RNAseq	FUSCCTNBC289	0
FUSCCTNBC090.TT_RNAseq	FUSCCTNBC090	RNA	0.9196	FUSCCTNBC090.TT_WES	FUSCCTNBC090	1	0.3947	FUSCCTNBC297.PT_RNAseq	FUSCCTNBC297	0
FUSCCTNBC091.TT_RNAseq	FUSCCTNBC091	RNA	0.4145	FUSCCTNBC260.WBC_WES	FUSCCTNBC260	0	0.4028	FUSCCTNBC309.PT_RNAseq	FUSCCTNBC309	0
FUSCCTNBC092.TT_RNAseq	FUSCCTNBC092	RNA	0.9125	FUSCCTNBC092.TT_WES	FUSCCTNBC092	1	0.4009	FUSCCTNBC289.PT_RNAseq	FUSCCTNBC289	0
FUSCCTNBC093.TT_RNAseq	FUSCCTNBC093	RNA	0.9213	FUSCCTNBC093.TT_WES	FUSCCTNBC093	1	0.3779	FUSCCTNBC297.PT_RNAseq	FUSCCTNBC297	0
FUSCCTNBC095.PT_RNAseq	FUSCCTNBC095	RNA	0.908	FUSCCTNBC095.TT_WES	FUSCCTNBC095	1	0.8697	FUSCCTNBC095.TT_RNAseq	FUSCCTNBC095	1
FUSCCTNBC095.TT_RNAseq	FUSCCTNBC095	RNA	0.9055	FUSCCTNBC095.TT_WES	FUSCCTNBC095	1	0.8697	FUSCCTNBC095.PT_RNAseq	FUSCCTNBC095	1
FUSCCTNBC096.TT_RNAseq	FUSCCTNBC096	RNA	0.406	FUSCCTNBC196.WBC_WES	FUSCCTNBC196	0	0.4069	FUSCCTNBC297.PT_RNAseq	FUSCCTNBC297	0
FUSCCTNBC097.PT_RNAseq	FUSCCTNBC097	RNA	0.9088	FUSCCTNBC097.TT_WES	FUSCCTNBC097	1	0.8864	FUSCCTNBC097.TT_RNAseq	FUSCCTNBC097	1
FUSCCTNBC097.TT_RNAseq	FUSCCTNBC097	RNA	0.9104	FUSCCTNBC097.TT_WES	FUSCCTNBC097	1	0.8864	FUSCCTNBC097.PT_RNAseq	FUSCCTNBC097	1
FUSCCTNBC098.TT_RNAseq	FUSCCTNBC098	RNA	0.3799	FUSCCTNBC405.TT_WES	FUSCCTNBC405	0	0.3781	FUSCCTNBC297.PT_RNAseq	FUSCCTNBC297	0
FUSCCTNBC099.PT_RNAseq	FUSCCTNBC099	RNA	0.8892	FUSCCTNBC099.TT_WES	FUSCCTNBC099	1	0.8662	FUSCCTNBC099.TT_RNAseq	FUSCCTNBC099	1
FUSCCTNBC099.TT_RNAseq	FUSCCTNBC099	RNA	0.9097	FUSCCTNBC099.TT_WES	FUSCCTNBC099	1	0.8662	FUSCCTNBC099.PT_RNAseq	FUSCCTNBC099	1
FUSCCTNBC100.TT_RNAseq	FUSCCTNBC100	RNA	0.8946	FUSCCTNBC100.WBC_WES	FUSCCTNBC100	1	0.4113	FUSCCTNBC159.PT_RNAseq	FUSCCTNBC159	0
FUSCCTNBC101.TT_RNAseq	FUSCCTNBC101	RNA	0.3983	FUSCCTNBC260.WBC_WES	FUSCCTNBC260	0	0.4009	FUSCCTNBC159.PT_RNAseq	FUSCCTNBC159	0
FUSCCTNBC102.PT_RNAseq	FUSCCTNBC102	RNA	0.8935	FUSCCTNBC102.WBC_WES	FUSCCTNBC102	1	0.8317	FUSCCTNBC102.TT_RNAseq	FUSCCTNBC102	1
FUSCCTNBC102.TT_RNAseq	FUSCCTNBC102	RNA	0.8893	FUSCCTNBC102.TT_WES	FUSCCTNBC102	1	0.8317	FUSCCTNBC102.PT_RNAseq	FUSCCTNBC102	1
FUSCCTNBC103.PT_RNAseq	FUSCCTNBC103	RNA	0.9007	FUSCCTNBC103.WBC_WES	FUSCCTNBC103	1	0.8628	FUSCCTNBC103.TT_RNAseq	FUSCCTNBC103	1
FUSCCTNBC103.TT_RNAseq	FUSCCTNBC103	RNA	0.9076	FUSCCTNBC103.TT_WES	FUSCCTNBC103	1	0.8628	FUSCCTNBC103.PT_RNAseq	FUSCCTNBC103	1
FUSCCTNBC105.TT_RNAseq	FUSCCTNBC105	RNA	0.8998	FUSCCTNBC105.TT_WES	FUSCCTNBC105	1	0.3816	FUSCCTNBC289.PT_RNAseq	FUSCCTNBC289	0
FUSCCTNBC107.TT_RNAseq	FUSCCTNBC107	RNA	0.908	FUSCCTNBC107.TT_WES	FUSCCTNBC107	1	0.3785	FUSCCTNBC140.PT_RNAseq	FUSCCTNBC140	0
FUSCCTNBC110.TT_RNAseq	FUSCCTNBC110	RNA	0.3919	FUSCCTNBC032.WBC_WES	FUSCCTNBC032	0	0.3933	FUSCCTNBC032.PT_RNAseq	FUSCCTNBC032	0
FUSCCTNBC113.PT_RNAseq	FUSCCTNBC113	RNA	0.9127	FUSCCTNBC113.WBC_WES	FUSCCTNBC113	1	0.8277	FUSCCTNBC113.TT_RNAseq	FUSCCTNBC113	1
FUSCCTNBC113.TT_RNAseq	FUSCCTNBC113	RNA	0.8893	FUSCCTNBC113.TT_WES	FUSCCTNBC113	1	0.8277	FUSCCTNBC113.PT_RNAseq	FUSCCTNBC113	1
FUSCCTNBC116.PT_RNAseq	FUSCCTNBC116	RNA	0.9079	FUSCCTNBC116.WBC_WES	FUSCCTNBC116	1	0.8744	FUSCCTNBC116.TT_RNAseq	FUSCCTNBC116	1
FUSCCTNBC116.TT_RNAseq	FUSCCTNBC116	RNA	0.9068	FUSCCTNBC116.TT_WES	FUSCCTNBC116	1	0.8744	FUSCCTNBC116.PT_RNAseq	FUSCCTNBC116	1
FUSCCTNBC118.TT_RNAseq	FUSCCTNBC118	RNA	0.8855	FUSCCTNBC118.WBC_WES	FUSCCTNBC118	1	0.4021	FUSCCTNBC140.PT_RNAseq	FUSCCTNBC140	0
FUSCCTNBC119.TT_RNAseq	FUSCCTNBC119	RNA	0.9267	FUSCCTNBC119.TT_WES	FUSCCTNBC119	1	0.3986	FUSCCTNBC297.PT_RNAseq	FUSCCTNBC297	0
FUSCCTNBC121.TT_RNAseq	FUSCCTNBC121	RNA	0.9093	FUSCCTNBC121.TT_WES	FUSCCTNBC121	1	0.4187	FUSCCTNBC297.PT_RNAseq	FUSCCTNBC297	0
FUSCCTNBC123.PT_RNAseq	FUSCCTNBC123	RNA	0.8942	FUSCCTNBC123.WBC_WES	FUSCCTNBC123	1	0.8682	FUSCCTNBC123.TT_RNAseq	FUSCCTNBC123	1
FUSCCTNBC123.TT_RNAseq	FUSCCTNBC123	RNA	0.9027	FUSCCTNBC123.TT_WES	FUSCCTNBC123	1	0.8682	FUSCCTNBC123.PT_RNAseq	FUSCCTNBC123	1
FUSCCTNBC125.PT_RNAseq	FUSCCTNBC125	RNA	0.9035	FUSCCTNBC057.WBC_WES	FUSCCTNBC057	0	0.8747	FUSCCTNBC057.PT_RNAseq	FUSCCTNBC057	0
FUSCCTNBC125.TT_RNAseq	FUSCCTNBC125	RNA	0.9148	FUSCCTNBC129.TT_WES	FUSCCTNBC129	0	0.9164	FUSCCTNBC129.TT_RNAseq	FUSCCTNBC129	0
FUSCCTNBC128.TT_RNAseq	FUSCCTNBC128	RNA	0.908	FUSCCTNBC128.TT_WES	FUSCCTNBC128	1	0.3868	FUSCCTNBC298.PT_RNAseq	FUSCCTNBC298	0
FUSCCTNBC129.PT_RNAseq	FUSCCTNBC129	RNA	0.9024	FUSCCTNBC129.WBC_WES	FUSCCTNBC129	1	0.876	FUSCCTNBC129.TT_RNAseq	FUSCCTNBC129	1
FUSCCTNBC129.TT_RNAseq	FUSCCTNBC129	RNA	0.9141	FUSCCTNBC129.TT_WES	FUSCCTNBC129	1	0.9164	FUSCCTNBC125.TT_RNAseq	FUSCCTNBC125	0
FUSCCTNBC130.PT_RNAseq	FUSCCTNBC130	RNA	0.8935	FUSCCTNBC130.WBC_WES	FUSCCTNBC130	1	0.8241	FUSCCTNBC130.TT_RNAseq	FUSCCTNBC130	1
FUSCCTNBC130.TT_RNAseq	FUSCCTNBC130	RNA	0.9167	FUSCCTNBC130.TT_WES	FUSCCTNBC130	1	0.8241	FUSCCTNBC130.PT_RNAseq	FUSCCTNBC130	1
FUSCCTNBC131.TT_RNAseq	FUSCCTNBC131	RNA	0.4089	FUSCCTNBC260.WBC_WES	FUSCCTNBC260	0	0.3948	FUSCCTNBC297.PT_RNAseq	FUSCCTNBC297	0
FUSCCTNBC132.TT_RNAseq	FUSCCTNBC132	RNA	0.8969	FUSCCTNBC132.TT_WES	FUSCCTNBC132	1	0.4108	FUSCCTNBC289.PT_RNAseq	FUSCCTNBC289	0
FUSCCTNBC134.PT_RNAseq	FUSCCTNBC134	RNA	0.9038	FUSCCTNBC134.WBC_WES	FUSCCTNBC134	1	0.8783	FUSCCTNBC134.TT_RNAseq	FUSCCTNBC134	1
FUSCCTNBC134.TT_RNAseq	FUSCCTNBC134	RNA	0.8954	FUSCCTNBC134.WBC_WES	FUSCCTNBC134	1	0.8783	FUSCCTNBC134.PT_RNAseq	FUSCCTNBC134	1
FUSCCTNBC135.TT_RNAseq	FUSCCTNBC135	RNA	0.3974	FUSCCTNBC155.TT_WES	FUSCCTNBC155	0	0.4013	FUSCCTNBC289.PT_RNAseq	FUSCCTNBC289	0
FUSCCTNBC136.TT_RNAseq	FUSCCTNBC136	RNA	0.8893	FUSCCTNBC136.TT_WES	FUSCCTNBC136	1	0.3838	FUSCCTNBC297.PT_RNAseq	FUSCCTNBC297	0
FUSCCTNBC137.PT_RNAseq	FUSCCTNBC137	RNA	0.3964	FUSCCTNBC468.WBC_WES	FUSCCTNBC468	0	0.8258	FUSCCTNBC137.TT_RNAseq	FUSCCTNBC137	1
FUSCCTNBC137.TT_RNAseq	FUSCCTNBC137	RNA	0.391	FUSCCTNBC216.WBC_WES	FUSCCTNBC216	0	0.8258	FUSCCTNBC137.PT_RNAseq	FUSCCTNBC137	1
FUSCCTNBC138.TT_RNAseq	FUSCCTNBC138	RNA	0.9209	FUSCCTNBC138.TT_WES	FUSCCTNBC138	1	0.3999	FUSCCTNBC297.PT_RNAseq	FUSCCTNBC297	0
FUSCCTNBC140.PT_RNAseq	FUSCCTNBC140	RNA	0.7669	FUSCCTNBC140.TT_WES	FUSCCTNBC140	1	0.7768	FUSCCTNBC140.TT_RNAseq	FUSCCTNBC140	1
FUSCCTNBC140.TT_RNAseq	FUSCCTNBC140	RNA	0.9293	FUSCCTNBC140.TT_WES	FUSCCTNBC140	1	0.7768	FUSCCTNBC140.PT_RNAseq	FUSCCTNBC140	1
FUSCCTNBC142.TT_RNAseq	FUSCCTNBC142	RNA	0.9064	FUSCCTNBC142.TT_WES	FUSCCTNBC142	1	0.3721	FUSCCTNBC298.PT_RNAseq	FUSCCTNBC298	0
FUSCCTNBC143.TT_RNAseq	FUSCCTNBC143	RNA	0.8867	FUSCCTNBC143.TT_WES	FUSCCTNBC143	1	0.382	FUSCCTNBC297.PT_RNAseq	FUSCCTNBC297	0
FUSCCTNBC145.TT_RNAseq	FUSCCTNBC145	RNA	0.3999	FUSCCTNBC260.WBC_WES	FUSCCTNBC260	0	0.3985	FUSCCTNBC009.TT_RNAseq	FUSCCTNBC009	0
FUSCCTNBC146.TT_RNAseq	FUSCCTNBC146	RNA	0.8872	FUSCCTNBC146.TT_WES	FUSCCTNBC146	1	0.3955	FUSCCTNBC001.TT_RNAseq	FUSCCTNBC001	0
FUSCCTNBC147.TT_RNAseq	FUSCCTNBC147	RNA	0.9295	FUSCCTNBC147.TT_WES	FUSCCTNBC147	1	0.3838	FUSCCTNBC289.PT_RNAseq	FUSCCTNBC289	0
FUSCCTNBC148.TT_RNAseq	FUSCCTNBC148	RNA	0.9001	FUSCCTNBC148.TT_WES	FUSCCTNBC148	1	0.401	FUSCCTNBC289.PT_RNAseq	FUSCCTNBC289	0
FUSCCTNBC149.PT_RNAseq	FUSCCTNBC149	RNA	0.8962	FUSCCTNBC149.WBC_WES	FUSCCTNBC149	1	0.8408	FUSCCTNBC149.TT_RNAseq	FUSCCTNBC149	1
FUSCCTNBC149.TT_RNAseq	FUSCCTNBC149	RNA	0.9039	FUSCCTNBC149.TT_WES	FUSCCTNBC149	1	0.8408	FUSCCTNBC149.PT_RNAseq	FUSCCTNBC149	1
FUSCCTNBC150.TT_RNAseq	FUSCCTNBC150	RNA	0.9087	FUSCCTNBC150.TT_WES	FUSCCTNBC150	1	0.423	FUSCCTNBC289.PT_RNAseq	FUSCCTNBC289	0
FUSCCTNBC152.TT_RNAseq	FUSCCTNBC152	RNA	0.9082	FUSCCTNBC152.TT_WES	FUSCCTNBC152	1	0.4057	FUSCCTNBC289.PT_RNAseq	FUSCCTNBC289	0
FUSCCTNBC154.PT_RNAseq	FUSCCTNBC154	RNA	0.404	FUSCCTNBC296.WBC_WES	FUSCCTNBC296	0	0.8427	FUSCCTNBC154.TT_RNAseq	FUSCCTNBC154	1
FUSCCTNBC154.TT_RNAseq	FUSCCTNBC154	RNA	0.3786	FUSCCTNBC296.WBC_WES	FUSCCTNBC296	0	0.8427	FUSCCTNBC154.PT_RNAseq	FUSCCTNBC154	1
FUSCCTNBC155.PT_RNAseq	FUSCCTNBC155	RNA	0.9103	FUSCCTNBC155.TT_WES	FUSCCTNBC155	1	0.8892	FUSCCTNBC155.TT_RNAseq	FUSCCTNBC155	1
FUSCCTNBC155.TT_RNAseq	FUSCCTNBC155	RNA	0.9139	FUSCCTNBC155.TT_WES	FUSCCTNBC155	1	0.8892	FUSCCTNBC155.PT_RNAseq	FUSCCTNBC155	1
FUSCCTNBC156.TT_RNAseq	FUSCCTNBC156	RNA	0.9119	FUSCCTNBC156.TT_WES	FUSCCTNBC156	1	0.3871	FUSCCTNBC154.PT_RNAseq	FUSCCTNBC154	0
FUSCCTNBC158.TT_RNAseq	FUSCCTNBC158	RNA	0.8992	FUSCCTNBC158.TT_WES	FUSCCTNBC158	1	0.3861	FUSCCTNBC289.PT_RNAseq	FUSCCTNBC289	0
FUSCCTNBC159.PT_RNAseq	FUSCCTNBC159	RNA	0.8515	FUSCCTNBC159.WBC_WES	FUSCCTNBC159	1	0.8357	FUSCCTNBC159.TT_RNAseq	FUSCCTNBC159	1
FUSCCTNBC159.TT_RNAseq	FUSCCTNBC159	RNA	0.9018	FUSCCTNBC159.TT_WES	FUSCCTNBC159	1	0.8357	FUSCCTNBC159.PT_RNAseq	FUSCCTNBC159	1
FUSCCTNBC160.TT_RNAseq	FUSCCTNBC160	RNA	0.8901	FUSCCTNBC160.TT_WES	FUSCCTNBC160	1	0.3886	FUSCCTNBC289.PT_RNAseq	FUSCCTNBC289	0
FUSCCTNBC161.TT_RNAseq	FUSCCTNBC161	RNA	0.8925	FUSCCTNBC161.TT_WES	FUSCCTNBC161	1	0.393	FUSCCTNBC159.PT_RNAseq	FUSCCTNBC159	0
FUSCCTNBC163.TT_RNAseq	FUSCCTNBC163	RNA	0.3824	FUSCCTNBC297.TT_WES	FUSCCTNBC297	0	0.3938	FUSCCTNBC297.PT_RNAseq	FUSCCTNBC297	0
FUSCCTNBC164.TT_RNAseq	FUSCCTNBC164	RNA	0.4038	FUSCCTNBC179.WBC_WES	FUSCCTNBC179	0	0.408	FUSCCTNBC179.PT_RNAseq	FUSCCTNBC179	0
FUSCCTNBC165.TT_RNAseq	FUSCCTNBC165	RNA	0.3648	FUSCCTNBC260.WBC_WES	FUSCCTNBC260	0	0.3711	FUSCCTNBC159.PT_RNAseq	FUSCCTNBC159	0
FUSCCTNBC166.PT_RNAseq	FUSCCTNBC166	RNA	0.4185	FUSCCTNBC260.WBC_WES	FUSCCTNBC260	0	0.4162	FUSCCTNBC298.PT_RNAseq	FUSCCTNBC298	0
FUSCCTNBC166.TT_RNAseq	FUSCCTNBC166	RNA	0.9028	FUSCCTNBC166.TT_WES	FUSCCTNBC166	1	0.4002	FUSCCTNBC116.PT_RNAseq	FUSCCTNBC116	0
FUSCCTNBC167.TT_RNAseq	FUSCCTNBC167	RNA	0.3702	FUSCCTNBC036.WBC_WES	FUSCCTNBC036	0	0.3791	FUSCCTNBC289.PT_RNAseq	FUSCCTNBC289	0
FUSCCTNBC168.PT_RNAseq	FUSCCTNBC168	RNA	0.8988	FUSCCTNBC168.WBC_WES	FUSCCTNBC168	1	0.8734	FUSCCTNBC168.TT_RNAseq	FUSCCTNBC168	1
FUSCCTNBC168.TT_RNAseq	FUSCCTNBC168	RNA	0.9147	FUSCCTNBC168.TT_WES	FUSCCTNBC168	1	0.8734	FUSCCTNBC168.PT_RNAseq	FUSCCTNBC168	1
FUSCCTNBC169.TT_RNAseq	FUSCCTNBC169	RNA	0.3866	FUSCCTNBC260.WBC_WES	FUSCCTNBC260	0	0.4083	FUSCCTNBC140.PT_RNAseq	FUSCCTNBC140	0
FUSCCTNBC170.TT_RNAseq	FUSCCTNBC170	RNA	0.9036	FUSCCTNBC170.TT_WES	FUSCCTNBC170	1	0.4103	FUSCCTNBC297.PT_RNAseq	FUSCCTNBC297	0
FUSCCTNBC171.TT_RNAseq	FUSCCTNBC171	RNA	0.9106	FUSCCTNBC171.TT_WES	FUSCCTNBC171	1	0.3947	FUSCCTNBC298.PT_RNAseq	FUSCCTNBC298	0
FUSCCTNBC173.PT_RNAseq	FUSCCTNBC173	RNA	0.9067	FUSCCTNBC173.WBC_WES	FUSCCTNBC173	1	0.8929	FUSCCTNBC173.TT_RNAseq	FUSCCTNBC173	1
FUSCCTNBC173.TT_RNAseq	FUSCCTNBC173	RNA	0.9075	FUSCCTNBC173.WBC_WES	FUSCCTNBC173	1	0.8929	FUSCCTNBC173.PT_RNAseq	FUSCCTNBC173	1
FUSCCTNBC174.TT_RNAseq	FUSCCTNBC174	RNA	0.9036	FUSCCTNBC174.TT_WES	FUSCCTNBC174	1	0.4002	FUSCCTNBC140.PT_RNAseq	FUSCCTNBC140	0
FUSCCTNBC175.TT_RNAseq	FUSCCTNBC175	RNA	0.9099	FUSCCTNBC175.TT_WES	FUSCCTNBC175	1	0.3966	FUSCCTNBC289.PT_RNAseq	FUSCCTNBC289	0
FUSCCTNBC176.PT_RNAseq	FUSCCTNBC176	RNA	0.9104	FUSCCTNBC176.WBC_WES	FUSCCTNBC176	1	0.843	FUSCCTNBC176.TT_RNAseq	FUSCCTNBC176	1
FUSCCTNBC176.TT_RNAseq	FUSCCTNBC176	RNA	0.8925	FUSCCTNBC176.TT_WES	FUSCCTNBC176	1	0.843	FUSCCTNBC176.PT_RNAseq	FUSCCTNBC176	1
FUSCCTNBC177.TT_RNAseq	FUSCCTNBC177	RNA	0.9106	FUSCCTNBC177.TT_WES	FUSCCTNBC177	1	0.3904	FUSCCTNBC289.PT_RNAseq	FUSCCTNBC289	0
FUSCCTNBC178.PT_RNAseq	FUSCCTNBC178	RNA	0.8956	FUSCCTNBC178.WBC_WES	FUSCCTNBC178	1	0.8771	FUSCCTNBC178.TT_RNAseq	FUSCCTNBC178	1
FUSCCTNBC178.TT_RNAseq	FUSCCTNBC178	RNA	0.894	FUSCCTNBC178.WBC_WES	FUSCCTNBC178	1	0.8771	FUSCCTNBC178.PT_RNAseq	FUSCCTNBC178	1
FUSCCTNBC179.PT_RNAseq	FUSCCTNBC179	RNA	0.9102	FUSCCTNBC179.WBC_WES	FUSCCTNBC179	1	0.8383	FUSCCTNBC179.TT_RNAseq	FUSCCTNBC179	1
FUSCCTNBC179.TT_RNAseq	FUSCCTNBC179	RNA	0.9285	FUSCCTNBC179.TT_WES	FUSCCTNBC179	1	0.8383	FUSCCTNBC179.PT_RNAseq	FUSCCTNBC179	1
FUSCCTNBC180.TT_RNAseq	FUSCCTNBC180	RNA	0.4	FUSCCTNBC095.TT_WES	FUSCCTNBC095	0	0.4069	FUSCCTNBC289.PT_RNAseq	FUSCCTNBC289	0
FUSCCTNBC181.TT_RNAseq	FUSCCTNBC181	RNA	0.8679	FUSCCTNBC181.TT_WES	FUSCCTNBC181	1	0.3947	FUSCCTNBC289.PT_RNAseq	FUSCCTNBC289	0
FUSCCTNBC182.TT_RNAseq	FUSCCTNBC182	RNA	0.3934	FUSCCTNBC321.TT_WES	FUSCCTNBC321	0	0.4075	FUSCCTNBC159.PT_RNAseq	FUSCCTNBC159	0
FUSCCTNBC183.PT_RNAseq	FUSCCTNBC183	RNA	0.8727	FUSCCTNBC183.WBC_WES	FUSCCTNBC183	1	0.8438	FUSCCTNBC183.TT_RNAseq	FUSCCTNBC183	1
FUSCCTNBC183.TT_RNAseq	FUSCCTNBC183	RNA	0.9142	FUSCCTNBC183.TT_WES	FUSCCTNBC183	1	0.8438	FUSCCTNBC183.PT_RNAseq	FUSCCTNBC183	1
FUSCCTNBC184.TT_RNAseq	FUSCCTNBC184	RNA	0.8877	FUSCCTNBC184.TT_WES	FUSCCTNBC184	1	0.3701	FUSCCTNBC159.PT_RNAseq	FUSCCTNBC159	0
FUSCCTNBC186.PT_RNAseq	FUSCCTNBC186	RNA	0.899	FUSCCTNBC186.WBC_WES	FUSCCTNBC186	1	0.8799	FUSCCTNBC186.TT_RNAseq	FUSCCTNBC186	1
FUSCCTNBC186.TT_RNAseq	FUSCCTNBC186	RNA	0.8979	FUSCCTNBC186.TT_WES	FUSCCTNBC186	1	0.8799	FUSCCTNBC186.PT_RNAseq	FUSCCTNBC186	1
FUSCCTNBC187.TT_RNAseq	FUSCCTNBC187	RNA	0.3987	FUSCCTNBC260.WBC_WES	FUSCCTNBC260	0	0.4071	FUSCCTNBC140.PT_RNAseq	FUSCCTNBC140	0
FUSCCTNBC188.TT_RNAseq	FUSCCTNBC188	RNA	0.8958	FUSCCTNBC188.TT_WES	FUSCCTNBC188	1	0.3918	FUSCCTNBC159.PT_RNAseq	FUSCCTNBC159	0
FUSCCTNBC191.TT_RNAseq	FUSCCTNBC191	RNA	0.8975	FUSCCTNBC194.TT_WES	FUSCCTNBC194	0	0.3899	FUSCCTNBC113.PT_RNAseq	FUSCCTNBC113	0
FUSCCTNBC194.TT_RNAseq	FUSCCTNBC194	RNA	0.3964	FUSCCTNBC233.WBC_WES	FUSCCTNBC233	0	0.3954	FUSCCTNBC297.PT_RNAseq	FUSCCTNBC297	0
FUSCCTNBC195.TT_RNAseq	FUSCCTNBC195	RNA	0.9066	FUSCCTNBC195.TT_WES	FUSCCTNBC195	1	0.4029	FUSCCTNBC297.PT_RNAseq	FUSCCTNBC297	0
FUSCCTNBC196.PT_RNAseq	FUSCCTNBC196	RNA	0.8982	FUSCCTNBC196.TT_WES	FUSCCTNBC196	1	0.9055	FUSCCTNBC233.PT_RNAseq	FUSCCTNBC233	0
FUSCCTNBC196.TT_RNAseq	FUSCCTNBC196	RNA	0.9086	FUSCCTNBC196.TT_WES	FUSCCTNBC196	1	0.885	FUSCCTNBC233.PT_RNAseq	FUSCCTNBC233	0
FUSCCTNBC197.TT_RNAseq	FUSCCTNBC197	RNA	0.9142	FUSCCTNBC197.TT_WES	FUSCCTNBC197	1	0.3959	FUSCCTNBC140.PT_RNAseq	FUSCCTNBC140	0
FUSCCTNBC198.PT_RNAseq	FUSCCTNBC198	RNA	0.8893	FUSCCTNBC198.WBC_WES	FUSCCTNBC198	1	0.8701	FUSCCTNBC198.TT_RNAseq	FUSCCTNBC198	1
FUSCCTNBC198.TT_RNAseq	FUSCCTNBC198	RNA	0.8949	FUSCCTNBC198.TT_WES	FUSCCTNBC198	1	0.8701	FUSCCTNBC198.PT_RNAseq	FUSCCTNBC198	1
FUSCCTNBC199.TT_RNAseq	FUSCCTNBC199	RNA	0.3739	FUSCCTNBC260.WBC_WES	FUSCCTNBC260	0	0.369	FUSCCTNBC297.PT_RNAseq	FUSCCTNBC297	0
FUSCCTNBC201.TT_RNAseq	FUSCCTNBC201	RNA	0.901	FUSCCTNBC201.TT_WES	FUSCCTNBC201	1	0.3972	FUSCCTNBC183.PT_RNAseq	FUSCCTNBC183	0
FUSCCTNBC202.TT_RNAseq	FUSCCTNBC202	RNA	0.9089	FUSCCTNBC202.TT_WES	FUSCCTNBC202	1	0.4115	FUSCCTNBC297.PT_RNAseq	FUSCCTNBC297	0
FUSCCTNBC203.TT_RNAseq	FUSCCTNBC203	RNA	0.9136	FUSCCTNBC203.TT_WES	FUSCCTNBC203	1	0.3996	FUSCCTNBC289.PT_RNAseq	FUSCCTNBC289	0
FUSCCTNBC204.PT_RNAseq	FUSCCTNBC204	RNA	0.9046	FUSCCTNBC204.WBC_WES	FUSCCTNBC204	1	0.8219	FUSCCTNBC204.TT_RNAseq	FUSCCTNBC204	1
FUSCCTNBC204.TT_RNAseq	FUSCCTNBC204	RNA	0.9442	FUSCCTNBC204.TT_WES	FUSCCTNBC204	1	0.8219	FUSCCTNBC204.PT_RNAseq	FUSCCTNBC204	1
FUSCCTNBC205.PT_RNAseq	FUSCCTNBC205	RNA	0.9085	FUSCCTNBC205.WBC_WES	FUSCCTNBC205	1	0.8452	FUSCCTNBC205.TT_RNAseq	FUSCCTNBC205	1
FUSCCTNBC205.TT_RNAseq	FUSCCTNBC205	RNA	0.9125	FUSCCTNBC205.TT_WES	FUSCCTNBC205	1	0.8452	FUSCCTNBC205.PT_RNAseq	FUSCCTNBC205	1
FUSCCTNBC208.TT_RNAseq	FUSCCTNBC208	RNA	0.3795	FUSCCTNBC254.WBC_WES	FUSCCTNBC254	0	0.4059	FUSCCTNBC289.PT_RNAseq	FUSCCTNBC289	0
FUSCCTNBC210.TT_RNAseq	FUSCCTNBC210	RNA	0.3862	FUSCCTNBC260.WBC_WES	FUSCCTNBC260	0	0.3918	FUSCCTNBC297.PT_RNAseq	FUSCCTNBC297	0
FUSCCTNBC211.TT_RNAseq	FUSCCTNBC211	RNA	0.8991	FUSCCTNBC211.TT_WES	FUSCCTNBC211	1	0.369	FUSCCTNBC159.PT_RNAseq	FUSCCTNBC159	0
FUSCCTNBC212.TT_RNAseq	FUSCCTNBC212	RNA	0.9054	FUSCCTNBC212.TT_WES	FUSCCTNBC212	1	0.3996	FUSCCTNBC140.PT_RNAseq	FUSCCTNBC140	0
FUSCCTNBC213.PT_RNAseq	FUSCCTNBC213	RNA	0.4119	FUSCCTNBC260.WBC_WES	FUSCCTNBC260	0	0.8362	FUSCCTNBC213.TT_RNAseq	FUSCCTNBC213	1
FUSCCTNBC213.TT_RNAseq	FUSCCTNBC213	RNA	0.3842	FUSCCTNBC260.WBC_WES	FUSCCTNBC260	0	0.8362	FUSCCTNBC213.PT_RNAseq	FUSCCTNBC213	1
FUSCCTNBC214.TT_RNAseq	FUSCCTNBC214	RNA	0.914	FUSCCTNBC214.TT_WES	FUSCCTNBC214	1	0.397	FUSCCTNBC266.PT_RNAseq	FUSCCTNBC266	0
FUSCCTNBC215.PT_RNAseq	FUSCCTNBC215	RNA	0.892	FUSCCTNBC215.WBC_WES	FUSCCTNBC215	1	0.8924	FUSCCTNBC215.TT_RNAseq	FUSCCTNBC215	1
FUSCCTNBC215.TT_RNAseq	FUSCCTNBC215	RNA	0.8855	FUSCCTNBC215.TT_WES	FUSCCTNBC215	1	0.8924	FUSCCTNBC215.PT_RNAseq	FUSCCTNBC215	1
FUSCCTNBC216.TT_RNAseq	FUSCCTNBC216	RNA	0.9238	FUSCCTNBC216.TT_WES	FUSCCTNBC216	1	0.3928	FUSCCTNBC297.PT_RNAseq	FUSCCTNBC297	0
FUSCCTNBC217.PT_RNAseq	FUSCCTNBC217	RNA	0.3919	FUSCCTNBC174.WBC_WES	FUSCCTNBC174	0	0.904	FUSCCTNBC217.TT_RNAseq	FUSCCTNBC217	1
FUSCCTNBC217.TT_RNAseq	FUSCCTNBC217	RNA	0.3966	FUSCCTNBC174.WBC_WES	FUSCCTNBC174	0	0.904	FUSCCTNBC217.PT_RNAseq	FUSCCTNBC217	1
FUSCCTNBC220.TT_RNAseq	FUSCCTNBC220	RNA	0.9124	FUSCCTNBC220.TT_WES	FUSCCTNBC220	1	0.3929	FUSCCTNBC297.PT_RNAseq	FUSCCTNBC297	0
FUSCCTNBC223.TT_RNAseq	FUSCCTNBC223	RNA	0.9164	FUSCCTNBC223.TT_WES	FUSCCTNBC223	1	0.3871	FUSCCTNBC159.PT_RNAseq	FUSCCTNBC159	0
FUSCCTNBC225.TT_RNAseq	FUSCCTNBC225	RNA	0.9059	FUSCCTNBC225.TT_WES	FUSCCTNBC225	1	0.3861	FUSCCTNBC298.PT_RNAseq	FUSCCTNBC298	0
FUSCCTNBC226.TT_RNAseq	FUSCCTNBC226	RNA	0.3882	FUSCCTNBC260.WBC_WES	FUSCCTNBC260	0	0.3898	FUSCCTNBC289.PT_RNAseq	FUSCCTNBC289	0
FUSCCTNBC156.WBC_WES	FUSCCTNBC156	WES	0.8688	FUSCCTNBC156.TT_RNAseq	FUSCCTNBC156	1	0.9263	FUSCCTNBC156.TT_WES	FUSCCTNBC156	1
FUSCCTNBC156.TT_WES	FUSCCTNBC156	WES	0.9119	FUSCCTNBC156.TT_RNAseq	FUSCCTNBC156	1	0.9263	FUSCCTNBC156.WBC_WES	FUSCCTNBC156	1
FUSCCTNBC158.WBC_WES	FUSCCTNBC158	WES	0.8726	FUSCCTNBC158.TT_RNAseq	FUSCCTNBC158	1	0.9489	FUSCCTNBC158.TT_WES	FUSCCTNBC158	1
FUSCCTNBC158.TT_WES	FUSCCTNBC158	WES	0.8992	FUSCCTNBC158.TT_RNAseq	FUSCCTNBC158	1	0.9489	FUSCCTNBC158.WBC_WES	FUSCCTNBC158	1
FUSCCTNBC159.WBC_WES	FUSCCTNBC159	WES	0.8849	FUSCCTNBC159.TT_RNAseq	FUSCCTNBC159	1	0.9595	FUSCCTNBC159.TT_WES	FUSCCTNBC159	1
FUSCCTNBC159.TT_WES	FUSCCTNBC159	WES	0.9018	FUSCCTNBC159.TT_RNAseq	FUSCCTNBC159	1	0.9595	FUSCCTNBC159.WBC_WES	FUSCCTNBC159	1
FUSCCTNBC160.WBC_WES	FUSCCTNBC160	WES	0.8728	FUSCCTNBC160.TT_RNAseq	FUSCCTNBC160	1	0.9486	FUSCCTNBC160.TT_WES	FUSCCTNBC160	1
FUSCCTNBC160.TT_WES	FUSCCTNBC160	WES	0.8901	FUSCCTNBC160.TT_RNAseq	FUSCCTNBC160	1	0.9486	FUSCCTNBC160.WBC_WES	FUSCCTNBC160	1
FUSCCTNBC161.WBC_WES	FUSCCTNBC161	WES	0.881	FUSCCTNBC161.TT_RNAseq	FUSCCTNBC161	1	0.9718	FUSCCTNBC161.TT_WES	FUSCCTNBC161	1
FUSCCTNBC161.TT_WES	FUSCCTNBC161	WES	0.8925	FUSCCTNBC161.TT_RNAseq	FUSCCTNBC161	1	0.9718	FUSCCTNBC161.WBC_WES	FUSCCTNBC161	1
FUSCCTNBC166.WBC_WES	FUSCCTNBC166	WES	0.8935	FUSCCTNBC166.TT_RNAseq	FUSCCTNBC166	1	0.9818	FUSCCTNBC166.TT_WES	FUSCCTNBC166	1
FUSCCTNBC166.TT_WES	FUSCCTNBC166	WES	0.9028	FUSCCTNBC166.TT_RNAseq	FUSCCTNBC166	1	0.9818	FUSCCTNBC166.WBC_WES	FUSCCTNBC166	1
FUSCCTNBC168.WBC_WES	FUSCCTNBC168	WES	0.8988	FUSCCTNBC168.PT_RNAseq	FUSCCTNBC168	1	0.922	FUSCCTNBC168.TT_WES	FUSCCTNBC168	1
FUSCCTNBC168.TT_WES	FUSCCTNBC168	WES	0.9147	FUSCCTNBC168.TT_RNAseq	FUSCCTNBC168	1	0.922	FUSCCTNBC168.WBC_WES	FUSCCTNBC168	1
FUSCCTNBC170.WBC_WES	FUSCCTNBC170	WES	0.8977	FUSCCTNBC170.TT_RNAseq	FUSCCTNBC170	1	0.9576	FUSCCTNBC170.TT_WES	FUSCCTNBC170	1
FUSCCTNBC170.TT_WES	FUSCCTNBC170	WES	0.9036	FUSCCTNBC170.TT_RNAseq	FUSCCTNBC170	1	0.9576	FUSCCTNBC170.WBC_WES	FUSCCTNBC170	1
FUSCCTNBC171.WBC_WES	FUSCCTNBC171	WES	0.8975	FUSCCTNBC171.TT_RNAseq	FUSCCTNBC171	1	0.961	FUSCCTNBC171.TT_WES	FUSCCTNBC171	1
FUSCCTNBC171.TT_WES	FUSCCTNBC171	WES	0.9106	FUSCCTNBC171.TT_RNAseq	FUSCCTNBC171	1	0.961	FUSCCTNBC171.WBC_WES	FUSCCTNBC171	1
FUSCCTNBC173.WBC_WES	FUSCCTNBC173	WES	0.9075	FUSCCTNBC173.TT_RNAseq	FUSCCTNBC173	1	0.946	FUSCCTNBC173.TT_WES	FUSCCTNBC173	1
FUSCCTNBC173.TT_WES	FUSCCTNBC173	WES	0.8872	FUSCCTNBC173.TT_RNAseq	FUSCCTNBC173	1	0.946	FUSCCTNBC173.WBC_WES	FUSCCTNBC173	1
FUSCCTNBC174.WBC_WES	FUSCCTNBC174	WES	0.8876	FUSCCTNBC174.TT_RNAseq	FUSCCTNBC174	1	0.9619	FUSCCTNBC174.TT_WES	FUSCCTNBC174	1
FUSCCTNBC174.TT_WES	FUSCCTNBC174	WES	0.9036	FUSCCTNBC174.TT_RNAseq	FUSCCTNBC174	1	0.9619	FUSCCTNBC174.WBC_WES	FUSCCTNBC174	1
FUSCCTNBC175.WBC_WES	FUSCCTNBC175	WES	0.8628	FUSCCTNBC175.TT_RNAseq	FUSCCTNBC175	1	0.9521	FUSCCTNBC175.TT_WES	FUSCCTNBC175	1
FUSCCTNBC175.TT_WES	FUSCCTNBC175	WES	0.9099	FUSCCTNBC175.TT_RNAseq	FUSCCTNBC175	1	0.9521	FUSCCTNBC175.WBC_WES	FUSCCTNBC175	1
[truncated: 759 more rows]
