# Supplementary material for: A comprehensive genomic and transcriptomic dataset of triple-negative breast cancers
Source: Sci Data. 2022 Sep 24;9:587. doi: 10.1038/s41597-022-01681-z (PMC9509351; doi:10.1038/s41597-022-01681-z)
Supplement: Supplementary file 2 — Table S2. [file 41597_2022_1681_MOESM2_ESM.xlsx]

## Sheet: TNBC2019_RNASeqQC_metadata
sample_id	patient_id	tissue_type	fastqscreen_id	Human	rRNA	ERCC	Mouse	EColi	Virus	Yeast	Vector	Mitoch	Multiple Genomes	No hits	fastqc_id	GC_fastqc	dup_fastqc	avg_sequence_length	total_reads_fastq_M	qualimap_bamqc_id	avg_gc	median_insert_size	qualimap_RNAseq_qc_id	mean_coverage	percentage_aligned	mapped_reads	total_reads_bam	general_error_rate	5_3_bias	reads_aligned	genomic_origin_id	Exonic	Intronic	Intergenic	batch
FUSCCTNBC001_TT	FUSCCTNBC001	tumor	FUSCCTNBC001_R1_screen	60562	528	68	18	1	0	0	0	0	38423	400	FUSCCTNBC001_R1	49	47.6085	133.717	38.5899	FUSCCTNBC001.percent_bamqc	55.6256	208	FUSCCTNBC001.percent	16.0193	99.2238	15561456	15683187	0.01	1.03	3749429	FUSCCTNBC001.percent	2717419	2721798	243965	batch2
FUSCCTNBC001_TT	FUSCCTNBC001	tumor	FUSCCTNBC001_R2_screen	60769	538	68	61	1	0	1	0	0	37822	740	FUSCCTNBC001_R2	50	53.0083	133.717	38.5899	FUSCCTNBC001.percent_bamqc	55.6256	208	FUSCCTNBC001.percent	16.0193	99.2238	15561456	15683187	0.01	1.03	3749429	FUSCCTNBC001.percent	2717419	2721798	243965	batch2
FUSCCTNBC003_PT	FUSCCTNBC003	normal	FUSCCTNBC003_PT_R1_screen	68353	725	477	44	184	2	0	0	0	28305	1910	FUSCCTNBC003_PT_R1	47	60.5881	141.653	30.7409	FUSCCTNBC003.percent_bamqc	53.5528	241	FUSCCTNBC003.percent	4.0023	98.3842	6256909	6359669	0.01	1.05	1919834	FUSCCTNBC003.percent	1344567	1687134	157828	batch2
FUSCCTNBC003_PT	FUSCCTNBC003	normal	FUSCCTNBC003_PT_R2_screen	68186	680	475	49	142	34	0	0	0	28385	2049	FUSCCTNBC003_PT_R2	48	63.0155	141.652	30.7409	FUSCCTNBC003.percent_bamqc	53.5528	241	FUSCCTNBC003.percent	4.0023	98.3842	6256909	6359669	0.01	1.05	1919834	FUSCCTNBC003.percent	1344567	1687134	157828	batch2
FUSCCTNBC003_TT	FUSCCTNBC003	tumor	FUSCCTNBC003_R1_screen	69198	301	930	10	23	0	0	0	0	28608	930	FUSCCTNBC003_R1	47	61.5052	145.519	20.0209	FUSCCTNBC003_PT.percent_bamqc	55.155	227	FUSCCTNBC003_PT.percent	7.7275	97.9529	11071073	11302449	0.01	1	2906423	FUSCCTNBC003_PT.percent	1715420	2771843	264723	batch2
FUSCCTNBC003_TT	FUSCCTNBC003	tumor	FUSCCTNBC003_R2_screen	69232	290	933	16	10	30	0	0	0	28379	1110	FUSCCTNBC003_R2	47	63.4408	145.515	20.0209	FUSCCTNBC003_PT.percent_bamqc	55.155	227	FUSCCTNBC003_PT.percent	7.7275	97.9529	11071073	11302449	0.01	1	2906423	FUSCCTNBC003_PT.percent	1715420	2771843	264723	batch2
FUSCCTNBC004_TT	FUSCCTNBC004	tumor	FUSCCTNBC004_R1_screen	52909	2436	392	21	0	0	1	0	0	42661	1580	FUSCCTNBC004_R1	52	44.8203	133.354	30.1248	FUSCCTNBC004.percent_bamqc	59.7118	215	FUSCCTNBC004.percent	12.3038	99.3424	16838298	16949765	0.01	1.02	2933379	FUSCCTNBC004.percent	1743146	1884945	267582	batch2
FUSCCTNBC004_TT	FUSCCTNBC004	tumor	FUSCCTNBC004_R2_screen	52933	2349	390	80	1	0	0	0	0	42117	2130	FUSCCTNBC004_R2	52	47.5636	133.357	30.1248	FUSCCTNBC004.percent_bamqc	59.7118	215	FUSCCTNBC004.percent	12.3038	99.3424	16838298	16949765	0.01	1.02	2933379	FUSCCTNBC004.percent	1743146	1884945	267582	batch2
FUSCCTNBC005_PT	FUSCCTNBC005	normal	FUSCCTNBC005_PT_R1_screen	72597	1028	880	12	1	0	0	0	0	25052	430	FUSCCTNBC005_PT_R1	48	64.4159	139.155	23.0265	FUSCCTNBC005.percent_bamqc	56.5695	224	FUSCCTNBC005.percent	16.2057	99.403	26039733	26196135	0.01	1.05	4597516	FUSCCTNBC005.percent	2318370	3355197	473743	batch2
FUSCCTNBC005_PT	FUSCCTNBC005	normal	FUSCCTNBC005_PT_R2_screen	72373	980	882	10	1	0	0	0	0	25294	460	FUSCCTNBC005_PT_R2	48	68.2147	139.155	23.0265	FUSCCTNBC005.percent_bamqc	56.5695	224	FUSCCTNBC005.percent	16.2057	99.403	26039733	26196135	0.01	1.05	4597516	FUSCCTNBC005.percent	2318370	3355197	473743	batch2
FUSCCTNBC005_TT	FUSCCTNBC005	tumor	FUSCCTNBC005_R1_screen	56277	333	115	11	1	0	0	0	0	42943	320	FUSCCTNBC005_R1	49	43.4812	138.366	47.276	FUSCCTNBC005_PT.percent_bamqc	56.2376	221	FUSCCTNBC005_PT.percent	3.861	98.6977	8466153	8577863	0.02	1.05	2218287	FUSCCTNBC005_PT.percent	1214751	2287629	230534	batch2
FUSCCTNBC005_TT	FUSCCTNBC005	tumor	FUSCCTNBC005_R2_screen	56051	323	116	22	1	0	0	0	0	43147	340	FUSCCTNBC005_R2	50	48.3114	138.366	47.276	FUSCCTNBC005_PT.percent_bamqc	56.2376	221	FUSCCTNBC005_PT.percent	3.861	98.6977	8466153	8577863	0.02	1.05	2218287	FUSCCTNBC005_PT.percent	1214751	2287629	230534	batch2
FUSCCTNBC006_TT	FUSCCTNBC006	tumor	FUSCCTNBC006_rep_R1_screen	32761	1254	134	62	6	0	1	0	0	64182	1600	FUSCCTNBC006_rep_R1	55	24.989	145.334	43.0743	FUSCCTNBC006_rep.percent_bamqc	60.5216	214	FUSCCTNBC006_rep.percent	29.5969	99.6196	27153201	27256884	0.01	1.1	4202467	FUSCCTNBC006_rep.percent	1526627	1698252	370746	batch2
FUSCCTNBC006_TT	FUSCCTNBC006	tumor	FUSCCTNBC006_rep_R2_screen	33124	1201	134	52	3	0	1	0	0	63785	1700	FUSCCTNBC006_rep_R2	56	26.6324	145.336	43.0743	FUSCCTNBC006_rep.percent_bamqc	60.5216	214	FUSCCTNBC006_rep.percent	29.5969	99.6196	27153201	27256884	0.01	1.1	4202467	FUSCCTNBC006_rep.percent	1526627	1698252	370746	batch2
FUSCCTNBC007_TT	FUSCCTNBC007	tumor	FUSCCTNBC007_R1_screen	64055	1853	284	23	2	0	0	0	0	33053	730	FUSCCTNBC007_R1	51	44.0871	136.361	32.9314	FUSCCTNBC007.percent_bamqc	60.9151	203	FUSCCTNBC007.percent	6.5222	99.1109	13045953	13162979	0.01	1.07	3209714	FUSCCTNBC007.percent	2516565	2284881	302385	batch3
FUSCCTNBC007_TT	FUSCCTNBC007	tumor	FUSCCTNBC007_R2_screen	63976	2483	287	63	2	0	0	0	0	32020	1169	FUSCCTNBC007_R2	51	49.1677	136.37	32.9314	FUSCCTNBC007.percent_bamqc	60.9151	203	FUSCCTNBC007.percent	6.5222	99.1109	13045953	13162979	0.01	1.07	3209714	FUSCCTNBC007.percent	2516565	2284881	302385	batch3
FUSCCTNBC008_PT	FUSCCTNBC008	normal	FUSCCTNBC008_PT_rep_R1_screen	78032	398	208	7	1	0	0	0	0	20894	460	FUSCCTNBC008_PT_rep_R1	45	66.3402	140.677	39.9614	FUSCCTNBC008.percent_bamqc	55.7307	227	FUSCCTNBC008.percent	9.7503	99.0932	16889429	17043988	0.01	1.06	3988410	FUSCCTNBC008.percent	2597579	3139072	339301	batch2
FUSCCTNBC008_PT	FUSCCTNBC008	normal	FUSCCTNBC008_PT_rep_R2_screen	78103	411	212	10	1	0	0	0	0	20723	540	FUSCCTNBC008_PT_rep_R2	45	71.7951	140.677	39.9614	FUSCCTNBC008.percent_bamqc	55.7307	227	FUSCCTNBC008.percent	9.7503	99.0932	16889429	17043988	0.01	1.06	3988410	FUSCCTNBC008.percent	2597579	3139072	339301	batch2
FUSCCTNBC008_TT	FUSCCTNBC008	tumor	FUSCCTNBC008_R1_screen	63016	751	364	11	4	0	0	0	0	35375	479	FUSCCTNBC008_R1	49	51.1576	140.224	41.1684	FUSCCTNBC008_PT_rep.percent_bamqc	50.994	224	FUSCCTNBC008_PT_rep.percent	4.7875	98.8667	11209598	11338093	0.01	1.04	3884092	FUSCCTNBC008_PT_rep.percent	2395614	4199063	384376	batch2
FUSCCTNBC008_TT	FUSCCTNBC008	tumor	FUSCCTNBC008_R2_screen	62931	720	367	22	4	0	0	0	0	35436	520	FUSCCTNBC008_R2	49	55.2481	140.221	41.1684	FUSCCTNBC008_PT_rep.percent_bamqc	50.994	224	FUSCCTNBC008_PT_rep.percent	4.7875	98.8667	11209598	11338093	0.01	1.04	3884092	FUSCCTNBC008_PT_rep.percent	2395614	4199063	384376	batch2
FUSCCTNBC009_TT	FUSCCTNBC009	tumor	FUSCCTNBC009_R1_screen	65849	859	180	19	22	0	0	0	0	32361	710	FUSCCTNBC009_R1	49	50.9914	135.239	40.3905	FUSCCTNBC009.percent_bamqc	55.9621	215	FUSCCTNBC009.percent	7.7079	99.257	14494286	14602778	0.01	1.03	3956738	FUSCCTNBC009.percent	3018322	2973517	250146	batch2
FUSCCTNBC009_TT	FUSCCTNBC009	tumor	FUSCCTNBC009_R2_screen	66010	900	177	47	14	0	0	0	0	31683	1169	FUSCCTNBC009_R2	49	55.5467	135.241	40.3905	FUSCCTNBC009.percent_bamqc	55.9621	215	FUSCCTNBC009.percent	7.7079	99.257	14494286	14602778	0.01	1.03	3956738	FUSCCTNBC009.percent	3018322	2973517	250146	batch2
FUSCCTNBC010_TT	FUSCCTNBC010	tumor	FUSCCTNBC010_R1_screen	70278	1114	46	13	15	0	2	0	0	27822	710	FUSCCTNBC010_R1	48	49.3223	137.477	39.1925	FUSCCTNBC010.percent_bamqc	57.1539	202	FUSCCTNBC010.percent	5.6285	99.2907	14158432	14259577	0.01	1.08	3844399	FUSCCTNBC010.percent	2489807	3460741	438236	batch3
FUSCCTNBC010_TT	FUSCCTNBC010	tumor	FUSCCTNBC010_R2_screen	69972	1384	46	32	10	0	2	0	0	27294	1260	FUSCCTNBC010_R2	48	55.2145	137.485	39.1925	FUSCCTNBC010.percent_bamqc	57.1539	202	FUSCCTNBC010.percent	5.6285	99.2907	14158432	14259577	0.01	1.08	3844399	FUSCCTNBC010.percent	2489807	3460741	438236	batch3
FUSCCTNBC011_PT	FUSCCTNBC011	normal	FUSCCTNBC011_PT_R1_screen	76057	488	894	4	8	0	0	0	0	22209	340	FUSCCTNBC011_PT_R1	45	73.7338	139.194	52.9952	FUSCCTNBC011.percent_bamqc	50.4404	188	FUSCCTNBC011.percent	21.5114	97.9492	11882499	12131288	0.01	1.06	4385049	FUSCCTNBC011.percent	3173004	4144621	282850	batch1
FUSCCTNBC011_PT	FUSCCTNBC011	normal	FUSCCTNBC011_PT_R2_screen	76336	527	893	7	7	0	0	0	0	21821	409	FUSCCTNBC011_PT_R2	45	75.7676	139.2	52.9952	FUSCCTNBC011.percent_bamqc	50.4404	188	FUSCCTNBC011.percent	21.5114	97.9492	11882499	12131288	0.01	1.06	4385049	FUSCCTNBC011.percent	3173004	4144621	282850	batch1
FUSCCTNBC011_TT	FUSCCTNBC011	tumor	FUSCCTNBC011_R1_screen	71492	91	106	5	0	0	0	0	0	27776	530	FUSCCTNBC011_R1	46	66.3332	139.464	45.7344	FUSCCTNBC011_PT.percent_bamqc	49.6793	187	FUSCCTNBC011_PT.percent	13.5955	97.7068	13349766	13663092	0.01	1.09	5077143	FUSCCTNBC011_PT.percent	3044484	5581398	474513	batch1
FUSCCTNBC011_TT	FUSCCTNBC011	tumor	FUSCCTNBC011_R2_screen	71704	97	105	7	1	0	0	0	0	27486	600	FUSCCTNBC011_R2	46	68.8034	139.47	45.7344	FUSCCTNBC011_PT.percent_bamqc	49.6793	187	FUSCCTNBC011_PT.percent	13.5955	97.7068	13349766	13663092	0.01	1.09	5077143	FUSCCTNBC011_PT.percent	3044484	5581398	474513	batch1
FUSCCTNBC012_TT	FUSCCTNBC012	tumor	FUSCCTNBC012_rep_R1_screen	69469	251	18	23	0	1	0	0	0	29539	699	FUSCCTNBC012_rep_R1	47	58.3145	146.68	40.9431	FUSCCTNBC012_rep.percent_bamqc	55.1944	224	FUSCCTNBC012_rep.percent	9.3581	99.2971	16528010	16645011	0.01	1.02	3978294	FUSCCTNBC012_rep.percent	2369469	3601208	414717	batch2
FUSCCTNBC012_TT	FUSCCTNBC012	tumor	FUSCCTNBC012_rep_R2_screen	69277	252	19	19	0	0	0	0	0	29734	699	FUSCCTNBC012_rep_R2	48	62.8849	146.679	40.9431	FUSCCTNBC012_rep.percent_bamqc	55.1944	224	FUSCCTNBC012_rep.percent	9.3581	99.2971	16528010	16645011	0.01	1.02	3978294	FUSCCTNBC012_rep.percent	2369469	3601208	414717	batch2
FUSCCTNBC013_PT	FUSCCTNBC013	normal	FUSCCTNBC013_PT_R1_screen	75323	341	1021	25	44	2	0	0	0	22474	770	FUSCCTNBC013_PT_R1	45	74.9406	139.025	42.7138	FUSCCTNBC013.percent_bamqc	46.0544	189	FUSCCTNBC013.percent	5.2334	97.5421	10183249	10439853	0.02	1.05	4180662	FUSCCTNBC013.percent	2421044	4739854	497771	batch1
FUSCCTNBC013_PT	FUSCCTNBC013	normal	FUSCCTNBC013_PT_R2_screen	75629	371	1022	30	32	0	0	0	0	22056	860	FUSCCTNBC013_PT_R2	45	76.9178	139.032	42.7138	FUSCCTNBC013.percent_bamqc	46.0544	189	FUSCCTNBC013.percent	5.2334	97.5421	10183249	10439853	0.02	1.05	4180662	FUSCCTNBC013.percent	2421044	4739854	497771	batch1
FUSCCTNBC013_TT	FUSCCTNBC013	tumor	FUSCCTNBC013_R1_screen	79117	67	340	1	1	0	0	0	0	20235	239	FUSCCTNBC013_R1	44	77.056	139.826	43.7379	FUSCCTNBC013_PT.percent_bamqc	49.7353	189	FUSCCTNBC013_PT.percent	9.6939	97.3972	11365726	11669453	0.01	1.05	4063790	FUSCCTNBC013_PT.percent	2340838	4502784	382182	batch1
FUSCCTNBC013_TT	FUSCCTNBC013	tumor	FUSCCTNBC013_R2_screen	79453	78	342	4	3	0	0	0	0	19800	320	FUSCCTNBC013_R2	44	78.9481	139.833	43.7379	FUSCCTNBC013_PT.percent_bamqc	49.7353	189	FUSCCTNBC013_PT.percent	9.6939	97.3972	11365726	11669453	0.01	1.05	4063790	FUSCCTNBC013_PT.percent	2340838	4502784	382182	batch1
FUSCCTNBC015_TT	FUSCCTNBC015	tumor	FUSCCTNBC015_R1_screen	62013	585	69	15	6	0	5	0	0	36937	370	FUSCCTNBC015_R1	49	48.6796	135.237	39.0712	FUSCCTNBC015.percent_bamqc	55.6741	210	FUSCCTNBC015.percent	10.7637	99.3152	15395322	15501474	0.01	1.03	3820506	FUSCCTNBC015.percent	2721005	2774699	327651	batch2
FUSCCTNBC015_TT	FUSCCTNBC015	tumor	FUSCCTNBC015_R2_screen	62213	600	69	60	5	0	5	0	0	36318	730	FUSCCTNBC015_R2	49	54.0961	135.238	39.0712	FUSCCTNBC015.percent_bamqc	55.6741	210	FUSCCTNBC015.percent	10.7637	99.3152	15395322	15501474	0.01	1.03	3820506	FUSCCTNBC015.percent	2721005	2774699	327651	batch2
FUSCCTNBC016_PT	FUSCCTNBC016	normal	FUSCCTNBC016_PT_R1_screen	78558	93	375	10	1	0	0	0	0	20643	320	FUSCCTNBC016_PT_R1	45	73.533	140.868	58.1856	FUSCCTNBC016.percent_bamqc	47.9228	192	FUSCCTNBC016.percent	17.9805	97.9027	11799892	12052671	0.01	1.09	4805014	FUSCCTNBC016.percent	3207516	4801699	482616	batch1
FUSCCTNBC016_PT	FUSCCTNBC016	normal	FUSCCTNBC016_PT_R2_screen	78633	93	373	9	1	0	0	0	0	20391	500	FUSCCTNBC016_PT_R2	45	74.5643	140.874	58.1856	FUSCCTNBC016.percent_bamqc	47.9228	192	FUSCCTNBC016.percent	17.9805	97.9027	11799892	12052671	0.01	1.09	4805014	FUSCCTNBC016.percent	3207516	4801699	482616	batch1
FUSCCTNBC016_TT	FUSCCTNBC016	tumor	FUSCCTNBC016_R1_screen	75148	38	124	7	1	0	0	0	0	24372	310	FUSCCTNBC016_R1	45	67.7969	141.324	50.0574	FUSCCTNBC016_PT.percent_bamqc	47.25	192	FUSCCTNBC016_PT.percent	9.825	97.884	13387293	13676691	0.02	1.12	5602597	FUSCCTNBC016_PT.percent	3654349	6049803	544568	batch1
FUSCCTNBC016_TT	FUSCCTNBC016	tumor	FUSCCTNBC016_R2_screen	75349	39	124	15	1	0	0	0	0	24042	430	FUSCCTNBC016_R2	45	69.3487	141.33	50.0574	FUSCCTNBC016_PT.percent_bamqc	47.25	192	FUSCCTNBC016_PT.percent	9.825	97.884	13387293	13676691	0.02	1.12	5602597	FUSCCTNBC016_PT.percent	3654349	6049803	544568	batch1
FUSCCTNBC017_PT	FUSCCTNBC017	normal	FUSCCTNBC017_PT_R1_screen	71389	824	1440	18	13	0	0	0	0	25736	580	FUSCCTNBC017_PT_R1	46	62.3304	144.422	24.476	FUSCCTNBC017_PT.percent_bamqc	54.2601	217	FUSCCTNBC017_PT.percent	4.5051	98.1873	7702423	7844623	0.02	1	2353793	FUSCCTNBC017_PT.percent	1561859	2242248	208810	batch2
FUSCCTNBC017_PT	FUSCCTNBC017	normal	FUSCCTNBC017_PT_R2_screen	71129	853	1444	9	20	0	0	0	0	25755	790	FUSCCTNBC017_PT_R2	47	64.2911	144.421	24.476	FUSCCTNBC017_PT.percent_bamqc	54.2601	217	FUSCCTNBC017_PT.percent	4.5051	98.1873	7702423	7844623	0.02	1	2353793	FUSCCTNBC017_PT.percent	1561859	2242248	208810	batch2
FUSCCTNBC017_TT	FUSCCTNBC017	tumor	FUSCCTNBC017_rep_R1_screen	65208	147	31	27	2	0	0	0	0	34005	580	FUSCCTNBC017_rep_R1	48	55.6809	146.854	37.5893	FUSCCTNBC017_rep.percent_bamqc	55.0031	228	FUSCCTNBC017_rep.percent	7.9568	99.4503	16183995	16273452	0.02	1.06	3667072	FUSCCTNBC017_rep.percent	2311683	3051384	361461	batch2
FUSCCTNBC017_TT	FUSCCTNBC017	tumor	FUSCCTNBC017_rep_R2_screen	64998	141	31	35	5	0	0	0	0	34221	569	FUSCCTNBC017_rep_R2	48	60.342	146.852	37.5893	FUSCCTNBC017_rep.percent_bamqc	55.0031	228	FUSCCTNBC017_rep.percent	7.9568	99.4503	16183995	16273452	0.02	1.06	3667072	FUSCCTNBC017_rep.percent	2311683	3051384	361461	batch2
FUSCCTNBC018_TT	FUSCCTNBC018	tumor	FUSCCTNBC018_R1_screen	65964	241	155	11	0	0	0	0	0	33169	460	FUSCCTNBC018_R1	48	51.3757	136.876	37.7576	FUSCCTNBC018.percent_bamqc	53.5066	222	FUSCCTNBC018.percent	9.9389	98.7963	11850125	11994504	0.01	1.04	3664805	FUSCCTNBC018.percent	2988756	2681970	280700	batch2
FUSCCTNBC018_TT	FUSCCTNBC018	tumor	FUSCCTNBC018_R2_screen	66395	255	156	27	0	0	0	0	0	32348	819	FUSCCTNBC018_R2	49	56.241	136.875	37.7576	FUSCCTNBC018.percent_bamqc	53.5066	222	FUSCCTNBC018.percent	9.9389	98.7963	11850125	11994504	0.01	1.04	3664805	FUSCCTNBC018.percent	2988756	2681970	280700	batch2
FUSCCTNBC019_TT	FUSCCTNBC019	tumor	FUSCCTNBC019_R1_screen	66579	254	212	8	1	0	1	0	0	32485	460	FUSCCTNBC019_R1	48	53.0277	137.754	36.4304	FUSCCTNBC019.percent_bamqc	52.9118	218	FUSCCTNBC019.percent	11.8113	98.7016	10469168	10606886	0.01	1.03	3537752	FUSCCTNBC019.percent	2453558	3072899	258274	batch2
FUSCCTNBC019_TT	FUSCCTNBC019	tumor	FUSCCTNBC019_R2_screen	66958	264	213	28	0	0	0	0	0	31797	740	FUSCCTNBC019_R2	49	57.6344	137.755	36.4304	FUSCCTNBC019.percent_bamqc	52.9118	218	FUSCCTNBC019.percent	11.8113	98.7016	10469168	10606886	0.01	1.03	3537752	FUSCCTNBC019.percent	2453558	3072899	258274	batch2
FUSCCTNBC021_TT	FUSCCTNBC021	tumor	FUSCCTNBC021_R1_screen	61714	456	258	7	7	0	1	0	0	37067	490	FUSCCTNBC021_R1	49	48.367	137.711	35.078	FUSCCTNBC021.percent_bamqc	54.7872	214	FUSCCTNBC021.percent	9.3033	99.1708	12128164	12229571	0.01	1.01	3430449	FUSCCTNBC021.percent	2544643	2332076	311626	batch2
FUSCCTNBC021_TT	FUSCCTNBC021	tumor	FUSCCTNBC021_R2_screen	62144	451	252	48	6	0	0	0	0	36299	800	FUSCCTNBC021_R2	49	52.4859	137.713	35.078	FUSCCTNBC021.percent_bamqc	54.7872	214	FUSCCTNBC021.percent	9.3033	99.1708	12128164	12229571	0.01	1.01	3430449	FUSCCTNBC021.percent	2544643	2332076	311626	batch2
FUSCCTNBC022_TT	FUSCCTNBC022	tumor	FUSCCTNBC022_R1_screen	70388	935	42	24	67	0	4	0	0	27650	890	FUSCCTNBC022_R1	47	48.4437	138.098	33.96	FUSCCTNBC022.percent_bamqc	54.8846	202	FUSCCTNBC022.percent	5.6245	99.1134	12155751	12264488	0.01	1.12	3318003	FUSCCTNBC022.percent	2165232	3060371	277844	batch3
FUSCCTNBC022_TT	FUSCCTNBC022	tumor	FUSCCTNBC022_R2_screen	70130	1117	42	57	37	1	4	0	0	27242	1370	FUSCCTNBC022_R2	47	54.7744	138.104	33.96	FUSCCTNBC022.percent_bamqc	54.8846	202	FUSCCTNBC022.percent	5.6245	99.1134	12155751	12264488	0.01	1.12	3318003	FUSCCTNBC022.percent	2165232	3060371	277844	batch3
FUSCCTNBC023_PT	FUSCCTNBC023	normal	FUSCCTNBC023_PT_R1_screen	78177	107	403	217	3	0	0	0	0	20413	680	FUSCCTNBC023_PT_R1	45	73.3003	141.581	55.3396	FUSCCTNBC023.percent_bamqc	49.6728	195	FUSCCTNBC023.percent	23.0822	97.4764	13337522	13682820	0.01	1.03	5214794	FUSCCTNBC023.percent	3882031	4893525	514511	batch1
FUSCCTNBC023_PT	FUSCCTNBC023	normal	FUSCCTNBC023_PT_R2_screen	78222	120	404	206	2	0	0	0	0	20177	869	FUSCCTNBC023_PT_R2	45	74.6561	141.586	55.3396	FUSCCTNBC023.percent_bamqc	49.6728	195	FUSCCTNBC023.percent	23.0822	97.4764	13337522	13682820	0.01	1.03	5214794	FUSCCTNBC023.percent	3882031	4893525	514511	batch1
FUSCCTNBC023_TT	FUSCCTNBC023	tumor	FUSCCTNBC023_R1_screen	74195	75	375	5	3	0	0	0	0	24938	409	FUSCCTNBC023_R1	47	68.6245	141.939	54.6144	FUSCCTNBC023_PT.percent_bamqc	48.0602	190	FUSCCTNBC023_PT.percent	10.0246	97.4765	12851713	13184423	0.01	1.09	5304496	FUSCCTNBC023_PT.percent	3416093	5686021	548923	batch1
FUSCCTNBC023_TT	FUSCCTNBC023	tumor	FUSCCTNBC023_R2_screen	74315	69	370	19	2	0	0	0	0	24715	510	FUSCCTNBC023_R2	47	69.4674	141.944	54.6144	FUSCCTNBC023_PT.percent_bamqc	48.0602	190	FUSCCTNBC023_PT.percent	10.0246	97.4765	12851713	13184423	0.01	1.09	5304496	FUSCCTNBC023_PT.percent	3416093	5686021	548923	batch1
FUSCCTNBC024_TT	FUSCCTNBC024	tumor	FUSCCTNBC024_rep_R1_screen	73599	110	43	20	0	0	0	0	0	25678	550	FUSCCTNBC024_rep_R1	46	61.7094	147.262	39.5893	FUSCCTNBC024_rep.percent_bamqc	52.7839	230	FUSCCTNBC024_rep.percent	5.3265	99.3347	13572485	13663383	0.02	1.02	3870239	FUSCCTNBC024_rep.percent	2559438	3765628	292371	batch2
FUSCCTNBC024_TT	FUSCCTNBC024	tumor	FUSCCTNBC024_rep_R2_screen	73493	101	43	19	2	0	0	0	0	25822	520	FUSCCTNBC024_rep_R2	46	66.3275	147.259	39.5893	FUSCCTNBC024_rep.percent_bamqc	52.7839	230	FUSCCTNBC024_rep.percent	5.3265	99.3347	13572485	13663383	0.02	1.02	3870239	FUSCCTNBC024_rep.percent	2559438	3765628	292371	batch2
FUSCCTNBC025_TT	FUSCCTNBC025	tumor	FUSCCTNBC025_R1_screen	66614	379	232	14	0	0	0	0	0	32331	430	FUSCCTNBC025_R1	48	50.8343	136.823	39.1841	FUSCCTNBC025.percent_bamqc	54.0015	216	FUSCCTNBC025.percent	7.1168	99.2339	12843564	12942714	0.01	1.06	3843355	FUSCCTNBC025.percent	2802758	2904286	391670	batch2
FUSCCTNBC025_TT	FUSCCTNBC025	tumor	FUSCCTNBC025_R2_screen	66954	397	235	31	0	0	0	0	0	31623	760	FUSCCTNBC025_R2	49	56.1217	136.827	39.1841	FUSCCTNBC025.percent_bamqc	54.0015	216	FUSCCTNBC025.percent	7.1168	99.2339	12843564	12942714	0.01	1.06	3843355	FUSCCTNBC025.percent	2802758	2904286	391670	batch2
FUSCCTNBC026_TT	FUSCCTNBC026	tumor	FUSCCTNBC026_R1_screen	65811	387	274	8	1	0	0	0	0	33199	320	FUSCCTNBC026_R1	49	51.9662	137.681	34.7883	FUSCCTNBC026.percent_bamqc	54.2522	212	FUSCCTNBC026.percent	7.6883	99.242	11740608	11830286	0.01	1.09	3409513	FUSCCTNBC026.percent	2299645	2698110	333955	batch2
FUSCCTNBC026_TT	FUSCCTNBC026	tumor	FUSCCTNBC026_R2_screen	66017	395	272	30	2	0	0	0	0	32684	600	FUSCCTNBC026_R2	49	56.6794	137.684	34.7883	FUSCCTNBC026.percent_bamqc	54.2522	212	FUSCCTNBC026.percent	7.6883	99.242	11740608	11830286	0.01	1.09	3409513	FUSCCTNBC026.percent	2299645	2698110	333955	batch2
FUSCCTNBC027_TT	FUSCCTNBC027	tumor	FUSCCTNBC027_R1_screen	56583	3015	240	38	21	0	1	0	0	38963	1139	FUSCCTNBC027_R1	52	47.4332	135.043	30.0302	FUSCCTNBC027.percent_bamqc	60.4967	201	FUSCCTNBC027.percent	11.9941	98.9813	14355811	14503561	0.01	0.97	2877862	FUSCCTNBC027.percent	1926551	1988198	230623	batch2
FUSCCTNBC027_TT	FUSCCTNBC027	tumor	FUSCCTNBC027_R2_screen	56428	2842	243	49	16	0	2	0	0	39170	1250	FUSCCTNBC027_R2	52	48.9368	135.046	30.0302	FUSCCTNBC027.percent_bamqc	60.4967	201	FUSCCTNBC027.percent	11.9941	98.9813	14355811	14503561	0.01	0.97	2877862	FUSCCTNBC027.percent	1926551	1988198	230623	batch2
FUSCCTNBC028_TT	FUSCCTNBC028	tumor	FUSCCTNBC028_R1_screen	61873	771	144	17	2	0	0	0	0	36543	650	FUSCCTNBC028_R1	50	51.1062	137.023	35.9443	FUSCCTNBC028.percent_bamqc	56.9535	209	FUSCCTNBC028.percent	10.6339	99.0348	13951954	14087934	0.01	0.98	3464100	FUSCCTNBC028.percent	2497302	2468477	287676	batch2
FUSCCTNBC028_TT	FUSCCTNBC028	tumor	FUSCCTNBC028_R2_screen	61856	769	145	30	1	0	0	0	0	36419	780	FUSCCTNBC028_R2	50	53.3558	137.023	35.9443	FUSCCTNBC028.percent_bamqc	56.9535	209	FUSCCTNBC028.percent	10.6339	99.0348	13951954	14087934	0.01	0.98	3464100	FUSCCTNBC028.percent	2497302	2468477	287676	batch2
FUSCCTNBC030_PT	FUSCCTNBC030	normal	FUSCCTNBC030_PT_R1_screen	73372	543	928	3	9	0	0	0	0	24035	1110	FUSCCTNBC030_PT_R1	45	65.3239	143.629	19.081	FUSCCTNBC030.percent_bamqc	52.3169	239	FUSCCTNBC030.percent	4.6007	98.3417	7439428	7564875	0.01	1.04	2403177	FUSCCTNBC030.percent	1592588	2304855	215201	batch2
FUSCCTNBC030_PT	FUSCCTNBC030	normal	FUSCCTNBC030_PT_R2_screen	73261	511	932	4	7	31	0	0	0	23944	1310	FUSCCTNBC030_PT_R2	45	67.8436	143.625	19.081	FUSCCTNBC030.percent_bamqc	52.3169	239	FUSCCTNBC030.percent	4.6007	98.3417	7439428	7564875	0.01	1.04	2403177	FUSCCTNBC030.percent	1592588	2304855	215201	batch2
FUSCCTNBC030_TT	FUSCCTNBC030	tumor	FUSCCTNBC030_R1_screen	71037	242	513	2	0	0	0	0	0	27616	590	FUSCCTNBC030_R1	46	62.6453	144.655	25.1459	FUSCCTNBC030_PT.percent_bamqc	52.8607	235	FUSCCTNBC030_PT.percent	3.1645	98.1813	6200888	6315751	0.02	1.03	1815009	FUSCCTNBC030_PT.percent	1117482	1844797	175081	batch2
FUSCCTNBC030_TT	FUSCCTNBC030	tumor	FUSCCTNBC030_R2_screen	70998	239	516	7	0	31	0	0	0	27569	640	FUSCCTNBC030_R2	47	65.3607	144.651	25.1459	FUSCCTNBC030_PT.percent_bamqc	52.8607	235	FUSCCTNBC030_PT.percent	3.1645	98.1813	6200888	6315751	0.02	1.03	1815009	FUSCCTNBC030_PT.percent	1117482	1844797	175081	batch2
FUSCCTNBC031_TT	FUSCCTNBC031	tumor	FUSCCTNBC031_R1_screen	70726	345	138	15	6	0	0	0	0	28220	550	FUSCCTNBC031_R1	47	61.0399	137.136	33.3243	FUSCCTNBC031.percent_bamqc	53.0015	218	FUSCCTNBC031.percent	7.7314	98.6201	10553950	10701623	0.01	1.05	3208641	FUSCCTNBC031.percent	2157340	2807005	387592	batch2
FUSCCTNBC031_TT	FUSCCTNBC031	tumor	FUSCCTNBC031_R2_screen	70944	345	140	22	2	0	0	0	0	27927	620	FUSCCTNBC031_R2	47	63.8727	137.135	33.3243	FUSCCTNBC031.percent_bamqc	53.0015	218	FUSCCTNBC031.percent	7.7314	98.6201	10553950	10701623	0.01	1.05	3208641	FUSCCTNBC031.percent	2157340	2807005	387592	batch2
FUSCCTNBC032_PT	FUSCCTNBC032	normal	FUSCCTNBC032_PT_R1_screen	78530	201	1110	7	40	1	1	0	0	19780	330	FUSCCTNBC032_PT_R1	45	74.7031	141.548	63.5845	FUSCCTNBC032.percent_bamqc	47.8124	197	FUSCCTNBC032.percent	26.9511	96.9831	15117349	15587617	0.01	1.04	6160940	FUSCCTNBC032.percent	4432881	6131492	654063	batch1
FUSCCTNBC032_PT	FUSCCTNBC032	normal	FUSCCTNBC032_PT_R2_screen	78627	212	1111	12	36	0	1	0	0	19681	320	FUSCCTNBC032_PT_R2	45	75.8167	141.549	63.5845	FUSCCTNBC032.percent_bamqc	47.8124	197	FUSCCTNBC032.percent	26.9511	96.9831	15117349	15587617	0.01	1.04	6160940	FUSCCTNBC032.percent	4432881	6131492	654063	batch1
FUSCCTNBC032_TT	FUSCCTNBC032	tumor	FUSCCTNBC032_R1_screen	76293	76	420	12	21	0	0	0	0	22769	409	FUSCCTNBC032_R1	45	68.525	141.932	65.1312	FUSCCTNBC032_PT.percent_bamqc	47.7062	192	FUSCCTNBC032_PT.percent	12.0643	97.0901	14680202	15120191	0.01	1.05	6044000	FUSCCTNBC032_PT.percent	3709414	6933241	587552	batch1
FUSCCTNBC032_TT	FUSCCTNBC032	tumor	FUSCCTNBC032_R2_screen	76314	78	420	9	20	0	0	0	0	22750	409	FUSCCTNBC032_R2	45	69.9106	141.933	65.1312	FUSCCTNBC032_PT.percent_bamqc	47.7062	192	FUSCCTNBC032_PT.percent	12.0643	97.0901	14680202	15120191	0.01	1.05	6044000	FUSCCTNBC032_PT.percent	3709414	6933241	587552	batch1
FUSCCTNBC033_TT	FUSCCTNBC033	tumor	FUSCCTNBC033_R1_screen	74104	467	104	12	0	0	0	0	0	24863	450	FUSCCTNBC033_R1	47	63.4556	133.25	38.4621	FUSCCTNBC033.percent_bamqc	52.3994	215	FUSCCTNBC033.percent	5.3788	99.1043	11824864	11931738	0.01	0.99	3747228	FUSCCTNBC033.percent	2396125	3532874	397322	batch2
FUSCCTNBC033_TT	FUSCCTNBC033	tumor	FUSCCTNBC033_R2_screen	74129	439	104	14	0	0	0	0	0	24804	510	FUSCCTNBC033_R2	47	66.8888	133.255	38.4621	FUSCCTNBC033.percent_bamqc	52.3994	215	FUSCCTNBC033.percent	5.3788	99.1043	11824864	11931738	0.01	0.99	3747228	FUSCCTNBC033.percent	2396125	3532874	397322	batch2
FUSCCTNBC034_TT	FUSCCTNBC034	tumor	FUSCCTNBC034_R1_screen	67972	790	157	22	58	0	0	1	0	30230	770	FUSCCTNBC034_R1	49	60.0872	135.408	22.8237	FUSCCTNBC034.percent_bamqc	55.3167	217	FUSCCTNBC034.percent	4.8901	98.88	8260949	8354519	0.01	1.03	2204151	FUSCCTNBC034.percent	1604676	1792953	188189	batch2
FUSCCTNBC034_TT	FUSCCTNBC034	tumor	FUSCCTNBC034_R2_screen	67985	785	152	21	52	0	0	0	0	30175	830	FUSCCTNBC034_R2	49	62.1464	135.406	22.8237	FUSCCTNBC034.percent_bamqc	55.3167	217	FUSCCTNBC034.percent	4.8901	98.88	8260949	8354519	0.01	1.03	2204151	FUSCCTNBC034.percent	1604676	1792953	188189	batch2
FUSCCTNBC036_PT	FUSCCTNBC036	normal	FUSCCTNBC036_PT_R1_screen	76870	219	616	5	22	0	0	0	0	21998	270	FUSCCTNBC036_PT_R1	45	73.9701	140.277	50.1873	FUSCCTNBC036.percent_bamqc	49.8822	192	FUSCCTNBC036.percent	14.8821	97.0155	12856093	13251593	0.01	1.03	4713458	FUSCCTNBC036.percent	3207685	4724419	418445	batch1
FUSCCTNBC036_PT	FUSCCTNBC036	normal	FUSCCTNBC036_PT_R2_screen	76974	229	618	5	17	0	1	0	0	21836	320	FUSCCTNBC036_PT_R2	45	74.8137	140.28	50.1873	FUSCCTNBC036.percent_bamqc	49.8822	192	FUSCCTNBC036.percent	14.8821	97.0155	12856093	13251593	0.01	1.03	4713458	FUSCCTNBC036.percent	3207685	4724419	418445	batch1
FUSCCTNBC036_TT	FUSCCTNBC036	tumor	FUSCCTNBC036_R1_screen	74019	177	698	5	49	0	0	0	0	24703	349	FUSCCTNBC036_R1	46	69.9995	140.105	49.8827	FUSCCTNBC036_PT.percent_bamqc	49.2672	190	FUSCCTNBC036_PT.percent	10.0526	97.7578	12590402	12879173	0.01	1.06	4809092	FUSCCTNBC036_PT.percent	2975944	5214798	458952	batch1
FUSCCTNBC036_TT	FUSCCTNBC036	tumor	FUSCCTNBC036_R2_screen	74022	175	700	8	49	0	0	0	0	24637	409	FUSCCTNBC036_R2	46	70.5443	140.107	49.8827	FUSCCTNBC036_PT.percent_bamqc	49.2672	190	FUSCCTNBC036_PT.percent	10.0526	97.7578	12590402	12879173	0.01	1.06	4809092	FUSCCTNBC036_PT.percent	2975944	5214798	458952	batch1
FUSCCTNBC037_TT	FUSCCTNBC037	tumor	FUSCCTNBC037_R1_screen	68630	2368	58	18	3	0	0	0	0	28133	790	FUSCCTNBC037_R1	50	50.4655	137.835	32.7073	FUSCCTNBC037.percent_bamqc	59.0217	200	FUSCCTNBC037.percent	7.4679	98.9907	11927694	12049303	0.01	1.09	3180758	FUSCCTNBC037.percent	2111578	2736659	361771	batch3
FUSCCTNBC037_TT	FUSCCTNBC037	tumor	FUSCCTNBC037_R2_screen	68757	2740	58	29	1	0	0	0	0	27485	930	FUSCCTNBC037_R2	50	56.4318	137.842	32.7073	FUSCCTNBC037.percent_bamqc	59.0217	200	FUSCCTNBC037.percent	7.4679	98.9907	11927694	12049303	0.01	1.09	3180758	FUSCCTNBC037.percent	2111578	2736659	361771	batch3
FUSCCTNBC038_TT	FUSCCTNBC038	tumor	FUSCCTNBC038_R1_screen	60444	2087	63	45	0	0	0	0	0	36391	970	FUSCCTNBC038_R1	51	50.9789	129.801	41.5919	FUSCCTNBC038.percent_bamqc	59.7004	201	FUSCCTNBC038.percent	13.9267	99.1195	19490558	19663687	0.01	1.02	4014623	FUSCCTNBC038.percent	2690252	2855976	346251	batch2
FUSCCTNBC038_TT	FUSCCTNBC038	tumor	FUSCCTNBC038_R2_screen	60349	2079	62	69	0	0	0	0	0	36391	1050	FUSCCTNBC038_R2	52	53.8178	129.801	41.5919	FUSCCTNBC038.percent_bamqc	59.7004	201	FUSCCTNBC038.percent	13.9267	99.1195	19490558	19663687	0.01	1.02	4014623	FUSCCTNBC038.percent	2690252	2855976	346251	batch2
FUSCCTNBC039_TT	FUSCCTNBC039	tumor	FUSCCTNBC039_R1_screen	55708	3080	306	39	8	0	4	0	0	39295	1560	FUSCCTNBC039_R1	52	49.1992	133.008	36.2787	FUSCCTNBC039.percent_bamqc	60.126	204	FUSCCTNBC039.percent	13.6373	99.1171	19550947	19725092	0.01	1.04	3502793	FUSCCTNBC039.percent	1891500	2562881	350318	batch2
FUSCCTNBC039_TT	FUSCCTNBC039	tumor	FUSCCTNBC039_R2_screen	55698	2870	306	61	6	0	2	0	0	39397	1660	FUSCCTNBC039_R2	52	51.342	133.012	36.2787	FUSCCTNBC039.percent_bamqc	60.126	204	FUSCCTNBC039.percent	13.6373	99.1171	19550947	19725092	0.01	1.04	3502793	FUSCCTNBC039.percent	1891500	2562881	350318	batch2
FUSCCTNBC040_TT	FUSCCTNBC040	tumor	FUSCCTNBC040_R1_screen	70321	321	268	8	2	0	0	0	0	28660	420	FUSCCTNBC040_R1	47	57.1999	138.104	35.444	FUSCCTNBC040.percent_bamqc	53.0518	219	FUSCCTNBC040.percent	6.7876	99.1974	11247184	11338182	0.01	1.02	3468399	FUSCCTNBC040.percent	2419488	2932363	358189	batch2
FUSCCTNBC040_TT	FUSCCTNBC040	tumor	FUSCCTNBC040_R2_screen	70252	309	269	13	2	0	0	0	0	28705	450	FUSCCTNBC040_R2	48	60.0363	138.103	35.444	FUSCCTNBC040.percent_bamqc	53.0518	219	FUSCCTNBC040.percent	6.7876	99.1974	11247184	11338182	0.01	1.02	3468399	FUSCCTNBC040.percent	2419488	2932363	358189	batch2
FUSCCTNBC041_PT	FUSCCTNBC041	normal	FUSCCTNBC041_PT_R1_screen	78310	234	469	15	59	0	0	0	0	20543	370	FUSCCTNBC041_PT_R1	45	76.1663	141.82	47.7416	FUSCCTNBC041.percent_bamqc	50.8811	194	FUSCCTNBC041.percent	30.8445	97.1035	12404027	12774032	0	1.02	4710631	FUSCCTNBC041.percent	3756135	4089913	377215	batch1
FUSCCTNBC041_PT	FUSCCTNBC041	normal	FUSCCTNBC041_PT_R2_screen	78359	233	472	17	66	0	0	0	0	20463	390	FUSCCTNBC041_PT_R2	45	76.7664	141.822	47.7416	FUSCCTNBC041.percent_bamqc	50.8811	194	FUSCCTNBC041.percent	30.8445	97.1035	12404027	12774032	0	1.02	4710631	FUSCCTNBC041.percent	3756135	4089913	377215	batch1
FUSCCTNBC041_TT	FUSCCTNBC041	tumor	FUSCCTNBC041_R1_screen	70570	179	608	9	85	0	0	0	0	28200	349	FUSCCTNBC041_R1	47	64.6317	141.007	49.766	FUSCCTNBC041_PT.percent_bamqc	47.805	191	FUSCCTNBC041_PT.percent	10.8105	97.3229	10833580	11131587	0.01	1.08	4565023	FUSCCTNBC041_PT.percent	2725462	5211883	454516	batch1
FUSCCTNBC041_TT	FUSCCTNBC041	tumor	FUSCCTNBC041_R2_screen	70672	170	608	8	85	0	0	0	0	28057	400	FUSCCTNBC041_R2	47	65.6456	141.01	49.766	FUSCCTNBC041_PT.percent_bamqc	47.805	191	FUSCCTNBC041_PT.percent	10.8105	97.3229	10833580	11131587	0.01	1.08	4565023	FUSCCTNBC041_PT.percent	2725462	5211883	454516	batch1
FUSCCTNBC042_PT	FUSCCTNBC042	normal	FUSCCTNBC042_PT_rep_R1_screen	48894	424	243	63	72	0	0	1	0	49353	950	FUSCCTNBC042_PT_rep_R1	50	45.5679	147.566	31.061	FUSCCTNBC042_PT_rep.percent_bamqc	56.8624	227	FUSCCTNBC042_PT_rep.percent	15.128	99.4215	19276130	19388298	0.01	1.05	3015049	FUSCCTNBC042_PT_rep.percent	1376955	2090973	356939	batch2
FUSCCTNBC042_PT	FUSCCTNBC042	normal	FUSCCTNBC042_PT_rep_R2_screen	48854	398	246	53	65	0	0	1	0	49373	1010	FUSCCTNBC042_PT_rep_R2	50	47.6232	147.558	31.061	FUSCCTNBC042_PT_rep.percent_bamqc	56.8624	227	FUSCCTNBC042_PT_rep.percent	15.128	99.4215	19276130	19388298	0.01	1.05	3015049	FUSCCTNBC042_PT_rep.percent	1376955	2090973	356939	batch2
FUSCCTNBC042_TT	FUSCCTNBC042	tumor	FUSCCTNBC042_rep_R1_screen	55359	282	118	44	7	0	1	0	0	43569	620	FUSCCTNBC042_rep_R1	49	50.5968	147.143	40.4851	FUSCCTNBC042_rep.percent_bamqc	55.9004	225	FUSCCTNBC042_rep.percent	14.1766	99.4583	21629326	21747128	0.01	1.03	3934361	FUSCCTNBC042_rep.percent	2007289	3010833	444878	batch2
FUSCCTNBC042_TT	FUSCCTNBC042	tumor	FUSCCTNBC042_rep_R2_screen	55303	272	119	46	7	0	1	0	0	43632	620	FUSCCTNBC042_rep_R2	49	53.6413	147.135	40.4851	FUSCCTNBC042_rep.percent_bamqc	55.9004	225	FUSCCTNBC042_rep.percent	14.1766	99.4583	21629326	21747128	0.01	1.03	3934361	FUSCCTNBC042_rep.percent	2007289	3010833	444878	batch2
FUSCCTNBC043_TT	FUSCCTNBC043	tumor	FUSCCTNBC043_R1_screen	72270	921	316	18	46	0	9	0	0	25680	740	FUSCCTNBC043_R1	46	49.9638	140.423	33.4205	FUSCCTNBC043.percent_bamqc	53.346	211	FUSCCTNBC043.percent	4.6969	98.8187	10380061	10504143	0.01	1.11	3261423	FUSCCTNBC043.percent	2278647	3134526	244924	batch3
FUSCCTNBC043_TT	FUSCCTNBC043	tumor	FUSCCTNBC043_R2_screen	72134	933	315	37	30	0	9	0	0	25452	1090	FUSCCTNBC043_R2	46	56.338	140.428	33.4205	FUSCCTNBC043.percent_bamqc	53.346	211	FUSCCTNBC043.percent	4.6969	98.8187	10380061	10504143	0.01	1.11	3261423	FUSCCTNBC043.percent	2278647	3134526	244924	batch3
FUSCCTNBC044_PT	FUSCCTNBC044	normal	FUSCCTNBC044_PT_R1_screen	75134	856	1467	6	3	0	0	0	0	21974	560	FUSCCTNBC044_PT_R1	46	66.4694	138.644	29.1182	FUSCCTNBC044.percent_bamqc	56.638	216	FUSCCTNBC044.percent	6.1406	98.8981	11503697	11631865	0.01	1.05	3034657	FUSCCTNBC044.percent	2208570	2493216	197055	batch2
FUSCCTNBC044_PT	FUSCCTNBC044	normal	FUSCCTNBC044_PT_R2_screen	75168	845	1475	15	4	0	0	0	0	21674	819	FUSCCTNBC044_PT_R2	46	71.1738	138.646	29.1182	FUSCCTNBC044.percent_bamqc	56.638	216	FUSCCTNBC044.percent	6.1406	98.8981	11503697	11631865	0.01	1.05	3034657	FUSCCTNBC044.percent	2208570	2493216	197055	batch2
FUSCCTNBC044_TT	FUSCCTNBC044	tumor	FUSCCTNBC044_R1_screen	67692	1150	1111	8	0	0	0	0	0	29419	620	FUSCCTNBC044_R1	49	54.6451	139.048	31.2164	FUSCCTNBC044_PT.percent_bamqc	53.1489	218	FUSCCTNBC044_PT.percent	3.6473	98.1436	8941554	9110682	0.02	1.01	2799933	FUSCCTNBC044_PT.percent	1680242	2941203	262636	batch2
FUSCCTNBC044_TT	FUSCCTNBC044	tumor	FUSCCTNBC044_R2_screen	67721	1110	1113	23	0	0	0	0	0	29094	939	FUSCCTNBC044_R2	49	58.71	139.049	31.2164	FUSCCTNBC044_PT.percent_bamqc	53.1489	218	FUSCCTNBC044_PT.percent	3.6473	98.1436	8941554	9110682	0.02	1.01	2799933	FUSCCTNBC044_PT.percent	1680242	2941203	262636	batch2
FUSCCTNBC045_PT	FUSCCTNBC045	normal	FUSCCTNBC045_PT_R1_screen	76170	215	498	6	29	0	0	0	0	22902	180	FUSCCTNBC045_PT_R1	46	67.6072	139.753	56.7551	FUSCCTNBC045_PT.percent_bamqc	50.0016	189	FUSCCTNBC045_PT.percent	10.1795	98.5079	15159723	15389343	0.01	1.13	5485245	FUSCCTNBC045_PT.percent	3597578	5706842	475349	batch1
FUSCCTNBC045_PT	FUSCCTNBC045	normal	FUSCCTNBC045_PT_R2_screen	76097	240	499	11	30	1	0	0	0	22872	250	FUSCCTNBC045_PT_R2	46	68.1311	139.755	56.7551	FUSCCTNBC045_PT.percent_bamqc	50.0016	189	FUSCCTNBC045_PT.percent	10.1795	98.5079	15159723	15389343	0.01	1.13	5485245	FUSCCTNBC045_PT.percent	3597578	5706842	475349	batch1
FUSCCTNBC045_TT	FUSCCTNBC045	tumor	FUSCCTNBC045_rep_R1_screen	57567	134	68	37	2	0	0	0	0	41732	460	FUSCCTNBC045_rep_R1	49	51.0614	147.979	35.7347	FUSCCTNBC045_rep.percent_bamqc	54.9727	233	FUSCCTNBC045_rep.percent	13.1302	99.4916	18058563	18150840	0.01	1.01	3480956	FUSCCTNBC045_rep.percent	1935495	2755797	375173	batch2
FUSCCTNBC045_TT	FUSCCTNBC045	tumor	FUSCCTNBC045_rep_R2_screen	57280	135	68	41	3	0	0	0	0	41943	530	FUSCCTNBC045_rep_R2	49	54.8829	147.973	35.7347	FUSCCTNBC045_rep.percent_bamqc	54.9727	233	FUSCCTNBC045_rep.percent	13.1302	99.4916	18058563	18150840	0.01	1.01	3480956	FUSCCTNBC045_rep.percent	1935495	2755797	375173	batch2
FUSCCTNBC046_TT	FUSCCTNBC046	tumor	FUSCCTNBC046_R1_screen	66318	540	97	19	1	0	0	0	0	32475	550	FUSCCTNBC046_R1	48	58.5777	135.04	31.7564	FUSCCTNBC046.percent_bamqc	54.9548	216	FUSCCTNBC046.percent	6.2359	99.3443	11885944	11964398	0.01	1.03	3108727	FUSCCTNBC046.percent	1890575	2598183	301622	batch2
FUSCCTNBC046_TT	FUSCCTNBC046	tumor	FUSCCTNBC046_R2_screen	66168	530	97	22	1	0	0	0	0	32582	600	FUSCCTNBC046_R2	48	62.4534	135.044	31.7564	FUSCCTNBC046.percent_bamqc	54.9548	216	FUSCCTNBC046.percent	6.2359	99.3443	11885944	11964398	0.01	1.03	3108727	FUSCCTNBC046.percent	1890575	2598183	301622	batch2
FUSCCTNBC047_TT	FUSCCTNBC047	tumor	FUSCCTNBC047_R1_screen	63198	1365	195	40	2	0	0	1	0	34109	1090	FUSCCTNBC047_R1	51	53.4661	133.757	37.6715	FUSCCTNBC047.percent_bamqc	58.6292	202	FUSCCTNBC047.percent	11.0596	99.1236	16290602	16434642	0.01	1.02	3660457	FUSCCTNBC047.percent	2459801	2759723	299250	batch2
FUSCCTNBC047_TT	FUSCCTNBC047	tumor	FUSCCTNBC047_R2_screen	63157	1429	197	62	3	0	0	0	0	34013	1139	FUSCCTNBC047_R2	51	55.9591	133.756	37.6715	FUSCCTNBC047.percent_bamqc	58.6292	202	FUSCCTNBC047.percent	11.0596	99.1236	16290602	16434642	0.01	1.02	3660457	FUSCCTNBC047.percent	2459801	2759723	299250	batch2
FUSCCTNBC048_PT	FUSCCTNBC048	normal	FUSCCTNBC048_PT_R1_screen	75999	383	845	7	3	0	0	0	0	22414	349	FUSCCTNBC048_PT_R1	45	67.1124	140.946	31.3771	FUSCCTNBC048.percent_bamqc	56.4784	222	FUSCCTNBC048.percent	13.1277	99.04	20167743	20363222	0.01	1.04	4086739	FUSCCTNBC048.percent	2431034	3051255	404230	batch2
FUSCCTNBC048_PT	FUSCCTNBC048	normal	FUSCCTNBC048_PT_R2_screen	76021	372	847	11	6	0	0	0	0	22334	409	FUSCCTNBC048_PT_R2	45	71.6015	140.946	31.3771	FUSCCTNBC048.percent_bamqc	56.4784	222	FUSCCTNBC048.percent	13.1277	99.04	20167743	20363222	0.01	1.04	4086739	FUSCCTNBC048.percent	2431034	3051255	404230	batch2
FUSCCTNBC048_TT	FUSCCTNBC048	tumor	FUSCCTNBC048_R1_screen	57961	525	225	10	1	0	0	0	0	40628	650	FUSCCTNBC048_R1	50	46.7769	140.792	42.4454	FUSCCTNBC048_PT.percent_bamqc	50.7368	242	FUSCCTNBC048_PT.percent	3.9128	98.5067	9255113	9395416	0.02	1.02	3021869	FUSCCTNBC048_PT.percent	1744972	3300125	283011	batch2
FUSCCTNBC048_TT	FUSCCTNBC048	tumor	FUSCCTNBC048_R2_screen	58255	506	225	22	1	0	0	0	0	40331	660	FUSCCTNBC048_R2	50	50.8462	140.792	42.4454	FUSCCTNBC048_PT.percent_bamqc	50.7368	242	FUSCCTNBC048_PT.percent	3.9128	98.5067	9255113	9395416	0.02	1.02	3021869	FUSCCTNBC048_PT.percent	1744972	3300125	283011	batch2
FUSCCTNBC050_PT	FUSCCTNBC050	normal	FUSCCTNBC050_PT_R1_screen	75790	459	844	7	0	0	0	0	0	22570	330	FUSCCTNBC050_PT_R1	44	67.3109	142.104	28.7058	FUSCCTNBC050.percent_bamqc	52.2566	238	FUSCCTNBC050.percent	4.796	98.803	10704671	10834354	0.02	1.03	3050811	FUSCCTNBC050.percent	1766887	3022064	322894	batch2
FUSCCTNBC050_PT	FUSCCTNBC050	normal	FUSCCTNBC050_PT_R2_screen	75890	425	852	10	0	0	0	0	0	22433	390	FUSCCTNBC050_PT_R2	44	72.0613	142.103	28.7058	FUSCCTNBC050.percent_bamqc	52.2566	238	FUSCCTNBC050.percent	4.796	98.803	10704671	10834354	0.02	1.03	3050811	FUSCCTNBC050.percent	1766887	3022064	322894	batch2
FUSCCTNBC050_TT	FUSCCTNBC050	tumor	FUSCCTNBC050_R1_screen	71342	529	544	12	13	0	0	0	0	27190	370	FUSCCTNBC050_R1	45	61.734	140.372	31.649	FUSCCTNBC050_PT.percent_bamqc	50.6529	259	FUSCCTNBC050_PT.percent	3.0165	98.6357	8719583	8840192	0.03	0.98	2772581	FUSCCTNBC050_PT.percent	1699690	2942137	250772	batch2
FUSCCTNBC050_TT	FUSCCTNBC050	tumor	FUSCCTNBC050_R2_screen	71447	482	549	19	8	0	0	0	0	27026	469	FUSCCTNBC050_R2	46	66.4396	140.371	31.649	FUSCCTNBC050_PT.percent_bamqc	50.6529	259	FUSCCTNBC050_PT.percent	3.0165	98.6357	8719583	8840192	0.03	0.98	2772581	FUSCCTNBC050_PT.percent	1699690	2942137	250772	batch2
FUSCCTNBC052_TT	FUSCCTNBC052	tumor	FUSCCTNBC052_R1_screen	67528	341	165	22	0	0	0	0	0	31434	510	FUSCCTNBC052_R1	48	55.8556	133.206	31.7712	FUSCCTNBC052.percent_bamqc	54.1818	221	FUSCCTNBC052.percent	5.97	99.0895	10193252	10286915	0.01	1.02	3102407	FUSCCTNBC052.percent	2648959	2167007	188201	batch2
FUSCCTNBC052_TT	FUSCCTNBC052	tumor	FUSCCTNBC052_R2_screen	67407	370	166	21	0	0	0	0	0	31467	569	FUSCCTNBC052_R2	49	59.1883	133.209	31.7712	FUSCCTNBC052.percent_bamqc	54.1818	221	FUSCCTNBC052.percent	5.97	99.0895	10193252	10286915	0.01	1.02	3102407	FUSCCTNBC052.percent	2648959	2167007	188201	batch2
FUSCCTNBC054_TT	FUSCCTNBC054	tumor	FUSCCTNBC054_R1_screen	78106	164	37	3	1	0	0	0	0	21499	190	FUSCCTNBC054_R1	45	54.8761	139.932	29.571	FUSCCTNBC054.percent_bamqc	48.8779	212	FUSCCTNBC054.percent	3.1243	99.1259	7469844	7535714	0.02	1.08	2897151	FUSCCTNBC054.percent	1986247	2919817	296561	batch3
FUSCCTNBC054_TT	FUSCCTNBC054	tumor	FUSCCTNBC054_R2_screen	77882	221	37	5	1	0	0	0	0	21615	239	FUSCCTNBC054_R2	45	62.4288	139.937	29.571	FUSCCTNBC054.percent_bamqc	48.8779	212	FUSCCTNBC054.percent	3.1243	99.1259	7469844	7535714	0.02	1.08	2897151	FUSCCTNBC054.percent	1986247	2919817	296561	batch3
FUSCCTNBC055_TT	FUSCCTNBC055	tumor	FUSCCTNBC055_R1_screen	52955	7059	122	122	10	0	0	0	0	37832	1900	FUSCCTNBC055_R1	59	35.868	136.736	37.4593	FUSCCTNBC055.percent_bamqc	69.8421	194	FUSCCTNBC055.percent	23.713	99.1276	19992904	20168859	0.01	1.06	3615855	FUSCCTNBC055.percent	2132300	2355466	405204	batch3
FUSCCTNBC055_TT	FUSCCTNBC055	tumor	FUSCCTNBC055_R2_screen	52819	8733	121	137	8	0	0	0	0	35942	2240	FUSCCTNBC055_R2	59	39.3185	136.747	37.4593	FUSCCTNBC055.percent_bamqc	69.8421	194	FUSCCTNBC055.percent	23.713	99.1276	19992904	20168859	0.01	1.06	3615855	FUSCCTNBC055.percent	2132300	2355466	405204	batch3
FUSCCTNBC056_TT	FUSCCTNBC056	tumor	FUSCCTNBC056_R1_screen	61778	1031	213	28	4	0	0	0	0	36426	520	FUSCCTNBC056_R1	50	50.4188	133.978	39.855	FUSCCTNBC056.percent_bamqc	56.7773	208	FUSCCTNBC056.percent	10.7054	99.3828	17386292	17494271	0.01	1.06	3901813	FUSCCTNBC056.percent	2701690	2836892	286453	batch2
FUSCCTNBC056_TT	FUSCCTNBC056	tumor	FUSCCTNBC056_R2_screen	61507	991	211	33	7	0	0	0	0	36641	610	FUSCCTNBC056_R2	50	54.0068	133.979	39.855	FUSCCTNBC056.percent_bamqc	56.7773	208	FUSCCTNBC056.percent	10.7054	99.3828	17386292	17494271	0.01	1.06	3901813	FUSCCTNBC056.percent	2701690	2836892	286453	batch2
FUSCCTNBC057_PT	FUSCCTNBC057	normal	FUSCCTNBC057_PT_R1_screen	74271	714	823	10	2	0	0	0	0	23740	440	FUSCCTNBC057_PT_R1	45	66.1212	139.778	26.9021	FUSCCTNBC057.percent_bamqc	52.8006	244	FUSCCTNBC057.percent	5.6627	98.3952	9750831	9909864	0.02	0.99	2797744	FUSCCTNBC057.percent	1753901	2657352	237145	batch2
FUSCCTNBC057_PT	FUSCCTNBC057	normal	FUSCCTNBC057_PT_R2_screen	74531	681	827	14	2	0	0	0	0	23435	510	FUSCCTNBC057_PT_R2	45	69.7867	139.776	26.9021	FUSCCTNBC057.percent_bamqc	52.8006	244	FUSCCTNBC057.percent	5.6627	98.3952	9750831	9909864	0.02	0.99	2797744	FUSCCTNBC057.percent	1753901	2657352	237145	batch2
FUSCCTNBC057_TT	FUSCCTNBC057	tumor	FUSCCTNBC057_R1_screen	68811	549	887	9	2	0	0	0	0	29212	530	FUSCCTNBC057_R1	46	60.3235	141.761	29.2276	FUSCCTNBC057_PT.percent_bamqc	51.6802	240	FUSCCTNBC057_PT.percent	3.7358	98.493	8091711	8215518	0.02	1	2593230	FUSCCTNBC057_PT.percent	1546180	2735168	244125	batch2
FUSCCTNBC057_TT	FUSCCTNBC057	tumor	FUSCCTNBC057_R2_screen	69254	532	886	12	2	0	0	0	0	28724	590	FUSCCTNBC057_R2	46	63.896	141.758	29.2276	FUSCCTNBC057_PT.percent_bamqc	51.6802	240	FUSCCTNBC057_PT.percent	3.7358	98.493	8091711	8215518	0.02	1	2593230	FUSCCTNBC057_PT.percent	1546180	2735168	244125	batch2
FUSCCTNBC058_TT	FUSCCTNBC058	tumor	FUSCCTNBC058_R1_screen	67071	383	92	13	10	0	1	0	0	31970	460	FUSCCTNBC058_R1	47	53.5751	135.76	37.016	FUSCCTNBC058.percent_bamqc	54.2674	209	FUSCCTNBC058.percent	8.4234	99.3491	15007889	15106214	0.01	1.02	3628892	FUSCCTNBC058.percent	2494141	3005069	243200	batch2
FUSCCTNBC058_TT	FUSCCTNBC058	tumor	FUSCCTNBC058_R2_screen	66938	370	90	23	8	0	1	0	0	31980	590	FUSCCTNBC058_R2	47	57.248	135.765	37.016	FUSCCTNBC058.percent_bamqc	54.2674	209	FUSCCTNBC058.percent	8.4234	99.3491	15007889	15106214	0.01	1.02	3628892	FUSCCTNBC058.percent	2494141	3005069	243200	batch2
FUSCCTNBC059_TT	FUSCCTNBC059	tumor	FUSCCTNBC059_R1_screen	73483	230	122	13	0	0	0	0	0	25752	400	FUSCCTNBC059_R1	46	59.3987	137.11	38.2939	FUSCCTNBC059.percent_bamqc	52.0989	214	FUSCCTNBC059.percent	7.0452	99.21	12129433	12226023	0.01	1.03	3753497	FUSCCTNBC059.percent	2574545	3277746	400558	batch2
FUSCCTNBC059_TT	FUSCCTNBC059	tumor	FUSCCTNBC059_R2_screen	73479	203	123	18	0	0	0	0	0	25687	490	FUSCCTNBC059_R2	46	62.6135	137.118	38.2939	FUSCCTNBC059.percent_bamqc	52.0989	214	FUSCCTNBC059.percent	7.0452	99.21	12129433	12226023	0.01	1.03	3753497	FUSCCTNBC059.percent	2574545	3277746	400558	batch2
FUSCCTNBC063_TT	FUSCCTNBC063	tumor	FUSCCTNBC063_R1_screen	76754	452	323	26	0	0	0	0	0	22105	340	FUSCCTNBC063_R1	45	55.1417	140.224	56.2741	FUSCCTNBC063.percent_bamqc	50.5292	219	FUSCCTNBC063.percent	5.5039	98.8118	14585079	14760462	0.02	1.04	5476287	FUSCCTNBC063.percent	3690317	5672098	502826	batch3
FUSCCTNBC063_TT	FUSCCTNBC063	tumor	FUSCCTNBC063_R2_screen	76856	485	321	33	0	0	0	0	0	21965	340	FUSCCTNBC063_R2	45	58.4407	140.224	56.2741	FUSCCTNBC063.percent_bamqc	50.5292	219	FUSCCTNBC063.percent	5.5039	98.8118	14585079	14760462	0.02	1.04	5476287	FUSCCTNBC063.percent	3690317	5672098	502826	batch3
FUSCCTNBC065_TT	FUSCCTNBC065	tumor	FUSCCTNBC065_R1_screen	60004	306	107	15	0	0	0	0	0	38928	640	FUSCCTNBC065_R1	48	51.1025	134.611	37.4494	FUSCCTNBC065.percent_bamqc	55.3325	207	FUSCCTNBC065.percent	13.5182	99.319	18216590	18341500	0.01	1.05	3658136	FUSCCTNBC065.percent	2139843	2730606	439160	batch2
FUSCCTNBC065_TT	FUSCCTNBC065	tumor	FUSCCTNBC065_R2_screen	59833	304	105	17	0	3	1	0	0	38957	780	FUSCCTNBC065_R2	48	53.3272	134.612	37.4494	FUSCCTNBC065.percent_bamqc	55.3325	207	FUSCCTNBC065.percent	13.5182	99.319	18216590	18341500	0.01	1.05	3658136	FUSCCTNBC065.percent	2139843	2730606	439160	batch2
FUSCCTNBC066_TT	FUSCCTNBC066	tumor	FUSCCTNBC066_R1_screen	66329	246	96	9	0	0	0	0	0	32820	500	FUSCCTNBC066_R1	47	52.9163	135.344	59.4269	FUSCCTNBC066.percent_bamqc	53.8888	206	FUSCCTNBC066.percent	19.3165	99.2243	23694838	23880071	0.01	1	5820461	FUSCCTNBC066.percent	3518058	5060158	538715	batch2
FUSCCTNBC066_TT	FUSCCTNBC066	tumor	FUSCCTNBC066_R2_screen	66345	237	96	17	0	5	0	0	0	32700	600	FUSCCTNBC066_R2	47	56.0014	135.346	59.4269	FUSCCTNBC066.percent_bamqc	53.8888	206	FUSCCTNBC066.percent	19.3165	99.2243	23694838	23880071	0.01	1	5820461	FUSCCTNBC066.percent	3518058	5060158	538715	batch2
FUSCCTNBC068_PT	FUSCCTNBC068	normal	FUSCCTNBC068_PT_R1_screen	73132	664	447	11	7	0	0	0	0	25279	460	FUSCCTNBC068_PT_R1	47	62.8697	139.645	36.0285	FUSCCTNBC068.percent_bamqc	51.5143	235	FUSCCTNBC068.percent	4.8711	98.7079	12006333	12163493	0.02	0.98	3806202	FUSCCTNBC068.percent	2197330	3957256	400926	batch2
FUSCCTNBC068_PT	FUSCCTNBC068	normal	FUSCCTNBC068_PT_R2_screen	73149	635	447	17	1	0	0	0	0	25231	520	FUSCCTNBC068_PT_R2	47	68.2435	139.647	36.0285	FUSCCTNBC068.percent_bamqc	51.5143	235	FUSCCTNBC068.percent	4.8711	98.7079	12006333	12163493	0.02	0.98	3806202	FUSCCTNBC068.percent	2197330	3957256	400926	batch2
FUSCCTNBC068_TT	FUSCCTNBC068	tumor	FUSCCTNBC068_R1_screen	75483	442	510	8	0	0	0	0	0	23017	540	FUSCCTNBC068_R1	46	64.3483	137.728	39.4206	FUSCCTNBC068_PT.percent_bamqc	54.0266	223	FUSCCTNBC068_PT.percent	4.7303	99.1172	12691884	12804922	0.02	1.04	3513384	FUSCCTNBC068_PT.percent	2118898	3455720	338499	batch2
FUSCCTNBC068_TT	FUSCCTNBC068	tumor	FUSCCTNBC068_R2_screen	75404	426	509	10	0	0	1	0	0	23050	600	FUSCCTNBC068_R2	46	69.0491	137.73	39.4206	FUSCCTNBC068_PT.percent_bamqc	54.0266	223	FUSCCTNBC068_PT.percent	4.7303	99.1172	12691884	12804922	0.02	1.04	3513384	FUSCCTNBC068_PT.percent	2118898	3455720	338499	batch2
FUSCCTNBC070_TT	FUSCCTNBC070	tumor	FUSCCTNBC070_R1_screen	65844	325	98	18	19	0	0	0	0	32966	730	FUSCCTNBC070_R1	47	50.8762	134.646	66.2574	FUSCCTNBC070.percent_bamqc	54.0942	203	FUSCCTNBC070.percent	20.8734	99.0616	27292040	27550578	0.01	1.05	6454765	FUSCCTNBC070.percent	3958128	5327665	629479	batch2
FUSCCTNBC070_TT	FUSCCTNBC070	tumor	FUSCCTNBC070_R2_screen	65785	317	97	21	10	3	0	0	0	32898	869	FUSCCTNBC070_R2	47	54.333	134.648	66.2574	FUSCCTNBC070.percent_bamqc	54.0942	203	FUSCCTNBC070.percent	20.8734	99.0616	27292040	27550578	0.01	1.05	6454765	FUSCCTNBC070.percent	3958128	5327665	629479	batch2
FUSCCTNBC072_TT	FUSCCTNBC072	tumor	FUSCCTNBC072_R1_screen	55574	346	178	5	2	0	0	0	0	43305	590	FUSCCTNBC072_R1	49	43.0057	135.839	33.3322	FUSCCTNBC072.percent_bamqc	55.9663	205	FUSCCTNBC072.percent	9.7028	99.3911	16600032	16701727	0.01	1.03	3259128	FUSCCTNBC072.percent	2382389	1815503	318785	batch2
FUSCCTNBC072_TT	FUSCCTNBC072	tumor	FUSCCTNBC072_R2_screen	55453	326	178	11	1	4	0	0	0	43297	730	FUSCCTNBC072_R2	49	45.0339	135.846	33.3322	FUSCCTNBC072.percent_bamqc	55.9663	205	FUSCCTNBC072.percent	9.7028	99.3911	16600032	16701727	0.01	1.03	3259128	FUSCCTNBC072.percent	2382389	1815503	318785	batch2
FUSCCTNBC073_TT	FUSCCTNBC073	tumor	FUSCCTNBC073_R1_screen	68346	302	147	9	5	0	0	0	0	30712	479	FUSCCTNBC073_R1	47	57.8328	135.242	34.0762	FUSCCTNBC073.percent_bamqc	53.9405	208	FUSCCTNBC073.percent	7.931	99.2295	13021955	13123070	0.01	1.06	3338953	FUSCCTNBC073.percent	2202925	2853622	315067	batch2
FUSCCTNBC073_TT	FUSCCTNBC073	tumor	FUSCCTNBC073_R2_screen	68221	289	147	12	2	4	0	0	0	30745	580	FUSCCTNBC073_R2	47	60.6422	135.244	34.0762	FUSCCTNBC073.percent_bamqc	53.9405	208	FUSCCTNBC073.percent	7.931	99.2295	13021955	13123070	0.01	1.06	3338953	FUSCCTNBC073.percent	2202925	2853622	315067	batch2
FUSCCTNBC075_TT	FUSCCTNBC075	tumor	FUSCCTNBC075_R1_screen	60182	4042	6	48	5	0	0	0	0	34477	1240	FUSCCTNBC075_R1	54	43.7877	138.14	31.1611	FUSCCTNBC075.percent_bamqc	63.444	197	FUSCCTNBC075.percent	9.9096	99.2222	14845422	14961793	0.01	1.04	3028484	FUSCCTNBC075.percent	1961132	2168810	379677	batch3
FUSCCTNBC075_TT	FUSCCTNBC075	tumor	FUSCCTNBC075_R2_screen	60001	4834	6	42	6	0	0	0	0	34081	1030	FUSCCTNBC075_R2	54	45.3475	138.147	31.1611	FUSCCTNBC075.percent_bamqc	63.444	197	FUSCCTNBC075.percent	9.9096	99.2222	14845422	14961793	0.01	1.04	3028484	FUSCCTNBC075.percent	1961132	2168810	379677	batch3
FUSCCTNBC076_TT	FUSCCTNBC076	tumor	FUSCCTNBC076_R1_screen	62696	321	176	8	4	0	0	0	0	36185	610	FUSCCTNBC076_R1	48	52.0977	134.526	42.9252	FUSCCTNBC076.percent_bamqc	55.0163	204	FUSCCTNBC076.percent	13.3874	99.0303	19221748	19409971	0.01	0.98	4171210	FUSCCTNBC076.percent	2616176	3234295	377157	batch2
FUSCCTNBC076_TT	FUSCCTNBC076	tumor	FUSCCTNBC076_R2_screen	62579	314	178	30	4	3	0	0	0	36132	760	FUSCCTNBC076_R2	48	54.6855	134.528	42.9252	FUSCCTNBC076.percent_bamqc	55.0163	204	FUSCCTNBC076.percent	13.3874	99.0303	19221748	19409971	0.01	0.98	4171210	FUSCCTNBC076.percent	2616176	3234295	377157	batch2
FUSCCTNBC078_TT	FUSCCTNBC078	tumor	FUSCCTNBC078_R1_screen	72488	198	140	9	2	1	0	0	0	26662	500	FUSCCTNBC078_R1	45	59.4643	134.165	33.109	FUSCCTNBC078.percent_bamqc	52.0388	212	FUSCCTNBC078.percent	5.438	99.2601	11254121	11338008	0.01	1.01	3245960	FUSCCTNBC078.percent	2332305	2875088	279802	batch2
FUSCCTNBC078_TT	FUSCCTNBC078	tumor	FUSCCTNBC078_R2_screen	72556	171	142	13	2	6	0	0	0	26560	550	FUSCCTNBC078_R2	45	63.3337	134.169	33.109	FUSCCTNBC078.percent_bamqc	52.0388	212	FUSCCTNBC078.percent	5.438	99.2601	11254121	11338008	0.01	1.01	3245960	FUSCCTNBC078.percent	2332305	2875088	279802	batch2
FUSCCTNBC079_PT	FUSCCTNBC079	normal	FUSCCTNBC079_PT_R1_screen	68976	1234	1373	15	17	0	0	0	0	27745	640	FUSCCTNBC079_PT_R1	47	59.6312	138.703	31.068	FUSCCTNBC079.percent_bamqc	52.3866	232	FUSCCTNBC079.percent	5.5467	98.811	12346157	12494721	0.02	1.04	3592303	FUSCCTNBC079.percent	2494584	3372331	258680	batch2
FUSCCTNBC079_PT	FUSCCTNBC079	normal	FUSCCTNBC079_PT_R2_screen	69022	1215	1371	19	19	0	0	0	0	27574	780	FUSCCTNBC079_PT_R2	47	63.3778	138.703	31.068	FUSCCTNBC079.percent_bamqc	52.3866	232	FUSCCTNBC079.percent	5.5467	98.811	12346157	12494721	0.02	1.04	3592303	FUSCCTNBC079.percent	2494584	3372331	258680	batch2
FUSCCTNBC079_TT	FUSCCTNBC079	tumor	FUSCCTNBC079_R1_screen	71450	401	757	19	19	0	0	0	0	26894	460	FUSCCTNBC079_R1	46	58.6141	140.78	37.0453	FUSCCTNBC079_PT.percent_bamqc	55.3993	231	FUSCCTNBC079_PT.percent	5.468	98.5949	11855128	12024084	0.02	1.05	2982960	FUSCCTNBC079_PT.percent	1834287	2791302	279234	batch2
FUSCCTNBC079_TT	FUSCCTNBC079	tumor	FUSCCTNBC079_R2_screen	71426	394	757	28	12	0	0	0	0	26843	540	FUSCCTNBC079_R2	46	63.7342	140.778	37.0453	FUSCCTNBC079_PT.percent_bamqc	55.3993	231	FUSCCTNBC079_PT.percent	5.468	98.5949	11855128	12024084	0.02	1.05	2982960	FUSCCTNBC079_PT.percent	1834287	2791302	279234	batch2
FUSCCTNBC080_PT	FUSCCTNBC080	normal	FUSCCTNBC080_PT_R1_screen	70992	868	793	9	0	1	0	0	0	27047	290	FUSCCTNBC080_PT_R1	46	59.3957	141.462	33.1709	FUSCCTNBC080.percent_bamqc	52.8377	240	FUSCCTNBC080.percent	6.7225	98.6396	11343593	11500038	0.02	1.05	3385310	FUSCCTNBC080.percent	2336971	3109603	247591	batch2
FUSCCTNBC080_PT	FUSCCTNBC080	normal	FUSCCTNBC080_PT_R2_screen	70862	900	801	15	0	0	0	0	0	27082	340	FUSCCTNBC080_PT_R2	47	65.0466	141.462	33.1709	FUSCCTNBC080.percent_bamqc	52.8377	240	FUSCCTNBC080.percent	6.7225	98.6396	11343593	11500038	0.02	1.05	3385310	FUSCCTNBC080.percent	2336971	3109603	247591	batch2
FUSCCTNBC080_TT	FUSCCTNBC080	tumor	FUSCCTNBC080_R1_screen	70372	275	546	13	1	0	0	0	0	28384	409	FUSCCTNBC080_R1	47	58.3356	144.253	35.1331	FUSCCTNBC080_PT.percent_bamqc	53.7472	244	FUSCCTNBC080_PT.percent	5.332	98.8156	11884968	12027418	0.02	1.07	3196735	FUSCCTNBC080_PT.percent	2025050	3055543	288468	batch2
FUSCCTNBC080_TT	FUSCCTNBC080	tumor	FUSCCTNBC080_R2_screen	70479	289	546	19	0	0	0	0	0	28258	409	FUSCCTNBC080_R2	47	62.566	144.249	35.1331	FUSCCTNBC080_PT.percent_bamqc	53.7472	244	FUSCCTNBC080_PT.percent	5.332	98.8156	11884968	12027418	0.02	1.07	3196735	FUSCCTNBC080_PT.percent	2025050	3055543	288468	batch2
FUSCCTNBC081_TT	FUSCCTNBC081	tumor	FUSCCTNBC081_R1_screen	68414	295	180	11	11	0	1	0	0	30478	610	FUSCCTNBC081_R1	46	61.8808	136.132	28.6968	FUSCCTNBC081.percent_bamqc	53.4532	208	FUSCCTNBC081.percent	6.517	99.254	11492867	11579254	0.01	1.02	2813017	FUSCCTNBC081.percent	1497086	2669125	292276	batch2
FUSCCTNBC081_TT	FUSCCTNBC081	tumor	FUSCCTNBC081_R2_screen	68439	281	180	15	13	8	1	0	0	30383	680	FUSCCTNBC081_R2	46	64.4934	136.135	28.6968	FUSCCTNBC081.percent_bamqc	53.4532	208	FUSCCTNBC081.percent	6.517	99.254	11492867	11579254	0.01	1.02	2813017	FUSCCTNBC081.percent	1497086	2669125	292276	batch2
FUSCCTNBC083_TT	FUSCCTNBC083	tumor	FUSCCTNBC083_R1_screen	70994	619	3	39	0	0	0	0	0	27315	1030	FUSCCTNBC083_R1	47	52.1792	139.564	38.1438	FUSCCTNBC083.percent_bamqc	54.6609	209	FUSCCTNBC083.percent	4.5198	99.2009	13861943	13973604	0.02	1.08	3711155	FUSCCTNBC083.percent	2517387	3403347	324028	batch3
FUSCCTNBC083_TT	FUSCCTNBC083	tumor	FUSCCTNBC083_R2_screen	70895	713	3	29	0	0	0	0	0	27410	950	FUSCCTNBC083_R2	47	54.9788	139.566	38.1438	FUSCCTNBC083.percent_bamqc	54.6609	209	FUSCCTNBC083.percent	4.5198	99.2009	13861943	13973604	0.02	1.08	3711155	FUSCCTNBC083.percent	2517387	3403347	324028	batch3
FUSCCTNBC084_TT	FUSCCTNBC084	tumor	FUSCCTNBC084_R1_screen	68218	989	136	12	4	0	2	0	0	28950	1689	FUSCCTNBC084_R1	49	53.9162	134.664	36.6037	FUSCCTNBC084.percent_bamqc	57.8313	205	FUSCCTNBC084.percent	15.1047	99.3741	14227432	14317038	0.01	0.99	3592885	FUSCCTNBC084.percent	2365231	3011678	249642	batch2
FUSCCTNBC084_TT	FUSCCTNBC084	tumor	FUSCCTNBC084_R2_screen	67885	975	138	30	4	0	3	0	0	28895	2070	FUSCCTNBC084_R2	49	57.6763	134.664	36.6037	FUSCCTNBC084.percent_bamqc	57.8313	205	FUSCCTNBC084.percent	15.1047	99.3741	14227432	14317038	0.01	0.99	3592885	FUSCCTNBC084.percent	2365231	3011678	249642	batch2
FUSCCTNBC085_TT	FUSCCTNBC085	tumor	FUSCCTNBC085_R1_screen	58897	2752	114	27	3	0	0	0	0	34547	3660	FUSCCTNBC085_R1	53	46.7017	129.237	37.1014	FUSCCTNBC085.percent_bamqc	61.3399	200	FUSCCTNBC085.percent	19.7898	99.3355	19855179	19987995	0.01	1.05	3605249	FUSCCTNBC085.percent	1818208	2561308	409640	batch2
FUSCCTNBC085_TT	FUSCCTNBC085	tumor	FUSCCTNBC085_R2_screen	58567	2470	112	37	3	0	0	0	0	34641	4170	FUSCCTNBC085_R2	53	49.8105	129.252	37.1014	FUSCCTNBC085.percent_bamqc	61.3399	200	FUSCCTNBC085.percent	19.7898	99.3355	19855179	19987995	0.01	1.05	3605249	FUSCCTNBC085.percent	1818208	2561308	409640	batch2
FUSCCTNBC086_TT	FUSCCTNBC086	tumor	FUSCCTNBC086_R1_screen	68475	633	98	10	0	0	0	0	0	29294	1490	FUSCCTNBC086_R1	48	55.056	134.312	31.3439	FUSCCTNBC086.percent_bamqc	55.7721	208	FUSCCTNBC086.percent	7.2344	99.2363	12170144	12263802	0.01	1.03	3066937	FUSCCTNBC086.percent	2044091	2450412	280354	batch2
FUSCCTNBC086_TT	FUSCCTNBC086	tumor	FUSCCTNBC086_R2_screen	68297	554	97	9	0	0	0	0	0	29323	1720	FUSCCTNBC086_R2	48	59.0722	134.316	31.3439	FUSCCTNBC086.percent_bamqc	55.7721	208	FUSCCTNBC086.percent	7.2344	99.2363	12170144	12263802	0.01	1.03	3066937	FUSCCTNBC086.percent	2044091	2450412	280354	batch2
FUSCCTNBC087_PT	FUSCCTNBC087	normal	FUSCCTNBC087_PT_R1_screen	73748	423	793	4	1	0	1	0	0	24710	320	FUSCCTNBC087_PT_R1	45	63.9604	143.818	32.0273	FUSCCTNBC087.percent_bamqc	55.8674	224	FUSCCTNBC087.percent	7.3699	98.8359	13225686	13381461	0.01	1.06	3335279	FUSCCTNBC087.percent	1924540	3185895	315576	batch2
FUSCCTNBC087_PT	FUSCCTNBC087	normal	FUSCCTNBC087_PT_R2_screen	73729	392	793	7	2	0	1	3	0	24743	330	FUSCCTNBC087_PT_R2	45	69.0319	143.816	32.0273	FUSCCTNBC087.percent_bamqc	55.8674	224	FUSCCTNBC087.percent	7.3699	98.8359	13225686	13381461	0.01	1.06	3335279	FUSCCTNBC087.percent	1924540	3185895	315576	batch2
FUSCCTNBC087_TT	FUSCCTNBC087	tumor	FUSCCTNBC087_R1_screen	69318	1266	734	15	4	0	0	0	0	27883	780	FUSCCTNBC087_R1	48	59.5733	139.425	34.5563	FUSCCTNBC087_PT.percent_bamqc	52.0012	257	FUSCCTNBC087_PT.percent	3.5689	98.806	10818654	10949390	0.03	1.07	3101974	FUSCCTNBC087_PT.percent	1754646	3246324	313791	batch2
FUSCCTNBC087_TT	FUSCCTNBC087	tumor	FUSCCTNBC087_R2_screen	69384	1295	740	36	4	0	0	0	0	27701	840	FUSCCTNBC087_R2	48	62.4698	139.421	34.5563	FUSCCTNBC087_PT.percent_bamqc	52.0012	257	FUSCCTNBC087_PT.percent	3.5689	98.806	10818654	10949390	0.03	1.07	3101974	FUSCCTNBC087_PT.percent	1754646	3246324	313791	batch2
FUSCCTNBC088_TT	FUSCCTNBC088	tumor	FUSCCTNBC088_R1_screen	62968	504	128	10	2	0	0	0	0	33618	2770	FUSCCTNBC088_R1	50	49.6759	133.359	36.3759	FUSCCTNBC088.percent_bamqc	58.9291	205	FUSCCTNBC088.percent	19.0945	99.3895	16677100	16779547	0.01	1.01	3553368	FUSCCTNBC088.percent	2242319	2538346	343063	batch2
FUSCCTNBC088_TT	FUSCCTNBC088	tumor	FUSCCTNBC088_R2_screen	62330	494	128	24	1	0	0	0	0	33533	3490	FUSCCTNBC088_R2	50	52.9225	133.358	36.3759	FUSCCTNBC088.percent_bamqc	58.9291	205	FUSCCTNBC088.percent	19.0945	99.3895	16677100	16779547	0.01	1.01	3553368	FUSCCTNBC088.percent	2242319	2538346	343063	batch2
FUSCCTNBC090_TT	FUSCCTNBC090	tumor	FUSCCTNBC090_R1_screen	66813	632	129	41	51	0	6	0	0	30098	2230	FUSCCTNBC090_R1	49	54.4305	137.257	34.1076	FUSCCTNBC090.percent_bamqc	57.0382	205	FUSCCTNBC090.percent	8.3032	98.8558	13104711	13256394	0.01	1.06	3309672	FUSCCTNBC090.percent	2386359	2532705	242659	batch2
FUSCCTNBC090_TT	FUSCCTNBC090	tumor	FUSCCTNBC090_R2_screen	66688	590	129	50	36	0	7	0	0	30020	2480	FUSCCTNBC090_R2	49	57.973	137.258	34.1076	FUSCCTNBC090.percent_bamqc	57.0382	205	FUSCCTNBC090.percent	8.3032	98.8558	13104711	13256394	0.01	1.06	3309672	FUSCCTNBC090.percent	2386359	2532705	242659	batch2
FUSCCTNBC091_TT	FUSCCTNBC091	tumor	FUSCCTNBC091_R1_screen	72371	875	5	20	0	0	0	0	0	26209	520	FUSCCTNBC091_R1	47	52.3711	140.046	36.064	FUSCCTNBC091.percent_bamqc	55.3636	204	FUSCCTNBC091.percent	4.7319	99.1679	12643745	12749831	0.02	1.1	3500127	FUSCCTNBC091.percent	2112524	3472101	302703	batch3
FUSCCTNBC091_TT	FUSCCTNBC091	tumor	FUSCCTNBC091_R2_screen	71932	1077	5	21	0	0	0	0	0	26225	740	FUSCCTNBC091_R2	47	56.3558	140.048	36.064	FUSCCTNBC091.percent_bamqc	55.3636	204	FUSCCTNBC091.percent	4.7319	99.1679	12643745	12749831	0.02	1.1	3500127	FUSCCTNBC091.percent	2112524	3472101	302703	batch3
FUSCCTNBC092_TT	FUSCCTNBC092	tumor	FUSCCTNBC092_R1_screen	73305	458	114	15	0	0	0	0	0	25718	390	FUSCCTNBC092_R1	47	54.0936	138.448	32.4632	FUSCCTNBC092.percent_bamqc	53.4942	207	FUSCCTNBC092.percent	4.5157	99.195	10813036	10900784	0.02	1.13	3171365	FUSCCTNBC092.percent	2375713	2702548	341725	batch3
FUSCCTNBC092_TT	FUSCCTNBC092	tumor	FUSCCTNBC092_R2_screen	72904	565	114	35	0	0	0	0	0	25882	500	FUSCCTNBC092_R2	47	61.0127	138.45	32.4632	FUSCCTNBC092.percent_bamqc	53.4942	207	FUSCCTNBC092.percent	4.5157	99.195	10813036	10900784	0.02	1.13	3171365	FUSCCTNBC092.percent	2375713	2702548	341725	batch3
FUSCCTNBC093_TT	FUSCCTNBC093	tumor	FUSCCTNBC093_R1_screen	72261	589	82	8	0	0	0	0	0	25690	1370	FUSCCTNBC093_R1	48	58.501	132.764	32.6138	FUSCCTNBC093.percent_bamqc	56.2303	203	FUSCCTNBC093.percent	9.2968	99.1942	12284525	12384314	0.01	1.08	3183782	FUSCCTNBC093.percent	2264049	2628388	283594	batch2
FUSCCTNBC093_TT	FUSCCTNBC093	tumor	FUSCCTNBC093_R2_screen	72117	572	83	10	0	1	0	0	0	25567	1650	FUSCCTNBC093_R2	48	62.9799	132.766	32.6138	FUSCCTNBC093.percent_bamqc	56.2303	203	FUSCCTNBC093.percent	9.2968	99.1942	12284525	12384314	0.01	1.08	3183782	FUSCCTNBC093.percent	2264049	2628388	283594	batch2
FUSCCTNBC095_PT	FUSCCTNBC095	normal	FUSCCTNBC095_PT_R1_screen	75183	470	486	5	0	0	1	0	0	23605	250	FUSCCTNBC095_PT_R1	45	65.1447	142.477	30.5187	FUSCCTNBC095.percent_bamqc	52.5496	235	FUSCCTNBC095.percent	6.3265	98.8295	11544381	11681104	0.01	1.07	3709305	FUSCCTNBC095.percent	2638810	3406115	294234	batch2
FUSCCTNBC095_PT	FUSCCTNBC095	normal	FUSCCTNBC095_PT_R2_screen	75028	447	491	15	0	1	1	0	0	23747	270	FUSCCTNBC095_PT_R2	45	70.227	142.475	30.5187	FUSCCTNBC095.percent_bamqc	52.5496	235	FUSCCTNBC095.percent	6.3265	98.8295	11544381	11681104	0.01	1.07	3709305	FUSCCTNBC095.percent	2638810	3406115	294234	batch2
FUSCCTNBC095_TT	FUSCCTNBC095	tumor	FUSCCTNBC095_R1_screen	72314	347	434	14	3	0	0	0	0	26518	370	FUSCCTNBC095_R1	47	59.4663	142.824	38.1963	FUSCCTNBC095_PT.percent_bamqc	51.5027	253	FUSCCTNBC095_PT.percent	3.7256	98.8969	9483513	9589296	0.02	1.06	2961420	FUSCCTNBC095_PT.percent	1723810	3125414	272136	batch2
FUSCCTNBC095_TT	FUSCCTNBC095	tumor	FUSCCTNBC095_R2_screen	72012	372	434	13	1	0	0	0	0	26778	390	FUSCCTNBC095_R2	47	63.6456	142.821	38.1963	FUSCCTNBC095_PT.percent_bamqc	51.5027	253	FUSCCTNBC095_PT.percent	3.7256	98.8969	9483513	9589296	0.02	1.06	2961420	FUSCCTNBC095_PT.percent	1723810	3125414	272136	batch2
FUSCCTNBC096_TT	FUSCCTNBC096	tumor	FUSCCTNBC096_R1_screen	68170	839	196	13	3	0	0	1	0	28658	2120	FUSCCTNBC096_R1	49	55.9773	130.679	32.8026	FUSCCTNBC096.percent_bamqc	57.2907	202	FUSCCTNBC096.percent	13.3449	99.255	12646957	12741880	0.01	1.01	3211125	FUSCCTNBC096.percent	1982990	2756532	263674	batch2
FUSCCTNBC096_TT	FUSCCTNBC096	tumor	FUSCCTNBC096_R2_screen	68001	809	196	18	0	0	0	0	0	28426	2550	FUSCCTNBC096_R2	49	59.4571	130.68	32.8026	FUSCCTNBC096.percent_bamqc	57.2907	202	FUSCCTNBC096.percent	13.3449	99.255	12646957	12741880	0.01	1.01	3211125	FUSCCTNBC096.percent	1982990	2756532	263674	batch2
FUSCCTNBC097_PT	FUSCCTNBC097	normal	FUSCCTNBC097_PT_R1_screen	70529	819	529	16	10	0	0	1	0	27656	440	FUSCCTNBC097_PT_R1	46	61.8198	139.111	34.0843	FUSCCTNBC097.percent_bamqc	53.765	238	FUSCCTNBC097.percent	10.0343	98.8396	11841927	11980958	0.01	1.05	3261451	FUSCCTNBC097.percent	2134862	2889812	261218	batch2
FUSCCTNBC097_PT	FUSCCTNBC097	normal	FUSCCTNBC097_PT_R2_screen	70425	788	534	16	8	0	0	0	0	27750	479	FUSCCTNBC097_PT_R2	47	66.5207	139.11	34.0843	FUSCCTNBC097.percent_bamqc	53.765	238	FUSCCTNBC097.percent	10.0343	98.8396	11841927	11980958	0.01	1.05	3261451	FUSCCTNBC097.percent	2134862	2889812	261218	batch2
FUSCCTNBC097_TT	FUSCCTNBC097	tumor	FUSCCTNBC097_R1_screen	66849	566	720	13	0	0	0	0	0	31462	390	FUSCCTNBC097_R1	47	54.8708	141.259	33.6971	FUSCCTNBC097_PT.percent_bamqc	53.9176	239	FUSCCTNBC097_PT.percent	5.5618	98.9486	13026112	13164523	0.02	1.02	3298837	FUSCCTNBC097_PT.percent	1862547	3274335	318150	batch2
FUSCCTNBC097_TT	FUSCCTNBC097	tumor	FUSCCTNBC097_R2_screen	66932	584	721	19	0	0	0	0	0	31335	409	FUSCCTNBC097_R2	47	58.8609	141.255	33.6971	FUSCCTNBC097_PT.percent_bamqc	53.9176	239	FUSCCTNBC097_PT.percent	5.5618	98.9486	13026112	13164523	0.02	1.02	3298837	FUSCCTNBC097_PT.percent	1862547	3274335	318150	batch2
FUSCCTNBC098_TT	FUSCCTNBC098	tumor	FUSCCTNBC098_R1_screen	74319	377	55	11	1	0	0	0	0	24877	360	FUSCCTNBC098_R1	46	49.556	138.757	38.4241	FUSCCTNBC098.percent_bamqc	52.9313	213	FUSCCTNBC098.percent	4.7273	99.2879	11313714	11394854	0.01	1.08	3779847	FUSCCTNBC098.percent	2767390	3449117	353364	batch3
FUSCCTNBC098_TT	FUSCCTNBC098	tumor	FUSCCTNBC098_R2_screen	74010	531	55	28	1	0	0	0	0	24535	840	FUSCCTNBC098_R2	46	56.5637	138.762	38.4241	FUSCCTNBC098.percent_bamqc	52.9313	213	FUSCCTNBC098.percent	4.7273	99.2879	11313714	11394854	0.01	1.08	3779847	FUSCCTNBC098.percent	2767390	3449117	353364	batch3
FUSCCTNBC099_PT	FUSCCTNBC099	normal	FUSCCTNBC099_PT_R1_screen	78227	302	603	8	2	0	0	0	0	20658	200	FUSCCTNBC099_PT_R1	44	68.3614	141.786	21.3611	FUSCCTNBC099.percent_bamqc	55.1346	240	FUSCCTNBC099.percent	5.357	98.7371	11905900	12058184	0.02	1.05	2850328	FUSCCTNBC099.percent	1856012	2392197	222259	batch2
FUSCCTNBC099_PT	FUSCCTNBC099	normal	FUSCCTNBC099_PT_R2_screen	78132	286	603	5	1	0	0	0	0	20753	220	FUSCCTNBC099_PT_R2	44	73.651	141.787	21.3611	FUSCCTNBC099.percent_bamqc	55.1346	240	FUSCCTNBC099.percent	5.357	98.7371	11905900	12058184	0.02	1.05	2850328	FUSCCTNBC099.percent	1856012	2392197	222259	batch2
FUSCCTNBC099_TT	FUSCCTNBC099	tumor	FUSCCTNBC099_R1_screen	65029	950	914	29	43	0	0	0	0	32205	830	FUSCCTNBC099_R1	47	55.1018	139.69	29.5261	FUSCCTNBC099_PT.percent_bamqc	50.9199	234	FUSCCTNBC099_PT.percent	1.904	98.692	6420272	6505365	0.03	1.05	2066528	FUSCCTNBC099_PT.percent	1225147	2270586	203080	batch2
FUSCCTNBC099_TT	FUSCCTNBC099	tumor	FUSCCTNBC099_R2_screen	65150	954	918	36	43	0	0	0	0	32039	860	FUSCCTNBC099_R2	48	58.6448	139.688	29.5261	FUSCCTNBC099_PT.percent_bamqc	50.9199	234	FUSCCTNBC099_PT.percent	1.904	98.692	6420272	6505365	0.03	1.05	2066528	FUSCCTNBC099_PT.percent	1225147	2270586	203080	batch2
FUSCCTNBC100_TT	FUSCCTNBC100	tumor	FUSCCTNBC100_R1_screen	55057	2412	154	18	0	0	0	0	0	40849	1510	FUSCCTNBC100_R1	52	47.6185	131.886	34.6592	FUSCCTNBC100.percent_bamqc	60.7391	199	FUSCCTNBC100.percent	21.309	99.4382	20135752	20249511	0.01	0.99	3381488	FUSCCTNBC100.percent	1594328	2427465	363415	batch2
FUSCCTNBC100_TT	FUSCCTNBC100	tumor	FUSCCTNBC100_R2_screen	54711	2193	153	35	0	0	0	0	0	41058	1850	FUSCCTNBC100_R2	52	50.3771	131.89	34.6592	FUSCCTNBC100.percent_bamqc	60.7391	199	FUSCCTNBC100.percent	21.309	99.4382	20135752	20249511	0.01	0.99	3381488	FUSCCTNBC100.percent	1594328	2427465	363415	batch2
FUSCCTNBC101_TT	FUSCCTNBC101	tumor	FUSCCTNBC101_R1_screen	72351	631	180	14	2	0	0	0	0	26462	360	FUSCCTNBC101_R1	46	54.1044	139.966	30.4029	FUSCCTNBC101.percent_bamqc	53.5257	207	FUSCCTNBC101.percent	4.2638	99.098	10826683	10925234	0.02	1.04	2948906	FUSCCTNBC101.percent	1801743	2888333	312287	batch3
FUSCCTNBC101_TT	FUSCCTNBC101	tumor	FUSCCTNBC101_R2_screen	72083	708	179	21	1	0	0	0	0	26468	540	FUSCCTNBC101_R2	46	59.4774	139.969	30.4029	FUSCCTNBC101.percent_bamqc	53.5257	207	FUSCCTNBC101.percent	4.2638	99.098	10826683	10925234	0.02	1.04	2948906	FUSCCTNBC101.percent	1801743	2888333	312287	batch3
FUSCCTNBC102_PT	FUSCCTNBC102	normal	FUSCCTNBC102_PT_R1_screen	78805	223	386	3	1	0	0	0	0	20352	230	FUSCCTNBC102_PT_R1	44	73.6652	139.158	51.796	FUSCCTNBC102.percent_bamqc	47.651	192	FUSCCTNBC102.percent	7.5965	97.0105	9445730	9736814	0.01	1.08	3710287	FUSCCTNBC102.percent	2647661	3581311	395877	batch1
FUSCCTNBC102_PT	FUSCCTNBC102	normal	FUSCCTNBC102_PT_R2_screen	79331	249	386	2	1	0	1	0	0	19740	290	FUSCCTNBC102_PT_R2	45	76.1025	139.165	51.796	FUSCCTNBC102.percent_bamqc	47.651	192	FUSCCTNBC102.percent	7.5965	97.0105	9445730	9736814	0.01	1.08	3710287	FUSCCTNBC102.percent	2647661	3581311	395877	batch1
FUSCCTNBC102_TT	FUSCCTNBC102	tumor	FUSCCTNBC102_R1_screen	76230	44	559	7	0	0	0	0	0	22811	349	FUSCCTNBC102_R1	45	71.2665	140.368	39.1648	FUSCCTNBC102_PT.percent_bamqc	47.3682	188	FUSCCTNBC102_PT.percent	7.9952	98.3086	12314905	12526779	0.02	1.16	5007969	FUSCCTNBC102_PT.percent	3069290	5624209	465894	batch1
FUSCCTNBC102_TT	FUSCCTNBC102	tumor	FUSCCTNBC102_R2_screen	76586	56	557	7	1	0	0	0	0	22393	400	FUSCCTNBC102_R2	45	73.5471	140.373	39.1648	FUSCCTNBC102_PT.percent_bamqc	47.3682	188	FUSCCTNBC102_PT.percent	7.9952	98.3086	12314905	12526779	0.02	1.16	5007969	FUSCCTNBC102_PT.percent	3069290	5624209	465894	batch1
FUSCCTNBC103_PT	FUSCCTNBC103	normal	FUSCCTNBC103_PT_R1_screen	78723	137	540	7	0	0	0	0	0	20343	250	FUSCCTNBC103_PT_R1	45	73.7517	138.785	49.5746	FUSCCTNBC103.percent_bamqc	49.1677	189	FUSCCTNBC103.percent	22.4285	97.3384	9628864	9892158	0	1.04	3795667	FUSCCTNBC103.percent	2520843	3744839	354622	batch1
FUSCCTNBC103_PT	FUSCCTNBC103	normal	FUSCCTNBC103_PT_R2_screen	79051	150	541	10	0	0	0	0	0	19928	320	FUSCCTNBC103_PT_R2	45	75.9309	138.792	49.5746	FUSCCTNBC103.percent_bamqc	49.1677	189	FUSCCTNBC103.percent	22.4285	97.3384	9628864	9892158	0	1.04	3795667	FUSCCTNBC103.percent	2520843	3744839	354622	batch1
FUSCCTNBC103_TT	FUSCCTNBC103	tumor	FUSCCTNBC103_R1_screen	72055	76	672	10	2	0	0	0	0	26955	230	FUSCCTNBC103_R1	46	69.7751	139.696	39.8787	FUSCCTNBC103_PT.percent_bamqc	47.1079	187	FUSCCTNBC103_PT.percent	9.7987	98.0478	11301622	11526643	0.01	1.14	4781682	FUSCCTNBC103_PT.percent	2941767	5389059	443853	batch1
FUSCCTNBC103_TT	FUSCCTNBC103	tumor	FUSCCTNBC103_R2_screen	72536	85	674	20	3	0	0	0	0	26362	320	FUSCCTNBC103_R2	46	71.9897	139.702	39.8787	FUSCCTNBC103_PT.percent_bamqc	47.1079	187	FUSCCTNBC103_PT.percent	9.7987	98.0478	11301622	11526643	0.01	1.14	4781682	FUSCCTNBC103_PT.percent	2941767	5389059	443853	batch1
FUSCCTNBC105_TT	FUSCCTNBC105	tumor	FUSCCTNBC105_R1_screen	73703	1432	259	20	0	0	0	0	0	23816	770	FUSCCTNBC105_R1	48	52.5719	137.26	34.744	FUSCCTNBC105.percent_bamqc	57.6378	202	FUSCCTNBC105.percent	4.8872	99.1437	11531333	11630923	0.01	1.01	3402740	FUSCCTNBC105.percent	2218512	3302100	356962	batch3
FUSCCTNBC105_TT	FUSCCTNBC105	tumor	FUSCCTNBC105_R2_screen	73376	1611	260	23	0	0	0	0	0	23470	1260	FUSCCTNBC105_R2	48	58.1321	137.266	34.744	FUSCCTNBC105.percent_bamqc	57.6378	202	FUSCCTNBC105.percent	4.8872	99.1437	11531333	11630923	0.01	1.01	3402740	FUSCCTNBC105.percent	2218512	3302100	356962	batch3
FUSCCTNBC107_TT	FUSCCTNBC107	tumor	FUSCCTNBC107_R1_screen	53217	663	62	15	14	0	0	0	0	45199	830	FUSCCTNBC107_R1	51	44.9344	132.787	26.6056	FUSCCTNBC107.percent_bamqc	58.7942	205	FUSCCTNBC107.percent	9.9144	99.5853	15592378	15657309	0.01	1.04	2610802	FUSCCTNBC107.percent	1488436	1622937	232743	batch2
FUSCCTNBC107_TT	FUSCCTNBC107	tumor	FUSCCTNBC107_R2_screen	53115	661	62	22	17	0	0	0	0	45093	1030	FUSCCTNBC107_R2	52	49.1424	132.789	26.6056	FUSCCTNBC107.percent_bamqc	58.7942	205	FUSCCTNBC107.percent	9.9144	99.5853	15592378	15657309	0.01	1.04	2610802	FUSCCTNBC107.percent	1488436	1622937	232743	batch2
FUSCCTNBC110_TT	FUSCCTNBC110	tumor	FUSCCTNBC110_R1_screen	51488	1825	181	22	0	0	0	0	0	44334	2150	FUSCCTNBC110_R1	54	42.4576	131.753	29.752	FUSCCTNBC110.percent_bamqc	62.5946	202	FUSCCTNBC110.percent	19.9939	99.3836	16732219	16836002	0.01	1.05	2898963	FUSCCTNBC110.percent	1661528	1613846	314176	batch2
FUSCCTNBC110_TT	FUSCCTNBC110	tumor	FUSCCTNBC110_R2_screen	51226	1823	181	25	0	0	0	0	0	44125	2620	FUSCCTNBC110_R2	55	44.9617	131.765	29.752	FUSCCTNBC110.percent_bamqc	62.5946	202	FUSCCTNBC110.percent	19.9939	99.3836	16732219	16836002	0.01	1.05	2898963	FUSCCTNBC110.percent	1661528	1613846	314176	batch2
FUSCCTNBC113_PT	FUSCCTNBC113	normal	FUSCCTNBC113_PT_R1_screen	76824	201	513	5	3	0	0	0	0	22164	290	FUSCCTNBC113_PT_R1	45	74.4815	139.319	48.0202	FUSCCTNBC113.percent_bamqc	45.1982	193	FUSCCTNBC113.percent	10.1008	97.1463	9075676	9342281	0.01	1.03	3822215	FUSCCTNBC113.percent	2434170	4148385	448658	batch1
FUSCCTNBC113_PT	FUSCCTNBC113	normal	FUSCCTNBC113_PT_R2_screen	77119	222	514	11	3	0	0	0	0	21791	340	FUSCCTNBC113_PT_R2	45	76.357	139.326	48.0202	FUSCCTNBC113.percent_bamqc	45.1982	193	FUSCCTNBC113.percent	10.1008	97.1463	9075676	9342281	0.01	1.03	3822215	FUSCCTNBC113.percent	2434170	4148385	448658	batch1
FUSCCTNBC113_TT	FUSCCTNBC113	tumor	FUSCCTNBC113_R1_screen	78324	23	656	6	1	0	0	0	0	20800	190	FUSCCTNBC113_R1	43	72.9556	140.967	40.1659	FUSCCTNBC113_PT.percent_bamqc	48.2131	186	FUSCCTNBC113_PT.percent	9.7499	97.8147	11474771	11731129	0.01	1.1	4610031	FUSCCTNBC113_PT.percent	2954524	4954757	436752	batch1
FUSCCTNBC113_TT	FUSCCTNBC113	tumor	FUSCCTNBC113_R2_screen	78651	26	654	11	0	0	0	0	0	20448	210	FUSCCTNBC113_R2	43	75.1673	140.972	40.1659	FUSCCTNBC113_PT.percent_bamqc	48.2131	186	FUSCCTNBC113_PT.percent	9.7499	97.8147	11474771	11731129	0.01	1.1	4610031	FUSCCTNBC113_PT.percent	2954524	4954757	436752	batch1
FUSCCTNBC116_PT	FUSCCTNBC116	normal	FUSCCTNBC116_PT_R1_screen	76675	391	551	9	1	0	0	0	0	22024	349	FUSCCTNBC116_PT_R1	45	71.617	139.411	58.7167	FUSCCTNBC116.percent_bamqc	50.1321	190	FUSCCTNBC116.percent	14.7458	97.7423	11893337	12168049	0.01	1.01	4343293	FUSCCTNBC116.percent	3129626	3979363	379722	batch1
FUSCCTNBC116_PT	FUSCCTNBC116	normal	FUSCCTNBC116_PT_R2_screen	77007	433	550	11	3	0	0	0	0	21587	409	FUSCCTNBC116_PT_R2	45	73.9565	139.417	58.7167	FUSCCTNBC116.percent_bamqc	50.1321	190	FUSCCTNBC116.percent	14.7458	97.7423	11893337	12168049	0.01	1.01	4343293	FUSCCTNBC116.percent	3129626	3979363	379722	batch1
FUSCCTNBC116_TT	FUSCCTNBC116	tumor	FUSCCTNBC116_R1_screen	71428	127	445	6	1	0	0	0	0	27584	409	FUSCCTNBC116_R1	46	66.8588	139.909	45.4243	FUSCCTNBC116_PT.percent_bamqc	50.0301	188	FUSCCTNBC116_PT.percent	16.279	98.1227	14942702	15228593	0.01	1.09	5646503	FUSCCTNBC116_PT.percent	3564960	6034850	553958	batch1
FUSCCTNBC116_TT	FUSCCTNBC116	tumor	FUSCCTNBC116_R2_screen	71765	144	444	13	2	0	0	0	0	27142	490	FUSCCTNBC116_R2	46	68.9411	139.915	45.4243	FUSCCTNBC116_PT.percent_bamqc	50.0301	188	FUSCCTNBC116_PT.percent	16.279	98.1227	14942702	15228593	0.01	1.09	5646503	FUSCCTNBC116_PT.percent	3564960	6034850	553958	batch1
FUSCCTNBC118_TT	FUSCCTNBC118	tumor	FUSCCTNBC118_R1_screen	64620	1438	453	22	8	0	0	0	0	29690	3769	FUSCCTNBC118_R1	52	52.6365	132.651	28.1764	FUSCCTNBC118.percent_bamqc	62.4841	208	FUSCCTNBC118.percent	21.1529	99.1458	12699989	12809401	0	0.98	2738296	FUSCCTNBC118.percent	1550766	2164756	271267	batch2
FUSCCTNBC118_TT	FUSCCTNBC118	tumor	FUSCCTNBC118_R2_screen	63763	1360	455	27	5	0	0	0	0	29690	4700	FUSCCTNBC118_R2	52	55.0191	132.652	28.1764	FUSCCTNBC118.percent_bamqc	62.4841	208	FUSCCTNBC118.percent	21.1529	99.1458	12699989	12809401	0	0.98	2738296	FUSCCTNBC118.percent	1550766	2164756	271267	batch2
FUSCCTNBC119_TT	FUSCCTNBC119	tumor	FUSCCTNBC119_R1_screen	61384	620	149	8	2	0	0	0	0	36827	1010	FUSCCTNBC119_R1	50	50.7514	138.163	27.6563	FUSCCTNBC119.percent_bamqc	57.5777	209	FUSCCTNBC119.percent	8.8602	99.4043	11384490	11452717	0.01	1	2710414	FUSCCTNBC119.percent	1912882	1901050	191372	batch2
FUSCCTNBC119_TT	FUSCCTNBC119	tumor	FUSCCTNBC119_R2_screen	61409	574	149	18	0	0	0	0	0	36590	1260	FUSCCTNBC119_R2	50	54.0669	138.165	27.6563	FUSCCTNBC119.percent_bamqc	57.5777	209	FUSCCTNBC119.percent	8.8602	99.4043	11384490	11452717	0.01	1	2710414	FUSCCTNBC119.percent	1912882	1901050	191372	batch2
FUSCCTNBC121_TT	FUSCCTNBC121	tumor	FUSCCTNBC121_R1_screen	71341	43	852	11	4	0	0	0	0	27559	190	FUSCCTNBC121_R1	46	47.2533	145.542	53.218	FUSCCTNBC121.percent_bamqc	50.2338	223	FUSCCTNBC121.percent	11.0283	98.2633	14417564	14672377	0.01	1.08	5078348	FUSCCTNBC121.percent	3697560	4579262	543762	batch2
FUSCCTNBC121_TT	FUSCCTNBC121	tumor	FUSCCTNBC121_R2_screen	71382	45	857	17	2	0	0	0	0	27487	210	FUSCCTNBC121_R2	46	52.1853	145.54	53.218	FUSCCTNBC121.percent_bamqc	50.2338	223	FUSCCTNBC121.percent	11.0283	98.2633	14417564	14672377	0.01	1.08	5078348	FUSCCTNBC121.percent	3697560	4579262	543762	batch2
FUSCCTNBC123_PT	FUSCCTNBC123	normal	FUSCCTNBC123_PT_R1_screen	69949	1625	1374	10	1	0	0	0	0	26271	770	FUSCCTNBC123_PT_R1	48	60.9334	136.996	31.1096	FUSCCTNBC123.percent_bamqc	54.5485	216	FUSCCTNBC123.percent	13.2657	98.3326	13337780	13563946	0.01	1.05	3566174	FUSCCTNBC123.percent	2379162	2952897	311273	batch2
FUSCCTNBC123_PT	FUSCCTNBC123	normal	FUSCCTNBC123_PT_R2_screen	69811	1660	1387	24	3	0	0	0	0	26025	1090	FUSCCTNBC123_PT_R2	48	64.697	137.001	31.1096	FUSCCTNBC123.percent_bamqc	54.5485	216	FUSCCTNBC123.percent	13.2657	98.3326	13337780	13563946	0.01	1.05	3566174	FUSCCTNBC123.percent	2379162	2952897	311273	batch2
FUSCCTNBC123_TT	FUSCCTNBC123	tumor	FUSCCTNBC123_R1_screen	65493	265	933	16	2	0	0	0	0	32831	460	FUSCCTNBC123_R1	48	50.3474	138.978	37.2925	FUSCCTNBC123_PT.percent_bamqc	57.2206	208	FUSCCTNBC123_PT.percent	8.8607	98.5847	12114195	12288111	0.01	1.02	2993780	FUSCCTNBC123_PT.percent	1770601	2783913	330864	batch2
FUSCCTNBC123_TT	FUSCCTNBC123	tumor	FUSCCTNBC123_R2_screen	65824	267	936	22	2	0	0	0	0	32319	630	FUSCCTNBC123_R2	49	55.0644	138.978	37.2925	FUSCCTNBC123_PT.percent_bamqc	57.2206	208	FUSCCTNBC123_PT.percent	8.8607	98.5847	12114195	12288111	0.01	1.02	2993780	FUSCCTNBC123_PT.percent	1770601	2783913	330864	batch2
FUSCCTNBC125_PT	FUSCCTNBC125	normal	FUSCCTNBC125_PT_R1_screen	78218	288	508	3	2	0	0	0	0	20671	310	FUSCCTNBC125_PT_R1	45	76.114	139.204	48.5881	FUSCCTNBC125_PT.percent_bamqc	48.7087	188	FUSCCTNBC125_PT.percent	7.3814	97.8539	12164920	12431712	0.02	1.02	4660107	FUSCCTNBC125_PT.percent	2729302	5259100	486706	batch1
FUSCCTNBC125_PT	FUSCCTNBC125	normal	FUSCCTNBC125_PT_R2_screen	78325	309	508	11	2	0	0	0	0	20445	400	FUSCCTNBC125_PT_R2	45	78.1064	139.21	48.5881	FUSCCTNBC125_PT.percent_bamqc	48.7087	188	FUSCCTNBC125_PT.percent	7.3814	97.8539	12164920	12431712	0.02	1.02	4660107	FUSCCTNBC125_PT.percent	2729302	5259100	486706	batch1
FUSCCTNBC125_TT	FUSCCTNBC125	tumor	FUSCCTNBC125_rep_R1_screen	64179	175	71	21	1	0	0	0	0	35053	500	FUSCCTNBC125_rep_R1	49	55.4625	147.29	37.7855	FUSCCTNBC125_rep.percent_bamqc	54.8537	225	FUSCCTNBC125_rep.percent	10.1384	99.3699	15568158	15666874	0.01	1.02	3681724	FUSCCTNBC125_rep.percent	2367610	3155856	272506	batch2
FUSCCTNBC125_TT	FUSCCTNBC125	tumor	FUSCCTNBC125_rep_R2_screen	63859	164	71	24	1	0	0	0	0	35421	460	FUSCCTNBC125_rep_R2	49	58.9921	147.281	37.7855	FUSCCTNBC125_rep.percent_bamqc	54.8537	225	FUSCCTNBC125_rep.percent	10.1384	99.3699	15568158	15666874	0.01	1.02	3681724	FUSCCTNBC125_rep.percent	2367610	3155856	272506	batch2
FUSCCTNBC128_TT	FUSCCTNBC128	tumor	FUSCCTNBC128_R1_screen	72467	700	203	9	3	0	0	0	0	26149	469	FUSCCTNBC128_R1	47	50.6389	139.274	36.629	FUSCCTNBC128.percent_bamqc	53.4523	208	FUSCCTNBC128.percent	5.8527	99.107	11750135	11856011	0.01	1.08	3586646	FUSCCTNBC128.percent	2252112	3547690	315619	batch3
FUSCCTNBC128_TT	FUSCCTNBC128	tumor	FUSCCTNBC128_R2_screen	72614	818	202	20	0	0	0	0	0	25477	869	FUSCCTNBC128_R2	47	57.3371	139.281	36.629	FUSCCTNBC128.percent_bamqc	53.4523	208	FUSCCTNBC128.percent	5.8527	99.107	11750135	11856011	0.01	1.08	3586646	FUSCCTNBC128.percent	2252112	3547690	315619	batch3
FUSCCTNBC129_PT	FUSCCTNBC129	normal	FUSCCTNBC129_PT_R1_screen	78977	417	523	7	2	0	0	0	0	19844	230	FUSCCTNBC129_PT_R1	45	75.3451	138.12	48.9254	FUSCCTNBC129.percent_bamqc	49.7818	183	FUSCCTNBC129.percent	21.2563	97.6398	11653770	11935471	0.01	1.08	4566001	FUSCCTNBC129.percent	3144420	4615669	342685	batch1
FUSCCTNBC129_PT	FUSCCTNBC129	normal	FUSCCTNBC129_PT_R2_screen	79206	447	521	7	2	0	0	0	0	19497	320	FUSCCTNBC129_PT_R2	45	77.333	138.128	48.9254	FUSCCTNBC129.percent_bamqc	49.7818	183	FUSCCTNBC129.percent	21.2563	97.6398	11653770	11935471	0.01	1.08	4566001	FUSCCTNBC129.percent	3144420	4615669	342685	batch1
FUSCCTNBC129_TT	FUSCCTNBC129	tumor	FUSCCTNBC129_R1_screen	74254	185	546	2	2	0	0	0	0	24662	349	FUSCCTNBC129_R1	46	69.9442	137.965	47.7862	FUSCCTNBC129_PT.percent_bamqc	48.1412	187	FUSCCTNBC129_PT.percent	10.197	97.8751	11901981	12160378	0.01	1.08	4697557	FUSCCTNBC129_PT.percent	2828183	5343806	431947	batch1
FUSCCTNBC129_TT	FUSCCTNBC129	tumor	FUSCCTNBC129_R2_screen	74510	177	547	9	2	0	0	0	0	24315	440	FUSCCTNBC129_R2	46	71.9464	137.972	47.7862	FUSCCTNBC129_PT.percent_bamqc	48.1412	187	FUSCCTNBC129_PT.percent	10.197	97.8751	11901981	12160378	0.01	1.08	4697557	FUSCCTNBC129_PT.percent	2828183	5343806	431947	batch1
FUSCCTNBC130_PT	FUSCCTNBC130	normal	FUSCCTNBC130_PT_R1_screen	76779	328	650	3	3	1	1	0	0	21996	239	FUSCCTNBC130_PT_R1	45	75.2878	139.305	40.3311	FUSCCTNBC130.percent_bamqc	50.9765	193	FUSCCTNBC130.percent	17.8983	97.5258	13536412	13879833	0.01	1.06	4952601	FUSCCTNBC130.percent	3866275	4311429	336936	batch1
FUSCCTNBC130_PT	FUSCCTNBC130	normal	FUSCCTNBC130_PT_R2_screen	77261	363	647	9	4	1	1	0	0	21374	340	FUSCCTNBC130_PT_R2	45	77.1617	139.311	40.3311	FUSCCTNBC130.percent_bamqc	50.9765	193	FUSCCTNBC130.percent	17.8983	97.5258	13536412	13879833	0.01	1.06	4952601	FUSCCTNBC130.percent	3866275	4311429	336936	batch1
FUSCCTNBC130_TT	FUSCCTNBC130	tumor	FUSCCTNBC130_R1_screen	70074	149	790	11	5	1	0	0	0	28680	290	FUSCCTNBC130_R1	47	63.963	140.969	52.0118	FUSCCTNBC130_PT.percent_bamqc	48.8035	189	FUSCCTNBC130_PT.percent	5.9137	98.0392	10234188	10438878	0.02	1.08	3883962	FUSCCTNBC130_PT.percent	2527581	4160304	339983	batch1
FUSCCTNBC130_TT	FUSCCTNBC130	tumor	FUSCCTNBC130_R2_screen	70430	168	787	10	2	0	0	0	0	28223	380	FUSCCTNBC130_R2	47	67.2015	140.975	52.0118	FUSCCTNBC130_PT.percent_bamqc	48.8035	189	FUSCCTNBC130_PT.percent	5.9137	98.0392	10234188	10438878	0.02	1.08	3883962	FUSCCTNBC130_PT.percent	2527581	4160304	339983	batch1
FUSCCTNBC131_TT	FUSCCTNBC131	tumor	FUSCCTNBC131_R1_screen	69899	546	102	13	2	0	0	0	0	28388	1050	FUSCCTNBC131_R1	48	61.9586	136.184	21.3359	FUSCCTNBC131.percent_bamqc	55.8884	213	FUSCCTNBC131.percent	4.6008	99.2341	7751964	7811796	0.01	1.07	2085700	FUSCCTNBC131.percent	1388210	1751763	209229	batch2
FUSCCTNBC131_TT	FUSCCTNBC131	tumor	FUSCCTNBC131_R2_screen	69478	523	104	15	3	0	0	0	0	28478	1399	FUSCCTNBC131_R2	48	65.0742	136.188	21.3359	FUSCCTNBC131.percent_bamqc	55.8884	213	FUSCCTNBC131.percent	4.6008	99.2341	7751964	7811796	0.01	1.07	2085700	FUSCCTNBC131.percent	1388210	1751763	209229	batch2
FUSCCTNBC132_TT	FUSCCTNBC132	tumor	FUSCCTNBC132_R1_screen	69827	731	364	95	96	0	4	0	0	27273	1610	FUSCCTNBC132_R1	47	53.6054	139.628	33.2922	FUSCCTNBC132.percent_bamqc	54.1622	213	FUSCCTNBC132.percent	4.467	98.1613	11080677	11288233	0.02	1.1	3183122	FUSCCTNBC132.percent	2115062	3011150	259689	batch3
FUSCCTNBC132_TT	FUSCCTNBC132	tumor	FUSCCTNBC132_R2_screen	70087	779	367	79	68	0	6	0	0	26954	1660	FUSCCTNBC132_R2	47	56.6319	139.628	33.2922	FUSCCTNBC132.percent_bamqc	54.1622	213	FUSCCTNBC132.percent	4.467	98.1613	11080677	11288233	0.02	1.1	3183122	FUSCCTNBC132.percent	2115062	3011150	259689	batch3
FUSCCTNBC134_PT	FUSCCTNBC134	normal	FUSCCTNBC134_PT_R1_screen	62328	3234	1032	24	33	0	2	0	0	32127	1220	FUSCCTNBC134_PT_R1	50	52.3992	136.096	53.7618	FUSCCTNBC134.percent_bamqc	57.8774	214	FUSCCTNBC134.percent	14.3538	98.5982	17139091	17382771	0.01	1	3690660	FUSCCTNBC134.percent	2090595	3002331	369630	batch2
FUSCCTNBC134_PT	FUSCCTNBC134	normal	FUSCCTNBC134_PT_R2_screen	62205	2992	1039	26	31	0	1	0	0	32307	1399	FUSCCTNBC134_PT_R2	50	54.4118	136.099	53.7618	FUSCCTNBC134.percent_bamqc	57.8774	214	FUSCCTNBC134.percent	14.3538	98.5982	17139091	17382771	0.01	1	3690660	FUSCCTNBC134.percent	2090595	3002331	369630	batch2
FUSCCTNBC134_TT	FUSCCTNBC134	tumor	FUSCCTNBC134_R1_screen	59245	1568	1025	38	66	0	0	0	0	36889	1169	FUSCCTNBC134_R1	50	49.8133	137.865	38.4984	FUSCCTNBC134_PT.percent_bamqc	58.5098	208	FUSCCTNBC134_PT.percent	21.2635	98.8209	23839138	24123578	0.01	1	5186539	FUSCCTNBC134_PT.percent	2835853	4416122	697038	batch2
FUSCCTNBC134_TT	FUSCCTNBC134	tumor	FUSCCTNBC134_R2_screen	59046	1500	1032	27	56	1	0	0	0	37058	1280	FUSCCTNBC134_R2	50	51.7421	137.862	38.4984	FUSCCTNBC134_PT.percent_bamqc	58.5098	208	FUSCCTNBC134_PT.percent	21.2635	98.8209	23839138	24123578	0.01	1	5186539	FUSCCTNBC134_PT.percent	2835853	4416122	697038	batch2
FUSCCTNBC135_TT	FUSCCTNBC135	tumor	FUSCCTNBC135_R1_screen	61626	1109	116	17	27	0	0	0	0	35905	1200	FUSCCTNBC135_R1	51	53.1451	137.527	23.187	FUSCCTNBC135.percent_bamqc	58.5359	207	FUSCCTNBC135.percent	8.7676	99.1957	10254528	10337677	0.01	1.06	2250295	FUSCCTNBC135.percent	1344619	1757568	205170	batch2
FUSCCTNBC135_TT	FUSCCTNBC135	tumor	FUSCCTNBC135_R2_screen	61472	1057	116	24	26	0	0	0	0	35845	1460	FUSCCTNBC135_R2	51	55.5086	137.529	23.187	FUSCCTNBC135.percent_bamqc	58.5359	207	FUSCCTNBC135.percent	8.7676	99.1957	10254528	10337677	0.01	1.06	2250295	FUSCCTNBC135.percent	1344619	1757568	205170	batch2
FUSCCTNBC136_TT	FUSCCTNBC136	tumor	FUSCCTNBC136_R1_screen	55429	1327	62	19	3	0	0	0	0	42190	970	FUSCCTNBC136_R1	52	47.1241	135.277	28.5714	FUSCCTNBC136.percent_bamqc	59.5024	201	FUSCCTNBC136.percent	11.1229	99.5055	15868491	15947352	0.01	1.03	2792665	FUSCCTNBC136.percent	1580547	1875796	307748	batch2
FUSCCTNBC136_TT	FUSCCTNBC136	tumor	FUSCCTNBC136_R2_screen	55287	1331	62	59	2	1	0	0	0	42028	1230	FUSCCTNBC136_R2	52	49.8813	135.279	28.5714	FUSCCTNBC136.percent_bamqc	59.5024	201	FUSCCTNBC136.percent	11.1229	99.5055	15868491	15947352	0.01	1.03	2792665	FUSCCTNBC136.percent	1580547	1875796	307748	batch2
FUSCCTNBC137_PT	FUSCCTNBC137	normal	FUSCCTNBC137_PT_R1_screen	47061	1098	863	24	79	0	1	0	0	49874	1000	FUSCCTNBC137_PT_R1	50	43.1835	141.338	32.7576	FUSCCTNBC137.percent_bamqc	54.4639	221	FUSCCTNBC137.percent	7.72	98.7711	12988426	13150023	0.01	1.02	3646844	FUSCCTNBC137.percent	2907902	2639889	274668	batch2
FUSCCTNBC137_PT	FUSCCTNBC137	normal	FUSCCTNBC137_PT_R2_screen	46852	1077	863	33	59	0	3	0	0	49853	1260	FUSCCTNBC137_PT_R2	50	44.8906	141.337	32.7576	FUSCCTNBC137.percent_bamqc	54.4639	221	FUSCCTNBC137.percent	7.72	98.7711	12988426	13150023	0.01	1.02	3646844	FUSCCTNBC137.percent	2907902	2639889	274668	batch2
FUSCCTNBC137_TT	FUSCCTNBC137	tumor	FUSCCTNBC137_R1_screen	64938	195	599	12	14	0	0	0	0	33773	469	FUSCCTNBC137_R1	49	51.5085	143.724	37.6781	FUSCCTNBC137_PT.percent_bamqc	58.4016	219	FUSCCTNBC137_PT.percent	16.8823	99.2057	20946705	21114426	0.01	1.01	3161510	FUSCCTNBC137_PT.percent	1305083	2188058	411297	batch2
FUSCCTNBC137_TT	FUSCCTNBC137	tumor	FUSCCTNBC137_R2_screen	65061	218	608	11	12	0	1	0	0	33549	540	FUSCCTNBC137_R2	49	54.9456	143.722	37.6781	FUSCCTNBC137_PT.percent_bamqc	58.4016	219	FUSCCTNBC137_PT.percent	16.8823	99.2057	20946705	21114426	0.01	1.01	3161510	FUSCCTNBC137_PT.percent	1305083	2188058	411297	batch2
FUSCCTNBC138_TT	FUSCCTNBC138	tumor	FUSCCTNBC138_R1_screen	68658	244	148	5	0	0	0	0	0	30035	910	FUSCCTNBC138_R1	48	54.8212	142.123	32.7119	FUSCCTNBC138.percent_bamqc	54.4683	218	FUSCCTNBC138.percent	6.8379	99.1332	10883549	10978712	0.01	1.06	3187705	FUSCCTNBC138.percent	2353470	2528817	276217	batch2
FUSCCTNBC138_TT	FUSCCTNBC138	tumor	FUSCCTNBC138_R2_screen	68583	225	148	16	0	0	0	0	0	29838	1190	FUSCCTNBC138_R2	48	58.4238	142.125	32.7119	FUSCCTNBC138.percent_bamqc	54.4683	218	FUSCCTNBC138.percent	6.8379	99.1332	10883549	10978712	0.01	1.06	3187705	FUSCCTNBC138.percent	2353470	2528817	276217	batch2
FUSCCTNBC140_PT	FUSCCTNBC140	normal	FUSCCTNBC140_PT_R1_screen	76323	514	680	19	94	0	0	0	0	21480	890	FUSCCTNBC140_PT_R1	45	75.4144	139.42	41.3737	FUSCCTNBC140.percent_bamqc	49.5003	195	FUSCCTNBC140.percent	11.5793	97.6825	12744343	13046696	0.01	1.07	4678500	FUSCCTNBC140.percent	3293390	4203860	502740	batch1
FUSCCTNBC140_PT	FUSCCTNBC140	normal	FUSCCTNBC140_PT_R2_screen	76723	570	681	20	90	0	0	0	0	20966	950	FUSCCTNBC140_PT_R2	46	77.2593	139.427	41.3737	FUSCCTNBC140.percent_bamqc	49.5003	195	FUSCCTNBC140.percent	11.5793	97.6825	12744343	13046696	0.01	1.07	4678500	FUSCCTNBC140.percent	3293390	4203860	502740	batch1
FUSCCTNBC140_TT	FUSCCTNBC140	tumor	FUSCCTNBC140_R1_screen	70660	45	489	4	1	0	0	0	0	28531	270	FUSCCTNBC140_R1	46	65.8718	141.248	49.0961	FUSCCTNBC140_PT.percent_bamqc	50.1154	189	FUSCCTNBC140_PT.percent	12.8497	97.2534	10311920	10603150	0.01	1.08	3933725	FUSCCTNBC140_PT.percent	2428608	4296911	394659	batch1
FUSCCTNBC140_TT	FUSCCTNBC140	tumor	FUSCCTNBC140_R2_screen	71208	52	487	8	1	0	0	0	0	27904	340	FUSCCTNBC140_R2	46	68.6852	141.254	49.0961	FUSCCTNBC140_PT.percent_bamqc	50.1154	189	FUSCCTNBC140_PT.percent	12.8497	97.2534	10311920	10603150	0.01	1.08	3933725	FUSCCTNBC140_PT.percent	2428608	4296911	394659	batch1
FUSCCTNBC142_TT	FUSCCTNBC142	tumor	FUSCCTNBC142_R1_screen	63976	973	85	6	0	0	0	0	0	33780	1180	FUSCCTNBC142_R1	49	55.2146	135.999	25.8677	FUSCCTNBC142.percent_bamqc	57.8355	208	FUSCCTNBC142.percent	8.4937	99.2385	11426861	11514544	0.01	1.01	2516049	FUSCCTNBC142.percent	1549112	1954817	235950	batch2
FUSCCTNBC142_TT	FUSCCTNBC142	tumor	FUSCCTNBC142_R2_screen	63927	874	84	33	0	0	0	0	0	33692	1390	FUSCCTNBC142_R2	50	58.1587	136.003	25.8677	FUSCCTNBC142.percent_bamqc	57.8355	208	FUSCCTNBC142.percent	8.4937	99.2385	11426861	11514544	0.01	1.01	2516049	FUSCCTNBC142.percent	1549112	1954817	235950	batch2
FUSCCTNBC143_TT	FUSCCTNBC143	tumor	FUSCCTNBC143_R1_screen	65728	706	106	9	1	0	0	0	0	32470	980	FUSCCTNBC143_R1	49	55.9458	136.959	24.918	FUSCCTNBC143.percent_bamqc	56.9117	213	FUSCCTNBC143.percent	7.2363	99.4192	11297600	11363602	0.01	1.03	2430860	FUSCCTNBC143.percent	1569497	1891069	225358	batch2
FUSCCTNBC143_TT	FUSCCTNBC143	tumor	FUSCCTNBC143_R2_screen	65586	656	109	21	2	0	0	0	0	32336	1290	FUSCCTNBC143_R2	49	59.5646	136.961	24.918	FUSCCTNBC143.percent_bamqc	56.9117	213	FUSCCTNBC143.percent	7.2363	99.4192	11297600	11363602	0.01	1.03	2430860	FUSCCTNBC143.percent	1569497	1891069	225358	batch2
FUSCCTNBC145_TT	FUSCCTNBC145	tumor	FUSCCTNBC145_R1_screen	68650	251	136	12	112	0	1	0	0	29128	1710	FUSCCTNBC145_R1	48	58.635	137.647	23.688	FUSCCTNBC145.percent_bamqc	54.8288	215	FUSCCTNBC145.percent	6.0522	98.8065	7755528	7849211	0.01	1.06	2297253	FUSCCTNBC145.percent	1595625	1823083	277835	batch2
FUSCCTNBC145_TT	FUSCCTNBC145	tumor	FUSCCTNBC145_R2_screen	68776	252	137	24	97	0	1	0	0	28794	1919	FUSCCTNBC145_R2	48	61.9435	137.648	23.688	FUSCCTNBC145.percent_bamqc	54.8288	215	FUSCCTNBC145.percent	6.0522	98.8065	7755528	7849211	0.01	1.06	2297253	FUSCCTNBC145.percent	1595625	1823083	277835	batch2
FUSCCTNBC146_TT	FUSCCTNBC146	tumor	FUSCCTNBC146_R1_screen	66077	906	81	7	2	0	0	0	0	32097	830	FUSCCTNBC146_R1	49	56.9633	136.538	26.7796	FUSCCTNBC146.percent_bamqc	57.7497	202	FUSCCTNBC146.percent	7.8555	99.4859	12044925	12107172	0.01	1.07	2619665	FUSCCTNBC146.percent	1479399	2209704	243781	batch2
FUSCCTNBC146_TT	FUSCCTNBC146	tumor	FUSCCTNBC146_R2_screen	65723	861	82	26	2	0	0	0	0	32236	1070	FUSCCTNBC146_R2	50	60.4504	136.539	26.7796	FUSCCTNBC146.percent_bamqc	57.7497	202	FUSCCTNBC146.percent	7.8555	99.4859	12044925	12107172	0.01	1.07	2619665	FUSCCTNBC146.percent	1479399	2209704	243781	batch2
FUSCCTNBC147_TT	FUSCCTNBC147	tumor	FUSCCTNBC147_R1_screen	68654	505	113	8	1	0	0	0	0	29909	810	FUSCCTNBC147_R1	48	59.3659	137.288	22.8329	FUSCCTNBC147.percent_bamqc	55.5276	211	FUSCCTNBC147.percent	5.6165	99.1211	8383917	8458254	0.01	1	2218251	FUSCCTNBC147.percent	1468909	1837020	221734	batch2
FUSCCTNBC147_TT	FUSCCTNBC147	tumor	FUSCCTNBC147_R2_screen	68472	475	113	12	1	0	0	0	0	29827	1100	FUSCCTNBC147_R2	48	63.2032	137.291	22.8329	FUSCCTNBC147.percent_bamqc	55.5276	211	FUSCCTNBC147.percent	5.6165	99.1211	8383917	8458254	0.01	1	2218251	FUSCCTNBC147.percent	1468909	1837020	221734	batch2
FUSCCTNBC148_TT	FUSCCTNBC148	tumor	FUSCCTNBC148_R1_screen	69705	533	100	24	10	0	4	0	0	28455	1169	FUSCCTNBC148_R1	48	59.6868	136.746	25.7585	FUSCCTNBC148.percent_bamqc	56.5287	211	FUSCCTNBC148.percent	7.9341	99.0957	10171489	10264304	0.01	1.07	2502504	FUSCCTNBC148.percent	1587365	2106876	264609	batch2
FUSCCTNBC148_TT	FUSCCTNBC148	tumor	FUSCCTNBC148_R2_screen	69378	542	100	29	5	0	5	0	0	28461	1480	FUSCCTNBC148_R2	48	62.95	136.748	25.7585	FUSCCTNBC148.percent_bamqc	56.5287	211	FUSCCTNBC148.percent	7.9341	99.0957	10171489	10264304	0.01	1.07	2502504	FUSCCTNBC148.percent	1587365	2106876	264609	batch2
FUSCCTNBC149_PT	FUSCCTNBC149	normal	FUSCCTNBC149_PT_R1_screen	77408	503	898	2	3	0	0	0	0	20876	310	FUSCCTNBC149_PT_R1	46	71.5271	139.002	57.1518	FUSCCTNBC149.percent_bamqc	52.8001	186	FUSCCTNBC149.percent	34.9789	97.8625	14027022	14333400	0	1.08	4466366	FUSCCTNBC149.percent	2855062	3661586	412336	batch1
FUSCCTNBC149_PT	FUSCCTNBC149	normal	FUSCCTNBC149_PT_R2_screen	77786	549	897	11	3	0	0	0	0	20354	400	FUSCCTNBC149_PT_R2	46	73.8525	139.01	57.1518	FUSCCTNBC149.percent_bamqc	52.8001	186	FUSCCTNBC149.percent	34.9789	97.8625	14027022	14333400	0	1.08	4466366	FUSCCTNBC149.percent	2855062	3661586	412336	batch1
FUSCCTNBC149_TT	FUSCCTNBC149	tumor	FUSCCTNBC149_R1_screen	63177	472	958	9	3	1	1	0	0	34759	620	FUSCCTNBC149_R1	48	59.1914	138.297	46.8541	FUSCCTNBC149_PT.percent_bamqc	49.5699	186	FUSCCTNBC149_PT.percent	8.0226	97.8602	13840896	14143540	0.02	1.07	5493560	FUSCCTNBC149_PT.percent	3643507	5922409	436000	batch1
FUSCCTNBC149_TT	FUSCCTNBC149	tumor	FUSCCTNBC149_R2_screen	63388	494	958	15	4	0	2	0	0	34440	699	FUSCCTNBC149_R2	48	61.2002	138.304	46.8541	FUSCCTNBC149_PT.percent_bamqc	49.5699	186	FUSCCTNBC149_PT.percent	8.0226	97.8602	13840896	14143540	0.02	1.07	5493560	FUSCCTNBC149_PT.percent	3643507	5922409	436000	batch1
FUSCCTNBC150_TT	FUSCCTNBC150	tumor	FUSCCTNBC150_R1_screen	65970	881	119	10	0	0	0	0	0	31970	1050	FUSCCTNBC150_R1	49	55.5311	137.843	31.7343	FUSCCTNBC150.percent_bamqc	57.8074	208	FUSCCTNBC150.percent	9.1477	99.3565	13646993	13735375	0.01	1.05	3100740	FUSCCTNBC150.percent	1999228	2491216	261883	batch2
FUSCCTNBC150_TT	FUSCCTNBC150	tumor	FUSCCTNBC150_R2_screen	65775	880	119	29	1	0	0	0	0	31856	1340	FUSCCTNBC150_R2	50	59.1521	137.845	31.7343	FUSCCTNBC150.percent_bamqc	57.8074	208	FUSCCTNBC150.percent	9.1477	99.3565	13646993	13735375	0.01	1.05	3100740	FUSCCTNBC150.percent	1999228	2491216	261883	batch2
FUSCCTNBC152_TT	FUSCCTNBC152	tumor	FUSCCTNBC152_R1_screen	68021	433	110	10	3	0	0	0	0	30373	1050	FUSCCTNBC152_R1	48	51.2638	137.137	69.1102	FUSCCTNBC152.percent_bamqc	55.1669	209	FUSCCTNBC152.percent	57.5801	99.0505	24079576	24310412	0	1.04	6717583	FUSCCTNBC152.percent	4215477	5751401	688035	batch2
FUSCCTNBC152_TT	FUSCCTNBC152	tumor	FUSCCTNBC152_R2_screen	67852	409	109	17	1	0	0	0	0	30282	1330	FUSCCTNBC152_R2	48	55.6321	137.138	69.1102	FUSCCTNBC152.percent_bamqc	55.1669	209	FUSCCTNBC152.percent	57.5801	99.0505	24079576	24310412	0	1.04	6717583	FUSCCTNBC152.percent	4215477	5751401	688035	batch2
FUSCCTNBC154_PT	FUSCCTNBC154	normal	FUSCCTNBC154_PT_R1_screen	77137	390	741	8	1	0	1	0	0	21302	420	FUSCCTNBC154_PT_R1	45	73.9776	138.409	52.7106	FUSCCTNBC154.percent_bamqc	49.6856	190	FUSCCTNBC154.percent	21.5946	97.3505	14296319	14685409	0.01	1.06	5332759	FUSCCTNBC154.percent	3609918	5158236	662724	batch1
FUSCCTNBC154_PT	FUSCCTNBC154	normal	FUSCCTNBC154_PT_R2_screen	77471	403	739	12	1	0	1	0	0	20883	490	FUSCCTNBC154_PT_R2	45	76.0648	138.416	52.7106	FUSCCTNBC154.percent_bamqc	49.6856	190	FUSCCTNBC154.percent	21.5946	97.3505	14296319	14685409	0.01	1.06	5332759	FUSCCTNBC154.percent	3609918	5158236	662724	batch1
FUSCCTNBC154_TT	FUSCCTNBC154	tumor	FUSCCTNBC154_R1_screen	75408	204	687	6	0	0	0	0	0	23105	590	FUSCCTNBC154_R1	46	68.4006	138.49	56.0977	FUSCCTNBC154_PT.percent_bamqc	49.3544	187	FUSCCTNBC154_PT.percent	8.2577	97.7498	13143477	13446040	0.02	1.1	5049747	FUSCCTNBC154_PT.percent	3113914	5595309	439569	batch1
FUSCCTNBC154_TT	FUSCCTNBC154	tumor	FUSCCTNBC154_R2_screen	75680	209	686	14	1	0	0	0	0	22700	710	FUSCCTNBC154_R2	46	70.8603	138.496	56.0977	FUSCCTNBC154_PT.percent_bamqc	49.3544	187	FUSCCTNBC154_PT.percent	8.2577	97.7498	13143477	13446040	0.02	1.1	5049747	FUSCCTNBC154_PT.percent	3113914	5595309	439569	batch1
FUSCCTNBC155_PT	FUSCCTNBC155	normal	FUSCCTNBC155_PT_R1_screen	70133	1633	792	14	5	0	0	0	0	26973	450	FUSCCTNBC155_PT_R1	48	59.9065	138.327	39.5591	FUSCCTNBC155_PT.percent_bamqc	56.9339	208	FUSCCTNBC155_PT.percent	8.4008	98.7362	14612846	14799883	0.01	1.09	3814137	FUSCCTNBC155_PT.percent	2300475	3649897	354906	batch2
FUSCCTNBC155_PT	FUSCCTNBC155	normal	FUSCCTNBC155_PT_R2_screen	70021	1642	798	10	5	0	0	0	0	27014	510	FUSCCTNBC155_PT_R2	48	63.1313	138.33	39.5591	FUSCCTNBC155_PT.percent_bamqc	56.9339	208	FUSCCTNBC155_PT.percent	8.4008	98.7362	14612846	14799883	0.01	1.09	3814137	FUSCCTNBC155_PT.percent	2300475	3649897	354906	batch2
FUSCCTNBC155_TT	FUSCCTNBC155	tumor	FUSCCTNBC155_rep_R1_screen	62298	345	121	44	1	0	0	0	0	36581	610	FUSCCTNBC155_rep_R1	48	54.776	146.95	40.9287	FUSCCTNBC155_rep.percent_bamqc	55.6754	226	FUSCCTNBC155_rep.percent	13.072	99.4378	19645712	19756777	0.01	1.05	3988651	FUSCCTNBC155_rep.percent	2123231	3430302	436753	batch2
FUSCCTNBC155_TT	FUSCCTNBC155	tumor	FUSCCTNBC155_rep_R2_screen	62105	351	122	20	0	0	0	0	0	36782	620	FUSCCTNBC155_rep_R2	48	58.2037	146.943	40.9287	FUSCCTNBC155_rep.percent_bamqc	55.6754	226	FUSCCTNBC155_rep.percent	13.072	99.4378	19645712	19756777	0.01	1.05	3988651	FUSCCTNBC155_rep.percent	2123231	3430302	436753	batch2
FUSCCTNBC156_TT	FUSCCTNBC156	tumor	FUSCCTNBC156_R1_screen	61666	515	89	15	7	0	0	0	0	37068	640	FUSCCTNBC156_R1	49	51.5971	136.357	34.8907	FUSCCTNBC156.percent_bamqc	55.5143	223	FUSCCTNBC156.percent	8.5589	99.2249	15337002	15456807	0.01	1.04	3388462	FUSCCTNBC156.percent	2449496	2369853	265730	batch2
FUSCCTNBC156_TT	FUSCCTNBC156	tumor	FUSCCTNBC156_R2_screen	61937	520	88	26	7	0	0	0	0	36742	680	FUSCCTNBC156_R2	49	55.1549	136.357	34.8907	FUSCCTNBC156.percent_bamqc	55.5143	223	FUSCCTNBC156.percent	8.5589	99.2249	15337002	15456807	0.01	1.04	3388462	FUSCCTNBC156.percent	2449496	2369853	265730	batch2
FUSCCTNBC158_TT	FUSCCTNBC158	tumor	FUSCCTNBC158_R1_screen	58835	1407	132	27	15	0	0	0	0	38514	1070	FUSCCTNBC158_R1	50	53.8789	138.633	28.9548	FUSCCTNBC158.percent_bamqc	57.796	225	FUSCCTNBC158.percent	8.6064	99.3644	15339140	15437254	0.01	1.04	2813318	FUSCCTNBC158.percent	1569417	2142708	291224	batch2
FUSCCTNBC158_TT	FUSCCTNBC158	tumor	FUSCCTNBC158_R2_screen	58644	1422	132	28	11	0	0	0	0	38533	1230	FUSCCTNBC158_R2	50	56.4706	138.633	28.9548	FUSCCTNBC158.percent_bamqc	57.796	225	FUSCCTNBC158.percent	8.6064	99.3644	15339140	15437254	0.01	1.04	2813318	FUSCCTNBC158.percent	1569417	2142708	291224	batch2
FUSCCTNBC159_PT	FUSCCTNBC159	normal	FUSCCTNBC159_PT_R1_screen	77580	163	825	3	1	0	0	0	0	21068	360	FUSCCTNBC159_PT_R1	45	73.2415	140.1	62.4253	FUSCCTNBC159.percent_bamqc	48.0602	193	FUSCCTNBC159.percent	12.2494	96.8603	11880400	12265495	0.01	1.05	4883277	FUSCCTNBC159.percent	3383315	5003144	412370	batch1
FUSCCTNBC159_PT	FUSCCTNBC159	normal	FUSCCTNBC159_PT_R2_screen	77599	174	824	9	1	0	0	0	0	20914	479	FUSCCTNBC159_PT_R2	45	74.1326	140.105	62.4253	FUSCCTNBC159.percent_bamqc	48.0602	193	FUSCCTNBC159.percent	12.2494	96.8603	11880400	12265495	0.01	1.05	4883277	FUSCCTNBC159.percent	3383315	5003144	412370	batch1
FUSCCTNBC159_TT	FUSCCTNBC159	tumor	FUSCCTNBC159_R1_screen	75590	61	663	13	1	0	0	0	0	23323	349	FUSCCTNBC159_R1	46	70.9416	140.7	51.4698	FUSCCTNBC159_PT.percent_bamqc	47.7455	192	FUSCCTNBC159_PT.percent	10.9743	97.63	14716397	15073650	0.01	1.08	5990019	FUSCCTNBC159_PT.percent	3748700	6567902	557400	batch1
FUSCCTNBC159_TT	FUSCCTNBC159	tumor	FUSCCTNBC159_R2_screen	75742	57	662	13	2	0	0	0	0	23004	520	FUSCCTNBC159_R2	46	72.1327	140.705	51.4698	FUSCCTNBC159_PT.percent_bamqc	47.7455	192	FUSCCTNBC159_PT.percent	10.9743	97.63	14716397	15073650	0.01	1.08	5990019	FUSCCTNBC159_PT.percent	3748700	6567902	557400	batch1
FUSCCTNBC160_TT	FUSCCTNBC160	tumor	FUSCCTNBC160_R1_screen	66026	568	137	25	2	0	0	0	0	32763	479	FUSCCTNBC160_R1	48	51.1892	138.238	34.2476	FUSCCTNBC160.percent_bamqc	55.1212	211	FUSCCTNBC160.percent	5.9412	99.3809	16010848	16110591	0.02	1.01	3338459	FUSCCTNBC160.percent	2014309	2890647	302107	batch3
FUSCCTNBC160_TT	FUSCCTNBC160	tumor	FUSCCTNBC160_R2_screen	65866	601	139	28	2	0	0	0	0	32734	630	FUSCCTNBC160_R2	48	57.6368	138.239	34.2476	FUSCCTNBC160.percent_bamqc	55.1212	211	FUSCCTNBC160.percent	5.9412	99.3809	16010848	16110591	0.02	1.01	3338459	FUSCCTNBC160.percent	2014309	2890647	302107	batch3
FUSCCTNBC161_TT	FUSCCTNBC161	tumor	FUSCCTNBC161_R1_screen	45761	784	209	16	2	0	0	0	0	52718	510	FUSCCTNBC161_R1	51	43.0761	143.665	23.767	FUSCCTNBC161.percent_bamqc	57.7504	228	FUSCCTNBC161.percent	9.0585	99.5624	15998824	16069148	0.02	1	2314099	FUSCCTNBC161.percent	1160742	1395754	244153	batch2
FUSCCTNBC161_TT	FUSCCTNBC161	tumor	FUSCCTNBC161_R2_screen	45812	791	210	17	1	1	0	0	0	52428	740	FUSCCTNBC161_R2	51	45.1398	143.662	23.767	FUSCCTNBC161.percent_bamqc	57.7504	228	FUSCCTNBC161.percent	9.0585	99.5624	15998824	16069148	0.02	1	2314099	FUSCCTNBC161.percent	1160742	1395754	244153	batch2
FUSCCTNBC163_TT	FUSCCTNBC163	tumor	FUSCCTNBC163_R1_screen	50632	1161	82	18	4	1	0	0	0	47422	680	FUSCCTNBC163_R1	51	42.0797	139.098	39.293	FUSCCTNBC163.percent_bamqc	58.048	215	FUSCCTNBC163.percent	15.9704	99.5017	22398585	22510760	0.01	1.01	3831454	FUSCCTNBC163.percent	2297620	2330941	396139	batch2
FUSCCTNBC163_TT	FUSCCTNBC163	tumor	FUSCCTNBC163_R2_screen	50893	1211	82	27	5	0	0	0	0	47012	770	FUSCCTNBC163_R2	51	44.9177	139.096	39.293	FUSCCTNBC163.percent_bamqc	58.048	215	FUSCCTNBC163.percent	15.9704	99.5017	22398585	22510760	0.01	1.01	3831454	FUSCCTNBC163.percent	2297620	2330941	396139	batch2
FUSCCTNBC164_TT	FUSCCTNBC164	tumor	FUSCCTNBC164_R1_screen	76804	106	734	10	1	0	0	0	0	22115	230	FUSCCTNBC164_R1	45	58.9696	145.891	28.51	FUSCCTNBC164.percent_bamqc	49.7391	226	FUSCCTNBC164.percent	4.5981	97.4348	7338729	7531941	0.01	1.08	2652876	FUSCCTNBC164.percent	1867866	2785444	224875	batch2
FUSCCTNBC164_TT	FUSCCTNBC164	tumor	FUSCCTNBC164_R2_screen	76694	111	728	10	1	0	0	0	0	22186	270	FUSCCTNBC164_R2	45	64.0981	145.89	28.51	FUSCCTNBC164.percent_bamqc	49.7391	226	FUSCCTNBC164.percent	4.5981	97.4348	7338729	7531941	0.01	1.08	2652876	FUSCCTNBC164.percent	1867866	2785444	224875	batch2
FUSCCTNBC165_TT	FUSCCTNBC165	tumor	FUSCCTNBC165_R1_screen	56141	1255	78	30	1	0	0	0	0	41595	900	FUSCCTNBC165_R1	50	48.1729	131.091	43.4923	FUSCCTNBC165.percent_bamqc	57.2179	216	FUSCCTNBC165.percent	14.7647	99.3769	22670680	22812824	0.01	1	4240236	FUSCCTNBC165.percent	2660044	2843801	371510	batch2
FUSCCTNBC165_TT	FUSCCTNBC165	tumor	FUSCCTNBC165_R2_screen	56274	1273	78	32	1	0	0	0	0	41312	1030	FUSCCTNBC165_R2	51	51.0537	131.091	43.4923	FUSCCTNBC165.percent_bamqc	57.2179	216	FUSCCTNBC165.percent	14.7647	99.3769	22670680	22812824	0.01	1	4240236	FUSCCTNBC165.percent	2660044	2843801	371510	batch2
FUSCCTNBC166_PT	FUSCCTNBC166	normal	FUSCCTNBC166_PT_R1_screen	78596	143	579	8	3	0	0	0	0	20311	360	FUSCCTNBC166_PT_R1	45	72.6769	139.979	61.846	FUSCCTNBC166.percent_bamqc	52.4881	189	FUSCCTNBC166.percent	55.0927	97.0518	14294784	14729020	0	1.07	5080753	FUSCCTNBC166.percent	3355241	4449935	405366	batch1
FUSCCTNBC166_PT	FUSCCTNBC166	normal	FUSCCTNBC166_PT_R2_screen	78598	146	576	11	4	0	0	0	0	20115	550	FUSCCTNBC166_PT_R2	45	73.7728	139.985	61.846	FUSCCTNBC166.percent_bamqc	52.4881	189	FUSCCTNBC166.percent	55.0927	97.0518	14294784	14729020	0	1.07	5080753	FUSCCTNBC166.percent	3355241	4449935	405366	batch1
FUSCCTNBC166_TT	FUSCCTNBC166	tumor	FUSCCTNBC166_R1_screen	66250	176	890	17	1	0	0	0	0	32266	400	FUSCCTNBC166_R1	49	57.3309	140.409	53.8022	FUSCCTNBC166_PT.percent_bamqc	47.8407	190	FUSCCTNBC166_PT.percent	9.4464	97.914	14580994	14891629	0.02	1.09	5963286	FUSCCTNBC166_PT.percent	3792533	6531212	519162	batch1
FUSCCTNBC166_TT	FUSCCTNBC166	tumor	FUSCCTNBC166_R2_screen	66304	180	891	21	2	0	0	0	0	32062	540	FUSCCTNBC166_R2	49	58.4094	140.414	53.8022	FUSCCTNBC166_PT.percent_bamqc	47.8407	190	FUSCCTNBC166_PT.percent	9.4464	97.914	14580994	14891629	0.02	1.09	5963286	FUSCCTNBC166_PT.percent	3792533	6531212	519162	batch1
FUSCCTNBC167_TT	FUSCCTNBC167	tumor	FUSCCTNBC167_R1_screen	58832	312	83	12	4	0	0	0	0	40297	460	FUSCCTNBC167_R1	48	50.3095	140.21	28.3064	FUSCCTNBC167.percent_bamqc	55.2146	227	FUSCCTNBC167.percent	6.8925	99.3052	14543665	14645425	0.02	1.05	2741654	FUSCCTNBC167.percent	1564821	2013826	308426	batch2
FUSCCTNBC167_TT	FUSCCTNBC167	tumor	FUSCCTNBC167_R2_screen	59013	324	82	13	3	0	0	0	0	40096	469	FUSCCTNBC167_R2	48	54.0963	140.209	28.3064	FUSCCTNBC167.percent_bamqc	55.2146	227	FUSCCTNBC167.percent	6.8925	99.3052	14543665	14645425	0.02	1.05	2741654	FUSCCTNBC167.percent	1564821	2013826	308426	batch2
FUSCCTNBC168_PT	FUSCCTNBC168	normal	FUSCCTNBC168_PT_R1_screen	57609	894	986	9	1	0	0	0	0	40022	479	FUSCCTNBC168_PT_R1	49	51.1468	143.284	35.8149	FUSCCTNBC168_PT.percent_bamqc	56.5613	221	FUSCCTNBC168_PT.percent	11.8826	99.0873	17993047	18158785	0.01	1.02	3461899	FUSCCTNBC168_PT.percent	1793377	2805156	391722	batch2
FUSCCTNBC168_PT	FUSCCTNBC168	normal	FUSCCTNBC168_PT_R2_screen	57468	903	986	7	1	0	0	0	0	40045	590	FUSCCTNBC168_PT_R2	49	53.433	143.281	35.8149	FUSCCTNBC168_PT.percent_bamqc	56.5613	221	FUSCCTNBC168_PT.percent	11.8826	99.0873	17993047	18158785	0.01	1.02	3461899	FUSCCTNBC168_PT.percent	1793377	2805156	391722	batch2
FUSCCTNBC168_TT	FUSCCTNBC168	tumor	FUSCCTNBC168_rep_R1_screen	74622	198	111	27	1	0	0	0	0	24111	930	FUSCCTNBC168_rep_R1	47	65.3581	145.17	40.8129	FUSCCTNBC168_rep.percent_bamqc	53.3245	231	FUSCCTNBC168_rep.percent	6.4576	99.192	13600708	13711492	0.02	1.02	3975448	FUSCCTNBC168_rep.percent	2438794	4049749	367853	batch2
FUSCCTNBC168_TT	FUSCCTNBC168	tumor	FUSCCTNBC168_rep_R2_screen	74376	193	111	16	0	0	0	0	0	24324	980	FUSCCTNBC168_rep_R2	47	68.9001	145.168	40.8129	FUSCCTNBC168_rep.percent_bamqc	53.3245	231	FUSCCTNBC168_rep.percent	6.4576	99.192	13600708	13711492	0.02	1.02	3975448	FUSCCTNBC168_rep.percent	2438794	4049749	367853	batch2
FUSCCTNBC169_TT	FUSCCTNBC169	tumor	FUSCCTNBC169_R1_screen	51427	749	111	12	2	0	0	0	0	47109	590	FUSCCTNBC169_R1	50	45.0173	138.44	28.2836	FUSCCTNBC169.percent_bamqc	57.1828	223	FUSCCTNBC169.percent	10.0341	99.5077	16250155	16330545	0.01	1.05	2762915	FUSCCTNBC169.percent	1628527	1716619	278277	batch2
FUSCCTNBC169_TT	FUSCCTNBC169	tumor	FUSCCTNBC169_R2_screen	51540	761	111	12	2	0	0	0	0	46944	630	FUSCCTNBC169_R2	50	48.0105	138.438	28.2836	FUSCCTNBC169.percent_bamqc	57.1828	223	FUSCCTNBC169.percent	10.0341	99.5077	16250155	16330545	0.01	1.05	2762915	FUSCCTNBC169.percent	1628527	1716619	278277	batch2
FUSCCTNBC170_TT	FUSCCTNBC170	tumor	FUSCCTNBC170_R1_screen	50696	491	77	12	5	0	6	0	0	48083	630	FUSCCTNBC170_R1	50	43.3314	142.455	38.2661	FUSCCTNBC170.percent_bamqc	56.7469	224	FUSCCTNBC170.percent	14.3109	99.3537	21579325	21719706	0.01	1.04	3709445	FUSCCTNBC170.percent	2101994	2435151	415123	batch2
FUSCCTNBC170_TT	FUSCCTNBC170	tumor	FUSCCTNBC170_R2_screen	50822	478	76	14	6	0	6	0	0	47858	740	FUSCCTNBC170_R2	50	46.4683	142.452	38.2661	FUSCCTNBC170.percent_bamqc	56.7469	224	FUSCCTNBC170.percent	14.3109	99.3537	21579325	21719706	0.01	1.04	3709445	FUSCCTNBC170.percent	2101994	2435151	415123	batch2
FUSCCTNBC171_TT	FUSCCTNBC171	tumor	FUSCCTNBC171_R1_screen	63528	494	79	15	2	0	0	0	0	35352	530	FUSCCTNBC171_R1	48	54.5105	139.202	34.2842	FUSCCTNBC171.percent_bamqc	55.3573	224	FUSCCTNBC171.percent	7.6218	99.3942	15576682	15671622	0.02	1.07	3345760	FUSCCTNBC171.percent	2072179	2658709	358112	batch2
FUSCCTNBC171_TT	FUSCCTNBC171	tumor	FUSCCTNBC171_R2_screen	63623	498	79	25	2	0	0	0	0	35133	640	FUSCCTNBC171_R2	48	58.6411	139.201	34.2842	FUSCCTNBC171.percent_bamqc	55.3573	224	FUSCCTNBC171.percent	7.6218	99.3942	15576682	15671622	0.02	1.07	3345760	FUSCCTNBC171.percent	2072179	2658709	358112	batch2
FUSCCTNBC173_PT	FUSCCTNBC173	normal	FUSCCTNBC173_PT_R1_screen	76310	132	646	12	1	0	0	0	0	22539	360	FUSCCTNBC173_PT_R1	45	72.3693	140.188	57.8958	FUSCCTNBC173.percent_bamqc	48.0176	192	FUSCCTNBC173.percent	22.9428	97.1947	12547525	12909678	0.01	1.04	5008638	FUSCCTNBC173.percent	3096384	5401971	459290	batch1
FUSCCTNBC173_PT	FUSCCTNBC173	normal	FUSCCTNBC173_PT_R2_screen	76305	136	644	7	1	0	0	0	0	22428	479	FUSCCTNBC173_PT_R2	45	73.3264	140.193	57.8958	FUSCCTNBC173.percent_bamqc	48.0176	192	FUSCCTNBC173.percent	22.9428	97.1947	12547525	12909678	0.01	1.04	5008638	FUSCCTNBC173.percent	3096384	5401971	459290	batch1
FUSCCTNBC173_TT	FUSCCTNBC173	tumor	FUSCCTNBC173_R1_screen	76095	94	563	11	1	0	0	0	0	22896	340	FUSCCTNBC173_R1	45	69.1767	140.697	52.6883	FUSCCTNBC173_PT.percent_bamqc	48.4016	191	FUSCCTNBC173_PT.percent	13.6257	97.863	14030664	14337048	0.01	1.07	5567492	FUSCCTNBC173_PT.percent	3486893	5952354	493543	batch1
FUSCCTNBC173_TT	FUSCCTNBC173	tumor	FUSCCTNBC173_R2_screen	76158	88	561	11	0	0	1	0	0	22712	469	FUSCCTNBC173_R2	45	70.2823	140.703	52.6883	FUSCCTNBC173_PT.percent_bamqc	48.4016	191	FUSCCTNBC173_PT.percent	13.6257	97.863	14030664	14337048	0.01	1.07	5567492	FUSCCTNBC173_PT.percent	3486893	5952354	493543	batch1
FUSCCTNBC174_TT	FUSCCTNBC174	tumor	FUSCCTNBC174_R1_screen	68410	658	102	7	1	0	0	0	0	30102	720	FUSCCTNBC174_R1	48	58.5226	140.999	31.1514	FUSCCTNBC174.percent_bamqc	55.0847	221	FUSCCTNBC174.percent	6.9427	99.0309	11482420	11594784	0.01	1	3023758	FUSCCTNBC174.percent	1842161	2660937	360325	batch2
FUSCCTNBC174_TT	FUSCCTNBC174	tumor	FUSCCTNBC174_R2_screen	68623	700	103	11	0	0	0	0	0	29783	780	FUSCCTNBC174_R2	48	62.3641	140.996	31.1514	FUSCCTNBC174.percent_bamqc	55.0847	221	FUSCCTNBC174.percent	6.9427	99.0309	11482420	11594784	0.01	1	3023758	FUSCCTNBC174.percent	1842161	2660937	360325	batch2
FUSCCTNBC175_TT	FUSCCTNBC175	tumor	FUSCCTNBC175_R1_screen	73466	940	233	11	2	0	0	0	0	24718	630	FUSCCTNBC175_R1	47	56.759	139.414	30.4003	FUSCCTNBC175.percent_bamqc	54.6712	208	FUSCCTNBC175.percent	4.7236	99.0265	9960837	10058764	0.02	1.04	2959042	FUSCCTNBC175.percent	2160300	2644603	296940	batch3
FUSCCTNBC175_TT	FUSCCTNBC175	tumor	FUSCCTNBC175_R2_screen	73083	1031	234	43	1	0	0	0	0	24898	710	FUSCCTNBC175_R2	47	62.4415	139.417	30.4003	FUSCCTNBC175.percent_bamqc	54.6712	208	FUSCCTNBC175.percent	4.7236	99.0265	9960837	10058764	0.02	1.04	2959042	FUSCCTNBC175.percent	2160300	2644603	296940	batch3
FUSCCTNBC176_PT	FUSCCTNBC176	normal	FUSCCTNBC176_PT_R1_screen	77787	196	671	10	0	0	0	0	0	20936	400	FUSCCTNBC176_PT_R1	45	74.502	139.778	55.6751	FUSCCTNBC176.percent_bamqc	50.3323	191	FUSCCTNBC176.percent	26.1368	97.2842	11880232	12211878	0.01	0.99	4599789	FUSCCTNBC176.percent	3592494	4049918	410589	batch1
FUSCCTNBC176_PT	FUSCCTNBC176	normal	FUSCCTNBC176_PT_R2_screen	77777	184	670	15	1	0	0	0	0	20833	520	FUSCCTNBC176_PT_R2	45	75.2492	139.784	55.6751	FUSCCTNBC176.percent_bamqc	50.3323	191	FUSCCTNBC176.percent	26.1368	97.2842	11880232	12211878	0.01	0.99	4599789	FUSCCTNBC176.percent	3592494	4049918	410589	batch1
FUSCCTNBC176_TT	FUSCCTNBC176	tumor	FUSCCTNBC176_R1_screen	72866	163	535	15	2	0	1	0	0	25849	569	FUSCCTNBC176_R1	47	67.851	140.543	48.2807	FUSCCTNBC176_PT.percent_bamqc	48.541	189	FUSCCTNBC176_PT.percent	20.9935	97.3701	13507056	13871878	0.01	1.06	5315641	FUSCCTNBC176_PT.percent	3248434	5825801	526561	batch1
FUSCCTNBC176_TT	FUSCCTNBC176	tumor	FUSCCTNBC176_R2_screen	73005	147	531	10	3	0	1	0	0	25593	710	FUSCCTNBC176_R2	47	68.6855	140.548	48.2807	FUSCCTNBC176_PT.percent_bamqc	48.541	189	FUSCCTNBC176_PT.percent	20.9935	97.3701	13507056	13871878	0.01	1.06	5315641	FUSCCTNBC176_PT.percent	3248434	5825801	526561	batch1
FUSCCTNBC177_TT	FUSCCTNBC177	tumor	FUSCCTNBC177_R1_screen	60641	1018	46	21	1	0	0	0	0	37423	850	FUSCCTNBC177_R1	49	50.5066	134.989	38.0759	FUSCCTNBC177.percent_bamqc	56.8102	218	FUSCCTNBC177.percent	9.9492	99.3837	19078940	19197252	0.01	1.06	3704900	FUSCCTNBC177.percent	2209587	2797051	338059	batch2
FUSCCTNBC177_TT	FUSCCTNBC177	tumor	FUSCCTNBC177_R2_screen	60704	1016	46	29	0	0	0	0	0	37266	939	FUSCCTNBC177_R2	49	54.5219	134.991	38.0759	FUSCCTNBC177.percent_bamqc	56.8102	218	FUSCCTNBC177.percent	9.9492	99.3837	19078940	19197252	0.01	1.06	3704900	FUSCCTNBC177.percent	2209587	2797051	338059	batch2
FUSCCTNBC178_PT	FUSCCTNBC178	normal	FUSCCTNBC178_PT_R1_screen	64527	3021	767	26	2	0	0	0	0	30927	730	FUSCCTNBC178_PT_R1	50	53.1194	130.944	47.8871	FUSCCTNBC178.percent_bamqc	55.3283	220	FUSCCTNBC178.percent	11.6057	98.4416	12978199	13183652	0.01	1.08	3389915	FUSCCTNBC178.percent	2079606	3029337	293118	batch2
FUSCCTNBC178_PT	FUSCCTNBC178	normal	FUSCCTNBC178_PT_R2_screen	64316	2983	769	15	7	0	0	0	0	31150	760	FUSCCTNBC178_PT_R2	50	55.3906	130.949	47.8871	FUSCCTNBC178.percent_bamqc	55.3283	220	FUSCCTNBC178.percent	11.6057	98.4416	12978199	13183652	0.01	1.08	3389915	FUSCCTNBC178.percent	2079606	3029337	293118	batch2
FUSCCTNBC178_TT	FUSCCTNBC178	tumor	FUSCCTNBC178_R1_screen	64376	916	687	16	1	0	0	0	0	33624	380	FUSCCTNBC178_R1	48	54.6063	144.351	35.4499	FUSCCTNBC178_PT.percent_bamqc	59.7279	202	FUSCCTNBC178_PT.percent	17.9467	98.8245	20002401	20240325	0.01	1.02	4627855	FUSCCTNBC178_PT.percent	2795361	3966103	483143	batch2
FUSCCTNBC178_TT	FUSCCTNBC178	tumor	FUSCCTNBC178_R2_screen	64659	858	690	13	1	0	0	0	0	33359	420	FUSCCTNBC178_R2	48	57.7145	144.346	35.4499	FUSCCTNBC178_PT.percent_bamqc	59.7279	202	FUSCCTNBC178_PT.percent	17.9467	98.8245	20002401	20240325	0.01	1.02	4627855	FUSCCTNBC178_PT.percent	2795361	3966103	483143	batch2
FUSCCTNBC179_PT	FUSCCTNBC179	normal	FUSCCTNBC179_PT_R1_screen	77879	333	487	36	60	0	0	0	0	20875	330	FUSCCTNBC179_PT_R1	46	71.4908	141.172	48.6868	FUSCCTNBC179.percent_bamqc	51.3165	192	FUSCCTNBC179.percent	35.1797	97.8856	12158636	12421275	0	1.09	4473472	FUSCCTNBC179.percent	3258280	4090333	340628	batch1
FUSCCTNBC179_PT	FUSCCTNBC179	normal	FUSCCTNBC179_PT_R2_screen	78077	349	486	37	58	0	0	0	0	20543	450	FUSCCTNBC179_PT_R2	46	72.6237	141.177	48.6868	FUSCCTNBC179.percent_bamqc	51.3165	192	FUSCCTNBC179.percent	35.1797	97.8856	12158636	12421275	0	1.09	4473472	FUSCCTNBC179.percent	3258280	4090333	340628	batch1
FUSCCTNBC179_TT	FUSCCTNBC179	tumor	FUSCCTNBC179_R1_screen	71462	183	0	8	2	0	0	0	0	27755	590	FUSCCTNBC179_R1	48	66.9557	140.898	46.7552	FUSCCTNBC179_PT.percent_bamqc	48.4302	189	FUSCCTNBC179_PT.percent	7.3149	98.0903	11552028	11776936	0.02	1.18	4705522	FUSCCTNBC179_PT.percent	3083905	5017958	423408	batch1
FUSCCTNBC179_TT	FUSCCTNBC179	tumor	FUSCCTNBC179_R2_screen	71631	180	0	17	3	0	0	0	0	27419	750	FUSCCTNBC179_R2	48	68.2789	140.905	46.7552	FUSCCTNBC179_PT.percent_bamqc	48.4302	189	FUSCCTNBC179_PT.percent	7.3149	98.0903	11552028	11776936	0.02	1.18	4705522	FUSCCTNBC179_PT.percent	3083905	5017958	423408	batch1
FUSCCTNBC180_TT	FUSCCTNBC180	tumor	FUSCCTNBC180_rep_R1_screen	71661	165	140	24	2	0	0	0	0	27648	360	FUSCCTNBC180_rep_R1	46	63.1795	147.146	32.5014	FUSCCTNBC180_rep.percent_bamqc	52.5759	237	FUSCCTNBC180_rep.percent	4.0907	99.3105	11758996	11840637	0.02	1.08	3171711	FUSCCTNBC180_rep.percent	1991321	3057953	297229	batch2
FUSCCTNBC180_TT	FUSCCTNBC180	tumor	FUSCCTNBC180_rep_R2_screen	71567	148	140	26	0	0	0	0	0	27719	400	FUSCCTNBC180_rep_R2	46	67.1185	147.142	32.5014	FUSCCTNBC180_rep.percent_bamqc	52.5759	237	FUSCCTNBC180_rep.percent	4.0907	99.3105	11758996	11840637	0.02	1.08	3171711	FUSCCTNBC180_rep.percent	1991321	3057953	297229	batch2
FUSCCTNBC181_TT	FUSCCTNBC181	tumor	FUSCCTNBC181_R1_screen	64190	487	59	14	9	0	2	0	0	34859	380	FUSCCTNBC181_R1	48	61.1199	142.268	11.4528	FUSCCTNBC181.percent_bamqc	56.0524	223	FUSCCTNBC181.percent	1.8637	99.4261	5365349	5396316	0.02	1.1	1110440	FUSCCTNBC181.percent	684145	938220	72021	batch2
FUSCCTNBC181_TT	FUSCCTNBC181	tumor	FUSCCTNBC181_R2_screen	64130	446	59	6	5	0	2	0	0	34952	400	FUSCCTNBC181_R2	49	63.3832	142.271	11.4528	FUSCCTNBC181.percent_bamqc	56.0524	223	FUSCCTNBC181.percent	1.8637	99.4261	5365349	5396316	0.02	1.1	1110440	FUSCCTNBC181.percent	684145	938220	72021	batch2
FUSCCTNBC182_TT	FUSCCTNBC182	tumor	FUSCCTNBC182_rep_R1_screen	68355	183	84	20	0	0	0	0	0	30879	479	FUSCCTNBC182_rep_R1	48	56.7161	146.75	37.6966	FUSCCTNBC182_rep.percent_bamqc	54.4762	225	FUSCCTNBC182_rep.percent	12.5288	98.8193	14079579	14247804	0.01	1.05	3637319	FUSCCTNBC182_rep.percent	2458918	3242220	308378	batch2
FUSCCTNBC182_TT	FUSCCTNBC182	tumor	FUSCCTNBC182_rep_R2_screen	68482	185	84	24	0	39	0	0	0	30686	500	FUSCCTNBC182_rep_R2	48	61.7003	146.744	37.6966	FUSCCTNBC182_rep.percent_bamqc	54.4762	225	FUSCCTNBC182_rep.percent	12.5288	98.8193	14079579	14247804	0.01	1.05	3637319	FUSCCTNBC182_rep.percent	2458918	3242220	308378	batch2
FUSCCTNBC183_PT	FUSCCTNBC183	normal	FUSCCTNBC183_PT_R1_screen	48970	6181	0	121	315	2	1	0	0	39020	5390	FUSCCTNBC183_PT_R1	60	37.0639	130.616	79.9298	FUSCCTNBC183.percent_bamqc	50.0878	239	FUSCCTNBC183.percent	4.3208	97.7522	9878503	10105662	0.02	1.12	3194192	FUSCCTNBC183.percent	2148967	3279105	402229	batch2
FUSCCTNBC183_PT	FUSCCTNBC183	normal	FUSCCTNBC183_PT_R2_screen	48404	6180	0	93	289	31	2	0	0	39331	5670	FUSCCTNBC183_PT_R2	60	36.5057	130.623	79.9298	FUSCCTNBC183.percent_bamqc	50.0878	239	FUSCCTNBC183.percent	4.3208	97.7522	9878503	10105662	0.02	1.12	3194192	FUSCCTNBC183.percent	2148967	3279105	402229	batch2
FUSCCTNBC183_TT	FUSCCTNBC183	tumor	FUSCCTNBC183_R1_screen	75780	120	469	11	0	0	0	0	0	23271	349	FUSCCTNBC183_R1	45	60.4386	147.111	34.4853	FUSCCTNBC183_PT.percent_bamqc	69.0378	188	FUSCCTNBC183_PT.percent	81.3487	98.837	50085214	50674549	0	1.08	7590336	FUSCCTNBC183_PT.percent	3478139	4455543	973444	batch2
FUSCCTNBC183_TT	FUSCCTNBC183	tumor	FUSCCTNBC183_R2_screen	75739	124	478	11	3	0	0	0	0	23245	400	FUSCCTNBC183_R2	45	65.6137	147.11	34.4853	FUSCCTNBC183_PT.percent_bamqc	69.0378	188	FUSCCTNBC183_PT.percent	81.3487	98.837	50085214	50674549	0	1.08	7590336	FUSCCTNBC183_PT.percent	3478139	4455543	973444	batch2
FUSCCTNBC184_TT	FUSCCTNBC184	tumor	FUSCCTNBC184_R1_screen	52595	392	72	12	11	0	0	0	0	46388	530	FUSCCTNBC184_R1	50	49.254	134.776	16.8963	FUSCCTNBC184.percent_bamqc	57.1589	229	FUSCCTNBC184.percent	6.0803	99.5317	10328161	10376753	0.01	1.04	1633491	FUSCCTNBC184.percent	942070	1039386	140536	batch2
FUSCCTNBC184_TT	FUSCCTNBC184	tumor	FUSCCTNBC184_R2_screen	52428	388	70	13	9	0	0	0	0	46523	569	FUSCCTNBC184_R2	51	51.1932	134.781	16.8963	FUSCCTNBC184.percent_bamqc	57.1589	229	FUSCCTNBC184.percent	6.0803	99.5317	10328161	10376753	0.01	1.04	1633491	FUSCCTNBC184.percent	942070	1039386	140536	batch2
FUSCCTNBC186_PT	FUSCCTNBC186	normal	FUSCCTNBC186_PT_R1_screen	69392	1298	650	17	0	0	0	0	0	28253	390	FUSCCTNBC186_PT_R1	49	56.658	135.387	44.5392	FUSCCTNBC186.percent_bamqc	54.2811	212	FUSCCTNBC186.percent	7.4008	98.7721	12816045	12975367	0.01	1.03	3501742	FUSCCTNBC186.percent	2205255	3243760	285891	batch2
FUSCCTNBC186_PT	FUSCCTNBC186	normal	FUSCCTNBC186_PT_R2_screen	69311	1281	657	24	0	0	0	0	0	28187	540	FUSCCTNBC186_PT_R2	49	62.1074	135.391	44.5392	FUSCCTNBC186.percent_bamqc	54.2811	212	FUSCCTNBC186.percent	7.4008	98.7721	12816045	12975367	0.01	1.03	3501742	FUSCCTNBC186.percent	2205255	3243760	285891	batch2
FUSCCTNBC186_TT	FUSCCTNBC186	tumor	FUSCCTNBC186_R1_screen	69265	726	706	9	20	0	0	0	0	28834	440	FUSCCTNBC186_R1	48	58.2971	139.146	36.2048	FUSCCTNBC186_PT.percent_bamqc	57.1691	205	FUSCCTNBC186_PT.percent	9.8965	98.9151	17750273	17944952	0.01	1.11	4305090	FUSCCTNBC186_PT.percent	2572696	3944292	459299	batch2
FUSCCTNBC186_TT	FUSCCTNBC186	tumor	FUSCCTNBC186_R2_screen	69317	705	707	25	20	0	0	0	0	28646	580	FUSCCTNBC186_R2	48	63.2103	139.147	36.2048	FUSCCTNBC186_PT.percent_bamqc	57.1691	205	FUSCCTNBC186_PT.percent	9.8965	98.9151	17750273	17944952	0.01	1.11	4305090	FUSCCTNBC186_PT.percent	2572696	3944292	459299	batch2
FUSCCTNBC187_TT	FUSCCTNBC187	tumor	FUSCCTNBC187_rep_R1_screen	63631	160	84	11	17	0	0	0	0	35507	590	FUSCCTNBC187_rep_R1	49	53.4205	147.873	43.2484	FUSCCTNBC187_rep.percent_bamqc	54.8432	231	FUSCCTNBC187_rep.percent	13.2852	99.0565	17681651	17850075	0.01	1.03	4182388	FUSCCTNBC187_rep.percent	2745773	3539668	356896	batch2
FUSCCTNBC187_TT	FUSCCTNBC187	tumor	FUSCCTNBC187_rep_R2_screen	63730	164	85	21	20	38	0	0	0	35332	610	FUSCCTNBC187_rep_R2	49	58.3702	147.865	43.2484	FUSCCTNBC187_rep.percent_bamqc	54.8432	231	FUSCCTNBC187_rep.percent	13.2852	99.0565	17681651	17850075	0.01	1.03	4182388	FUSCCTNBC187_rep.percent	2745773	3539668	356896	batch2
FUSCCTNBC188_TT	FUSCCTNBC188	tumor	FUSCCTNBC188_R1_screen	49065	510	68	6	4	0	2	0	0	49996	349	FUSCCTNBC188_R1	51	43.0538	135.065	39.7782	FUSCCTNBC188.percent_bamqc	57.3024	220	FUSCCTNBC188.percent	19.1544	99.6214	25579585	25676791	0.01	1	3858975	FUSCCTNBC188.percent	1957309	2395866	399068	batch2
FUSCCTNBC188_TT	FUSCCTNBC188	tumor	FUSCCTNBC188_R2_screen	48906	503	75	9	6	0	1	0	0	50151	349	FUSCCTNBC188_R2	51	45.2014	135.069	39.7782	FUSCCTNBC188.percent_bamqc	57.3024	220	FUSCCTNBC188.percent	19.1544	99.6214	25579585	25676791	0.01	1	3858975	FUSCCTNBC188.percent	1957309	2395866	399068	batch2
FUSCCTNBC191_TT	FUSCCTNBC191	tumor	FUSCCTNBC191_R1_screen	42147	694	75	26	0	0	3	0	0	56665	390	FUSCCTNBC191_R1	52	37.4287	130.336	46.7477	FUSCCTNBC191.percent_bamqc	57.4925	214	FUSCCTNBC191.percent	34.3596	99.5791	34033154	34177000	0.01	1.08	4519607	FUSCCTNBC191.percent	1869974	2516871	559613	batch2
FUSCCTNBC191_TT	FUSCCTNBC191	tumor	FUSCCTNBC191_R2_screen	42126	678	75	25	2	0	2	0	0	56642	450	FUSCCTNBC191_R2	52	39.4991	130.341	46.7477	FUSCCTNBC191.percent_bamqc	57.4925	214	FUSCCTNBC191.percent	34.3596	99.5791	34033154	34177000	0.01	1.08	4519607	FUSCCTNBC191.percent	1869974	2516871	559613	batch2
FUSCCTNBC194_TT	FUSCCTNBC194	tumor	FUSCCTNBC194_R1_screen	66877	129	85	4	7	0	3	0	0	32645	250	FUSCCTNBC194_R1	48	52.7453	144.935	43.9365	FUSCCTNBC194.percent_bamqc	53.0827	229	FUSCCTNBC194.percent	9.6331	99.0579	13932368	14064878	0.01	1.01	4245996	FUSCCTNBC194.percent	3053397	3382468	476547	batch2
FUSCCTNBC194_TT	FUSCCTNBC194	tumor	FUSCCTNBC194_R2_screen	66880	131	86	8	5	0	6	0	0	32624	260	FUSCCTNBC194_R2	48	56.0108	144.933	43.9365	FUSCCTNBC194.percent_bamqc	53.0827	229	FUSCCTNBC194.percent	9.6331	99.0579	13932368	14064878	0.01	1.01	4245996	FUSCCTNBC194.percent	3053397	3382468	476547	batch2
FUSCCTNBC195_TT	FUSCCTNBC195	tumor	FUSCCTNBC195_R1_screen	61257	709	72	12	34	0	4	0	0	37272	640	FUSCCTNBC195_R1	49	50.1382	132.062	51.0473	FUSCCTNBC195.percent_bamqc	56.232	221	FUSCCTNBC195.percent	18.6514	99.2301	24162985	24350471	0.01	1.02	4887525	FUSCCTNBC195.percent	2944761	3824916	484106	batch2
FUSCCTNBC195_TT	FUSCCTNBC195	tumor	FUSCCTNBC195_R2_screen	61265	678	71	17	26	0	4	0	0	37249	690	FUSCCTNBC195_R2	49	53.4676	132.067	51.0473	FUSCCTNBC195.percent_bamqc	56.232	221	FUSCCTNBC195.percent	18.6514	99.2301	24162985	24350471	0.01	1.02	4887525	FUSCCTNBC195.percent	2944761	3824916	484106	batch2
FUSCCTNBC196_PT	FUSCCTNBC196	normal	FUSCCTNBC196_PT_R1_screen	79395	115	389	7	2	0	0	0	0	19812	280	FUSCCTNBC196_PT_R1	45	75.1117	142.7	50.4251	FUSCCTNBC196.percent_bamqc	49.7966	190	FUSCCTNBC196.percent	12.3406	97.4104	10659824	10943205	0.01	0.99	4236094	FUSCCTNBC196.percent	2847809	4264524	397130	batch1
FUSCCTNBC196_PT	FUSCCTNBC196	normal	FUSCCTNBC196_PT_R2_screen	79529	128	391	8	3	0	1	0	0	19531	409	FUSCCTNBC196_PT_R2	45	76.2145	142.705	50.4251	FUSCCTNBC196.percent_bamqc	49.7966	190	FUSCCTNBC196.percent	12.3406	97.4104	10659824	10943205	0.01	0.99	4236094	FUSCCTNBC196.percent	2847809	4264524	397130	batch1
FUSCCTNBC196_TT	FUSCCTNBC196	tumor	FUSCCTNBC196_R1_screen	76154	172	413	12	2	0	0	0	0	22787	460	FUSCCTNBC196_R1	46	71.7312	140.967	44.4059	FUSCCTNBC196_PT.percent_bamqc	47.925	190	FUSCCTNBC196_PT.percent	8.3319	97.8	11750295	12014622	0.02	1.07	4848676	FUSCCTNBC196_PT.percent	2825449	5455785	507897	batch1
FUSCCTNBC196_TT	FUSCCTNBC196	tumor	FUSCCTNBC196_R2_screen	76268	173	414	11	2	0	0	0	0	22492	640	FUSCCTNBC196_R2	46	72.659	140.973	44.4059	FUSCCTNBC196_PT.percent_bamqc	47.925	190	FUSCCTNBC196_PT.percent	8.3319	97.8	11750295	12014622	0.02	1.07	4848676	FUSCCTNBC196_PT.percent	2825449	5455785	507897	batch1
FUSCCTNBC197_TT	FUSCCTNBC197	tumor	FUSCCTNBC197_R1_screen	68645	381	101	4	12	0	0	0	0	30448	409	FUSCCTNBC197_R1	48	55.3028	136.843	42.575	FUSCCTNBC197.percent_bamqc	54.1993	228	FUSCCTNBC197.percent	8.9775	99.1564	14720613	14845846	0.01	1.04	4097978	FUSCCTNBC197.percent	2849911	3499806	376079	batch2
FUSCCTNBC197_TT	FUSCCTNBC197	tumor	FUSCCTNBC197_R2_screen	68459	345	101	12	8	0	2	0	0	30613	460	FUSCCTNBC197_R2	48	58.5802	136.847	42.575	FUSCCTNBC197.percent_bamqc	54.1993	228	FUSCCTNBC197.percent	8.9775	99.1564	14720613	14845846	0.01	1.04	4097978	FUSCCTNBC197.percent	2849911	3499806	376079	batch2
FUSCCTNBC198_PT	FUSCCTNBC198	normal	FUSCCTNBC198_PT_R1_screen	64059	3045	741	23	2	0	0	0	0	31440	690	FUSCCTNBC198_PT_R1	51	53.7138	134.82	38.03	FUSCCTNBC198.percent_bamqc	53.2074	223	FUSCCTNBC198.percent	4.4596	98.8758	8753004	8852523	0.02	1.05	2708032	FUSCCTNBC198.percent	1799709	2562657	212128	batch2
FUSCCTNBC198_PT	FUSCCTNBC198	normal	FUSCCTNBC198_PT_R2_screen	63729	2998	739	19	4	0	0	0	0	31831	680	FUSCCTNBC198_PT_R2	51	56.3337	134.828	38.03	FUSCCTNBC198.percent_bamqc	53.2074	223	FUSCCTNBC198.percent	4.4596	98.8758	8753004	8852523	0.02	1.05	2708032	FUSCCTNBC198.percent	1799709	2562657	212128	batch2
FUSCCTNBC198_TT	FUSCCTNBC198	tumor	FUSCCTNBC198_R1_screen	72192	359	602	11	15	0	0	0	0	26321	500	FUSCCTNBC198_R1	47	61.383	141.418	27.7631	FUSCCTNBC198_PT.percent_bamqc	60.2753	211	FUSCCTNBC198_PT.percent	14.5864	99.049	16498657	16657058	0.01	1	3684360	FUSCCTNBC198_PT.percent	2127525	3139605	397247	batch2
FUSCCTNBC198_TT	FUSCCTNBC198	tumor	FUSCCTNBC198_R2_screen	71971	335	603	17	15	0	0	0	0	26559	500	FUSCCTNBC198_R2	47	65.3522	141.419	27.7631	FUSCCTNBC198_PT.percent_bamqc	60.2753	211	FUSCCTNBC198_PT.percent	14.5864	99.049	16498657	16657058	0.01	1	3684360	FUSCCTNBC198_PT.percent	2127525	3139605	397247	batch2
FUSCCTNBC199_TT	FUSCCTNBC199	tumor	FUSCCTNBC199_R1_screen	58630	8591	105	243	2	0	0	0	0	28349	4080	FUSCCTNBC199_R1	56	49.5284	129.822	27.956	FUSCCTNBC199.percent_bamqc	71.2977	196	FUSCCTNBC199.percent	14.9219	98.4459	15190661	15430462	0.01	1.17	2642814	FUSCCTNBC199.percent	545023	1933284	1202344	batch3
FUSCCTNBC199_TT	FUSCCTNBC199	tumor	FUSCCTNBC199_R2_screen	58397	9151	104	244	2	1	0	0	0	27701	4400	FUSCCTNBC199_R2	56	50.394	129.84	27.956	FUSCCTNBC199.percent_bamqc	71.2977	196	FUSCCTNBC199.percent	14.9219	98.4459	15190661	15430462	0.01	1.17	2642814	FUSCCTNBC199.percent	545023	1933284	1202344	batch3
FUSCCTNBC201_TT	FUSCCTNBC201	tumor	FUSCCTNBC201_R1_screen	66172	687	84	16	17	0	1	0	0	32473	550	FUSCCTNBC201_R1	48	52.7403	135.433	42.751	FUSCCTNBC201.percent_bamqc	54.6103	222	FUSCCTNBC201.percent	8.9808	99.2617	15263207	15376732	0.01	1.07	4129443	FUSCCTNBC201.percent	3143922	3190273	301083	batch2
FUSCCTNBC201_TT	FUSCCTNBC201	tumor	FUSCCTNBC201_R2_screen	65906	668	85	10	11	0	1	0	0	32699	620	FUSCCTNBC201_R2	48	56.1377	135.437	42.751	FUSCCTNBC201.percent_bamqc	54.6103	222	FUSCCTNBC201.percent	8.9808	99.2617	15263207	15376732	0.01	1.07	4129443	FUSCCTNBC201.percent	3143922	3190273	301083	batch2
FUSCCTNBC202_TT	FUSCCTNBC202	tumor	FUSCCTNBC202_rep_R1_screen	54185	743	87	20	5	0	0	0	1	43879	1080	FUSCCTNBC202_rep_R1	52	44.8689	146.364	37.9732	FUSCCTNBC202_rep.percent_bamqc	58.689	212	FUSCCTNBC202_rep.percent	14.648	99.534	21534166	21634994	0.01	1.01	3705837	FUSCCTNBC202_rep.percent	2182635	2473031	319073	batch2
FUSCCTNBC202_TT	FUSCCTNBC202	tumor	FUSCCTNBC202_rep_R2_screen	54045	840	87	27	1	36	0	0	0	43734	1230	FUSCCTNBC202_rep_R2	52	49.2501	146.357	37.9732	FUSCCTNBC202_rep.percent_bamqc	58.689	212	FUSCCTNBC202_rep.percent	14.648	99.534	21534166	21634994	0.01	1.01	3705837	FUSCCTNBC202_rep.percent	2182635	2473031	319073	batch2
FUSCCTNBC203_TT	FUSCCTNBC203	tumor	FUSCCTNBC203_rep_R1_screen	66974	218	199	26	35	0	1	0	0	32117	430	FUSCCTNBC203_rep_R1	48	59.127	147.291	34.6089	FUSCCTNBC203_rep.percent_bamqc	54.3461	230	FUSCCTNBC203_rep.percent	6.7766	99.2557	14664224	14774192	0.02	1.01	3370339	FUSCCTNBC203_rep.percent	2088191	3072905	257166	batch2
FUSCCTNBC203_TT	FUSCCTNBC203	tumor	FUSCCTNBC203_rep_R2_screen	66968	224	201	28	34	36	1	0	0	32008	500	FUSCCTNBC203_rep_R2	47	63.5629	147.285	34.6089	FUSCCTNBC203_rep.percent_bamqc	54.3461	230	FUSCCTNBC203_rep.percent	6.7766	99.2557	14664224	14774192	0.02	1.01	3370339	FUSCCTNBC203_rep.percent	2088191	3072905	257166	batch2
FUSCCTNBC204_PT	FUSCCTNBC204	normal	FUSCCTNBC204_PT_R1_screen	68551	807	385	18	11	0	0	0	0	29608	620	FUSCCTNBC204_PT_R1	49	60.5127	138.177	31.6368	FUSCCTNBC204.percent_bamqc	55.0509	213	FUSCCTNBC204.percent	10.4108	99.0234	22184186	22402976	0.02	1.05	6029409	FUSCCTNBC204.percent	3750327	5790023	465768	batch2
FUSCCTNBC204_PT	FUSCCTNBC204	normal	FUSCCTNBC204_PT_R2_screen	68419	825	384	15	9	0	0	0	0	29738	610	FUSCCTNBC204_PT_R2	49	63.5105	138.179	31.6368	FUSCCTNBC204.percent_bamqc	55.0509	213	FUSCCTNBC204.percent	10.4108	99.0234	22184186	22402976	0.02	1.05	6029409	FUSCCTNBC204.percent	3750327	5790023	465768	batch2
FUSCCTNBC204_TT	FUSCCTNBC204	tumor	FUSCCTNBC204_R1_screen	71377	666	516	10	1	0	0	0	0	26980	450	FUSCCTNBC204_R1	48	55.2164	142.048	61.8918	FUSCCTNBC204_PT.percent_bamqc	57.5767	218	FUSCCTNBC204_PT.percent	5.8846	99.0797	12617639	12734832	0.02	1.06	3078429	FUSCCTNBC204_PT.percent	1822421	2829622	286474	batch2
FUSCCTNBC204_TT	FUSCCTNBC204	tumor	FUSCCTNBC204_R2_screen	71126	631	519	14	0	1	0	0	0	27249	460	FUSCCTNBC204_R2	48	59.6679	142.049	61.8918	FUSCCTNBC204_PT.percent_bamqc	57.5767	218	FUSCCTNBC204_PT.percent	5.8846	99.0797	12617639	12734832	0.02	1.06	3078429	FUSCCTNBC204_PT.percent	1822421	2829622	286474	batch2
FUSCCTNBC205_PT	FUSCCTNBC205	normal	FUSCCTNBC205_PT_R1_screen	77036	228	687	8	1	0	0	0	0	21620	420	FUSCCTNBC205_PT_R1	46	74.7194	140.505	41.919	FUSCCTNBC205.percent_bamqc	51.2883	193	FUSCCTNBC205.percent	27.8217	97.1725	10452848	10757003	0	1.05	3925084	FUSCCTNBC205.percent	2954429	3548526	312397	batch1
FUSCCTNBC205_PT	FUSCCTNBC205	normal	FUSCCTNBC205_PT_R2_screen	77224	217	689	10	0	0	0	0	0	21250	610	FUSCCTNBC205_PT_R2	46	75.8069	140.511	41.919	FUSCCTNBC205.percent_bamqc	51.2883	193	FUSCCTNBC205.percent	27.8217	97.1725	10452848	10757003	0	1.05	3925084	FUSCCTNBC205.percent	2954429	3548526	312397	batch1
FUSCCTNBC205_TT	FUSCCTNBC205	tumor	FUSCCTNBC205_R1_screen	71215	130	483	12	0	1	0	0	0	27529	630	FUSCCTNBC205_R1	48	67.762	140.866	41.4209	FUSCCTNBC205_PT.percent_bamqc	49.4307	191	FUSCCTNBC205_PT.percent	13.2058	97.5336	10130239	10386413	0.01	1.06	4009581	FUSCCTNBC205_PT.percent	2523830	4281156	402202	batch1
FUSCCTNBC205_TT	FUSCCTNBC205	tumor	FUSCCTNBC205_R2_screen	71462	153	481	18	1	0	0	0	0	27095	790	FUSCCTNBC205_R2	48	69.0434	140.871	41.4209	FUSCCTNBC205_PT.percent_bamqc	49.4307	191	FUSCCTNBC205_PT.percent	13.2058	97.5336	10130239	10386413	0.01	1.06	4009581	FUSCCTNBC205_PT.percent	2523830	4281156	402202	batch1
FUSCCTNBC208_TT	FUSCCTNBC208	tumor	FUSCCTNBC208_R1_screen	60751	200	35	7	0	0	0	0	0	38768	239	FUSCCTNBC208_R1	49	50.6885	140.78	28.8376	FUSCCTNBC208.percent_bamqc	56.0827	220	FUSCCTNBC208.percent	6.1977	99.5532	12838018	12895631	0.01	1.04	2798191	FUSCCTNBC208.percent	2046989	1900750	193614	batch2
FUSCCTNBC208_TT	FUSCCTNBC208	tumor	FUSCCTNBC208_R2_screen	60844	205	34	14	0	0	0	0	0	38613	290	FUSCCTNBC208_R2	50	55.0792	140.782	28.8376	FUSCCTNBC208.percent_bamqc	56.0827	220	FUSCCTNBC208.percent	6.1977	99.5532	12838018	12895631	0.01	1.04	2798191	FUSCCTNBC208.percent	2046989	1900750	193614	batch2
FUSCCTNBC210_TT	FUSCCTNBC210	tumor	FUSCCTNBC210_R1_screen	65468	682	66	38	30	0	38	0	0	32698	980	FUSCCTNBC210_R1	49	56.0265	139.505	34.2987	FUSCCTNBC210.percent_bamqc	56.1205	211	FUSCCTNBC210.percent	7.1689	99.0763	13092300	13214367	0.01	1.03	3300390	FUSCCTNBC210.percent	2261486	2715920	259256	batch2
FUSCCTNBC210_TT	FUSCCTNBC210	tumor	FUSCCTNBC210_R2_screen	65310	641	66	42	24	0	31	0	0	32826	1060	FUSCCTNBC210_R2	49	59.4705	139.51	34.2987	FUSCCTNBC210.percent_bamqc	56.1205	211	FUSCCTNBC210.percent	7.1689	99.0763	13092300	13214367	0.01	1.03	3300390	FUSCCTNBC210.percent	2261486	2715920	259256	batch2
FUSCCTNBC211_TT	FUSCCTNBC211	tumor	FUSCCTNBC211_R1_screen	70118	1563	48	13	1	0	0	0	0	27647	610	FUSCCTNBC211_R1	50	50.2015	139.725	32.4417	FUSCCTNBC211.percent_bamqc	59.5012	204	FUSCCTNBC211.percent	5.7335	99.2118	12635550	12735939	0.02	1.14	3170514	FUSCCTNBC211.percent	2220143	2709436	293344	batch3
FUSCCTNBC211_TT	FUSCCTNBC211	tumor	FUSCCTNBC211_R2_screen	70249	1936	48	18	1	0	0	0	0	27038	710	FUSCCTNBC211_R2	51	56.3562	139.733	32.4417	FUSCCTNBC211.percent_bamqc	59.5012	204	FUSCCTNBC211.percent	5.7335	99.2118	12635550	12735939	0.02	1.14	3170514	FUSCCTNBC211.percent	2220143	2709436	293344	batch3
FUSCCTNBC212_TT	FUSCCTNBC212	tumor	FUSCCTNBC212_R1_screen	69939	249	85	6	1	0	1	0	0	29439	280	FUSCCTNBC212_R1	48	57.584	140.89	30.9216	FUSCCTNBC212.percent_bamqc	53.8673	223	FUSCCTNBC212.percent	5.6936	99.2105	9943407	10022538	0.01	1.08	2985974	FUSCCTNBC212.percent	2301222	2473610	244811	batch2
FUSCCTNBC212_TT	FUSCCTNBC212	tumor	FUSCCTNBC212_R2_screen	70009	230	86	9	1	0	2	0	0	29323	340	FUSCCTNBC212_R2	48	61.2355	140.891	30.9216	FUSCCTNBC212.percent_bamqc	53.8673	223	FUSCCTNBC212.percent	5.6936	99.2105	9943407	10022538	0.01	1.08	2985974	FUSCCTNBC212.percent	2301222	2473610	244811	batch2
FUSCCTNBC213_PT	FUSCCTNBC213	normal	FUSCCTNBC213_PT_R1_screen	70289	1209	568	16	6	0	0	0	0	27372	540	FUSCCTNBC213_PT_R1	48	60.9147	138.26	29.705	FUSCCTNBC213.percent_bamqc	57.5563	214	FUSCCTNBC213.percent	8.4861	99.4868	15503664	15583638	0.01	1.04	3180426	FUSCCTNBC213.percent	1944804	2434982	297735	batch2
FUSCCTNBC213_PT	FUSCCTNBC213	normal	FUSCCTNBC213_PT_R2_screen	70053	1198	571	17	6	0	0	0	0	27595	560	FUSCCTNBC213_PT_R2	48	63.8498	138.26	29.705	FUSCCTNBC213.percent_bamqc	57.5563	214	FUSCCTNBC213.percent	8.4861	99.4868	15503664	15583638	0.01	1.04	3180426	FUSCCTNBC213.percent	1944804	2434982	297735	batch2
FUSCCTNBC213_TT	FUSCCTNBC213	tumor	FUSCCTNBC213_R1_screen	60184	874	93	8	1	0	2	0	0	38198	640	FUSCCTNBC213_R1	50	50.4876	140.716	32.5125	FUSCCTNBC213_PT.percent_bamqc	56.2055	224	FUSCCTNBC213_PT.percent	5.1078	99.1043	10832785	10930696	0.02	1	2899815	FUSCCTNBC213_PT.percent	1915258	2647221	253047	batch2
FUSCCTNBC213_TT	FUSCCTNBC213	tumor	FUSCCTNBC213_R2_screen	60044	846	92	11	1	0	0	0	0	38336	670	FUSCCTNBC213_R2	51	54.8675	140.716	32.5125	FUSCCTNBC213_PT.percent_bamqc	56.2055	224	FUSCCTNBC213_PT.percent	5.1078	99.1043	10832785	10930696	0.02	1	2899815	FUSCCTNBC213_PT.percent	1915258	2647221	253047	batch2
FUSCCTNBC214_TT	FUSCCTNBC214	tumor	FUSCCTNBC214_R1_screen	64258	783	67	4	3	0	0	0	0	34465	420	FUSCCTNBC214_R1	49	54.993	138.683	36.9572	FUSCCTNBC214.percent_bamqc	56.5689	207	FUSCCTNBC214.percent	9.8329	99.4345	15851970	15942116	0.01	1.05	3574558	FUSCCTNBC214.percent	2254467	2870619	359125	batch2
FUSCCTNBC214_TT	FUSCCTNBC214	tumor	FUSCCTNBC214_R2_screen	64179	746	68	19	4	0	0	0	0	34505	479	FUSCCTNBC214_R2	49	58.2325	138.687	36.9572	FUSCCTNBC214.percent_bamqc	56.5689	207	FUSCCTNBC214.percent	9.8329	99.4345	15851970	15942116	0.01	1.05	3574558	FUSCCTNBC214.percent	2254467	2870619	359125	batch2
FUSCCTNBC215_PT	FUSCCTNBC215	normal	FUSCCTNBC215_PT_R1_screen	75550	518	640	12	19	0	0	0	0	22761	500	FUSCCTNBC215_PT_R1	46	71.6075	141.206	44.6638	FUSCCTNBC215.percent_bamqc	51.8603	192	FUSCCTNBC215.percent	41.2155	96.2461	12359347	12841395	0	1.03	4482559	FUSCCTNBC215.percent	3008669	4284656	398439	batch1
FUSCCTNBC215_PT	FUSCCTNBC215	normal	FUSCCTNBC215_PT_R2_screen	75448	518	640	15	17	0	0	0	0	22712	650	FUSCCTNBC215_PT_R2	46	72.5547	141.211	44.6638	FUSCCTNBC215.percent_bamqc	51.8603	192	FUSCCTNBC215.percent	41.2155	96.2461	12359347	12841395	0	1.03	4482559	FUSCCTNBC215.percent	3008669	4284656	398439	batch1
FUSCCTNBC215_TT	FUSCCTNBC215	tumor	FUSCCTNBC215_R1_screen	70794	304	640	19	5	0	0	0	0	27568	670	FUSCCTNBC215_R1	48	64.0928	142.011	48.067	FUSCCTNBC215_PT.percent_bamqc	50.5063	191	FUSCCTNBC215_PT.percent	12.0496	97.5904	11267994	11546208	0.01	1.06	4273300	FUSCCTNBC215_PT.percent	3011908	4285864	319356	batch1
FUSCCTNBC215_TT	FUSCCTNBC215	tumor	FUSCCTNBC215_R2_screen	70956	305	639	26	5	0	0	0	0	27200	869	FUSCCTNBC215_R2	48	65.3183	142.015	48.067	FUSCCTNBC215_PT.percent_bamqc	50.5063	191	FUSCCTNBC215_PT.percent	12.0496	97.5904	11267994	11546208	0.01	1.06	4273300	FUSCCTNBC215_PT.percent	3011908	4285864	319356	batch1
FUSCCTNBC216_TT	FUSCCTNBC216	tumor	FUSCCTNBC216_R1_screen	69503	236	44	9	8	0	0	0	0	29840	360	FUSCCTNBC216_R1	47	58.9627	140.221	31.4183	FUSCCTNBC216.percent_bamqc	53.0265	224	FUSCCTNBC216.percent	5.0551	99.1405	9417577	9499219	0.01	1.04	3035929	FUSCCTNBC216.percent	2247504	2480444	305400	batch2
FUSCCTNBC216_TT	FUSCCTNBC216	tumor	FUSCCTNBC216_R2_screen	69505	216	43	10	8	0	0	0	0	29798	420	FUSCCTNBC216_R2	48	63.1675	140.227	31.4183	FUSCCTNBC216.percent_bamqc	53.0265	224	FUSCCTNBC216.percent	5.0551	99.1405	9417577	9499219	0.01	1.04	3035929	FUSCCTNBC216.percent	2247504	2480444	305400	batch2
FUSCCTNBC217_PT	FUSCCTNBC217	normal	FUSCCTNBC217_PT_R1_screen	75624	89	758	5	1	0	0	0	0	23193	330	FUSCCTNBC217_PT_R1	46	69.7833	140.886	47.9673	FUSCCTNBC217.percent_bamqc	49.7281	195	FUSCCTNBC217.percent	20.3634	97.5062	12974257	13306086	0.01	1.03	5032303	FUSCCTNBC217.percent	3447688	4885099	507979	batch1
FUSCCTNBC217_PT	FUSCCTNBC217	normal	FUSCCTNBC217_PT_R2_screen	75710	86	760	11	1	0	1	0	0	22952	479	FUSCCTNBC217_PT_R2	46	70.9232	140.891	47.9673	FUSCCTNBC217.percent_bamqc	49.7281	195	FUSCCTNBC217.percent	20.3634	97.5062	12974257	13306086	0.01	1.03	5032303	FUSCCTNBC217.percent	3447688	4885099	507979	batch1
FUSCCTNBC217_TT	FUSCCTNBC217	tumor	FUSCCTNBC217_R1_screen	74565	140	720	11	2	0	0	0	0	24192	370	FUSCCTNBC217_R1	47	67.6976	141.387	52.661	FUSCCTNBC217_PT.percent_bamqc	49.1674	193	FUSCCTNBC217_PT.percent	25.272	97.4682	11597112	11898357	0.01	1.06	4583478	FUSCCTNBC217_PT.percent	3189080	4530786	426490	batch1
FUSCCTNBC217_TT	FUSCCTNBC217	tumor	FUSCCTNBC217_R2_screen	74759	141	723	8	2	0	0	0	0	23877	490	FUSCCTNBC217_R2	47	69.0153	141.392	52.661	FUSCCTNBC217_PT.percent_bamqc	49.1674	193	FUSCCTNBC217_PT.percent	25.272	97.4682	11597112	11898357	0.01	1.06	4583478	FUSCCTNBC217_PT.percent	3189080	4530786	426490	batch1
FUSCCTNBC220_TT	FUSCCTNBC220	tumor	FUSCCTNBC220_R1_screen	75305	114	436	19	0	0	0	0	0	23846	280	FUSCCTNBC220_R1	45	58.7915	143.207	36.5365	FUSCCTNBC220.percent_bamqc	50.6719	225	FUSCCTNBC220.percent	5.0693	98.1491	10860490	11065302	0.02	1.07	3441510	FUSCCTNBC220.percent	2417786	3382391	328316	batch2
FUSCCTNBC220_TT	FUSCCTNBC220	tumor	FUSCCTNBC220_R2_screen	75249	114	432	20	1	0	0	0	0	23894	290	FUSCCTNBC220_R2	46	64.2284	143.208	36.5365	FUSCCTNBC220.percent_bamqc	50.6719	225	FUSCCTNBC220.percent	5.0693	98.1491	10860490	11065302	0.02	1.07	3441510	FUSCCTNBC220.percent	2417786	3382391	328316	batch2
FUSCCTNBC223_TT	FUSCCTNBC223	tumor	FUSCCTNBC223_R1_screen	75268	309	274	14	2	0	0	0	0	23773	360	FUSCCTNBC223_R1	46	55.4607	139.953	31.8584	FUSCCTNBC223.percent_bamqc	51.4538	218	FUSCCTNBC223.percent	2.8178	98.9592	9250234	9347527	0.02	1.13	3109214	FUSCCTNBC223.percent	2190309	2946005	332614	batch3
FUSCCTNBC223_TT	FUSCCTNBC223	tumor	FUSCCTNBC223_R2_screen	75082	321	272	17	2	0	0	0	0	23756	550	FUSCCTNBC223_R2	46	60.5305	139.957	31.8584	FUSCCTNBC223.percent_bamqc	51.4538	218	FUSCCTNBC223.percent	2.8178	98.9592	9250234	9347527	0.02	1.13	3109214	FUSCCTNBC223.percent	2190309	2946005	332614	batch3
FUSCCTNBC225_TT	FUSCCTNBC225	tumor	FUSCCTNBC225_R1_screen	69525	624	78	11	20	0	0	0	0	28972	770	FUSCCTNBC225_R1	48	58.6318	140.537	36.9177	FUSCCTNBC225.percent_bamqc	55.0791	216	FUSCCTNBC225.percent	6.9835	99.2153	13047027	13150212	0.01	1.01	3558965	FUSCCTNBC225.percent	2534991	2980390	334537	batch2
FUSCCTNBC225_TT	FUSCCTNBC225	tumor	FUSCCTNBC225_R2_screen	69353	560	78	19	13	0	0	0	0	29127	850	FUSCCTNBC225_R2	48	62.7042	140.542	36.9177	FUSCCTNBC225.percent_bamqc	55.0791	216	FUSCCTNBC225.percent	6.9835	99.2153	13047027	13150212	0.01	1.01	3558965	FUSCCTNBC225.percent	2534991	2980390	334537	batch2
FUSCCTNBC226_TT	FUSCCTNBC226	tumor	FUSCCTNBC226_R1_screen	71175	302	60	13	12	0	0	0	0	28089	349	FUSCCTNBC226_R1	47	61.3671	140.006	30.9193	FUSCCTNBC226.percent_bamqc	53.3613	219	FUSCCTNBC226.percent	6.12	99.0649	9497517	9587164	0.01	1.02	2972651	FUSCCTNBC226.percent	2131034	2647651	309539	batch2
FUSCCTNBC226_TT	FUSCCTNBC226	tumor	FUSCCTNBC226_R2_screen	71099	291	57	14	4	0	1	0	0	28125	409	FUSCCTNBC226_R2	48	65.2446	140.007	30.9193	FUSCCTNBC226.percent_bamqc	53.3613	219	FUSCCTNBC226.percent	6.12	99.0649	9497517	9587164	0.01	1.02	2972651	FUSCCTNBC226.percent	2131034	2647651	309539	batch2
FUSCCTNBC227_TT	FUSCCTNBC227	tumor	FUSCCTNBC227_R1_screen	72667	259	71	8	0	0	0	0	0	26655	340	FUSCCTNBC227_R1	47	63.4395	139.483	30.464	FUSCCTNBC227.percent_bamqc	52.8761	221	FUSCCTNBC227.percent	4.741	98.9966	9008710	9100020	0.01	1.06	2930680	FUSCCTNBC227.percent	2102930	2665576	298877	batch2
FUSCCTNBC227_TT	FUSCCTNBC227	tumor	FUSCCTNBC227_R2_screen	72583	260	71	12	0	0	0	0	0	26674	400	FUSCCTNBC227_R2	48	67.0651	139.487	30.464	FUSCCTNBC227.percent_bamqc	52.8761	221	FUSCCTNBC227.percent	4.741	98.9966	9008710	9100020	0.01	1.06	2930680	FUSCCTNBC227.percent	2102930	2665576	298877	batch2
FUSCCTNBC229_PT	FUSCCTNBC229	normal	FUSCCTNBC229_PT_R1_screen	79029	304	392	10	11	0	0	0	0	19914	340	FUSCCTNBC229_PT_R1	45	72.9939	141.214	55.9786	FUSCCTNBC229.percent_bamqc	52.1182	191	FUSCCTNBC229.percent	18.2227	97.246	12517362	12871847	0.01	1.06	4644105	FUSCCTNBC229.percent	3143723	4689821	362346	batch1
FUSCCTNBC229_PT	FUSCCTNBC229	normal	FUSCCTNBC229_PT_R2_screen	79072	289	391	8	6	0	0	0	0	19765	469	FUSCCTNBC229_PT_R2	45	74.0597	141.22	55.9786	FUSCCTNBC229.percent_bamqc	52.1182	191	FUSCCTNBC229.percent	18.2227	97.246	12517362	12871847	0.01	1.06	4644105	FUSCCTNBC229.percent	3143723	4689821	362346	batch1
FUSCCTNBC229_TT	FUSCCTNBC229	tumor	FUSCCTNBC229_R1_screen	74042	406	738	13	1	0	0	1	0	23829	970	FUSCCTNBC229_R1	47	70.3388	140.879	48.8261	FUSCCTNBC229_PT.percent_bamqc	48.367	190	FUSCCTNBC229_PT.percent	7.5158	98.162	13510799	13763781	0.02	1.1	5412318	FUSCCTNBC229_PT.percent	3303001	5993033	537847	batch1
FUSCCTNBC229_TT	FUSCCTNBC229	tumor	FUSCCTNBC229_R2_screen	74049	407	736	19	2	0	0	0	0	23637	1150	FUSCCTNBC229_R2	47	71.4547	140.884	48.8261	FUSCCTNBC229_PT.percent_bamqc	48.367	190	FUSCCTNBC229_PT.percent	7.5158	98.162	13510799	13763781	0.02	1.1	5412318	FUSCCTNBC229_PT.percent	3303001	5993033	537847	batch1
FUSCCTNBC231_TT	FUSCCTNBC231	tumor	FUSCCTNBC231_R1_screen	63389	565	79	17	2	0	0	0	0	35458	490	FUSCCTNBC231_R1	49	54.9818	139.317	31.7897	FUSCCTNBC231.percent_bamqc	57.1497	206	FUSCCTNBC231.percent	8.4839	99.4009	13491126	13572437	0.01	1.03	3071180	FUSCCTNBC231.percent	1994824	2485076	242036	batch2
FUSCCTNBC231_TT	FUSCCTNBC231	tumor	FUSCCTNBC231_R2_screen	63407	560	78	29	1	0	0	0	0	35375	550	FUSCCTNBC231_R2	50	58.9403	139.319	31.7897	FUSCCTNBC231.percent_bamqc	57.1497	206	FUSCCTNBC231.percent	8.4839	99.4009	13491126	13572437	0.01	1.03	3071180	FUSCCTNBC231.percent	1994824	2485076	242036	batch2
FUSCCTNBC232_TT	FUSCCTNBC232	tumor	FUSCCTNBC232_R1_screen	67509	1217	90	18	36	3	0	0	0	30337	790	FUSCCTNBC232_R1	49	60.8728	138.315	30.8337	FUSCCTNBC232.percent_bamqc	56.829	205	FUSCCTNBC232.percent	8.2121	99.1604	12149331	12252198	0.01	1.04	2964853	FUSCCTNBC232.percent	1663753	2826971	270994	batch2
FUSCCTNBC232_TT	FUSCCTNBC232	tumor	FUSCCTNBC232_R2_screen	67271	1143	90	31	35	3	0	0	0	30577	850	FUSCCTNBC232_R2	49	64.1001	138.317	30.8337	FUSCCTNBC232.percent_bamqc	56.829	205	FUSCCTNBC232.percent	8.2121	99.1604	12149331	12252198	0.01	1.04	2964853	FUSCCTNBC232.percent	1663753	2826971	270994	batch2
FUSCCTNBC233_PT	FUSCCTNBC233	normal	FUSCCTNBC233_PT_R1_screen	77387	160	223	3	0	0	0	0	0	21977	250	FUSCCTNBC233_PT_R1	47	72.642	141.198	54.0085	FUSCCTNBC233.percent_bamqc	47.9162	189	FUSCCTNBC233.percent	14.736	97.4186	10739964	11024551	0.01	1.1	4359313	FUSCCTNBC233.percent	3108864	4421092	406295	batch1
FUSCCTNBC233_PT	FUSCCTNBC233	normal	FUSCCTNBC233_PT_R2_screen	77492	145	223	11	0	0	0	0	0	21890	239	FUSCCTNBC233_PT_R2	47	73.697	141.2	54.0085	FUSCCTNBC233.percent_bamqc	47.9162	189	FUSCCTNBC233.percent	14.736	97.4186	10739964	11024551	0.01	1.1	4359313	FUSCCTNBC233.percent	3108864	4421092	406295	batch1
FUSCCTNBC233_TT	FUSCCTNBC233	tumor	FUSCCTNBC233_R1_screen	77031	167	576	5	6	0	1	0	0	21814	400	FUSCCTNBC233_R1	45	73.2278	141.213	45.5793	FUSCCTNBC233_PT.percent_bamqc	49.2938	184	FUSCCTNBC233_PT.percent	9.6798	98.2671	12696644	12920539	0.01	1.04	5210303	FUSCCTNBC233_PT.percent	3203278	5640372	509531	batch1
FUSCCTNBC233_TT	FUSCCTNBC233	tumor	FUSCCTNBC233_R2_screen	77020	172	576	6	6	0	1	0	0	21839	380	FUSCCTNBC233_R2	45	74.0406	141.215	45.5793	FUSCCTNBC233_PT.percent_bamqc	49.2938	184	FUSCCTNBC233_PT.percent	9.6798	98.2671	12696644	12920539	0.01	1.04	5210303	FUSCCTNBC233_PT.percent	3203278	5640372	509531	batch1
FUSCCTNBC234_TT	FUSCCTNBC234	tumor	FUSCCTNBC234_R1_screen	55785	2325	54	26	27	0	0	0	0	40473	1310	FUSCCTNBC234_R1	53	48.8194	135.12	33.8474	FUSCCTNBC234.percent_bamqc	60.6991	197	FUSCCTNBC234.percent	15.9202	99.3994	19393007	19510188	0.01	1	3248581	FUSCCTNBC234.percent	1716257	2289045	401646	batch2
FUSCCTNBC234_TT	FUSCCTNBC234	tumor	FUSCCTNBC234_R2_screen	55779	2181	54	36	22	0	0	0	0	40498	1430	FUSCCTNBC234_R2	54	51.5188	135.124	33.8474	FUSCCTNBC234.percent_bamqc	60.6991	197	FUSCCTNBC234.percent	15.9202	99.3994	19393007	19510188	0.01	1	3248581	FUSCCTNBC234.percent	1716257	2289045	401646	batch2
FUSCCTNBC236_PT	FUSCCTNBC236	normal	FUSCCTNBC236_PT_R1_screen	72326	1216	459	12	1	0	0	0	1	25576	409	FUSCCTNBC236_PT_R1	47	61.3809	136.904	49.1445	FUSCCTNBC236.percent_bamqc	53.5224	231	FUSCCTNBC236.percent	8.7632	98.4073	12590924	12794711	0.01	1.05	3769442	FUSCCTNBC236.percent	2594280	3446087	263902	batch2
FUSCCTNBC236_PT	FUSCCTNBC236	normal	FUSCCTNBC236_PT_R2_screen	72113	1065	461	11	2	0	0	0	0	25928	420	FUSCCTNBC236_PT_R2	47	65.7938	136.904	49.1445	FUSCCTNBC236.percent_bamqc	53.5224	231	FUSCCTNBC236.percent	8.7632	98.4073	12590924	12794711	0.01	1.05	3769442	FUSCCTNBC236.percent	2594280	3446087	263902	batch2
FUSCCTNBC236_TT	FUSCCTNBC236	tumor	FUSCCTNBC236_R1_screen	69352	300	554	16	4	0	0	0	0	29234	540	FUSCCTNBC236_R1	48	56.9547	140.461	39.163	FUSCCTNBC236_PT.percent_bamqc	54.9975	220	FUSCCTNBC236_PT.percent	8.5903	99.1567	18344658	18500676	0.02	0.99	4795106	FUSCCTNBC236_PT.percent	2653024	4866542	463293	batch2
FUSCCTNBC236_TT	FUSCCTNBC236	tumor	FUSCCTNBC236_R2_screen	69434	302	555	19	1	0	0	0	0	29199	490	FUSCCTNBC236_R2	48	60.8547	140.46	39.163	FUSCCTNBC236_PT.percent_bamqc	54.9975	220	FUSCCTNBC236_PT.percent	8.5903	99.1567	18344658	18500676	0.02	0.99	4795106	FUSCCTNBC236_PT.percent	2653024	4866542	463293	batch2
FUSCCTNBC237_TT	FUSCCTNBC237	tumor	FUSCCTNBC237_R1_screen	68099	246	81	4	0	0	0	0	0	31190	380	FUSCCTNBC237_R1	48	57.4912	140.028	31.4612	FUSCCTNBC237.percent_bamqc	53.504	224	FUSCCTNBC237.percent	5.0471	99.1158	9217182	9299404	0.01	1.04	3035101	FUSCCTNBC237.percent	2388234	2471100	252550	batch2
FUSCCTNBC237_TT	FUSCCTNBC237	tumor	FUSCCTNBC237_R2_screen	67870	240	81	7	0	0	0	0	0	31352	450	FUSCCTNBC237_R2	48	61.6083	140.032	31.4612	FUSCCTNBC237.percent_bamqc	53.504	224	FUSCCTNBC237.percent	5.0471	99.1158	9217182	9299404	0.01	1.04	3035101	FUSCCTNBC237.percent	2388234	2471100	252550	batch2
FUSCCTNBC238_TT	FUSCCTNBC238	tumor	FUSCCTNBC238_R1_screen	36275	336	30	15	2	0	0	0	0	62972	370	FUSCCTNBC238_R1	51	30.225	138.175	45.3102	FUSCCTNBC238.percent_bamqc	56.3184	207	FUSCCTNBC238.percent	33.9149	99.397	31021500	31209686	0.01	1.11	4361330	FUSCCTNBC238.percent	2035659	2145745	622634	batch2
FUSCCTNBC238_TT	FUSCCTNBC238	tumor	FUSCCTNBC238_R2_screen	36251	341	28	16	2	0	0	0	0	62842	520	FUSCCTNBC238_R2	51	33.3626	138.173	45.3102	FUSCCTNBC238.percent_bamqc	56.3184	207	FUSCCTNBC238.percent	33.9149	99.397	31021500	31209686	0.01	1.11	4361330	FUSCCTNBC238.percent	2035659	2145745	622634	batch2
FUSCCTNBC239_TT	FUSCCTNBC239	tumor	FUSCCTNBC239_R1_screen	42849	327	36	10	0	0	0	0	0	56438	340	FUSCCTNBC239_R1	50	35.0649	141.766	38.5818	FUSCCTNBC239.percent_bamqc	56.152	211	FUSCCTNBC239.percent	21.3482	99.4105	23431200	23570156	0.01	1.1	3710472	FUSCCTNBC239.percent	1970556	1965959	495901	batch2
FUSCCTNBC239_TT	FUSCCTNBC239	tumor	FUSCCTNBC239_R2_screen	43001	346	35	20	0	0	0	0	0	56119	479	FUSCCTNBC239_R2	50	38.0453	141.767	38.5818	FUSCCTNBC239.percent_bamqc	56.152	211	FUSCCTNBC239.percent	21.3482	99.4105	23431200	23570156	0.01	1.1	3710472	FUSCCTNBC239.percent	1970556	1965959	495901	batch2
FUSCCTNBC240_TT	FUSCCTNBC240	tumor	FUSCCTNBC240_R1_screen	36891	417	36	16	1	0	0	0	0	62209	430	FUSCCTNBC240_R1	51	31.6294	140.041	35.0507	FUSCCTNBC240.percent_bamqc	56.9429	210	FUSCCTNBC240.percent	22.9726	99.4491	23567182	23697744	0.01	1.09	3379661	FUSCCTNBC240.percent	1712599	1619958	469250	batch2
FUSCCTNBC240_TT	FUSCCTNBC240	tumor	FUSCCTNBC240_R2_screen	37075	438	36	31	1	0	0	0	0	61799	620	FUSCCTNBC240_R2	52	34.36	140.038	35.0507	FUSCCTNBC240.percent_bamqc	56.9429	210	FUSCCTNBC240.percent	22.9726	99.4491	23567182	23697744	0.01	1.09	3379661	FUSCCTNBC240.percent	1712599	1619958	469250	batch2
FUSCCTNBC241_TT	FUSCCTNBC241	tumor	FUSCCTNBC241_R1_screen	40333	527	25	25	2	0	0	0	0	58528	560	FUSCCTNBC241_R1	51	33.3985	135.29	43.3756	FUSCCTNBC241.percent_bamqc	57.1701	208	FUSCCTNBC241.percent	31.8418	99.341	28957379	29149463	0.01	1.04	4147576	FUSCCTNBC241.percent	1943093	2233527	585713	batch2
FUSCCTNBC241_TT	FUSCCTNBC241	tumor	FUSCCTNBC241_R2_screen	40344	545	25	25	2	0	0	0	0	58269	790	FUSCCTNBC241_R2	52	36.3224	135.288	43.3756	FUSCCTNBC241.percent_bamqc	57.1701	208	FUSCCTNBC241.percent	31.8418	99.341	28957379	29149463	0.01	1.04	4147576	FUSCCTNBC241.percent	1943093	2233527	585713	batch2
FUSCCTNBC242_PT	FUSCCTNBC242	normal	FUSCCTNBC242_PT_R1_screen	76862	261	407	7	7	0	0	0	0	21946	510	FUSCCTNBC242_PT_R1	46	73.8333	139.778	52.0166	FUSCCTNBC242.percent_bamqc	51.6719	183	FUSCCTNBC242.percent	25.117	97.4844	12009582	12319492	0	1.06	4616870	FUSCCTNBC242.percent	3209119	4620292	397138	batch1
FUSCCTNBC242_PT	FUSCCTNBC242	normal	FUSCCTNBC242_PT_R2_screen	76909	241	403	4	10	0	0	0	0	21964	469	FUSCCTNBC242_PT_R2	46	74.6986	139.78	52.0166	FUSCCTNBC242.percent_bamqc	51.6719	183	FUSCCTNBC242.percent	25.117	97.4844	12009582	12319492	0	1.06	4616870	FUSCCTNBC242.percent	3209119	4620292	397138	batch1
FUSCCTNBC242_TT	FUSCCTNBC242	tumor	FUSCCTNBC242_R1_screen	74442	337	439	10	4	0	0	0	0	24238	530	FUSCCTNBC242_R1	48	71.3542	138.976	48.5132	FUSCCTNBC242_PT.percent_bamqc	49.7473	186	FUSCCTNBC242_PT.percent	9.2304	98.0088	12667620	12924987	0.01	1.03	5006746	FUSCCTNBC242_PT.percent	3175474	5381796	483889	batch1
FUSCCTNBC242_TT	FUSCCTNBC242	tumor	FUSCCTNBC242_R2_screen	74509	334	439	6	5	0	0	0	0	24187	520	FUSCCTNBC242_R2	48	72.4975	138.978	48.5132	FUSCCTNBC242_PT.percent_bamqc	49.7473	186	FUSCCTNBC242_PT.percent	9.2304	98.0088	12667620	12924987	0.01	1.03	5006746	FUSCCTNBC242_PT.percent	3175474	5381796	483889	batch1
FUSCCTNBC243_TT	FUSCCTNBC243	tumor	FUSCCTNBC243_R1_screen	42268	350	36	18	5	0	3	0	0	56880	440	FUSCCTNBC243_R1	51	35.3983	140.167	39.7957	FUSCCTNBC243.percent_bamqc	56.4531	210	FUSCCTNBC243.percent	23.8873	99.3307	24275828	24439405	0.01	1.09	3823048	FUSCCTNBC243.percent	1976753	2219635	495391	batch2
FUSCCTNBC243_TT	FUSCCTNBC243	tumor	FUSCCTNBC243_R2_screen	42442	380	36	35	4	0	2	0	0	56451	650	FUSCCTNBC243_R2	51	39.258	140.167	39.7957	FUSCCTNBC243.percent_bamqc	56.4531	210	FUSCCTNBC243.percent	23.8873	99.3307	24275828	24439405	0.01	1.09	3823048	FUSCCTNBC243.percent	1976753	2219635	495391	batch2
FUSCCTNBC245_TT	FUSCCTNBC245	tumor	FUSCCTNBC245_R1_screen	44140	354	28	15	1	0	0	0	0	54932	530	FUSCCTNBC245_R1	50	36.8491	138.231	34.6697	FUSCCTNBC245.percent_bamqc	55.9954	211	FUSCCTNBC245.percent	20.0835	99.4213	21934550	22062225	0.01	1.11	3334009	FUSCCTNBC245.percent	1588590	1915307	515248	batch2
FUSCCTNBC245_TT	FUSCCTNBC245	tumor	FUSCCTNBC245_R2_screen	44180	352	27	20	1	0	0	0	0	54770	650	FUSCCTNBC245_R2	50	40.2675	138.23	34.6697	FUSCCTNBC245.percent_bamqc	55.9954	211	FUSCCTNBC245.percent	20.0835	99.4213	21934550	22062225	0.01	1.11	3334009	FUSCCTNBC245.percent	1588590	1915307	515248	batch2
FUSCCTNBC246_PT	FUSCCTNBC246	normal	FUSCCTNBC246_PT_R1_screen	71104	1994	680	22	6	0	0	0	0	25614	580	FUSCCTNBC246_PT_R1	48	63.1529	136.269	35.2056	FUSCCTNBC246.percent_bamqc	54.2425	228	FUSCCTNBC246.percent	5.1164	99.0472	8847854	8932964	0.01	1.03	2488905	FUSCCTNBC246.percent	1606352	2196463	253388	batch2
FUSCCTNBC246_PT	FUSCCTNBC246	normal	FUSCCTNBC246_PT_R2_screen	70944	1942	682	20	9	0	0	0	0	25793	610	FUSCCTNBC246_PT_R2	48	66.666	136.275	35.2056	FUSCCTNBC246.percent_bamqc	54.2425	228	FUSCCTNBC246.percent	5.1164	99.0472	8847854	8932964	0.01	1.03	2488905	FUSCCTNBC246.percent	1606352	2196463	253388	batch2
FUSCCTNBC246_TT	FUSCCTNBC246	tumor	FUSCCTNBC246_R1_screen	69580	458	610	16	0	0	1	0	0	28885	450	FUSCCTNBC246_R1	47	59.6644	139.244	25.4993	FUSCCTNBC246_PT.percent_bamqc	56.6928	217	FUSCCTNBC246_PT.percent	7.8553	98.9182	12873520	13014308	0.01	1.06	3423523	FUSCCTNBC246_PT.percent	1873598	3434576	396537	batch2
FUSCCTNBC246_TT	FUSCCTNBC246	tumor	FUSCCTNBC246_R2_screen	69377	446	610	15	0	0	0	0	0	29083	469	FUSCCTNBC246_R2	48	63.302	139.243	25.4993	FUSCCTNBC246_PT.percent_bamqc	56.6928	217	FUSCCTNBC246_PT.percent	7.8553	98.9182	12873520	13014308	0.01	1.06	3423523	FUSCCTNBC246_PT.percent	1873598	3434576	396537	batch2
FUSCCTNBC247_TT	FUSCCTNBC247	tumor	FUSCCTNBC247_rep_R1_screen	63060	214	108	18	2	0	0	0	0	36189	409	FUSCCTNBC247_rep_R1	48	54.516	146.297	41.7732	FUSCCTNBC247_rep.percent_bamqc	54.6551	225	FUSCCTNBC247_rep.percent	11.2879	99.3241	18571372	18697744	0.01	1.02	4069776	FUSCCTNBC247_rep.percent	2555891	3350622	391335	batch2
FUSCCTNBC247_TT	FUSCCTNBC247	tumor	FUSCCTNBC247_rep_R2_screen	62947	231	112	18	2	45	0	0	0	36236	409	FUSCCTNBC247_rep_R2	48	59.0781	146.292	41.7732	FUSCCTNBC247_rep.percent_bamqc	54.6551	225	FUSCCTNBC247_rep.percent	11.2879	99.3241	18571372	18697744	0.01	1.02	4069776	FUSCCTNBC247_rep.percent	2555891	3350622	391335	batch2
FUSCCTNBC248_TT	FUSCCTNBC248	tumor	FUSCCTNBC248_rep_R1_screen	71425	88	68	13	1	0	0	0	0	28085	320	FUSCCTNBC248_rep_R1	47	60.0792	147.404	34.3229	FUSCCTNBC248_rep.percent_bamqc	53.0692	230	FUSCCTNBC248_rep.percent	5.5095	99.2033	12327734	12426737	0.02	1.08	3340812	FUSCCTNBC248_rep.percent	2357692	2985913	296837	batch2
FUSCCTNBC248_TT	FUSCCTNBC248	tumor	FUSCCTNBC248_rep_R2_screen	71441	85	67	14	0	26	0	0	0	27987	380	FUSCCTNBC248_rep_R2	47	65.9415	147.4	34.3229	FUSCCTNBC248_rep.percent_bamqc	53.0692	230	FUSCCTNBC248_rep.percent	5.5095	99.2033	12327734	12426737	0.02	1.08	3340812	FUSCCTNBC248_rep.percent	2357692	2985913	296837	batch2
FUSCCTNBC249_PT	FUSCCTNBC249	normal	FUSCCTNBC249_PT_R1_screen	62933	5053	182	36	8	1	3	0	0	25434	6350	FUSCCTNBC249_PT_R1	58	55.8632	130.117	51.6867	FUSCCTNBC249.percent_bamqc	49.8835	190	FUSCCTNBC249.percent	21.4711	97.768	11421084	11681828	0.01	1.03	4460431	FUSCCTNBC249.percent	3329405	4191565	362919	batch1
FUSCCTNBC249_PT	FUSCCTNBC249	normal	FUSCCTNBC249_PT_R2_screen	62918	4917	181	35	8	1	1	0	0	25579	6360	FUSCCTNBC249_PT_R2	58	56.7763	130.119	51.6867	FUSCCTNBC249.percent_bamqc	49.8835	190	FUSCCTNBC249.percent	21.4711	97.768	11421084	11681828	0.01	1.03	4460431	FUSCCTNBC249.percent	3329405	4191565	362919	batch1
FUSCCTNBC249_TT	FUSCCTNBC249	tumor	FUSCCTNBC249_R1_screen	74668	156	364	9	2	0	0	0	0	24351	450	FUSCCTNBC249_R1	47	70.3917	141.276	46.4874	FUSCCTNBC249_PT.percent_bamqc	70.1161	174	FUSCCTNBC249_PT.percent	44.424	98.1912	23871526	24311273	0	1.13	4866355	FUSCCTNBC249_PT.percent	2619924	4059172	475063	batch1
FUSCCTNBC249_TT	FUSCCTNBC249	tumor	FUSCCTNBC249_R2_screen	74712	140	364	10	3	0	0	0	0	24371	400	FUSCCTNBC249_R2	47	71.3005	141.277	46.4874	FUSCCTNBC249_PT.percent_bamqc	70.1161	174	FUSCCTNBC249_PT.percent	44.424	98.1912	23871526	24311273	0	1.13	4866355	FUSCCTNBC249_PT.percent	2619924	4059172	475063	batch1
FUSCCTNBC250_TT	FUSCCTNBC250	tumor	FUSCCTNBC250_R1_screen	62241	2735	11	41	10	0	2	0	0	33791	1169	FUSCCTNBC250_R1	54	44.4123	136.044	37.684	FUSCCTNBC250.percent_bamqc	64.1463	204	FUSCCTNBC250.percent	8.3805	99.3638	17713658	17827078	0.01	1.03	3680693	FUSCCTNBC250.percent	2542490	2715504	371226	batch3
FUSCCTNBC250_TT	FUSCCTNBC250	tumor	FUSCCTNBC250_R2_screen	61942	3381	11	42	5	0	2	0	0	33237	1380	FUSCCTNBC250_R2	54	47.1943	136.051	37.684	FUSCCTNBC250.percent_bamqc	64.1463	204	FUSCCTNBC250.percent	8.3805	99.3638	17713658	17827078	0.01	1.03	3680693	FUSCCTNBC250.percent	2542490	2715504	371226	batch3
FUSCCTNBC251_TT	FUSCCTNBC251	tumor	FUSCCTNBC251_R1_screen	71739	1161	65	43	4	0	0	0	0	26368	620	FUSCCTNBC251_R1	49	51.9342	137.455	32.3	FUSCCTNBC251.percent_bamqc	57.5309	206	FUSCCTNBC251.percent	5.141	99.1989	10739304	10826028	0.02	1.08	3164169	FUSCCTNBC251.percent	2318863	2784334	300317	batch3
FUSCCTNBC251_TT	FUSCCTNBC251	tumor	FUSCCTNBC251_R2_screen	71652	1459	65	54	6	0	0	0	0	25974	790	FUSCCTNBC251_R2	49	58.2497	137.461	32.3	FUSCCTNBC251.percent_bamqc	57.5309	206	FUSCCTNBC251.percent	5.141	99.1989	10739304	10826028	0.02	1.08	3164169	FUSCCTNBC251.percent	2318863	2784334	300317	batch3
FUSCCTNBC252_TT	FUSCCTNBC252	tumor	FUSCCTNBC252_rep_R1_screen	69513	223	55	22	16	0	0	0	0	29101	1070	FUSCCTNBC252_rep_R1	48	54.9343	147.097	44.3061	FUSCCTNBC252_rep.percent_bamqc	55.3515	220	FUSCCTNBC252_rep.percent	7.6502	99.2041	17724213	17866403	0.01	1.06	4297361	FUSCCTNBC252_rep.percent	3067867	3570699	443962	batch2
FUSCCTNBC252_TT	FUSCCTNBC252	tumor	FUSCCTNBC252_rep_R2_screen	69245	244	55	12	6	39	0	0	0	29169	1230	FUSCCTNBC252_rep_R2	48	60.8108	147.093	44.3061	FUSCCTNBC252_rep.percent_bamqc	55.3515	220	FUSCCTNBC252_rep.percent	7.6502	99.2041	17724213	17866403	0.01	1.06	4297361	FUSCCTNBC252_rep.percent	3067867	3570699	443962	batch2
FUSCCTNBC255_PT	FUSCCTNBC255	normal	FUSCCTNBC255_PT_rep_R1_screen	66988	269	64	14	0	0	0	0	0	32375	290	FUSCCTNBC255_PT_rep_R1	48	51.8129	140.01	37.0181	FUSCCTNBC255.percent_bamqc	60.5624	179	FUSCCTNBC255.percent	54.0366	97.8652	17510263	17892231	0	1.01	5097988	FUSCCTNBC255.percent	3808123	4179057	361627	batch2
FUSCCTNBC255_PT	FUSCCTNBC255	normal	FUSCCTNBC255_PT_rep_R2_screen	66842	250	63	20	0	0	0	0	0	32405	420	FUSCCTNBC255_PT_rep_R2	48	57.4989	140.01	37.0181	FUSCCTNBC255.percent_bamqc	60.5624	179	FUSCCTNBC255.percent	54.0366	97.8652	17510263	17892231	0	1.01	5097988	FUSCCTNBC255.percent	3808123	4179057	361627	batch2
FUSCCTNBC255_TT	FUSCCTNBC255	tumor	FUSCCTNBC255_R1_screen	66875	1498	252	12	0	0	0	0	0	28723	2640	FUSCCTNBC255_R1	52	59.1446	134.954	53.7055	FUSCCTNBC255_PT_rep.percent_bamqc	54.5529	215	FUSCCTNBC255_PT_rep.percent	8.5687	99.3005	13435926	13530578	0.01	1.03	3619180	FUSCCTNBC255_PT_rep.percent	2614928	2908833	266378	batch1
FUSCCTNBC255_TT	FUSCCTNBC255	tumor	FUSCCTNBC255_R2_screen	66842	1441	253	18	0	0	0	0	0	28746	2700	FUSCCTNBC255_R2	52	59.8917	134.957	53.7055	FUSCCTNBC255_PT_rep.percent_bamqc	54.5529	215	FUSCCTNBC255_PT_rep.percent	8.5687	99.3005	13435926	13530578	0.01	1.03	3619180	FUSCCTNBC255_PT_rep.percent	2614928	2908833	266378	batch1
FUSCCTNBC256_TT	FUSCCTNBC256	tumor	FUSCCTNBC256_R1_screen	74817	156	37	3	0	0	0	0	0	24737	250	FUSCCTNBC256_R1	46	65.2267	138.748	18.8459	FUSCCTNBC256.percent_bamqc	50.5022	222	FUSCCTNBC256.percent	2.2358	98.9058	5110976	5167519	0.03	1.05	1830721	FUSCCTNBC256.percent	1448880	1585680	164038	batch2
FUSCCTNBC256_TT	FUSCCTNBC256	tumor	FUSCCTNBC256_R2_screen	74752	156	37	18	0	5	0	0	0	24612	420	FUSCCTNBC256_R2	46	72.5869	138.754	18.8459	FUSCCTNBC256.percent_bamqc	50.5022	222	FUSCCTNBC256.percent	2.2358	98.9058	5110976	5167519	0.03	1.05	1830721	FUSCCTNBC256.percent	1448880	1585680	164038	batch2
FUSCCTNBC257_PT	FUSCCTNBC257	normal	FUSCCTNBC257_PT_R1_screen	75489	230	407	4	3	0	1	0	0	23546	320	FUSCCTNBC257_PT_R1	47	70.7893	139.161	61.0686	FUSCCTNBC257.percent_bamqc	56.9638	180	FUSCCTNBC257.percent	26.6719	97.3385	14255467	14645247	0.01	1.09	4697282	FUSCCTNBC257.percent	3230128	4332106	407691	batch1
FUSCCTNBC257_PT	FUSCCTNBC257	normal	FUSCCTNBC257_PT_R2_screen	75610	218	407	4	1	0	0	0	0	23450	310	FUSCCTNBC257_PT_R2	47	71.9454	139.164	61.0686	FUSCCTNBC257.percent_bamqc	56.9638	180	FUSCCTNBC257.percent	26.6719	97.3385	14255467	14645247	0.01	1.09	4697282	FUSCCTNBC257.percent	3230128	4332106	407691	batch1
FUSCCTNBC257_TT	FUSCCTNBC257	tumor	FUSCCTNBC257_R1_screen	71032	868	261	95	26	0	3	0	0	26035	1680	FUSCCTNBC257_R1	50	66.0095	137.399	49.5055	FUSCCTNBC257_PT.percent_bamqc	50.3641	184	FUSCCTNBC257_PT.percent	16.0878	97.8302	14753658	15080889	0.01	1.06	5844286	FUSCCTNBC257_PT.percent	3715131	6151036	557813	batch1
FUSCCTNBC257_TT	FUSCCTNBC257	tumor	FUSCCTNBC257_R2_screen	71028	836	262	94	24	0	4	0	0	26102	1650	FUSCCTNBC257_R2	50	66.6379	137.401	49.5055	FUSCCTNBC257_PT.percent_bamqc	50.3641	184	FUSCCTNBC257_PT.percent	16.0878	97.8302	14753658	15080889	0.01	1.06	5844286	FUSCCTNBC257_PT.percent	3715131	6151036	557813	batch1
FUSCCTNBC258_TT	FUSCCTNBC258	tumor	FUSCCTNBC258_R1_screen	76604	501	36	9	7	1	0	0	0	22042	800	FUSCCTNBC258_R1	46	64.9175	136.844	26.076	FUSCCTNBC258.percent_bamqc	53.3673	208	FUSCCTNBC258.percent	3.1789	98.9791	8281002	8366418	0.03	1.06	2532937	FUSCCTNBC258.percent	1672426	2393737	320086	batch2
FUSCCTNBC258_TT	FUSCCTNBC258	tumor	FUSCCTNBC258_R2_screen	76559	468	36	32	6	8	0	0	0	21881	1010	FUSCCTNBC258_R2	47	72.5026	136.852	26.076	FUSCCTNBC258.percent_bamqc	53.3673	208	FUSCCTNBC258.percent	3.1789	98.9791	8281002	8366418	0.03	1.06	2532937	FUSCCTNBC258.percent	1672426	2393737	320086	batch2
FUSCCTNBC260_TT	FUSCCTNBC260	tumor	FUSCCTNBC260_R1_screen	79182	47	381	12	5	0	0	0	0	20123	250	FUSCCTNBC260_R1	43	60.9254	147.074	38.1116	FUSCCTNBC260.percent_bamqc	47.073	235	FUSCCTNBC260.percent	2.9989	97.9821	9352905	9545527	0.03	1.05	3596071	FUSCCTNBC260.percent	2257427	4072007	400593	batch2
FUSCCTNBC260_TT	FUSCCTNBC260	tumor	FUSCCTNBC260_R2_screen	79158	43	384	13	6	0	0	0	0	20126	270	FUSCCTNBC260_R2	43	67.4659	147.074	38.1116	FUSCCTNBC260.percent_bamqc	47.073	235	FUSCCTNBC260.percent	2.9989	97.9821	9352905	9545527	0.03	1.05	3596071	FUSCCTNBC260.percent	2257427	4072007	400593	batch2
FUSCCTNBC261_TT	FUSCCTNBC261	tumor	FUSCCTNBC261_R1_screen	68649	670	42	17	4	0	0	0	0	30178	440	FUSCCTNBC261_R1	48	59.6544	136.417	23.7836	FUSCCTNBC261.percent_bamqc	54.8778	208	FUSCCTNBC261.percent	4.5336	99.0908	8649357	8728719	0.02	1.04	2305389	FUSCCTNBC261.percent	1600079	1931649	187871	batch2
FUSCCTNBC261_TT	FUSCCTNBC261	tumor	FUSCCTNBC261_R2_screen	68811	608	41	38	5	8	0	0	0	29889	600	FUSCCTNBC261_R2	48	66.3996	136.424	23.7836	FUSCCTNBC261.percent_bamqc	54.8778	208	FUSCCTNBC261.percent	4.5336	99.0908	8649357	8728719	0.02	1.04	2305389	FUSCCTNBC261.percent	1600079	1931649	187871	batch2
FUSCCTNBC262_TT	FUSCCTNBC262	tumor	FUSCCTNBC262_R1_screen	70298	453	75	9	0	0	0	0	0	28705	460	FUSCCTNBC262_R1	47	58.4414	137.456	30.932	FUSCCTNBC262.percent_bamqc	53.1467	209	FUSCCTNBC262.percent	6.4099	99.0614	9938578	10032745	0.02	1.05	3008178	FUSCCTNBC262.percent	2013550	2610828	347089	batch2
FUSCCTNBC262_TT	FUSCCTNBC262	tumor	FUSCCTNBC262_R2_screen	70137	404	75	32	0	5	0	0	0	28727	620	FUSCCTNBC262_R2	47	64.5116	137.461	30.932	FUSCCTNBC262.percent_bamqc	53.1467	209	FUSCCTNBC262.percent	6.4099	99.0614	9938578	10032745	0.02	1.05	3008178	FUSCCTNBC262.percent	2013550	2610828	347089	batch2
FUSCCTNBC263_TT	FUSCCTNBC263	tumor	FUSCCTNBC263_R1_screen	70122	208	126	15	0	0	0	0	0	28929	600	FUSCCTNBC263_R1	48	59.9463	140.448	25.7062	FUSCCTNBC263.percent_bamqc	52.7117	211	FUSCCTNBC263.percent	6.7852	97.8768	7178516	7334240	0.01	1.03	2450510	FUSCCTNBC263.percent	1698316	2178160	213080	batch2
FUSCCTNBC263_TT	FUSCCTNBC263	tumor	FUSCCTNBC263_R2_screen	70299	208	124	17	0	2	0	0	0	28610	740	FUSCCTNBC263_R2	48	65.1914	140.451	25.7062	FUSCCTNBC263.percent_bamqc	52.7117	211	FUSCCTNBC263.percent	6.7852	97.8768	7178516	7334240	0.01	1.03	2450510	FUSCCTNBC263.percent	1698316	2178160	213080	batch2
FUSCCTNBC264_PT	FUSCCTNBC264	normal	FUSCCTNBC264_PT_R1_screen	69721	1203	849	8	9	0	0	0	0	27680	530	FUSCCTNBC264_PT_R1	47	60.2088	138.737	33.7035	FUSCCTNBC264_PT.percent_bamqc	54.8385	215	FUSCCTNBC264_PT.percent	6.3287	98.9771	13279195	13416429	0.02	1.04	3272635	FUSCCTNBC264_PT.percent	1917376	3069310	361631	batch2
FUSCCTNBC264_PT	FUSCCTNBC264	normal	FUSCCTNBC264_PT_R2_screen	69843	1120	846	24	5	0	0	0	0	27492	670	FUSCCTNBC264_PT_R2	47	65.1077	138.737	33.7035	FUSCCTNBC264_PT.percent_bamqc	54.8385	215	FUSCCTNBC264_PT.percent	6.3287	98.9771	13279195	13416429	0.02	1.04	3272635	FUSCCTNBC264_PT.percent	1917376	3069310	361631	batch2
FUSCCTNBC264_TT	FUSCCTNBC264	tumor	FUSCCTNBC264_rep_R1_screen	75073	264	79	23	41	0	0	0	0	23910	610	FUSCCTNBC264_rep_R1	47	62.9163	142.321	37.5481	FUSCCTNBC264_rep.percent_bamqc	51.8856	216	FUSCCTNBC264_rep.percent	8.2691	98.6813	10463975	10603804	0.01	1.07	3627007	FUSCCTNBC264_rep.percent	2462595	3592393	276932	batch2
FUSCCTNBC264_TT	FUSCCTNBC264	tumor	FUSCCTNBC264_rep_R2_screen	75023	252	79	32	33	0	0	0	0	23891	690	FUSCCTNBC264_rep_R2	47	67.9667	142.319	37.5481	FUSCCTNBC264_rep.percent_bamqc	51.8856	216	FUSCCTNBC264_rep.percent	8.2691	98.6813	10463975	10603804	0.01	1.07	3627007	FUSCCTNBC264_rep.percent	2462595	3592393	276932	batch2
FUSCCTNBC265_TT	FUSCCTNBC265	tumor	FUSCCTNBC265_R1_screen	75229	515	240	8	0	0	0	0	0	23718	290	FUSCCTNBC265_R1	46	52.1884	139.285	36.0429	FUSCCTNBC265.percent_bamqc	52.3194	209	FUSCCTNBC265.percent	3.8574	99.1497	10686518	10778165	0.01	1.07	3540069	FUSCCTNBC265.percent	2511417	3430960	287618	batch3
FUSCCTNBC265_TT	FUSCCTNBC265	tumor	FUSCCTNBC265_R2_screen	75229	539	238	28	0	0	0	0	0	23276	690	FUSCCTNBC265_R2	46	59.3921	139.289	36.0429	FUSCCTNBC265.percent_bamqc	52.3194	209	FUSCCTNBC265.percent	3.8574	99.1497	10686518	10778165	0.01	1.07	3540069	FUSCCTNBC265.percent	2511417	3430960	287618	batch3
FUSCCTNBC266_PT	FUSCCTNBC266	normal	FUSCCTNBC266_PT_R1_screen	48860	559	425	9	2	0	0	1	0	49275	869	FUSCCTNBC266_PT_R1	50	41.7641	138.2	32.201	FUSCCTNBC266_PT.percent_bamqc	56.7093	214	FUSCCTNBC266_PT.percent	22.5822	98.5057	17833643	18104170	0.01	1.06	2942019	FUSCCTNBC266_PT.percent	1367414	2137850	384582	batch2
FUSCCTNBC266_PT	FUSCCTNBC266	normal	FUSCCTNBC266_PT_R2_screen	48954	562	426	30	4	0	0	1	0	48723	1300	FUSCCTNBC266_PT_R2	50	45.13	138.201	32.201	FUSCCTNBC266_PT.percent_bamqc	56.7093	214	FUSCCTNBC266_PT.percent	22.5822	98.5057	17833643	18104170	0.01	1.06	2942019	FUSCCTNBC266_PT.percent	1367414	2137850	384582	batch2
FUSCCTNBC266_TT	FUSCCTNBC266	tumor	FUSCCTNBC266_rep_R1_screen	78715	220	50	12	0	0	0	0	0	20643	360	FUSCCTNBC266_rep_R1	46	67.831	142.311	38.3715	FUSCCTNBC266_rep.percent_bamqc	50.0325	222	FUSCCTNBC266_rep.percent	4.9751	99.0007	9739476	9837786	0.02	1.02	3737798	FUSCCTNBC266_rep.percent	2476960	3873365	397312	batch2
FUSCCTNBC266_TT	FUSCCTNBC266	tumor	FUSCCTNBC266_rep_R2_screen	78528	198	50	15	0	0	0	0	0	20769	440	FUSCCTNBC266_rep_R2	46	72.7141	142.311	38.3715	FUSCCTNBC266_rep.percent_bamqc	50.0325	222	FUSCCTNBC266_rep.percent	4.9751	99.0007	9739476	9837786	0.02	1.02	3737798	FUSCCTNBC266_rep.percent	2476960	3873365	397312	batch2
FUSCCTNBC267_TT	FUSCCTNBC267	tumor	FUSCCTNBC267_R1_screen	73892	375	265	15	1	0	0	0	0	25052	400	FUSCCTNBC267_R1	47	49.6464	139.103	42.7371	FUSCCTNBC267.percent_bamqc	51.7922	214	FUSCCTNBC267.percent	7.437	98.6648	11792750	11952335	0.01	1.09	4161979	FUSCCTNBC267.percent	3080327	3893760	335910	batch3
FUSCCTNBC267_TT	FUSCCTNBC267	tumor	FUSCCTNBC267_R2_screen	73801	430	260	40	1	0	0	0	0	24538	930	FUSCCTNBC267_R2	47	56.6378	139.107	42.7371	FUSCCTNBC267.percent_bamqc	51.7922	214	FUSCCTNBC267.percent	7.437	98.6648	11792750	11952335	0.01	1.09	4161979	FUSCCTNBC267.percent	3080327	3893760	335910	batch3
FUSCCTNBC268_PT	FUSCCTNBC268	normal	FUSCCTNBC268_PT_R1_screen	75152	435	658	9	1	0	0	0	0	23445	300	FUSCCTNBC268_PT_R1	46	63.337	137.696	39.2523	FUSCCTNBC268.percent_bamqc	53.9282	218	FUSCCTNBC268.percent	7.2091	97.7909	10926034	11172848	0.01	1.04	3105031	FUSCCTNBC268.percent	2135411	2788611	250156	batch2
FUSCCTNBC268_PT	FUSCCTNBC268	normal	FUSCCTNBC268_PT_R2_screen	75114	396	662	14	1	0	0	0	0	23373	440	FUSCCTNBC268_PT_R2	46	68.988	137.7	39.2523	FUSCCTNBC268.percent_bamqc	53.9282	218	FUSCCTNBC268.percent	7.2091	97.7909	10926034	11172848	0.01	1.04	3105031	FUSCCTNBC268.percent	2135411	2788611	250156	batch2
FUSCCTNBC268_TT	FUSCCTNBC268	tumor	FUSCCTNBC268_R1_screen	69279	360	1966	14	4	0	0	0	0	27797	580	FUSCCTNBC268_R1	48	57.5746	139.885	32.6679	FUSCCTNBC268_PT.percent_bamqc	52.5435	214	FUSCCTNBC268_PT.percent	4.9471	98.8827	12744124	12888118	0.02	1.07	3816590	FUSCCTNBC268_PT.percent	2291222	3891726	368472	batch2
FUSCCTNBC268_TT	FUSCCTNBC268	tumor	FUSCCTNBC268_R2_screen	69412	370	1971	30	3	0	0	0	0	27434	780	FUSCCTNBC268_R2	48	61.9696	139.885	32.6679	FUSCCTNBC268_PT.percent_bamqc	52.5435	214	FUSCCTNBC268_PT.percent	4.9471	98.8827	12744124	12888118	0.02	1.07	3816590	FUSCCTNBC268_PT.percent	2291222	3891726	368472	batch2
FUSCCTNBC269_TT	FUSCCTNBC269	tumor	FUSCCTNBC269_R1_screen	69488	1011	240	40	34	0	41	0	0	27556	1590	FUSCCTNBC269_R1	48	61.3305	140.682	23.1159	FUSCCTNBC269.percent_bamqc	54.3901	211	FUSCCTNBC269.percent	6.3387	97.7422	6899172	7058538	0.02	1.03	2196700	FUSCCTNBC269.percent	1477503	2052323	161976	batch2
FUSCCTNBC269_TT	FUSCCTNBC269	tumor	FUSCCTNBC269_R2_screen	69672	908	239	55	32	14	46	0	0	27194	1840	FUSCCTNBC269_R2	48	66.322	140.682	23.1159	FUSCCTNBC269.percent_bamqc	54.3901	211	FUSCCTNBC269.percent	6.3387	97.7422	6899172	7058538	0.02	1.03	2196700	FUSCCTNBC269.percent	1477503	2052323	161976	batch2
FUSCCTNBC271_TT	FUSCCTNBC271	tumor	FUSCCTNBC271_R1_screen	74189	124	106	14	52	0	2	0	0	24973	540	FUSCCTNBC271_R1	46	61.8126	144.463	27.7812	FUSCCTNBC271.percent_bamqc	50.9731	221	FUSCCTNBC271.percent	3.9467	98.5557	7463982	7573364	0.02	1.03	2685399	FUSCCTNBC271.percent	1893832	2559678	220546	batch2
FUSCCTNBC271_TT	FUSCCTNBC271	tumor	FUSCCTNBC271_R2_screen	74502	117	108	13	39	0	4	0	0	24607	610	FUSCCTNBC271_R2	46	66.2785	144.463	27.7812	FUSCCTNBC271.percent_bamqc	50.9731	221	FUSCCTNBC271.percent	3.9467	98.5557	7463982	7573364	0.02	1.03	2685399	FUSCCTNBC271.percent	1893832	2559678	220546	batch2
FUSCCTNBC272_TT	FUSCCTNBC272	tumor	FUSCCTNBC272_R1_screen	71128	300	56	18	8	1	0	0	0	27869	620	FUSCCTNBC272_R1	48	54.4643	140.005	44.5336	FUSCCTNBC272.percent_bamqc	54.3013	208	FUSCCTNBC272.percent	13.6902	98.2296	13948446	14199837	0.01	1.05	4254194	FUSCCTNBC272.percent	2979821	3812108	348179	batch2
FUSCCTNBC272_TT	FUSCCTNBC272	tumor	FUSCCTNBC272_R2_screen	71133	292	56	20	11	0	2	0	0	27796	690	FUSCCTNBC272_R2	49	58.9584	140.006	44.5336	FUSCCTNBC272.percent_bamqc	54.3013	208	FUSCCTNBC272.percent	13.6902	98.2296	13948446	14199837	0.01	1.05	4254194	FUSCCTNBC272.percent	2979821	3812108	348179	batch2
FUSCCTNBC273_TT	FUSCCTNBC273	tumor	FUSCCTNBC273_R1_screen	71166	265	67	10	16	0	2	0	0	28074	400	FUSCCTNBC273_R1	47	56.9548	140.317	37.7869	FUSCCTNBC273.percent_bamqc	52.4075	224	FUSCCTNBC273.percent	7.4113	98.9123	10908117	11028072	0.01	1.03	3677493	FUSCCTNBC273.percent	2750658	3272138	221315	batch2
FUSCCTNBC273_TT	FUSCCTNBC273	tumor	FUSCCTNBC273_R2_screen	71293	261	67	22	10	0	1	0	0	27856	490	FUSCCTNBC273_R2	47	62.6395	140.319	37.7869	FUSCCTNBC273.percent_bamqc	52.4075	224	FUSCCTNBC273.percent	7.4113	98.9123	10908117	11028072	0.01	1.03	3677493	FUSCCTNBC273.percent	2750658	3272138	221315	batch2
FUSCCTNBC274_TT	FUSCCTNBC274	tumor	FUSCCTNBC274_R1_screen	71812	309	358	6	11	0	0	0	0	27174	330	FUSCCTNBC274_R1	47	50.5779	143.018	51.2159	FUSCCTNBC274.percent_bamqc	53.0275	214	FUSCCTNBC274.percent	8.5137	98.9041	17165655	17355862	0.01	1.06	4938942	FUSCCTNBC274.percent	3343822	4547348	509596	batch2
FUSCCTNBC274_TT	FUSCCTNBC274	tumor	FUSCCTNBC274_R2_screen	71670	320	355	11	5	0	0	0	0	27249	390	FUSCCTNBC274_R2	47	56.3355	143.019	51.2159	FUSCCTNBC274.percent_bamqc	53.0275	214	FUSCCTNBC274.percent	8.5137	98.9041	17165655	17355862	0.01	1.06	4938942	FUSCCTNBC274.percent	3343822	4547348	509596	batch2
FUSCCTNBC277_TT	FUSCCTNBC277	tumor	FUSCCTNBC277_R1_screen	66120	1407	165	27	0	0	0	0	0	31361	920	FUSCCTNBC277_R1	51	43.3093	134.66	37.2962	FUSCCTNBC277.percent_bamqc	60.0592	201	FUSCCTNBC277.percent	6.78	99.0788	15747080	15893496	0.01	1.08	3633072	FUSCCTNBC277.percent	2499356	2907879	382946	batch3
FUSCCTNBC277_TT	FUSCCTNBC277	tumor	FUSCCTNBC277_R2_screen	66078	1609	164	52	0	0	0	0	0	30577	1520	FUSCCTNBC277_R2	51	49.5256	134.667	37.2962	FUSCCTNBC277.percent_bamqc	60.0592	201	FUSCCTNBC277.percent	6.78	99.0788	15747080	15893496	0.01	1.08	3633072	FUSCCTNBC277.percent	2499356	2907879	382946	batch3
FUSCCTNBC282_PT	FUSCCTNBC282	normal	FUSCCTNBC282_PT_R1_screen	75144	349	436	4	4	0	0	0	0	23373	690	FUSCCTNBC282_PT_R1	45	66.25	140.181	26.4953	FUSCCTNBC282.percent_bamqc	58.3349	205	FUSCCTNBC282.percent	17.0581	98.7543	16570753	16779787	0.01	1.02	3729651	FUSCCTNBC282.percent	2189568	3254272	351082	batch2
FUSCCTNBC282_PT	FUSCCTNBC282	normal	FUSCCTNBC282_PT_R2_screen	74955	333	428	12	3	23	0	0	0	23476	770	FUSCCTNBC282_PT_R2	46	70.3089	140.182	26.4953	FUSCCTNBC282.percent_bamqc	58.3349	205	FUSCCTNBC282.percent	17.0581	98.7543	16570753	16779787	0.01	1.02	3729651	FUSCCTNBC282.percent	2189568	3254272	351082	batch2
FUSCCTNBC282_TT	FUSCCTNBC282	tumor	FUSCCTNBC282_R1_screen	66398	1816	326	24	4	1	1	0	0	30040	1390	FUSCCTNBC282_R1	49	56.1216	133.397	38.8803	FUSCCTNBC282_PT.percent_bamqc	52.4182	235	FUSCCTNBC282_PT.percent	5.0628	98.5453	8309212	8431869	0.01	1.03	2546696	FUSCCTNBC282_PT.percent	1462028	2687231	248559	batch2
FUSCCTNBC282_TT	FUSCCTNBC282	tumor	FUSCCTNBC282_R2_screen	66105	1715	331	36	3	21	2	0	0	30257	1530	FUSCCTNBC282_R2	49	57.9968	133.399	38.8803	FUSCCTNBC282_PT.percent_bamqc	52.4182	235	FUSCCTNBC282_PT.percent	5.0628	98.5453	8309212	8431869	0.01	1.03	2546696	FUSCCTNBC282_PT.percent	1462028	2687231	248559	batch2
FUSCCTNBC283_PT	FUSCCTNBC283	normal	FUSCCTNBC283_PT_rep_R1_screen	70150	1992	196	33	152	0	4	0	0	25893	1580	FUSCCTNBC283_PT_rep_R1	48	59.9133	140.146	35.3748	FUSCCTNBC283_PT_rep.percent_bamqc	57.0349	208	FUSCCTNBC283_PT_rep.percent	8.4276	98.6218	12405738	12579097	0.01	1	3408309	FUSCCTNBC283_PT_rep.percent	2191613	3183093	285608	batch2
FUSCCTNBC283_PT	FUSCCTNBC283	normal	FUSCCTNBC283_PT_rep_R2_screen	70012	1948	195	58	135	0	2	0	0	26000	1650	FUSCCTNBC283_PT_rep_R2	48	64.001	140.145	35.3748	FUSCCTNBC283_PT_rep.percent_bamqc	57.0349	208	FUSCCTNBC283_PT_rep.percent	8.4276	98.6218	12405738	12579097	0.01	1	3408309	FUSCCTNBC283_PT_rep.percent	2191613	3183093	285608	batch2
FUSCCTNBC283_TT	FUSCCTNBC283	tumor	FUSCCTNBC283_rep_R1_screen	75947	395	47	19	2	0	1	0	0	23110	479	FUSCCTNBC283_rep_R1	46	65.4855	141.671	36.0055	FUSCCTNBC283_rep.percent_bamqc	52.1727	216	FUSCCTNBC283_rep.percent	5.6896	99.0372	10620534	10723783	0.01	1.07	3504899	FUSCCTNBC283_rep.percent	2223791	3619842	280574	batch2
FUSCCTNBC283_TT	FUSCCTNBC283	tumor	FUSCCTNBC283_rep_R2_screen	75777	361	47	26	1	0	0	0	0	23258	530	FUSCCTNBC283_rep_R2	46	70.2828	141.67	36.0055	FUSCCTNBC283_rep.percent_bamqc	52.1727	216	FUSCCTNBC283_rep.percent	5.6896	99.0372	10620534	10723783	0.01	1.07	3504899	FUSCCTNBC283_rep.percent	2223791	3619842	280574	batch2
FUSCCTNBC284_TT	FUSCCTNBC284	tumor	FUSCCTNBC284_R1_screen	68639	549	91	18	3	0	1	0	0	30239	460	FUSCCTNBC284_R1	48	58.4183	138.55	28.4739	FUSCCTNBC284.percent_bamqc	54.745	206	FUSCCTNBC284.percent	8.2534	98.848	9646955	9759379	0.02	1.02	2750609	FUSCCTNBC284.percent	1924382	2347504	241823	batch2
FUSCCTNBC284_TT	FUSCCTNBC284	tumor	FUSCCTNBC284_R2_screen	68579	543	91	52	3	5	2	0	0	30105	620	FUSCCTNBC284_R2	48	65.1759	138.554	28.4739	FUSCCTNBC284.percent_bamqc	54.745	206	FUSCCTNBC284.percent	8.2534	98.848	9646955	9759379	0.02	1.02	2750609	FUSCCTNBC284.percent	1924382	2347504	241823	batch2
FUSCCTNBC285_TT	FUSCCTNBC285	tumor	FUSCCTNBC285_R1_screen	73447	436	89	11	0	0	0	0	0	25538	479	FUSCCTNBC285_R1	47	64.6306	140.149	27.9705	FUSCCTNBC285.percent_bamqc	53.5239	206	FUSCCTNBC285.percent	4.3084	98.8256	8651176	8753985	0.03	1.08	2704772	FUSCCTNBC285.percent	1798837	2581614	211336	batch2
FUSCCTNBC285_TT	FUSCCTNBC285	tumor	FUSCCTNBC285_R2_screen	73278	405	89	27	1	4	0	0	0	25556	640	FUSCCTNBC285_R2	47	70.7561	140.155	27.9705	FUSCCTNBC285.percent_bamqc	53.5239	206	FUSCCTNBC285.percent	4.3084	98.8256	8651176	8753985	0.03	1.08	2704772	FUSCCTNBC285.percent	1798837	2581614	211336	batch2
FUSCCTNBC288_TT	FUSCCTNBC288	tumor	FUSCCTNBC288_R1_screen	73609	424	74	17	0	0	0	0	0	25467	409	FUSCCTNBC288_R1	47	62.07	137.235	30.3716	FUSCCTNBC288.percent_bamqc	52.9705	211	FUSCCTNBC288.percent	4.4931	99.1173	10228833	10319927	0.02	1.06	2955910	FUSCCTNBC288.percent	2012421	2719902	260981	batch2
FUSCCTNBC288_TT	FUSCCTNBC288	tumor	FUSCCTNBC288_R2_screen	73434	382	74	16	0	0	0	0	0	25694	400	FUSCCTNBC288_R2	47	66.1007	137.239	30.3716	FUSCCTNBC288.percent_bamqc	52.9705	211	FUSCCTNBC288.percent	4.4931	99.1173	10228833	10319927	0.02	1.06	2955910	FUSCCTNBC288.percent	2012421	2719902	260981	batch2
FUSCCTNBC289_PT	FUSCCTNBC289	normal	FUSCCTNBC289_PT_R1_screen	75928	767	714	3	0	0	0	0	0	22068	520	FUSCCTNBC289_PT_R1	47	71.5033	139.793	57.6355	FUSCCTNBC289.percent_bamqc	48.6642	186	FUSCCTNBC289.percent	13.449	97.6698	11580959	11857262	0.01	1	4688736	FUSCCTNBC289.percent	2949130	5055888	581263	batch1
FUSCCTNBC289_PT	FUSCCTNBC289	normal	FUSCCTNBC289_PT_R2_screen	76029	779	715	5	0	0	0	0	0	21942	530	FUSCCTNBC289_PT_R2	47	72.7241	139.796	57.6355	FUSCCTNBC289.percent_bamqc	48.6642	186	FUSCCTNBC289.percent	13.449	97.6698	11580959	11857262	0.01	1	4688736	FUSCCTNBC289.percent	2949130	5055888	581263	batch1
FUSCCTNBC289_TT	FUSCCTNBC289	tumor	FUSCCTNBC289_R1_screen	80475	60	253	9	0	0	0	0	0	18734	469	FUSCCTNBC289_R1	46	74.4846	140.076	49.0273	FUSCCTNBC289_PT.percent_bamqc	52.1579	184	FUSCCTNBC289_PT.percent	14.9459	97.7664	14758145	15095311	0.01	1.06	5511527	FUSCCTNBC289_PT.percent	3391830	5841268	585031	batch1
FUSCCTNBC289_TT	FUSCCTNBC289	tumor	FUSCCTNBC289_R2_screen	80341	60	252	5	1	0	0	0	0	18862	479	FUSCCTNBC289_R2	46	75.6558	140.078	49.0273	FUSCCTNBC289_PT.percent_bamqc	52.1579	184	FUSCCTNBC289_PT.percent	14.9459	97.7664	14758145	15095311	0.01	1.06	5511527	FUSCCTNBC289_PT.percent	3391830	5841268	585031	batch1
FUSCCTNBC290_TT	FUSCCTNBC290	tumor	FUSCCTNBC290_R1_screen	68333	207	46	19	2	0	0	0	0	30903	490	FUSCCTNBC290_R1	47	57.7646	137.478	33.7442	FUSCCTNBC290.percent_bamqc	53.413	211	FUSCCTNBC290.percent	6.2369	99.2479	11663428	11751810	0.02	1.03	3283915	FUSCCTNBC290.percent	2416611	2671107	287149	batch2
FUSCCTNBC290_TT	FUSCCTNBC290	tumor	FUSCCTNBC290_R2_screen	68085	191	47	25	3	1	0	0	0	31158	490	FUSCCTNBC290_R2	48	61.8125	137.483	33.7442	FUSCCTNBC290.percent_bamqc	53.413	211	FUSCCTNBC290.percent	6.2369	99.2479	11663428	11751810	0.02	1.03	3283915	FUSCCTNBC290.percent	2416611	2671107	287149	batch2
FUSCCTNBC291_TT	FUSCCTNBC291	tumor	FUSCCTNBC291_R1_screen	67572	651	3086	19	13	0	2	0	0	23187	5470	FUSCCTNBC291_R1	54	46.0266	136.622	16.5075	FUSCCTNBC291.percent_bamqc	66.6352	208	FUSCCTNBC291.percent	14.7106	98.2644	8160465	8304596	0.01	1.09	1568074	FUSCCTNBC291.percent	861275	1204251	115287	batch2
FUSCCTNBC291_TT	FUSCCTNBC291	tumor	FUSCCTNBC291_R2_screen	64962	638	3094	23	11	0	2	0	0	23140	8130	FUSCCTNBC291_R2	54	47.4822	136.628	16.5075	FUSCCTNBC291.percent_bamqc	66.6352	208	FUSCCTNBC291.percent	14.7106	98.2644	8160465	8304596	0.01	1.09	1568074	FUSCCTNBC291.percent	861275	1204251	115287	batch2
FUSCCTNBC292_TT	FUSCCTNBC292	tumor	FUSCCTNBC292_R1_screen	72228	301	62	3	0	0	0	0	0	26866	540	FUSCCTNBC292_R1	47	59.2918	135.205	39.9066	FUSCCTNBC292.percent_bamqc	53.53	208	FUSCCTNBC292.percent	6.4511	99.3051	13789776	13886267	0.02	1.04	3898652	FUSCCTNBC292.percent	2439160	3622262	352357	batch2
FUSCCTNBC292_TT	FUSCCTNBC292	tumor	FUSCCTNBC292_R2_screen	71954	293	62	16	0	0	0	0	0	27095	580	FUSCCTNBC292_R2	47	63.7409	135.211	39.9066	FUSCCTNBC292.percent_bamqc	53.53	208	FUSCCTNBC292.percent	6.4511	99.3051	13789776	13886267	0.02	1.04	3898652	FUSCCTNBC292.percent	2439160	3622262	352357	batch2
FUSCCTNBC293_TT	FUSCCTNBC293	tumor	FUSCCTNBC293_rep_R1_screen	75768	205	36	9	2	0	0	1	0	23579	400	FUSCCTNBC293_rep_R1	46	65.7225	142.512	34.9129	FUSCCTNBC293_rep.percent_bamqc	50.8438	219	FUSCCTNBC293_rep.percent	5.307	99.0505	9323349	9412725	0.01	1.05	3389764	FUSCCTNBC293_rep.percent	2277456	3411768	307444	batch2
FUSCCTNBC293_TT	FUSCCTNBC293	tumor	FUSCCTNBC293_rep_R2_screen	75633	190	35	12	0	0	0	0	0	23680	450	FUSCCTNBC293_rep_R2	46	70.794	142.51	34.9129	FUSCCTNBC293_rep.percent_bamqc	50.8438	219	FUSCCTNBC293_rep.percent	5.307	99.0505	9323349	9412725	0.01	1.05	3389764	FUSCCTNBC293_rep.percent	2277456	3411768	307444	batch2
FUSCCTNBC295_PT	FUSCCTNBC295	normal	FUSCCTNBC295_PT_rep_R1_screen	75143	1159	133	12	22	0	0	0	1	22730	800	FUSCCTNBC295_PT_rep_R1	47	65.0446	139.675	38.538	FUSCCTNBC295_PT_rep.percent_bamqc	55.113	207	FUSCCTNBC295_PT_rep.percent	7.5598	99.093	12795798	12912913	0.01	1.02	3741103	FUSCCTNBC295_PT_rep.percent	2214140	3902494	356213	batch2
FUSCCTNBC295_PT	FUSCCTNBC295	normal	FUSCCTNBC295_PT_rep_R2_screen	74960	1186	135	27	21	1	0	0	0	22790	880	FUSCCTNBC295_PT_rep_R2	47	68.908	139.673	38.538	FUSCCTNBC295_PT_rep.percent_bamqc	55.113	207	FUSCCTNBC295_PT_rep.percent	7.5598	99.093	12795798	12912913	0.01	1.02	3741103	FUSCCTNBC295_PT_rep.percent	2214140	3902494	356213	batch2
FUSCCTNBC295_TT	FUSCCTNBC295	tumor	FUSCCTNBC295_rep_R1_screen	75853	53	64	9	0	0	0	0	0	23591	430	FUSCCTNBC295_rep_R1	45	63.8795	143.401	32.2682	FUSCCTNBC295_rep.percent_bamqc	48.5966	233	FUSCCTNBC295_rep.percent	3.6705	98.869	7704247	7792377	0.02	1.03	3131057	FUSCCTNBC295_rep.percent	2284406	3005947	291880	batch2
FUSCCTNBC295_TT	FUSCCTNBC295	tumor	FUSCCTNBC295_rep_R2_screen	75679	50	64	7	0	0	0	0	0	23740	460	FUSCCTNBC295_rep_R2	46	69.0592	143.402	32.2682	FUSCCTNBC295_rep.percent_bamqc	48.5966	233	FUSCCTNBC295_rep.percent	3.6705	98.869	7704247	7792377	0.02	1.03	3131057	FUSCCTNBC295_rep.percent	2284406	3005947	291880	batch2
FUSCCTNBC296_TT	FUSCCTNBC296	tumor	FUSCCTNBC296_R1_screen	64674	1085	59	23	1	0	0	0	0	33488	670	FUSCCTNBC296_R1	49	54.55	136.229	33.3877	FUSCCTNBC296.percent_bamqc	56.9251	201	FUSCCTNBC296.percent	8.5704	99.3419	14985779	15085056	0.01	1.03	3246318	FUSCCTNBC296.percent	2131605	2553390	251313	batch2
FUSCCTNBC296_TT	FUSCCTNBC296	tumor	FUSCCTNBC296_R2_screen	64684	1014	58	70	1	0	0	0	0	33463	710	FUSCCTNBC296_R2	50	58.3903	136.236	33.3877	FUSCCTNBC296.percent_bamqc	56.9251	201	FUSCCTNBC296.percent	8.5704	99.3419	14985779	15085056	0.01	1.03	3246318	FUSCCTNBC296.percent	2131605	2553390	251313	batch2
FUSCCTNBC297_PT	FUSCCTNBC297	normal	FUSCCTNBC297_PT_R1_screen	77527	267	778	3	44	0	1	0	0	21060	320	FUSCCTNBC297_PT_R1	45	73.9975	140.458	50.7723	FUSCCTNBC297.percent_bamqc	50.002	192	FUSCCTNBC297.percent	53.3883	96.8368	15876132	16394727	0	1	6021696	FUSCCTNBC297.percent	4250178	5758998	509062	batch1
FUSCCTNBC297_PT	FUSCCTNBC297	normal	FUSCCTNBC297_PT_R2_screen	77581	266	776	6	45	0	2	0	0	21034	290	FUSCCTNBC297_PT_R2	45	74.8478	140.46	50.7723	FUSCCTNBC297.percent_bamqc	50.002	192	FUSCCTNBC297.percent	53.3883	96.8368	15876132	16394727	0	1	6021696	FUSCCTNBC297.percent	4250178	5758998	509062	batch1
FUSCCTNBC297_TT	FUSCCTNBC297	tumor	FUSCCTNBC297_R1_screen	72124	110	565	25	47	0	0	0	0	26660	469	FUSCCTNBC297_R1	47	66.6931	140.559	63.8394	FUSCCTNBC297_PT.percent_bamqc	48.2864	192	FUSCCTNBC297_PT.percent	14.2902	97.3134	12232356	12570064	0.01	1.05	4843767	FUSCCTNBC297_PT.percent	3111194	5283361	434809	batch1
FUSCCTNBC297_TT	FUSCCTNBC297	tumor	FUSCCTNBC297_R2_screen	72093	106	565	20	56	0	0	0	0	26710	450	FUSCCTNBC297_R2	47	67.8348	140.561	63.8394	FUSCCTNBC297_PT.percent_bamqc	48.2864	192	FUSCCTNBC297_PT.percent	14.2902	97.3134	12232356	12570064	0.01	1.05	4843767	FUSCCTNBC297_PT.percent	3111194	5283361	434809	batch1
FUSCCTNBC298_PT	FUSCCTNBC298	normal	FUSCCTNBC298_PT_R1_screen	77035	322	816	10	44	0	1	0	0	21432	340	FUSCCTNBC298_PT_R1	45	73.169	140.493	47.8173	FUSCCTNBC298.percent_bamqc	49.7558	193	FUSCCTNBC298.percent	31.0963	96.8287	16133015	16661402	0.01	1.04	6152415	FUSCCTNBC298.percent	4146727	6445290	449049	batch1
FUSCCTNBC298_PT	FUSCCTNBC298	normal	FUSCCTNBC298_PT_R2_screen	77118	309	820	6	46	0	3	0	0	21378	320	FUSCCTNBC298_PT_R2	45	74.3541	140.494	47.8173	FUSCCTNBC298.percent_bamqc	49.7558	193	FUSCCTNBC298.percent	31.0963	96.8287	16133015	16661402	0.01	1.04	6152415	FUSCCTNBC298.percent	4146727	6445290	449049	batch1
FUSCCTNBC298_TT	FUSCCTNBC298	tumor	FUSCCTNBC298_R1_screen	75662	177	387	11	26	0	0	0	0	23287	450	FUSCCTNBC298_R1	46	68.2663	141.186	65.5404	FUSCCTNBC298_PT.percent_bamqc	48.8604	192	FUSCCTNBC298_PT.percent	18.3781	97.0373	11347453	11693904	0.01	1.01	4533552	FUSCCTNBC298_PT.percent	3112674	4780476	416042	batch1
FUSCCTNBC298_TT	FUSCCTNBC298	tumor	FUSCCTNBC298_R2_screen	75641	161	386	6	29	0	0	0	0	23368	409	FUSCCTNBC298_R2	46	69.6176	141.188	65.5404	FUSCCTNBC298_PT.percent_bamqc	48.8604	192	FUSCCTNBC298_PT.percent	18.3781	97.0373	11347453	11693904	0.01	1.01	4533552	FUSCCTNBC298_PT.percent	3112674	4780476	416042	batch1
FUSCCTNBC300_TT	FUSCCTNBC300	tumor	FUSCCTNBC300_R1_screen	69029	843	67	15	4	0	0	0	0	29442	600	FUSCCTNBC300_R1	48	60.4947	134.787	35.6532	FUSCCTNBC300.percent_bamqc	55.2098	201	FUSCCTNBC300.percent	8.6388	99.2451	14141880	14249451	0.01	1.02	3469840	FUSCCTNBC300.percent	2047339	3154015	323011	batch2
FUSCCTNBC300_TT	FUSCCTNBC300	tumor	FUSCCTNBC300_R2_screen	68999	772	67	27	4	0	0	0	0	29562	569	FUSCCTNBC300_R2	48	64.1073	134.793	35.6532	FUSCCTNBC300.percent_bamqc	55.2098	201	FUSCCTNBC300.percent	8.6388	99.2451	14141880	14249451	0.01	1.02	3469840	FUSCCTNBC300.percent	2047339	3154015	323011	batch2
FUSCCTNBC301_TT	FUSCCTNBC301	tumor	FUSCCTNBC301_R1_screen	71117	404	55	7	0	0	0	0	0	27967	450	FUSCCTNBC301_R1	47	58.0719	136.039	36.0913	FUSCCTNBC301.percent_bamqc	53.3231	210	FUSCCTNBC301.percent	6.4189	99.2288	12406103	12502524	0.01	1.04	3519320	FUSCCTNBC301.percent	2509180	3031180	277595	batch2
FUSCCTNBC301_TT	FUSCCTNBC301	tumor	FUSCCTNBC301_R2_screen	70828	386	55	10	0	0	0	0	0	28242	479	FUSCCTNBC301_R2	47	62.1275	136.044	36.0913	FUSCCTNBC301.percent_bamqc	53.3231	210	FUSCCTNBC301.percent	6.4189	99.2288	12406103	12502524	0.01	1.04	3519320	FUSCCTNBC301.percent	2509180	3031180	277595	batch2
FUSCCTNBC303_TT	FUSCCTNBC303	tumor	FUSCCTNBC303_rep_R1_screen	74896	878	275	33	14	1	2	0	0	22831	1070	FUSCCTNBC303_rep_R1	48	63.1951	140.831	35.9708	FUSCCTNBC303_rep.percent_bamqc	55.4819	211	FUSCCTNBC303_rep.percent	7.1279	99.053	11167104	11273866	0.01	1.01	3507032	FUSCCTNBC303_rep.percent	2572429	3220541	299064	batch2
FUSCCTNBC303_TT	FUSCCTNBC303	tumor	FUSCCTNBC303_rep_R2_screen	74649	890	276	22	6	0	3	0	0	22894	1260	FUSCCTNBC303_rep_R2	48	66.6602	140.829	35.9708	FUSCCTNBC303_rep.percent_bamqc	55.4819	211	FUSCCTNBC303_rep.percent	7.1279	99.053	11167104	11273866	0.01	1.01	3507032	FUSCCTNBC303_rep.percent	2572429	3220541	299064	batch2
FUSCCTNBC305_TT	FUSCCTNBC305	tumor	FUSCCTNBC305_R1_screen	69480	200	42	9	4	0	0	0	0	29916	349	FUSCCTNBC305_R1	47	57.433	136.747	31.7522	FUSCCTNBC305.percent_bamqc	52.9062	212	FUSCCTNBC305.percent	5.6508	99.2237	10600414	10683353	0.02	1.02	3100913	FUSCCTNBC305.percent	2146635	2463676	400877	batch2
FUSCCTNBC305_TT	FUSCCTNBC305	tumor	FUSCCTNBC305_R2_screen	69247	209	43	10	2	0	0	0	0	30080	409	FUSCCTNBC305_R2	47	62.2108	136.755	31.7522	FUSCCTNBC305.percent_bamqc	52.9062	212	FUSCCTNBC305.percent	5.6508	99.2237	10600414	10683353	0.02	1.02	3100913	FUSCCTNBC305.percent	2146635	2463676	400877	batch2
FUSCCTNBC306_TT	FUSCCTNBC306	tumor	FUSCCTNBC306_rep_R1_screen	80361	367	279	4	6	0	0	0	0	18504	479	FUSCCTNBC306_rep_R1	45	71.431	140.929	32.6473	FUSCCTNBC306_rep.percent_bamqc	49.4048	219	FUSCCTNBC306_rep.percent	3.6636	98.7833	8410268	8513852	0.02	1.04	3167821	FUSCCTNBC306_rep.percent	1817727	3667658	313391	batch2
FUSCCTNBC306_TT	FUSCCTNBC306	tumor	FUSCCTNBC306_rep_R2_screen	80214	350	281	15	5	0	0	0	0	18535	600	FUSCCTNBC306_rep_R2	44	75.7225	140.928	32.6473	FUSCCTNBC306_rep.percent_bamqc	49.4048	219	FUSCCTNBC306_rep.percent	3.6636	98.7833	8410268	8513852	0.02	1.04	3167821	FUSCCTNBC306_rep.percent	1817727	3667658	313391	batch2
FUSCCTNBC307_TT	FUSCCTNBC307	tumor	FUSCCTNBC307_R1_screen	67545	522	38	26	25	0	3	0	0	31281	560	FUSCCTNBC307_R1	47	54.9895	136.368	33.4794	FUSCCTNBC307.percent_bamqc	54.3503	205	FUSCCTNBC307.percent	6.3018	99.343	14227293	14321386	0.02	1.11	3270020	FUSCCTNBC307.percent	2162476	2717038	284631	batch2
FUSCCTNBC307_TT	FUSCCTNBC307	tumor	FUSCCTNBC307_R2_screen	67315	486	38	34	19	0	1	0	0	31577	530	FUSCCTNBC307_R2	48	60.0449	136.373	33.4794	FUSCCTNBC307.percent_bamqc	54.3503	205	FUSCCTNBC307.percent	6.3018	99.343	14227293	14321386	0.02	1.11	3270020	FUSCCTNBC307.percent	2162476	2717038	284631	batch2
FUSCCTNBC308_TT	FUSCCTNBC308	tumor	FUSCCTNBC308_R1_screen	77334	425	188	18	0	0	1	0	0	21654	380	FUSCCTNBC308_R1	45	60.5313	138.608	31.4982	FUSCCTNBC308.percent_bamqc	51.1242	215	FUSCCTNBC308.percent	3.6653	99.0405	9139635	9228177	0.02	1.06	3077289	FUSCCTNBC308.percent	2000373	3193865	262053	batch3
FUSCCTNBC308_TT	FUSCCTNBC308	tumor	FUSCCTNBC308_R2_screen	77400	473	190	23	0	0	0	0	0	21394	520	FUSCCTNBC308_R2	45	67.4313	138.611	31.4982	FUSCCTNBC308.percent_bamqc	51.1242	215	FUSCCTNBC308.percent	3.6653	99.0405	9139635	9228177	0.02	1.06	3077289	FUSCCTNBC308.percent	2000373	3193865	262053	batch3
FUSCCTNBC309_PT	FUSCCTNBC309	normal	FUSCCTNBC309_PT_R1_screen	79742	256	666	6	35	0	0	0	0	18995	300	FUSCCTNBC309_PT_R1	44	73.4738	140.93	66.1418	FUSCCTNBC309_PT.percent_bamqc	47.0848	191	FUSCCTNBC309_PT.percent	8.0478	97.9746	15539303	15860542	0.02	1.11	6369259	FUSCCTNBC309_PT.percent	3669538	7360444	694860	batch1
FUSCCTNBC309_PT	FUSCCTNBC309	normal	FUSCCTNBC309_PT_R2_screen	79837	262	666	6	36	0	0	0	0	18933	260	FUSCCTNBC309_PT_R2	44	74.655	140.932	66.1418	FUSCCTNBC309_PT.percent_bamqc	47.0848	191	FUSCCTNBC309_PT.percent	8.0478	97.9746	15539303	15860542	0.02	1.11	6369259	FUSCCTNBC309_PT.percent	3669538	7360444	694860	batch1
FUSCCTNBC309_TT	FUSCCTNBC309	tumor	FUSCCTNBC309_rep_R1_screen	78195	463	222	13	19	0	0	0	0	20488	600	FUSCCTNBC309_rep_R1	46	68.0716	142.991	31.428	FUSCCTNBC309_rep.percent_bamqc	51.9974	217	FUSCCTNBC309_rep.percent	3.4438	98.8908	8781666	8880167	0.02	1.03	3066863	FUSCCTNBC309_rep.percent	1982081	3260721	259539	batch2
FUSCCTNBC309_TT	FUSCCTNBC309	tumor	FUSCCTNBC309_rep_R2_screen	78095	473	226	14	16	0	0	0	0	20496	680	FUSCCTNBC309_rep_R2	46	72.3881	142.99	31.428	FUSCCTNBC309_rep.percent_bamqc	51.9974	217	FUSCCTNBC309_rep.percent	3.4438	98.8908	8781666	8880167	0.02	1.03	3066863	FUSCCTNBC309_rep.percent	1982081	3260721	259539	batch2
FUSCCTNBC310_TT	FUSCCTNBC310	tumor	FUSCCTNBC310_rep_R1_screen	70198	965	86	16	6	0	0	0	0	27999	730	FUSCCTNBC310_rep_R1	48	56.5224	138.334	39.8916	FUSCCTNBC310_rep.percent_bamqc	55.9516	203	FUSCCTNBC310_rep.percent	7.8238	99.2483	15032921	15146777	0.01	1.02	3899497	FUSCCTNBC310_rep.percent	2647952	3385082	296764	batch2
FUSCCTNBC310_TT	FUSCCTNBC310	tumor	FUSCCTNBC310_rep_R2_screen	70120	920	86	28	3	0	0	0	0	27983	860	FUSCCTNBC310_rep_R2	48	61.7926	138.337	39.8916	FUSCCTNBC310_rep.percent_bamqc	55.9516	203	FUSCCTNBC310_rep.percent	7.8238	99.2483	15032921	15146777	0.01	1.02	3899497	FUSCCTNBC310_rep.percent	2647952	3385082	296764	batch2
FUSCCTNBC312_TT	FUSCCTNBC312	tumor	FUSCCTNBC312_R1_screen	58605	411	44	19	0	0	0	0	0	40572	349	FUSCCTNBC312_R1	49	51.4798	143.583	27.922	FUSCCTNBC312.percent_bamqc	55.9729	224	FUSCCTNBC312.percent	9.1776	99.1697	13902545	14018948	0.01	1.04	2672780	FUSCCTNBC312.percent	1648580	1958829	265111	batch2
FUSCCTNBC312_TT	FUSCCTNBC312	tumor	FUSCCTNBC312_R2_screen	58485	406	44	25	0	0	0	0	0	40610	430	FUSCCTNBC312_R2	49	54.3222	143.581	27.922	FUSCCTNBC312.percent_bamqc	55.9729	224	FUSCCTNBC312.percent	9.1776	99.1697	13902545	14018948	0.01	1.04	2672780	FUSCCTNBC312.percent	1648580	1958829	265111	batch2
FUSCCTNBC313_TT	FUSCCTNBC313	tumor	FUSCCTNBC313_R1_screen	54752	321	49	8	3	0	0	0	0	44577	290	FUSCCTNBC313_R1	49	49.0755	144.595	29.6825	FUSCCTNBC313.percent_bamqc	55.6801	228	FUSCCTNBC313.percent	10.3035	99.3851	15538426	15634560	0.01	1.07	2869727	FUSCCTNBC313.percent	1692111	2029645	302477	batch2
FUSCCTNBC313_TT	FUSCCTNBC313	tumor	FUSCCTNBC313_R2_screen	54513	329	49	21	3	0	0	0	0	44695	390	FUSCCTNBC313_R2	49	52.2692	144.593	29.6825	FUSCCTNBC313.percent_bamqc	55.6801	228	FUSCCTNBC313.percent	10.3035	99.3851	15538426	15634560	0.01	1.07	2869727	FUSCCTNBC313.percent	1692111	2029645	302477	batch2
FUSCCTNBC315_TT	FUSCCTNBC315	tumor	FUSCCTNBC315_R1_screen	61581	249	43	11	2	0	0	0	0	37724	390	FUSCCTNBC315_R1	48	55.9375	145.61	24.5751	FUSCCTNBC315.percent_bamqc	54.8732	232	FUSCCTNBC315.percent	6.27	99.1423	11690803	11791939	0.01	1.13	2360401	FUSCCTNBC315.percent	1444566	1882032	230253	batch2
FUSCCTNBC315_TT	FUSCCTNBC315	tumor	FUSCCTNBC315_R2_screen	61475	258	44	20	3	0	1	0	0	37720	479	FUSCCTNBC315_R2	48	59.4131	145.608	24.5751	FUSCCTNBC315.percent_bamqc	54.8732	232	FUSCCTNBC315.percent	6.27	99.1423	11690803	11791939	0.01	1.13	2360401	FUSCCTNBC315.percent	1444566	1882032	230253	batch2
FUSCCTNBC317_TT	FUSCCTNBC317	tumor	FUSCCTNBC317_R1_screen	51389	381	40	10	4	0	0	0	0	47816	360	FUSCCTNBC317_R1	49	46.3298	142.072	34.1968	FUSCCTNBC317.percent_bamqc	55.8697	217	FUSCCTNBC317.percent	14.0974	99.3756	20094514	20220768	0.01	1.03	3296086	FUSCCTNBC317.percent	1668341	2308484	354843	batch2
FUSCCTNBC317_TT	FUSCCTNBC317	tumor	FUSCCTNBC317_R2_screen	51459	358	39	9	3	0	0	0	0	47783	349	FUSCCTNBC317_R2	50	49.6309	142.071	34.1968	FUSCCTNBC317.percent_bamqc	55.8697	217	FUSCCTNBC317.percent	14.0974	99.3756	20094514	20220768	0.01	1.03	3296086	FUSCCTNBC317.percent	1668341	2308484	354843	batch2
FUSCCTNBC320_TT	FUSCCTNBC320	tumor	FUSCCTNBC320_R1_screen	58247	443	37	16	16	1	0	0	0	40700	540	FUSCCTNBC320_R1	48	53.0908	142.185	31.3989	FUSCCTNBC320.percent_bamqc	55.1712	224	FUSCCTNBC320.percent	10.1234	99.0655	15134139	15276894	0.01	1.03	2998596	FUSCCTNBC320.percent	1746136	2358428	313175	batch2
FUSCCTNBC320_TT	FUSCCTNBC320	tumor	FUSCCTNBC320_R2_screen	58227	463	37	20	13	0	1	0	0	40639	600	FUSCCTNBC320_R2	48	56.8635	142.184	31.3989	FUSCCTNBC320.percent_bamqc	55.1712	224	FUSCCTNBC320.percent	10.1234	99.0655	15134139	15276894	0.01	1.03	2998596	FUSCCTNBC320.percent	1746136	2358428	313175	batch2
FUSCCTNBC321_TT	FUSCCTNBC321	tumor	FUSCCTNBC321_R1_screen	49856	628	22	22	8	0	6	0	0	48938	520	FUSCCTNBC321_R1	50	42.9699	133.606	44.9718	FUSCCTNBC321.percent_bamqc	56.6714	209	FUSCCTNBC321.percent	20.5999	99.3368	26109226	26283541	0.01	1.06	4336425	FUSCCTNBC321.percent	2453942	2752281	475278	batch2
FUSCCTNBC321_TT	FUSCCTNBC321	tumor	FUSCCTNBC321_R2_screen	49715	611	21	33	4	0	7	0	0	49029	580	FUSCCTNBC321_R2	50	45.7922	133.609	44.9718	FUSCCTNBC321.percent_bamqc	56.6714	209	FUSCCTNBC321.percent	20.5999	99.3368	26109226	26283541	0.01	1.06	4336425	FUSCCTNBC321.percent	2453942	2752281	475278	batch2
FUSCCTNBC322_TT	FUSCCTNBC322	tumor	FUSCCTNBC322_R1_screen	66269	2284	10	49	1	0	0	1	0	29916	1470	FUSCCTNBC322_R1	52	49.2837	138.601	32.9029	FUSCCTNBC322.percent_bamqc	61.8777	200	FUSCCTNBC322.percent	6.7378	99.2688	13913229	14015712	0.01	1.08	3204977	FUSCCTNBC322.percent	2262173	2570414	279928	batch3
FUSCCTNBC322_TT	FUSCCTNBC322	tumor	FUSCCTNBC322_R2_screen	66050	2727	10	34	1	0	0	0	0	29828	1350	FUSCCTNBC322_R2	52	50.9219	138.606	32.9029	FUSCCTNBC322.percent_bamqc	61.8777	200	FUSCCTNBC322.percent	6.7378	99.2688	13913229	14015712	0.01	1.08	3204977	FUSCCTNBC322.percent	2262173	2570414	279928	batch3
FUSCCTNBC324_PT	FUSCCTNBC324	normal	FUSCCTNBC324_PT_R1_screen	76372	312	655	11	56	0	0	0	1	22283	310	FUSCCTNBC324_PT_R1	45	71.5258	141.058	61.8319	FUSCCTNBC324.percent_bamqc	51.2891	192	FUSCCTNBC324.percent	12.0311	97.624	13624923	13956533	0.01	1.03	4495649	FUSCCTNBC324.percent	2888937	4507844	493063	batch1
FUSCCTNBC324_PT	FUSCCTNBC324	normal	FUSCCTNBC324_PT_R2_screen	76576	314	654	16	57	0	0	0	0	22034	349	FUSCCTNBC324_PT_R2	45	72.3237	141.06	61.8319	FUSCCTNBC324.percent_bamqc	51.2891	192	FUSCCTNBC324.percent	12.0311	97.624	13624923	13956533	0.01	1.03	4495649	FUSCCTNBC324.percent	2888937	4507844	493063	batch1
FUSCCTNBC324_TT	FUSCCTNBC324	tumor	FUSCCTNBC324_R1_screen	74812	298	583	9	20	0	0	0	0	23858	420	FUSCCTNBC324_R1	46	70.9454	140.678	47.2734	FUSCCTNBC324_PT.percent_bamqc	49.4061	192	FUSCCTNBC324_PT.percent	15.8705	98.0326	15731275	16046981	0.01	1.06	5936744	FUSCCTNBC324_PT.percent	3669878	6471756	593535	batch1
FUSCCTNBC324_TT	FUSCCTNBC324	tumor	FUSCCTNBC324_R2_screen	74838	299	581	14	22	0	0	0	0	23736	510	FUSCCTNBC324_R2	46	71.7537	140.68	47.2734	FUSCCTNBC324_PT.percent_bamqc	49.4061	192	FUSCCTNBC324_PT.percent	15.8705	98.0326	15731275	16046981	0.01	1.06	5936744	FUSCCTNBC324_PT.percent	3669878	6471756	593535	batch1
FUSCCTNBC326_TT	FUSCCTNBC326	tumor	FUSCCTNBC326_R1_screen	42344	393	46	12	10	0	0	0	0	56685	510	FUSCCTNBC326_R1	51	38.81	141.352	29.7834	FUSCCTNBC326.percent_bamqc	56.7378	216	FUSCCTNBC326.percent	17.1346	99.3474	19337632	19464664	0.01	1.03	2853719	FUSCCTNBC326.percent	1481764	1612030	313785	batch2
FUSCCTNBC326_TT	FUSCCTNBC326	tumor	FUSCCTNBC326_R2_screen	42340	418	45	27	5	0	0	0	0	56565	600	FUSCCTNBC326_R2	51	42.4023	141.351	29.7834	FUSCCTNBC326.percent_bamqc	56.7378	216	FUSCCTNBC326.percent	17.1346	99.3474	19337632	19464664	0.01	1.03	2853719	FUSCCTNBC326.percent	1481764	1612030	313785	batch2
FUSCCTNBC327_TT	FUSCCTNBC327	tumor	FUSCCTNBC327_R1_screen	73095	744	71	13	19	0	1	0	0	25507	550	FUSCCTNBC327_R1	47	52.8716	138.244	31.0145	FUSCCTNBC327.percent_bamqc	54.8026	204	FUSCCTNBC327.percent	4.5311	99.2811	10626901	10703850	0.01	1.05	3044360	FUSCCTNBC327.percent	1970698	2993185	232453	batch3
FUSCCTNBC327_TT	FUSCCTNBC327	tumor	FUSCCTNBC327_R2_screen	72944	1036	69	25	15	0	1	0	0	25000	910	FUSCCTNBC327_R2	47	58.4466	138.247	31.0145	FUSCCTNBC327.percent_bamqc	54.8026	204	FUSCCTNBC327.percent	4.5311	99.2811	10626901	10703850	0.01	1.05	3044360	FUSCCTNBC327.percent	1970698	2993185	232453	batch3
FUSCCTNBC328_PT	FUSCCTNBC328	normal	FUSCCTNBC328_PT_R1_screen	76058	256	611	6	23	0	0	0	0	22776	270	FUSCCTNBC328_PT_R1	46	73.514	141.155	50.1908	FUSCCTNBC328.percent_bamqc	49.4936	191	FUSCCTNBC328.percent	8.7819	97.7032	12354108	12644525	0.01	1.03	4482972	FUSCCTNBC328.percent	2653027	4977249	396689	batch1
FUSCCTNBC328_PT	FUSCCTNBC328	normal	FUSCCTNBC328_PT_R2_screen	76096	261	612	5	22	0	0	0	0	22664	340	FUSCCTNBC328_PT_R2	46	74.1493	141.158	50.1908	FUSCCTNBC328.percent_bamqc	49.4936	191	FUSCCTNBC328.percent	8.7819	97.7032	12354108	12644525	0.01	1.03	4482972	FUSCCTNBC328.percent	2653027	4977249	396689	batch1
FUSCCTNBC328_TT	FUSCCTNBC328	tumor	FUSCCTNBC328_R1_screen	76683	313	510	15	27	1	1	0	0	22010	440	FUSCCTNBC328_R1	45	74.0883	140.615	47.0685	FUSCCTNBC328_PT.percent_bamqc	49.1412	191	FUSCCTNBC328_PT.percent	11.9308	97.7323	12238421	12522396	0.01	1.09	4808589	FUSCCTNBC328_PT.percent	3098572	5127556	463955	batch1
FUSCCTNBC328_TT	FUSCCTNBC328	tumor	FUSCCTNBC328_R2_screen	76759	317	510	19	29	0	2	0	0	21874	490	FUSCCTNBC328_R2	45	75.1419	140.617	47.0685	FUSCCTNBC328_PT.percent_bamqc	49.1412	191	FUSCCTNBC328_PT.percent	11.9308	97.7323	12238421	12522396	0.01	1.09	4808589	FUSCCTNBC328_PT.percent	3098572	5127556	463955	batch1
FUSCCTNBC329_TT	FUSCCTNBC329	tumor	FUSCCTNBC329_R1_screen	51208	726	25	16	3	1	0	0	0	47491	530	FUSCCTNBC329_R1	50	44.2201	135.068	38.5432	FUSCCTNBC329.percent_bamqc	56.6554	215	FUSCCTNBC329.percent	15.096	99.3402	21769088	21913681	0.01	1.04	3715445	FUSCCTNBC329.percent	2219971	2403735	378930	batch2
FUSCCTNBC329_TT	FUSCCTNBC329	tumor	FUSCCTNBC329_R2_screen	51057	707	24	16	4	0	0	0	0	47562	630	FUSCCTNBC329_R2	50	47.6136	135.069	38.5432	FUSCCTNBC329.percent_bamqc	56.6554	215	FUSCCTNBC329.percent	15.096	99.3402	21769088	21913681	0.01	1.04	3715445	FUSCCTNBC329.percent	2219971	2403735	378930	batch2
FUSCCTNBC330_TT	FUSCCTNBC330	tumor	FUSCCTNBC330_R1_screen	57337	442	14	11	2	0	0	0	0	41664	530	FUSCCTNBC330_R1	49	49.0217	130.546	41.9939	FUSCCTNBC330.percent_bamqc	55.5902	212	FUSCCTNBC330.percent	14.4986	99.3553	22351080	22496104	0.01	1.03	4064259	FUSCCTNBC330.percent	2249916	2950495	475379	batch2
FUSCCTNBC330_TT	FUSCCTNBC330	tumor	FUSCCTNBC330_R2_screen	57071	449	13	10	2	0	0	0	0	41886	569	FUSCCTNBC330_R2	49	52.5579	130.549	41.9939	FUSCCTNBC330.percent_bamqc	55.5902	212	FUSCCTNBC330.percent	14.4986	99.3553	22351080	22496104	0.01	1.03	4064259	FUSCCTNBC330.percent	2249916	2950495	475379	batch2
FUSCCTNBC332_TT	FUSCCTNBC332	tumor	FUSCCTNBC332_R1_screen	71416	507	326	12	0	0	0	0	0	27349	390	FUSCCTNBC332_R1	47	50.6739	139.528	36.6027	FUSCCTNBC332.percent_bamqc	54.5822	216	FUSCCTNBC332.percent	5.0827	99.1276	13155255	13271032	0.02	1.04	3567614	FUSCCTNBC332.percent	2327848	3242643	410174	batch3
FUSCCTNBC332_TT	FUSCCTNBC332	tumor	FUSCCTNBC332_R2_screen	71224	579	323	30	0	1	0	0	0	27274	569	FUSCCTNBC332_R2	47	54.4399	139.53	36.6027	FUSCCTNBC332.percent_bamqc	54.5822	216	FUSCCTNBC332.percent	5.0827	99.1276	13155255	13271032	0.02	1.04	3567614	FUSCCTNBC332.percent	2327848	3242643	410174	batch3
FUSCCTNBC333_TT	FUSCCTNBC333	tumor	FUSCCTNBC333_R1_screen	52702	428	41	11	5	0	0	0	0	46213	600	FUSCCTNBC333_R1	49	45.7297	134.665	38.2657	FUSCCTNBC333.percent_bamqc	56.1602	216	FUSCCTNBC333.percent	14.3541	99.3633	21367360	21504274	0.01	1.05	3703756	FUSCCTNBC333.percent	2066950	2525666	406805	batch2
FUSCCTNBC333_TT	FUSCCTNBC333	tumor	FUSCCTNBC333_R2_screen	52415	443	41	8	3	0	0	0	0	46430	660	FUSCCTNBC333_R2	50	48.6818	134.666	38.2657	FUSCCTNBC333.percent_bamqc	56.1602	216	FUSCCTNBC333.percent	14.3541	99.3633	21367360	21504274	0.01	1.05	3703756	FUSCCTNBC333.percent	2066950	2525666	406805	batch2
FUSCCTNBC334_PT	FUSCCTNBC334	normal	FUSCCTNBC334_PT_R1_screen	72851	1025	805	9	2	0	0	1	0	24077	1230	FUSCCTNBC334_PT_R1	46	64.3317	140.851	23.9543	FUSCCTNBC334.percent_bamqc	52.252	236	FUSCCTNBC334.percent	3.4786	98.4417	6747673	6854485	0.02	1.05	2076353	FUSCCTNBC334.percent	1443974	1961381	155836	batch2
FUSCCTNBC334_PT	FUSCCTNBC334	normal	FUSCCTNBC334_PT_R2_screen	72638	960	812	10	2	19	0	0	0	24069	1490	FUSCCTNBC334_PT_R2	46	66.8956	140.849	23.9543	FUSCCTNBC334.percent_bamqc	52.252	236	FUSCCTNBC334.percent	3.4786	98.4417	6747673	6854485	0.02	1.05	2076353	FUSCCTNBC334.percent	1443974	1961381	155836	batch2
FUSCCTNBC334_TT	FUSCCTNBC334	tumor	FUSCCTNBC334_R1_screen	71197	247	435	11	29	0	0	0	0	27441	640	FUSCCTNBC334_R1	46	62.6428	145.182	21.7084	FUSCCTNBC334_PT.percent_bamqc	55.0805	224	FUSCCTNBC334_PT.percent	5.7986	98.4703	8500415	8632469	0.01	1.04	2289771	FUSCCTNBC334_PT.percent	1268175	2324790	264489	batch2
FUSCCTNBC334_TT	FUSCCTNBC334	tumor	FUSCCTNBC334_R2_screen	71242	237	436	16	20	35	0	0	0	27324	690	FUSCCTNBC334_R2	46	65.7205	145.178	21.7084	FUSCCTNBC334_PT.percent_bamqc	55.0805	224	FUSCCTNBC334_PT.percent	5.7986	98.4703	8500415	8632469	0.01	1.04	2289771	FUSCCTNBC334_PT.percent	1268175	2324790	264489	batch2
FUSCCTNBC335_PT	FUSCCTNBC335	normal	FUSCCTNBC335_PT_R1_screen	74069	611	604	4	0	0	0	1	0	24121	590	FUSCCTNBC335_PT_R1	46	62.2765	142.103	30.2996	FUSCCTNBC335.percent_bamqc	54.9142	218	FUSCCTNBC335.percent	7.6762	98.741	11566786	11714264	0.01	1.04	3152097	FUSCCTNBC335.percent	1846371	3135132	278775	batch2
FUSCCTNBC335_PT	FUSCCTNBC335	normal	FUSCCTNBC335_PT_R2_screen	74191	606	606	9	0	0	0	0	0	23738	850	FUSCCTNBC335_PT_R2	46	67.5353	142.103	30.2996	FUSCCTNBC335.percent_bamqc	54.9142	218	FUSCCTNBC335.percent	7.6762	98.741	11566786	11714264	0.01	1.04	3152097	FUSCCTNBC335.percent	1846371	3135132	278775	batch2
FUSCCTNBC335_TT	FUSCCTNBC335	tumor	FUSCCTNBC335_R1_screen	72858	655	380	9	4	0	0	0	0	25234	860	FUSCCTNBC335_R1	47	61.8553	138.526	32.7507	FUSCCTNBC335_PT.percent_bamqc	53.8264	226	FUSCCTNBC335_PT.percent	6.094	98.4481	9792294	9946655	0.01	1.08	2894185	FUSCCTNBC335_PT.percent	1692270	2996962	299364	batch2
FUSCCTNBC335_TT	FUSCCTNBC335	tumor	FUSCCTNBC335_R2_screen	72626	645	378	17	4	17	0	0	0	25273	1040	FUSCCTNBC335_R2	47	65.2737	138.526	32.7507	FUSCCTNBC335_PT.percent_bamqc	53.8264	226	FUSCCTNBC335_PT.percent	6.094	98.4481	9792294	9946655	0.01	1.08	2894185	FUSCCTNBC335_PT.percent	1692270	2996962	299364	batch2
FUSCCTNBC337_TT	FUSCCTNBC337	tumor	FUSCCTNBC337_R1_screen	75001	331	631	15	1	0	0	0	0	23672	349	FUSCCTNBC337_R1	46	57.6324	144.269	41.5471	FUSCCTNBC337.percent_bamqc	51.8823	213	FUSCCTNBC337.percent	6.3562	98.3522	12921128	13137605	0.02	1.04	3958086	FUSCCTNBC337.percent	2572300	4080298	341306	batch2
FUSCCTNBC337_TT	FUSCCTNBC337	tumor	FUSCCTNBC337_R2_screen	75280	358	626	20	1	0	0	0	0	23325	390	FUSCCTNBC337_R2	46	63.1812	144.268	41.5471	FUSCCTNBC337.percent_bamqc	51.8823	213	FUSCCTNBC337.percent	6.3562	98.3522	12921128	13137605	0.02	1.04	3958086	FUSCCTNBC337.percent	2572300	4080298	341306	batch2
FUSCCTNBC339_TT	FUSCCTNBC339	tumor	FUSCCTNBC339_R1_screen	70144	260	61	19	0	0	0	0	0	28947	569	FUSCCTNBC339_R1	47	57.6056	138.584	29.5372	FUSCCTNBC339.percent_bamqc	52.7644	218	FUSCCTNBC339.percent	8.9431	98.3659	8618913	8762097	0.01	1.05	2838022	FUSCCTNBC339.percent	2050114	2512039	222097	batch2
FUSCCTNBC339_TT	FUSCCTNBC339	tumor	FUSCCTNBC339_R2_screen	70107	235	63	32	0	0	0	0	0	28903	660	FUSCCTNBC339_R2	48	61.4272	138.584	29.5372	FUSCCTNBC339.percent_bamqc	52.7644	218	FUSCCTNBC339.percent	8.9431	98.3659	8618913	8762097	0.01	1.05	2838022	FUSCCTNBC339.percent	2050114	2512039	222097	batch2
FUSCCTNBC340_TT	FUSCCTNBC340	tumor	FUSCCTNBC340_R1_screen	76338	224	56	10	6	0	0	0	1	23005	360	FUSCCTNBC340_R1	46	64.5728	139.619	31.1092	FUSCCTNBC340.percent_bamqc	50.6341	220	FUSCCTNBC340.percent	4.0916	98.7978	8061999	8160101	0.02	1.01	3019376	FUSCCTNBC340.percent	2180926	2931796	252730	batch2
FUSCCTNBC340_TT	FUSCCTNBC340	tumor	FUSCCTNBC340_R2_screen	76258	224	57	17	5	0	1	0	0	22969	469	FUSCCTNBC340_R2	46	68.9293	139.622	31.1092	FUSCCTNBC340.percent_bamqc	50.6341	220	FUSCCTNBC340.percent	4.0916	98.7978	8061999	8160101	0.02	1.01	3019376	FUSCCTNBC340.percent	2180926	2931796	252730	batch2
FUSCCTNBC341_TT	FUSCCTNBC341	tumor	FUSCCTNBC341_R1_screen	77842	133	7	27	6	0	0	0	0	21395	590	FUSCCTNBC341_R1	45	56.6002	143.104	32.6139	FUSCCTNBC341.percent_bamqc	49.7421	217	FUSCCTNBC341.percent	2.2993	99.0804	9035958	9119827	0.03	1.11	3178857	FUSCCTNBC341.percent	2098327	3369744	300246	batch3
FUSCCTNBC341_TT	FUSCCTNBC341	tumor	FUSCCTNBC341_R2_screen	77628	167	7	16	4	0	0	0	0	21648	530	FUSCCTNBC341_R2	45	60.9301	143.105	32.6139	FUSCCTNBC341.percent_bamqc	49.7421	217	FUSCCTNBC341.percent	2.2993	99.0804	9035958	9119827	0.03	1.11	3178857	FUSCCTNBC341.percent	2098327	3369744	300246	batch3
FUSCCTNBC343_PT	FUSCCTNBC343	normal	FUSCCTNBC343_PT_R1_screen	73154	675	641	10	4	0	1	0	0	24355	1160	FUSCCTNBC343_PT_R1	47	61.8014	141.947	26.1305	FUSCCTNBC343.percent_bamqc	53.8033	233	FUSCCTNBC343.percent	7.3228	98.4249	8973806	9117413	0.01	1.06	2704922	FUSCCTNBC343.percent	1698848	2544068	222619	batch2
FUSCCTNBC343_PT	FUSCCTNBC343	normal	FUSCCTNBC343_PT_R2_screen	73115	661	637	18	5	0	2	0	0	23992	1570	FUSCCTNBC343_PT_R2	47	65.8025	141.947	26.1305	FUSCCTNBC343.percent_bamqc	53.8033	233	FUSCCTNBC343.percent	7.3228	98.4249	8973806	9117413	0.01	1.06	2704922	FUSCCTNBC343.percent	1698848	2544068	222619	batch2
FUSCCTNBC343_TT	FUSCCTNBC343	tumor	FUSCCTNBC343_R1_screen	70122	308	558	7	4	0	0	0	0	28321	680	FUSCCTNBC343_R1	47	57.5161	144.965	28.3366	FUSCCTNBC343_PT.percent_bamqc	55.3122	228	FUSCCTNBC343_PT.percent	7.7878	98.6759	9066429	9188093	0.01	1.05	2500166	FUSCCTNBC343_PT.percent	1496290	2503087	226450	batch2
FUSCCTNBC343_TT	FUSCCTNBC343	tumor	FUSCCTNBC343_R2_screen	70202	331	565	17	5	0	0	0	0	27950	930	FUSCCTNBC343_R2	47	61.3171	144.963	28.3366	FUSCCTNBC343_PT.percent_bamqc	55.3122	228	FUSCCTNBC343_PT.percent	7.7878	98.6759	9066429	9188093	0.01	1.05	2500166	FUSCCTNBC343_PT.percent	1496290	2503087	226450	batch2
FUSCCTNBC344_TT	FUSCCTNBC344	tumor	FUSCCTNBC344_R1_screen	77830	553	79	19	1	0	0	0	0	21158	360	FUSCCTNBC344_R1	45	68.7173	137.432	30.8404	FUSCCTNBC344.percent_bamqc	50.7841	214	FUSCCTNBC344.percent	3.7768	98.6871	8441190	8553488	0.02	1.06	2983356	FUSCCTNBC344.percent	1844734	3221488	291565	batch2
FUSCCTNBC344_TT	FUSCCTNBC344	tumor	FUSCCTNBC344_R2_screen	77688	526	78	18	1	0	0	0	0	21220	469	FUSCCTNBC344_R2	45	73.6134	137.436	30.8404	FUSCCTNBC344.percent_bamqc	50.7841	214	FUSCCTNBC344.percent	3.7768	98.6871	8441190	8553488	0.02	1.06	2983356	FUSCCTNBC344.percent	1844734	3221488	291565	batch2
FUSCCTNBC345_TT	FUSCCTNBC345	tumor	FUSCCTNBC345_R1_screen	52609	7253	165	135	3	0	0	0	0	36715	3120	FUSCCTNBC345_R1	60	37.9042	133.476	30.7502	FUSCCTNBC345.percent_bamqc	71.696	195	FUSCCTNBC345.percent	14.8398	99.164	17025698	17169234	0.01	1.23	2971077	FUSCCTNBC345.percent	1712807	1881619	377973	batch3
FUSCCTNBC345_TT	FUSCCTNBC345	tumor	FUSCCTNBC345_R2_screen	52302	9042	166	153	3	0	0	0	0	34924	3410	FUSCCTNBC345_R2	60	41.0845	133.487	30.7502	FUSCCTNBC345.percent_bamqc	71.696	195	FUSCCTNBC345.percent	14.8398	99.164	17025698	17169234	0.01	1.23	2971077	FUSCCTNBC345.percent	1712807	1881619	377973	batch3
FUSCCTNBC348_PT	FUSCCTNBC348	normal	FUSCCTNBC348_PT_R1_screen	78422	304	299	5	21	0	0	0	0	20699	250	FUSCCTNBC348_PT_R1	45	72.4062	140.75	72.2044	FUSCCTNBC348.percent_bamqc	50.5852	192	FUSCCTNBC348.percent	16.2502	96.9999	12771660	13166679	0.01	1.02	4727915	FUSCCTNBC348.percent	3212632	4765573	390589	batch1
FUSCCTNBC348_PT	FUSCCTNBC348	normal	FUSCCTNBC348_PT_R2_screen	78541	298	300	8	19	0	0	0	0	20554	280	FUSCCTNBC348_PT_R2	45	73.0008	140.752	72.2044	FUSCCTNBC348.percent_bamqc	50.5852	192	FUSCCTNBC348.percent	16.2502	96.9999	12771660	13166679	0.01	1.02	4727915	FUSCCTNBC348.percent	3212632	4765573	390589	batch1
FUSCCTNBC348_TT	FUSCCTNBC348	tumor	FUSCCTNBC348_R1_screen	74756	262	521	9	51	0	0	0	0	23951	450	FUSCCTNBC348_R1	46	71.3204	140.178	49.9765	FUSCCTNBC348_PT.percent_bamqc	48.9541	190	FUSCCTNBC348_PT.percent	15.3898	98.1643	17854634	18188524	0.01	1.07	6944248	FUSCCTNBC348_PT.percent	4057433	7850374	692419	batch1
FUSCCTNBC348_TT	FUSCCTNBC348	tumor	FUSCCTNBC348_R2_screen	74838	262	518	9	55	0	0	0	0	23798	520	FUSCCTNBC348_R2	46	72.1163	140.181	49.9765	FUSCCTNBC348_PT.percent_bamqc	48.9541	190	FUSCCTNBC348_PT.percent	15.3898	98.1643	17854634	18188524	0.01	1.07	6944248	FUSCCTNBC348_PT.percent	4057433	7850374	692419	batch1
FUSCCTNBC351_PT	FUSCCTNBC351	normal	FUSCCTNBC351_PT_R1_screen	66077	1256	460	16	15	0	0	0	0	31136	1040	FUSCCTNBC351_PT_R1	48	53.8071	134.26	36.9308	FUSCCTNBC351.percent_bamqc	56.8701	210	FUSCCTNBC351.percent	15.7503	98.8877	20583266	20814793	0.01	1.07	3948073	FUSCCTNBC351.percent	2303162	2961314	414782	batch2
FUSCCTNBC351_PT	FUSCCTNBC351	normal	FUSCCTNBC351_PT_R2_screen	65854	1242	465	39	11	0	0	0	0	31029	1360	FUSCCTNBC351_PT_R2	48	59.6881	134.263	36.9308	FUSCCTNBC351.percent_bamqc	56.8701	210	FUSCCTNBC351.percent	15.7503	98.8877	20583266	20814793	0.01	1.07	3948073	FUSCCTNBC351.percent	2303162	2961314	414782	batch2
FUSCCTNBC351_TT	FUSCCTNBC351	tumor	FUSCCTNBC351_R1_screen	58403	921	382	28	3	0	1	0	0	39303	959	FUSCCTNBC351_R1	50	46.4808	134.982	41.5334	FUSCCTNBC351_PT.percent_bamqc	56.0611	221	FUSCCTNBC351_PT.percent	10.2757	98.7298	15551392	15751469	0.01	1	3505221	FUSCCTNBC351_PT.percent	1938968	3226960	378127	batch2
FUSCCTNBC351_TT	FUSCCTNBC351	tumor	FUSCCTNBC351_R2_screen	58300	944	381	51	0	0	1	1	0	39042	1280	FUSCCTNBC351_R2	50	51.6975	134.984	41.5334	FUSCCTNBC351_PT.percent_bamqc	56.0611	221	FUSCCTNBC351_PT.percent	10.2757	98.7298	15551392	15751469	0.01	1	3505221	FUSCCTNBC351_PT.percent	1938968	3226960	378127	batch2
FUSCCTNBC352_TT	FUSCCTNBC352	tumor	FUSCCTNBC352_R1_screen	67965	911	45	22	1	0	0	0	0	30516	540	FUSCCTNBC352_R1	48	55.6023	137.023	40.9994	FUSCCTNBC352.percent_bamqc	56.422	202	FUSCCTNBC352.percent	10.881	99.1602	16473698	16613216	0.01	1.05	3968258	FUSCCTNBC352.percent	2429697	3456845	438118	batch2
FUSCCTNBC352_TT	FUSCCTNBC352	tumor	FUSCCTNBC352_R2_screen	67805	868	45	37	1	1	0	0	0	30633	610	FUSCCTNBC352_R2	49	59.7676	137.028	40.9994	FUSCCTNBC352.percent_bamqc	56.422	202	FUSCCTNBC352.percent	10.881	99.1602	16473698	16613216	0.01	1.05	3968258	FUSCCTNBC352.percent	2429697	3456845	438118	batch2
FUSCCTNBC354_TT	FUSCCTNBC354	tumor	FUSCCTNBC354_R1_screen	71593	325	28	13	14	0	0	0	0	27458	569	FUSCCTNBC354_R1	47	59.5878	136.94	36.7533	FUSCCTNBC354.percent_bamqc	53.1492	216	FUSCCTNBC354.percent	17.5921	98.8422	11511622	11646463	0	1.04	3566812	FUSCCTNBC354.percent	2411204	3300314	290727	batch2
FUSCCTNBC354_TT	FUSCCTNBC354	tumor	FUSCCTNBC354_R2_screen	71582	340	28	33	13	0	0	0	0	27374	630	FUSCCTNBC354_R2	47	63.8243	136.941	36.7533	FUSCCTNBC354.percent_bamqc	53.1492	216	FUSCCTNBC354.percent	17.5921	98.8422	11511622	11646463	0	1.04	3566812	FUSCCTNBC354.percent	2411204	3300314	290727	batch2
FUSCCTNBC356_TT	FUSCCTNBC356	tumor	FUSCCTNBC356_rep_R1_screen	73022	679	235	7	8	0	0	2	0	25507	540	FUSCCTNBC356_rep_R1	46	63.9502	140.64	35.9235	FUSCCTNBC356_rep.percent_bamqc	53.4083	221	FUSCCTNBC356_rep.percent	4.861	99.1267	12198882	12306350	0.02	1.03	3507551	FUSCCTNBC356_rep.percent	2125361	3521258	326563	batch2
FUSCCTNBC356_TT	FUSCCTNBC356	tumor	FUSCCTNBC356_rep_R2_screen	73024	639	234	10	8	0	0	0	0	25495	590	FUSCCTNBC356_rep_R2	46	68.5317	140.639	35.9235	FUSCCTNBC356_rep.percent_bamqc	53.4083	221	FUSCCTNBC356_rep.percent	4.861	99.1267	12198882	12306350	0.02	1.03	3507551	FUSCCTNBC356_rep.percent	2125361	3521258	326563	batch2
FUSCCTNBC357_TT	FUSCCTNBC357	tumor	FUSCCTNBC357_rep_R1_screen	71803	174	61	10	8	0	0	0	0	27544	400	FUSCCTNBC357_rep_R1	47	55.7452	141.4	40.0388	FUSCCTNBC357_rep.percent_bamqc	52.4861	218	FUSCCTNBC357_rep.percent	9.3416	99.0588	12213484	12329524	0.01	1.12	3911133	FUSCCTNBC357_rep.percent	2850983	3458690	288872	batch2
FUSCCTNBC357_TT	FUSCCTNBC357	tumor	FUSCCTNBC357_rep_R2_screen	71634	151	61	14	6	0	0	0	0	27655	479	FUSCCTNBC357_rep_R2	47	61.8228	141.4	40.0388	FUSCCTNBC357_rep.percent_bamqc	52.4861	218	FUSCCTNBC357_rep.percent	9.3416	99.0588	12213484	12329524	0.01	1.12	3911133	FUSCCTNBC357_rep.percent	2850983	3458690	288872	batch2
FUSCCTNBC359_TT	FUSCCTNBC359	tumor	FUSCCTNBC359_R1_screen	73282	316	66	15	0	0	0	0	0	25711	610	FUSCCTNBC359_R1	46	60.1478	136.905	36.6852	FUSCCTNBC359.percent_bamqc	52.5668	213	FUSCCTNBC359.percent	6.2868	99.0898	11241606	11344872	0.01	1.02	3576172	FUSCCTNBC359.percent	2612833	3321377	237484	batch2
FUSCCTNBC359_TT	FUSCCTNBC359	tumor	FUSCCTNBC359_R2_screen	73196	320	65	27	1	0	0	0	0	25701	690	FUSCCTNBC359_R2	46	64.4179	136.909	36.6852	FUSCCTNBC359.percent_bamqc	52.5668	213	FUSCCTNBC359.percent	6.2868	99.0898	11241606	11344872	0.01	1.02	3576172	FUSCCTNBC359.percent	2612833	3321377	237484	batch2
FUSCCTNBC360_PT	FUSCCTNBC360	normal	FUSCCTNBC360_PT_R1_screen	79848	135	487	3	31	0	0	0	0	19306	190	FUSCCTNBC360_PT_R1	44	72.8168	140.525	57.9442	FUSCCTNBC360.percent_bamqc	50.109	194	FUSCCTNBC360.percent	31.1986	96.3318	12041673	12500207	0	1.04	4561239	FUSCCTNBC360.percent	3448291	4352549	321047	batch1
FUSCCTNBC360_PT	FUSCCTNBC360	normal	FUSCCTNBC360_PT_R2_screen	79975	144	486	5	30	0	0	0	0	19130	230	FUSCCTNBC360_PT_R2	44	73.6681	140.527	57.9442	FUSCCTNBC360.percent_bamqc	50.109	194	FUSCCTNBC360.percent	31.1986	96.3318	12041673	12500207	0	1.04	4561239	FUSCCTNBC360.percent	3448291	4352549	321047	batch1
FUSCCTNBC360_TT	FUSCCTNBC360	tumor	FUSCCTNBC360_R1_screen	72627	193	682	61	236	0	0	0	0	25081	1120	FUSCCTNBC360_R1	47	66.7532	140.078	48.4703	FUSCCTNBC360_PT.percent_bamqc	46.6823	192	FUSCCTNBC360_PT.percent	6.7042	98.1263	13480585	13737987	0.02	1.11	5576482	FUSCCTNBC360_PT.percent	3388171	6463237	502093	batch1
FUSCCTNBC360_TT	FUSCCTNBC360	tumor	FUSCCTNBC360_R2_screen	72677	192	683	59	241	0	0	0	0	24928	1220	FUSCCTNBC360_R2	47	67.3418	140.08	48.4703	FUSCCTNBC360_PT.percent_bamqc	46.6823	192	FUSCCTNBC360_PT.percent	6.7042	98.1263	13480585	13737987	0.02	1.11	5576482	FUSCCTNBC360_PT.percent	3388171	6463237	502093	batch1
FUSCCTNBC367_TT	FUSCCTNBC367	tumor	FUSCCTNBC367_R1_screen	74656	305	42	13	1	0	0	1	0	24652	330	FUSCCTNBC367_R1	46	61.873	137.352	38.4178	FUSCCTNBC367.percent_bamqc	51.8482	217	FUSCCTNBC367.percent	7.2119	99.039	11515376	11627110	0.01	1.02	3740451	FUSCCTNBC367.percent	2338358	3795298	300583	batch2
FUSCCTNBC367_TT	FUSCCTNBC367	tumor	FUSCCTNBC367_R2_screen	74470	301	43	16	1	0	0	0	0	24739	430	FUSCCTNBC367_R2	46	66.7344	137.355	38.4178	FUSCCTNBC367.percent_bamqc	51.8482	217	FUSCCTNBC367.percent	7.2119	99.039	11515376	11627110	0.01	1.02	3740451	FUSCCTNBC367.percent	2338358	3795298	300583	batch2
FUSCCTNBC368_TT	FUSCCTNBC368	tumor	FUSCCTNBC368_rep_R1_screen	59939	1799	54	28	0	0	0	0	0	37070	1110	FUSCCTNBC368_rep_R1	53	46.8591	133.261	41.1351	FUSCCTNBC368_rep.percent_bamqc	60.722	198	FUSCCTNBC368_rep.percent	15.0501	99.4188	22193065	22322813	0.01	1.06	4016159	FUSCCTNBC368_rep.percent	2269429	2894257	478857	batch2
FUSCCTNBC368_TT	FUSCCTNBC368	tumor	FUSCCTNBC368_rep_R2_screen	59688	1857	54	37	0	0	0	0	0	37034	1330	FUSCCTNBC368_rep_R2	53	51.3099	133.263	41.1351	FUSCCTNBC368_rep.percent_bamqc	60.722	198	FUSCCTNBC368_rep.percent	15.0501	99.4188	22193065	22322813	0.01	1.06	4016159	FUSCCTNBC368_rep.percent	2269429	2894257	478857	batch2
FUSCCTNBC370_PT	FUSCCTNBC370	normal	FUSCCTNBC370_PT_R1_screen	77692	224	521	8	33	0	0	0	0	21262	260	FUSCCTNBC370_PT_R1	45	74.8994	140.798	47.6129	FUSCCTNBC370.percent_bamqc	50.1201	192	FUSCCTNBC370.percent	12.8979	97.5193	11917628	12220795	0.01	1.05	4617316	FUSCCTNBC370.percent	3145399	4896322	316337	batch1
FUSCCTNBC370_PT	FUSCCTNBC370	normal	FUSCCTNBC370_PT_R2_screen	77843	231	520	5	31	0	0	0	0	21050	320	FUSCCTNBC370_PT_R2	45	75.6881	140.801	47.6129	FUSCCTNBC370.percent_bamqc	50.1201	192	FUSCCTNBC370.percent	12.8979	97.5193	11917628	12220795	0.01	1.05	4617316	FUSCCTNBC370.percent	3145399	4896322	316337	batch1
FUSCCTNBC370_TT	FUSCCTNBC370	tumor	FUSCCTNBC370_R1_screen	76374	186	444	9	24	0	0	0	0	22403	560	FUSCCTNBC370_R1	46	70.7769	140.46	48.4765	FUSCCTNBC370_PT.percent_bamqc	48.2264	193	FUSCCTNBC370_PT.percent	14.2441	97.5234	11369355	11658077	0.01	1.03	4550584	FUSCCTNBC370_PT.percent	2709532	5131142	470279	batch1
FUSCCTNBC370_TT	FUSCCTNBC370	tumor	FUSCCTNBC370_R2_screen	76453	192	446	7	24	0	0	0	0	22278	600	FUSCCTNBC370_R2	46	71.986	140.462	48.4765	FUSCCTNBC370_PT.percent_bamqc	48.2264	193	FUSCCTNBC370_PT.percent	14.2441	97.5234	11369355	11658077	0.01	1.03	4550584	FUSCCTNBC370_PT.percent	2709532	5131142	470279	batch1
FUSCCTNBC374_PT	FUSCCTNBC374	normal	FUSCCTNBC374_PT_R1_screen	67416	530	431	9	1	0	0	0	0	30953	660	FUSCCTNBC374_PT_R1	46	54.7619	139.129	28.8647	FUSCCTNBC374.percent_bamqc	56.6662	217	FUSCCTNBC374.percent	12.6769	98.8679	15618291	15797132	0.01	1.03	3044433	FUSCCTNBC374.percent	1541463	2612273	331550	batch2
FUSCCTNBC374_PT	FUSCCTNBC374	normal	FUSCCTNBC374_PT_R2_screen	67357	546	433	20	1	0	0	0	0	30753	890	FUSCCTNBC374_PT_R2	46	61.3157	139.13	28.8647	FUSCCTNBC374.percent_bamqc	56.6662	217	FUSCCTNBC374.percent	12.6769	98.8679	15618291	15797132	0.01	1.03	3044433	FUSCCTNBC374.percent	1541463	2612273	331550	batch2
FUSCCTNBC374_TT	FUSCCTNBC374	tumor	FUSCCTNBC374_R1_screen	60886	1211	691	21	29	0	0	0	0	35712	1450	FUSCCTNBC374_R1	48	49.4482	138.843	31.9128	FUSCCTNBC374_PT.percent_bamqc	54.0869	229	FUSCCTNBC374_PT.percent	6.9586	99.0273	12101764	12220630	0.01	1.06	2770477	FUSCCTNBC374_PT.percent	1628838	2556925	260183	batch2
FUSCCTNBC374_TT	FUSCCTNBC374	tumor	FUSCCTNBC374_R2_screen	60732	1180	690	36	22	0	1	0	0	35479	1860	FUSCCTNBC374_R2	48	54.1839	138.846	31.9128	FUSCCTNBC374_PT.percent_bamqc	54.0869	229	FUSCCTNBC374_PT.percent	6.9586	99.0273	12101764	12220630	0.01	1.06	2770477	FUSCCTNBC374_PT.percent	1628838	2556925	260183	batch2
FUSCCTNBC376_TT	FUSCCTNBC376	tumor	FUSCCTNBC376_R1_screen	74082	388	53	18	10	0	0	0	0	24929	520	FUSCCTNBC376_R1	47	62.5882	138.521	29.1517	FUSCCTNBC376.percent_bamqc	52.1258	220	FUSCCTNBC376.percent	4.5401	98.9494	8262282	8350005	0.01	1.04	2842116	FUSCCTNBC376.percent	2098370	2580025	260444	batch2
FUSCCTNBC376_TT	FUSCCTNBC376	tumor	FUSCCTNBC376_R2_screen	73871	383	53	22	12	0	0	0	0	24979	680	FUSCCTNBC376_R2	47	66.5009	138.524	29.1517	FUSCCTNBC376.percent_bamqc	52.1258	220	FUSCCTNBC376.percent	4.5401	98.9494	8262282	8350005	0.01	1.04	2842116	FUSCCTNBC376.percent	2098370	2580025	260444	batch2
FUSCCTNBC380_PT	FUSCCTNBC380	normal	FUSCCTNBC380_PT_R1_screen	77889	432	666	2	39	0	0	0	0	20733	239	FUSCCTNBC380_PT_R1	45	73.7876	140.28	54.6372	FUSCCTNBC380.percent_bamqc	49.881	193	FUSCCTNBC380.percent	17.1816	96.5769	11572451	11982628	0.01	1.03	4397830	FUSCCTNBC380.percent	2928346	4518875	382758	batch1
FUSCCTNBC380_PT	FUSCCTNBC380	normal	FUSCCTNBC380_PT_R2_screen	77945	457	665	7	39	0	0	0	0	20607	280	FUSCCTNBC380_PT_R2	45	74.5931	140.283	54.6372	FUSCCTNBC380.percent_bamqc	49.881	193	FUSCCTNBC380.percent	17.1816	96.5769	11572451	11982628	0.01	1.03	4397830	FUSCCTNBC380.percent	2928346	4518875	382758	batch1
FUSCCTNBC380_TT	FUSCCTNBC380	tumor	FUSCCTNBC380_R1_screen	73729	123	834	12	28	0	0	0	0	24784	490	FUSCCTNBC380_R1	46	69.8659	140.222	46.7841	FUSCCTNBC380_PT.percent_bamqc	48.3849	188	FUSCCTNBC380_PT.percent	11.5532	97.9473	13070010	13343927	0.01	1.08	5249700	FUSCCTNBC380_PT.percent	3068687	5944595	555031	batch1
FUSCCTNBC380_TT	FUSCCTNBC380	tumor	FUSCCTNBC380_R2_screen	73844	139	835	13	28	0	0	0	0	24601	540	FUSCCTNBC380_R2	46	70.7807	140.225	46.7841	FUSCCTNBC380_PT.percent_bamqc	48.3849	188	FUSCCTNBC380_PT.percent	11.5532	97.9473	13070010	13343927	0.01	1.08	5249700	FUSCCTNBC380_PT.percent	3068687	5944595	555031	batch1
FUSCCTNBC383_TT	FUSCCTNBC383	tumor	FUSCCTNBC383_R1_screen	71303	352	80	19	0	0	0	0	0	27666	580	FUSCCTNBC383_R1	47	58.5289	139.753	33.814	FUSCCTNBC383.percent_bamqc	52.7386	219	FUSCCTNBC383.percent	9.1308	98.3289	9504468	9666001	0.01	1.05	3256491	FUSCCTNBC383.percent	2287800	3014022	277737	batch2
FUSCCTNBC383_TT	FUSCCTNBC383	tumor	FUSCCTNBC383_R2_screen	71391	359	80	21	0	0	0	0	0	27489	660	FUSCCTNBC383_R2	47	61.9588	139.752	33.814	FUSCCTNBC383.percent_bamqc	52.7386	219	FUSCCTNBC383.percent	9.1308	98.3289	9504468	9666001	0.01	1.05	3256491	FUSCCTNBC383.percent	2287800	3014022	277737	batch2
FUSCCTNBC384_PT	FUSCCTNBC384	normal	FUSCCTNBC384_PT_R1_screen	76751	384	525	9	34	0	0	0	0	22037	260	FUSCCTNBC384_PT_R1	46	71.3992	139.518	54.438	FUSCCTNBC384.percent_bamqc	51.1601	187	FUSCCTNBC384.percent	13.2015	97.589	12924929	13244248	0.01	1.1	4757581	FUSCCTNBC384.percent	3347082	4775937	353824	batch1
FUSCCTNBC384_PT	FUSCCTNBC384	normal	FUSCCTNBC384_PT_R2_screen	76711	376	527	4	36	0	0	0	0	22016	330	FUSCCTNBC384_PT_R2	46	72.4843	139.521	54.438	FUSCCTNBC384.percent_bamqc	51.1601	187	FUSCCTNBC384.percent	13.2015	97.589	12924929	13244248	0.01	1.1	4757581	FUSCCTNBC384.percent	3347082	4775937	353824	batch1
FUSCCTNBC384_TT	FUSCCTNBC384	tumor	FUSCCTNBC384_R1_screen	75300	510	372	11	26	0	1	0	0	23301	479	FUSCCTNBC384_R1	46	69.1612	138.89	49.9192	FUSCCTNBC384_PT.percent_bamqc	49.2857	188	FUSCCTNBC384_PT.percent	13.8237	98.1352	13354098	13607864	0.01	1.1	5262676	FUSCCTNBC384_PT.percent	3554667	5445973	484115	batch1
FUSCCTNBC384_TT	FUSCCTNBC384	tumor	FUSCCTNBC384_R2_screen	75311	534	373	9	25	0	0	0	0	23248	500	FUSCCTNBC384_R2	46	70.1457	138.893	49.9192	FUSCCTNBC384_PT.percent_bamqc	49.2857	188	FUSCCTNBC384_PT.percent	13.8237	98.1352	13354098	13607864	0.01	1.1	5262676	FUSCCTNBC384_PT.percent	3554667	5445973	484115	batch1
FUSCCTNBC385_TT	FUSCCTNBC385	tumor	FUSCCTNBC385_R1_screen	71848	945	167	53	1	0	0	0	0	25676	1310	FUSCCTNBC385_R1	48	55.2621	136.763	34.602	FUSCCTNBC385.percent_bamqc	56.504	204	FUSCCTNBC385.percent	5.4617	99.1613	12449604	12554905	0.01	1.05	3384040	FUSCCTNBC385.percent	2166609	3130016	396984	batch3
FUSCCTNBC385_TT	FUSCCTNBC385	tumor	FUSCCTNBC385_R2_screen	71626	1080	168	37	1	0	0	0	0	25898	1190	FUSCCTNBC385_R2	48	58.3807	136.77	34.602	FUSCCTNBC385.percent_bamqc	56.504	204	FUSCCTNBC385.percent	5.4617	99.1613	12449604	12554905	0.01	1.05	3384040	FUSCCTNBC385.percent	2166609	3130016	396984	batch3
FUSCCTNBC387_TT	FUSCCTNBC387	tumor	FUSCCTNBC387_R1_screen	75523	533	319	41	0	1	0	0	0	23193	390	FUSCCTNBC387_R1	46	55.1415	139.036	48.7375	FUSCCTNBC387.percent_bamqc	51.7939	216	FUSCCTNBC387.percent	5.7945	98.8266	13010378	13164848	0.01	1.07	4755721	FUSCCTNBC387.percent	3435345	4570041	442703	batch3
FUSCCTNBC387_TT	FUSCCTNBC387	tumor	FUSCCTNBC387_R2_screen	75399	542	321	46	0	1	0	0	0	23301	390	FUSCCTNBC387_R2	47	59.3269	139.038	48.7375	FUSCCTNBC387.percent_bamqc	51.7939	216	FUSCCTNBC387.percent	5.7945	98.8266	13010378	13164848	0.01	1.07	4755721	FUSCCTNBC387.percent	3435345	4570041	442703	batch3
FUSCCTNBC388_TT	FUSCCTNBC388	tumor	FUSCCTNBC388_R1_screen	65095	846	8	23	0	0	1	0	1	33266	760	FUSCCTNBC388_R1	49	46.7142	138.937	34.9784	FUSCCTNBC388.percent_bamqc	56.6557	211	FUSCCTNBC388.percent	5.6434	99.1382	14503139	14629216	0.02	1.1	3408171	FUSCCTNBC388.percent	2376733	2692676	295478	batch3
FUSCCTNBC388_TT	FUSCCTNBC388	tumor	FUSCCTNBC388_R2_screen	64988	945	8	18	0	0	1	0	0	33040	1000	FUSCCTNBC388_R2	49	50.8574	138.942	34.9784	FUSCCTNBC388.percent_bamqc	56.6557	211	FUSCCTNBC388.percent	5.6434	99.1382	14503139	14629216	0.02	1.1	3408171	FUSCCTNBC388.percent	2376733	2692676	295478	batch3
FUSCCTNBC389_TT	FUSCCTNBC389	tumor	FUSCCTNBC389_R1_screen	72100	799	57	14	1	0	0	0	0	26469	560	FUSCCTNBC389_R1	48	53.0577	138.538	33.5525	FUSCCTNBC389.percent_bamqc	55.8136	206	FUSCCTNBC389.percent	5.1113	99.0777	11098496	11201813	0.02	1.04	3275710	FUSCCTNBC389.percent	2167998	3122978	309890	batch3
FUSCCTNBC389_TT	FUSCCTNBC389	tumor	FUSCCTNBC389_R2_screen	72207	1025	58	32	0	0	0	0	0	26058	620	FUSCCTNBC389_R2	48	59.7167	138.542	33.5525	FUSCCTNBC389.percent_bamqc	55.8136	206	FUSCCTNBC389.percent	5.1113	99.0777	11098496	11201813	0.02	1.04	3275710	FUSCCTNBC389.percent	2167998	3122978	309890	batch3
FUSCCTNBC391_TT	FUSCCTNBC391	tumor	FUSCCTNBC391_R1_screen	66459	1768	11	44	3	0	0	0	0	30785	930	FUSCCTNBC391_R1	49	51.1735	138.107	34.1435	FUSCCTNBC391.percent_bamqc	58.7788	206	FUSCCTNBC391.percent	7.237	99.1955	15546588	15672680	0.01	1.06	3296041	FUSCCTNBC391.percent	1733206	3090943	364456	batch3
FUSCCTNBC391_TT	FUSCCTNBC391	tumor	FUSCCTNBC391_R2_screen	66257	1872	11	49	1	0	0	0	0	30960	850	FUSCCTNBC391_R2	49	53.1977	138.113	34.1435	FUSCCTNBC391.percent_bamqc	58.7788	206	FUSCCTNBC391.percent	7.237	99.1955	15546588	15672680	0.01	1.06	3296041	FUSCCTNBC391.percent	1733206	3090943	364456	batch3
FUSCCTNBC392_TT	FUSCCTNBC392	tumor	FUSCCTNBC392_R1_screen	65124	1821	87	37	0	0	0	0	0	32041	890	FUSCCTNBC392_R1	51	44.7919	136.887	31.7442	FUSCCTNBC392.percent_bamqc	60.3451	198	FUSCCTNBC392.percent	8.4739	99.0961	11567062	11672572	0.01	1.18	3093831	FUSCCTNBC392.percent	2226327	2300442	332235	batch3
FUSCCTNBC392_TT	FUSCCTNBC392	tumor	FUSCCTNBC392_R2_screen	65269	2428	87	31	0	0	0	0	0	31125	1060	FUSCCTNBC392_R2	51	50.3058	136.895	31.7442	FUSCCTNBC392.percent_bamqc	60.3451	198	FUSCCTNBC392.percent	8.4739	99.0961	11567062	11672572	0.01	1.18	3093831	FUSCCTNBC392.percent	2226327	2300442	332235	batch3
FUSCCTNBC393_TT	FUSCCTNBC393	tumor	FUSCCTNBC393_R1_screen	53903	5582	118	105	3	0	0	0	0	37999	2290	FUSCCTNBC393_R1	59	38.2617	135.725	32.057	FUSCCTNBC393.percent_bamqc	68.9729	197	FUSCCTNBC393.percent	16.2685	99.0972	17393681	17552139	0.01	1.17	3091865	FUSCCTNBC393.percent	1655329	2125370	431953	batch3
FUSCCTNBC393_TT	FUSCCTNBC393	tumor	FUSCCTNBC393_R2_screen	53939	7222	119	136	4	0	0	0	0	36071	2509	FUSCCTNBC393_R2	59	42.029	135.738	32.057	FUSCCTNBC393.percent_bamqc	68.9729	197	FUSCCTNBC393.percent	16.2685	99.0972	17393681	17552139	0.01	1.17	3091865	FUSCCTNBC393.percent	1655329	2125370	431953	batch3
FUSCCTNBC394_TT	FUSCCTNBC394	tumor	FUSCCTNBC394_R1_screen	72702	1102	55	17	17	0	0	0	0	25357	750	FUSCCTNBC394_R1	47	53.8055	136.715	34.0661	FUSCCTNBC394.percent_bamqc	55.4831	201	FUSCCTNBC394.percent	6.0587	99.0546	11508382	11618219	0.01	1.07	3318339	FUSCCTNBC394.percent	2080846	3250587	315017	batch3
FUSCCTNBC394_TT	FUSCCTNBC394	tumor	FUSCCTNBC394_R2_screen	72720	1188	55	55	10	0	1	0	0	25111	860	FUSCCTNBC394_R2	48	60.4213	136.724	34.0661	FUSCCTNBC394.percent_bamqc	55.4831	201	FUSCCTNBC394.percent	6.0587	99.0546	11508382	11618219	0.01	1.07	3318339	FUSCCTNBC394.percent	2080846	3250587	315017	batch3
FUSCCTNBC397_TT	FUSCCTNBC397	tumor	FUSCCTNBC397_R1_screen	71765	1154	543	31	3	0	1	0	0	26013	490	FUSCCTNBC397_R1	48	51.8536	138.944	43.0283	FUSCCTNBC397.percent_bamqc	55.287	215	FUSCCTNBC397.percent	5.0825	99.0381	14058063	14194594	0.02	1.06	4204305	FUSCCTNBC397.percent	2999659	3724732	473854	batch3
FUSCCTNBC397_TT	FUSCCTNBC397	tumor	FUSCCTNBC397_R2_screen	71950	1066	543	31	2	0	1	0	0	25947	460	FUSCCTNBC397_R2	48	55.447	138.947	43.0283	FUSCCTNBC397.percent_bamqc	55.287	215	FUSCCTNBC397.percent	5.0825	99.0381	14058063	14194594	0.02	1.06	4204305	FUSCCTNBC397.percent	2999659	3724732	473854	batch3
FUSCCTNBC398_TT	FUSCCTNBC398	tumor	FUSCCTNBC398_R1_screen	74538	522	140	58	202	0	8	0	0	23312	1220	FUSCCTNBC398_R1	46	53.1426	138.405	55.0374	FUSCCTNBC398.percent_bamqc	52.1501	210	FUSCCTNBC398.percent	5.8996	98.4496	15618276	15864235	0.02	1.07	5340770	FUSCCTNBC398.percent	3449980	5412204	506821	batch3
FUSCCTNBC398_TT	FUSCCTNBC398	tumor	FUSCCTNBC398_R2_screen	74594	500	140	71	147	0	6	0	0	23272	1270	FUSCCTNBC398_R2	46	58.0935	138.409	55.0374	FUSCCTNBC398.percent_bamqc	52.1501	210	FUSCCTNBC398.percent	5.8996	98.4496	15618276	15864235	0.02	1.07	5340770	FUSCCTNBC398.percent	3449980	5412204	506821	batch3
FUSCCTNBC399_TT	FUSCCTNBC399	tumor	FUSCCTNBC399_R1_screen	71606	1768	293	89	178	0	30	0	0	24376	1660	FUSCCTNBC399_R1	47	50.5855	139.055	45.0546	FUSCCTNBC399.percent_bamqc	55.9627	213	FUSCCTNBC399.percent	6.3964	98.3567	15711734	15974234	0.02	1.1	4316981	FUSCCTNBC399.percent	2447917	4450603	407026	batch3
FUSCCTNBC399_TT	FUSCCTNBC399	tumor	FUSCCTNBC399_R2_screen	71659	1629	292	91	161	0	32	0	0	24386	1750	FUSCCTNBC399_R2	47	53.1445	139.055	45.0546	FUSCCTNBC399.percent_bamqc	55.9627	213	FUSCCTNBC399.percent	6.3964	98.3567	15711734	15974234	0.02	1.1	4316981	FUSCCTNBC399.percent	2447917	4450603	407026	batch3
FUSCCTNBC400_TT	FUSCCTNBC400	tumor	FUSCCTNBC400_R1_screen	74994	403	110	46	1	0	0	0	0	23376	1070	FUSCCTNBC400_R1	46	55.6294	138.367	35.9086	FUSCCTNBC400.percent_bamqc	53.4338	208	FUSCCTNBC400.percent	3.7715	99.1459	11346390	11444133	0.02	1.09	3520051	FUSCCTNBC400.percent	2466202	3397037	281082	batch3
FUSCCTNBC400_TT	FUSCCTNBC400	tumor	FUSCCTNBC400_R2_screen	74700	489	110	27	1	0	0	0	0	23793	880	FUSCCTNBC400_R2	46	59.8378	138.371	35.9086	FUSCCTNBC400.percent_bamqc	53.4338	208	FUSCCTNBC400.percent	3.7715	99.1459	11346390	11444133	0.02	1.09	3520051	FUSCCTNBC400.percent	2466202	3397037	281082	batch3
FUSCCTNBC403_TT	FUSCCTNBC403	tumor	FUSCCTNBC403_R1_screen	73742	295	14	48	19	0	0	2	0	24930	950	FUSCCTNBC403_R1	46	54.2382	142.368	52.0174	FUSCCTNBC403.percent_bamqc	52.5256	213	FUSCCTNBC403.percent	5.2711	99.3714	17701413	17813385	0.02	1.1	5113999	FUSCCTNBC403.percent	3375499	4920314	491757	batch3
FUSCCTNBC403_TT	FUSCCTNBC403	tumor	FUSCCTNBC403_R2_screen	73611	325	14	49	18	0	1	0	0	25242	740	FUSCCTNBC403_R2	46	56.934	142.37	52.0174	FUSCCTNBC403.percent_bamqc	52.5256	213	FUSCCTNBC403.percent	5.2711	99.3714	17701413	17813385	0.02	1.1	5113999	FUSCCTNBC403.percent	3375499	4920314	491757	batch3
FUSCCTNBC404_TT	FUSCCTNBC404	tumor	FUSCCTNBC404_R1_screen	73369	878	177	12	0	0	0	0	0	25114	450	FUSCCTNBC404_R1	47	51.4208	138.954	35.8653	FUSCCTNBC404.percent_bamqc	55.0316	208	FUSCCTNBC404.percent	4.9031	99.1886	11742627	11838682	0.01	1.05	3511158	FUSCCTNBC404.percent	2270072	3424183	356064	batch3
FUSCCTNBC404_TT	FUSCCTNBC404	tumor	FUSCCTNBC404_R2_screen	73077	1086	175	34	0	1	0	0	0	24787	840	FUSCCTNBC404_R2	47	57.8998	138.96	35.8653	FUSCCTNBC404.percent_bamqc	55.0316	208	FUSCCTNBC404.percent	4.9031	99.1886	11742627	11838682	0.01	1.05	3511158	FUSCCTNBC404.percent	2270072	3424183	356064	batch3
FUSCCTNBC405_TT	FUSCCTNBC405	tumor	FUSCCTNBC405_R1_screen	73042	775	204	22	39	0	5	0	0	24933	980	FUSCCTNBC405_R1	46	48.9876	138.706	41.3692	FUSCCTNBC405.percent_bamqc	54.0013	205	FUSCCTNBC405.percent	6.3657	98.7138	13716498	13895218	0.01	1.08	4013772	FUSCCTNBC405.percent	2512521	3885041	463573	batch3
FUSCCTNBC405_TT	FUSCCTNBC405	tumor	FUSCCTNBC405_R2_screen	72753	926	201	24	50	0	3	0	0	24563	1480	FUSCCTNBC405_R2	46	56.2903	138.711	41.3692	FUSCCTNBC405.percent_bamqc	54.0013	205	FUSCCTNBC405.percent	6.3657	98.7138	13716498	13895218	0.01	1.08	4013772	FUSCCTNBC405.percent	2512521	3885041	463573	batch3
FUSCCTNBC406_TT	FUSCCTNBC406	tumor	FUSCCTNBC406_R1_screen	53397	6845	436	73	8	0	1	0	0	37000	2240	FUSCCTNBC406_R1	60	36.673	131.627	31.7461	FUSCCTNBC406.percent_bamqc	70.685	195	FUSCCTNBC406.percent	13.3672	99.171	18461453	18615780	0.01	1.01	3076696	FUSCCTNBC406.percent	1773324	2054397	310365	batch3
FUSCCTNBC406_TT	FUSCCTNBC406	tumor	FUSCCTNBC406_R2_screen	53120	8155	434	104	7	0	0	0	0	35370	2810	FUSCCTNBC406_R2	60	39.6122	131.655	31.7461	FUSCCTNBC406.percent_bamqc	70.685	195	FUSCCTNBC406.percent	13.3672	99.171	18461453	18615780	0.01	1.01	3076696	FUSCCTNBC406.percent	1773324	2054397	310365	batch3
FUSCCTNBC412_TT	FUSCCTNBC412	tumor	FUSCCTNBC412_R1_screen	72397	1123	296	48	35	0	0	1	0	25390	710	FUSCCTNBC412_R1	48	52.8556	138.401	40.8471	FUSCCTNBC412.percent_bamqc	55.2624	209	FUSCCTNBC412.percent	4.6218	98.9872	13318978	13455259	0.02	1.07	3981148	FUSCCTNBC412.percent	2679848	3855438	308667	batch3
FUSCCTNBC412_TT	FUSCCTNBC412	tumor	FUSCCTNBC412_R2_screen	72586	1180	293	57	35	0	0	0	0	25109	740	FUSCCTNBC412_R2	48	57.1704	138.406	40.8471	FUSCCTNBC412.percent_bamqc	55.2624	209	FUSCCTNBC412.percent	4.6218	98.9872	13318978	13455259	0.02	1.07	3981148	FUSCCTNBC412.percent	2679848	3855438	308667	batch3
FUSCCTNBC413_TT	FUSCCTNBC413	tumor	FUSCCTNBC413_R1_screen	60391	3779	395	35	11	0	0	0	0	33819	1570	FUSCCTNBC413_R1	55	42.6661	133.691	32.2411	FUSCCTNBC413.percent_bamqc	65.3914	197	FUSCCTNBC413.percent	12.5738	99.1315	14673208	14801758	0.01	1.12	3134159	FUSCCTNBC413.percent	1921257	2429517	337769	batch3
FUSCCTNBC413_TT	FUSCCTNBC413	tumor	FUSCCTNBC413_R2_screen	60280	4478	391	59	0	0	0	0	0	32763	2029	FUSCCTNBC413_R2	55	46.6712	133.705	32.2411	FUSCCTNBC413.percent_bamqc	65.3914	197	FUSCCTNBC413.percent	12.5738	99.1315	14673208	14801758	0.01	1.12	3134159	FUSCCTNBC413.percent	1921257	2429517	337769	batch3
FUSCCTNBC414_TT	FUSCCTNBC414	tumor	FUSCCTNBC414_R1_screen	77773	200	7	10	0	0	0	0	0	21270	740	FUSCCTNBC414_R1	44	60.0842	142.403	32.0546	FUSCCTNBC414.percent_bamqc	49.1964	222	FUSCCTNBC414.percent	2.2532	99.1866	8578133	8648482	0.02	1.04	3141770	FUSCCTNBC414.percent	1921582	3370367	345800	batch3
FUSCCTNBC414_TT	FUSCCTNBC414	tumor	FUSCCTNBC414_R2_screen	77554	226	7	14	1	0	0	0	0	21538	660	FUSCCTNBC414_R2	44	64.4327	142.407	32.0546	FUSCCTNBC414.percent_bamqc	49.1964	222	FUSCCTNBC414.percent	2.2532	99.1866	8578133	8648482	0.02	1.04	3141770	FUSCCTNBC414.percent	1921582	3370367	345800	batch3
FUSCCTNBC415_TT	FUSCCTNBC415	tumor	FUSCCTNBC415_R1_screen	71096	784	54	11	28	0	1	0	0	27366	660	FUSCCTNBC415_R1	47	46.2934	137.887	43.3209	FUSCCTNBC415.percent_bamqc	54.6938	201	FUSCCTNBC415.percent	8.1387	99.2345	14855124	14969721	0.01	1.07	4253217	FUSCCTNBC415.percent	2779097	3918894	405682	batch3
FUSCCTNBC415_TT	FUSCCTNBC415	tumor	FUSCCTNBC415_R2_screen	70762	1060	54	25	47	0	0	0	0	26902	1150	FUSCCTNBC415_R2	47	53.0398	137.892	43.3209	FUSCCTNBC415.percent_bamqc	54.6938	201	FUSCCTNBC415.percent	8.1387	99.2345	14855124	14969721	0.01	1.07	4253217	FUSCCTNBC415.percent	2779097	3918894	405682	batch3
FUSCCTNBC416_TT	FUSCCTNBC416	tumor	FUSCCTNBC416_R1_screen	70266	809	270	23	1	0	0	0	0	28211	420	FUSCCTNBC416_R1	47	48.4198	141.367	47.2934	FUSCCTNBC416.percent_bamqc	55.0855	210	FUSCCTNBC416.percent	6.2788	99.3247	17825473	17946674	0.02	1.06	4622047	FUSCCTNBC416.percent	2971300	4108330	538330	batch3
FUSCCTNBC416_TT	FUSCCTNBC416	tumor	FUSCCTNBC416_R2_screen	69925	1016	271	40	1	0	0	0	0	28017	730	FUSCCTNBC416_R2	47	52.4542	141.371	47.2934	FUSCCTNBC416.percent_bamqc	55.0855	210	FUSCCTNBC416.percent	6.2788	99.3247	17825473	17946674	0.02	1.06	4622047	FUSCCTNBC416.percent	2971300	4108330	538330	batch3
FUSCCTNBC418_TT	FUSCCTNBC418	tumor	FUSCCTNBC418_R1_screen	73606	667	11	12	4	0	0	0	0	25110	590	FUSCCTNBC418_R1	47	53.0874	141.586	47.2062	FUSCCTNBC418.percent_bamqc	53.8355	215	FUSCCTNBC418.percent	5.9536	99.1215	16261925	16406056	0.02	1.06	4594483	FUSCCTNBC418.percent	2938869	4488494	454743	batch3
FUSCCTNBC418_TT	FUSCCTNBC418	tumor	FUSCCTNBC418_R2_screen	73522	764	11	39	2	0	0	0	0	24772	890	FUSCCTNBC418_R2	47	57.415	141.589	47.2062	FUSCCTNBC418.percent_bamqc	53.8355	215	FUSCCTNBC418.percent	5.9536	99.1215	16261925	16406056	0.02	1.06	4594483	FUSCCTNBC418.percent	2938869	4488494	454743	batch3
FUSCCTNBC420_TT	FUSCCTNBC420	tumor	FUSCCTNBC420_R1_screen	80078	155	4	25	14	0	0	0	0	18834	890	FUSCCTNBC420_R1	44	59.5301	141.355	44.2915	FUSCCTNBC420.percent_bamqc	49.0002	217	FUSCCTNBC420.percent	2.9461	99.2101	12114328	12210777	0.03	1.12	4349603	FUSCCTNBC420.percent	2475781	4904593	478869	batch3
FUSCCTNBC420_TT	FUSCCTNBC420	tumor	FUSCCTNBC420_R2_screen	79818	159	4	14	12	0	0	0	0	19213	780	FUSCCTNBC420_R2	44	64.2891	141.359	44.2915	FUSCCTNBC420.percent_bamqc	49.0002	217	FUSCCTNBC420.percent	2.9461	99.2101	12114328	12210777	0.03	1.12	4349603	FUSCCTNBC420.percent	2475781	4904593	478869	batch3
FUSCCTNBC422_TT	FUSCCTNBC422	tumor	FUSCCTNBC422_R1_screen	70764	1018	210	20	5	0	0	0	0	27443	540	FUSCCTNBC422_R1	49	52.2957	139.553	36.6314	FUSCCTNBC422.percent_bamqc	56.7726	212	FUSCCTNBC422.percent	6.4513	99.0603	12622930	12742678	0.01	1.11	3562518	FUSCCTNBC422.percent	2503810	3196354	334904	batch3
FUSCCTNBC422_TT	FUSCCTNBC422	tumor	FUSCCTNBC422_R2_screen	70368	1225	208	20	6	0	0	0	1	27432	740	FUSCCTNBC422_R2	49	56.2858	139.556	36.6314	FUSCCTNBC422.percent_bamqc	56.7726	212	FUSCCTNBC422.percent	6.4513	99.0603	12622930	12742678	0.01	1.11	3562518	FUSCCTNBC422.percent	2503810	3196354	334904	batch3
FUSCCTNBC423_TT	FUSCCTNBC423	tumor	FUSCCTNBC423_R1_screen	71234	1882	73	35	16	0	0	0	1	25949	810	FUSCCTNBC423_R1	49	50.4682	138.214	31.8209	FUSCCTNBC423.percent_bamqc	59.0437	200	FUSCCTNBC423.percent	6.0766	99.0398	10714736	10818617	0.01	1.07	3100593	FUSCCTNBC423.percent	2191335	2650899	442208	batch3
FUSCCTNBC423_TT	FUSCCTNBC423	tumor	FUSCCTNBC423_R2_screen	71157	2405	73	48	15	0	0	0	0	25322	980	FUSCCTNBC423_R2	49	57.0109	138.22	31.8209	FUSCCTNBC423.percent_bamqc	59.0437	200	FUSCCTNBC423.percent	6.0766	99.0398	10714736	10818617	0.01	1.07	3100593	FUSCCTNBC423.percent	2191335	2650899	442208	batch3
FUSCCTNBC424_TT	FUSCCTNBC424	tumor	FUSCCTNBC424_R1_screen	76190	158	24	5	2	0	1	0	0	23400	220	FUSCCTNBC424_R1	45	52.632	139.609	35.0568	FUSCCTNBC424.percent_bamqc	49.0491	212	FUSCCTNBC424.percent	3.4237	99.3493	8706923	8763946	0.01	1.12	3462913	FUSCCTNBC424.percent	2495710	3417754	275594	batch3
FUSCCTNBC424_TT	FUSCCTNBC424	tumor	FUSCCTNBC424_R2_screen	76092	213	24	17	0	0	1	0	0	22983	670	FUSCCTNBC424_R2	45	60.0467	139.615	35.0568	FUSCCTNBC424.percent_bamqc	49.0491	212	FUSCCTNBC424.percent	3.4237	99.3493	8706923	8763946	0.01	1.12	3462913	FUSCCTNBC424.percent	2495710	3417754	275594	batch3
FUSCCTNBC425_TT	FUSCCTNBC425	tumor	FUSCCTNBC425_R1_screen	69491	711	186	24	0	0	0	0	0	29078	510	FUSCCTNBC425_R1	49	49.618	138.892	40.5763	FUSCCTNBC425.percent_bamqc	56.7582	212	FUSCCTNBC425.percent	6.2737	98.9605	14826192	14981934	0.01	1.11	3925598	FUSCCTNBC425.percent	2891516	3396467	325626	batch3
FUSCCTNBC425_TT	FUSCCTNBC425	tumor	FUSCCTNBC425_R2_screen	69127	857	185	39	0	0	0	0	0	29022	770	FUSCCTNBC425_R2	49	53.4848	138.895	40.5763	FUSCCTNBC425.percent_bamqc	56.7582	212	FUSCCTNBC425.percent	6.2737	98.9605	14826192	14981934	0.01	1.11	3925598	FUSCCTNBC425.percent	2891516	3396467	325626	batch3
FUSCCTNBC426_TT	FUSCCTNBC426	tumor	FUSCCTNBC426_R1_screen	75337	172	3	31	0	0	0	0	0	23737	720	FUSCCTNBC426_R1	45	55.2432	141.233	42.3267	FUSCCTNBC426.percent_bamqc	50.1537	218	FUSCCTNBC426.percent	3.3842	99.1819	11583609	11679157	0.02	1.15	4144703	FUSCCTNBC426.percent	2708664	4100464	449544	batch3
FUSCCTNBC426_TT	FUSCCTNBC426	tumor	FUSCCTNBC426_R2_screen	75080	183	3	19	0	0	0	0	0	24125	590	FUSCCTNBC426_R2	45	59.7197	141.24	42.3267	FUSCCTNBC426.percent_bamqc	50.1537	218	FUSCCTNBC426.percent	3.3842	99.1819	11583609	11679157	0.02	1.15	4144703	FUSCCTNBC426.percent	2708664	4100464	449544	batch3
FUSCCTNBC427_TT	FUSCCTNBC427	tumor	FUSCCTNBC427_R1_screen	76367	289	45	10	9	0	0	0	0	22920	360	FUSCCTNBC427_R1	45	54.8576	142.129	31.5297	FUSCCTNBC427.percent_bamqc	50.7386	210	FUSCCTNBC427.percent	3.6143	99.1375	8874522	8951731	0.02	1.08	3088858	FUSCCTNBC427.percent	2025974	3133206	291510	batch3
FUSCCTNBC427_TT	FUSCCTNBC427	tumor	FUSCCTNBC427_R2_screen	76360	387	45	13	10	0	0	0	0	22776	409	FUSCCTNBC427_R2	45	62.4442	142.135	31.5297	FUSCCTNBC427.percent_bamqc	50.7386	210	FUSCCTNBC427.percent	3.6143	99.1375	8874522	8951731	0.02	1.08	3088858	FUSCCTNBC427.percent	2025974	3133206	291510	batch3
FUSCCTNBC428_TT	FUSCCTNBC428	tumor	FUSCCTNBC428_R1_screen	61176	2436	8	21	4	0	0	0	0	35635	720	FUSCCTNBC428_R1	52	43.8625	136.501	35.0666	FUSCCTNBC428.percent_bamqc	61.5653	200	FUSCCTNBC428.percent	11.2142	99.2254	16597098	16726657	0.01	1.07	3408731	FUSCCTNBC428.percent	2146718	2573876	323050	batch3
FUSCCTNBC428_TT	FUSCCTNBC428	tumor	FUSCCTNBC428_R2_screen	61033	2840	8	39	3	0	0	0	0	35118	959	FUSCCTNBC428_R2	53	46.5153	136.506	35.0666	FUSCCTNBC428.percent_bamqc	61.5653	200	FUSCCTNBC428.percent	11.2142	99.2254	16597098	16726657	0.01	1.07	3408731	FUSCCTNBC428.percent	2146718	2573876	323050	batch3
FUSCCTNBC429_TT	FUSCCTNBC429	tumor	FUSCCTNBC429_R1_screen	61436	1685	374	80	94	0	5	0	0	34397	1929	FUSCCTNBC429_R1	51	47.3208	137.198	34.2102	FUSCCTNBC429.percent_bamqc	59.9425	195	FUSCCTNBC429.percent	7.9204	98.625	15555251	15772123	0.01	1.08	3266420	FUSCCTNBC429.percent	1859932	2769055	342695	batch3
FUSCCTNBC429_TT	FUSCCTNBC429	tumor	FUSCCTNBC429_R2_screen	61363	1950	374	82	101	1	6	0	0	33963	2160	FUSCCTNBC429_R2	52	49.8308	137.202	34.2102	FUSCCTNBC429.percent_bamqc	59.9425	195	FUSCCTNBC429.percent	7.9204	98.625	15555251	15772123	0.01	1.08	3266420	FUSCCTNBC429.percent	1859932	2769055	342695	batch3
FUSCCTNBC430_TT	FUSCCTNBC430	tumor	FUSCCTNBC430_R1_screen	69900	1475	15	39	145	0	1	0	0	27455	970	FUSCCTNBC430_R1	47	54.6412	137.723	31.6553	FUSCCTNBC430.percent_bamqc	56.4099	199	FUSCCTNBC430.percent	5.5101	98.9377	12238531	12369932	0.02	1.11	3059113	FUSCCTNBC430.percent	1764240	2990925	304963	batch3
FUSCCTNBC430_TT	FUSCCTNBC430	tumor	FUSCCTNBC430_R2_screen	69731	1767	15	49	120	3	1	0	0	27114	1200	FUSCCTNBC430_R2	48	58.2074	137.728	31.6553	FUSCCTNBC430.percent_bamqc	56.4099	199	FUSCCTNBC430.percent	5.5101	98.9377	12238531	12369932	0.02	1.11	3059113	FUSCCTNBC430.percent	1764240	2990925	304963	batch3
FUSCCTNBC431_TT	FUSCCTNBC431	tumor	FUSCCTNBC431_R1_screen	72460	538	155	25	5	0	3	0	0	26304	510	FUSCCTNBC431_R1	46	55.6439	139.198	29.1691	FUSCCTNBC431.percent_bamqc	53.6461	209	FUSCCTNBC431.percent	3.8197	99.0158	9922635	10021266	0.02	1.1	2838509	FUSCCTNBC431.percent	2023008	2521987	284553	batch3
FUSCCTNBC431_TT	FUSCCTNBC431	tumor	FUSCCTNBC431_R2_screen	72407	688	152	30	6	0	3	0	0	26134	580	FUSCCTNBC431_R2	46	62.5846	139.2	29.1691	FUSCCTNBC431.percent_bamqc	53.6461	209	FUSCCTNBC431.percent	3.8197	99.0158	9922635	10021266	0.02	1.1	2838509	FUSCCTNBC431.percent	2023008	2521987	284553	batch3
FUSCCTNBC432_TT	FUSCCTNBC432	tumor	FUSCCTNBC432_R1_screen	68424	869	2	35	0	0	0	0	0	29870	800	FUSCCTNBC432_R1	48	53.3067	142.234	30.3659	FUSCCTNBC432.percent_bamqc	56.3903	210	FUSCCTNBC432.percent	4.305	99.2338	12099082	12192495	0.02	1.09	2955027	FUSCCTNBC432.percent	1869514	2658192	283816	batch3
FUSCCTNBC432_TT	FUSCCTNBC432	tumor	FUSCCTNBC432_R2_screen	68474	1046	2	30	0	0	0	1	0	29837	610	FUSCCTNBC432_R2	48	55.9593	142.236	30.3659	FUSCCTNBC432.percent_bamqc	56.3903	210	FUSCCTNBC432.percent	4.305	99.2338	12099082	12192495	0.02	1.09	2955027	FUSCCTNBC432.percent	1869514	2658192	283816	batch3
FUSCCTNBC434_TT	FUSCCTNBC434	tumor	FUSCCTNBC434_R1_screen	65510	1777	223	33	0	0	0	0	0	31457	1000	FUSCCTNBC434_R1	49	52.2599	136.519	30.1298	FUSCCTNBC434.percent_bamqc	58.7879	199	FUSCCTNBC434.percent	6.771	99.1961	13343562	13451700	0.02	1.1	2924734	FUSCCTNBC434.percent	1672281	2616090	297403	batch3
FUSCCTNBC434_TT	FUSCCTNBC434	tumor	FUSCCTNBC434_R2_screen	65359	2128	225	58	0	0	0	0	0	31120	1110	FUSCCTNBC434_R2	49	57.5381	136.524	30.1298	FUSCCTNBC434.percent_bamqc	58.7879	199	FUSCCTNBC434.percent	6.771	99.1961	13343562	13451700	0.02	1.1	2924734	FUSCCTNBC434.percent	1672281	2616090	297403	batch3
FUSCCTNBC435_PT	FUSCCTNBC435	normal	FUSCCTNBC435_PT_R1_screen	77291	450	964	6	103	0	0	0	0	20786	400	FUSCCTNBC435_PT_R1	45	76.2811	140.719	43.579	FUSCCTNBC435.percent_bamqc	50.5707	189	FUSCCTNBC435.percent	51.1065	97.2412	15887529	16338265	0	1.01	6043746	FUSCCTNBC435.percent	4438863	5508118	542692	batch1
FUSCCTNBC435_PT	FUSCCTNBC435	normal	FUSCCTNBC435_PT_R2_screen	77246	455	964	9	105	0	0	0	0	20781	440	FUSCCTNBC435_PT_R2	45	77.0737	140.722	43.579	FUSCCTNBC435.percent_bamqc	50.5707	189	FUSCCTNBC435.percent	51.1065	97.2412	15887529	16338265	0	1.01	6043746	FUSCCTNBC435.percent	4438863	5508118	542692	batch1
FUSCCTNBC435_TT	FUSCCTNBC435	tumor	FUSCCTNBC435_R1_screen	71235	117	545	9	38	0	0	0	0	27716	340	FUSCCTNBC435_R1	47	63.9474	139.852	63.855	FUSCCTNBC435_PT.percent_bamqc	49.4758	190	FUSCCTNBC435_PT.percent	13.0449	96.8994	10436446	10770397	0.01	1.06	4125286	FUSCCTNBC435_PT.percent	2486434	4634522	429786	batch1
FUSCCTNBC435_TT	FUSCCTNBC435	tumor	FUSCCTNBC435_R2_screen	71339	119	544	12	38	0	0	0	0	27568	380	FUSCCTNBC435_R2	47	64.9948	139.855	63.855	FUSCCTNBC435_PT.percent_bamqc	49.4758	190	FUSCCTNBC435_PT.percent	13.0449	96.8994	10436446	10770397	0.01	1.06	4125286	FUSCCTNBC435_PT.percent	2486434	4634522	429786	batch1
FUSCCTNBC437_TT	FUSCCTNBC437	tumor	FUSCCTNBC437_R1_screen	73922	295	9	30	4	0	0	1	0	24829	910	FUSCCTNBC437_R1	46	55.9517	141.779	38.1299	FUSCCTNBC437.percent_bamqc	52.2685	221	FUSCCTNBC437.percent	3.9788	99.1299	12164756	12271529	0.02	1.11	3720818	FUSCCTNBC437.percent	2416093	3619896	408629	batch3
FUSCCTNBC437_TT	FUSCCTNBC437	tumor	FUSCCTNBC437_R2_screen	73997	330	9	19	3	0	0	0	0	24832	810	FUSCCTNBC437_R2	46	59.4584	141.782	38.1299	FUSCCTNBC437.percent_bamqc	52.2685	221	FUSCCTNBC437.percent	3.9788	99.1299	12164756	12271529	0.02	1.11	3720818	FUSCCTNBC437.percent	2416093	3619896	408629	batch3
FUSCCTNBC438_TT	FUSCCTNBC438	tumor	FUSCCTNBC438_R1_screen	74680	481	156	16	0	0	0	0	1	24276	390	FUSCCTNBC438_R1	45	55.0409	140.317	35.8125	FUSCCTNBC438.percent_bamqc	52.962	215	FUSCCTNBC438.percent	3.4927	99.3258	12475714	12560397	0.02	1.08	3511689	FUSCCTNBC438.percent	2161955	3574898	282178	batch3
FUSCCTNBC438_TT	FUSCCTNBC438	tumor	FUSCCTNBC438_R2_screen	74253	504	156	19	0	0	0	0	0	24408	660	FUSCCTNBC438_R2	46	60.1871	140.32	35.8125	FUSCCTNBC438.percent_bamqc	52.962	215	FUSCCTNBC438.percent	3.4927	99.3258	12475714	12560397	0.02	1.08	3511689	FUSCCTNBC438.percent	2161955	3574898	282178	batch3
FUSCCTNBC441_PT	FUSCCTNBC441	normal	FUSCCTNBC441_PT_R1_screen	72007	660	646	10	0	0	0	0	0	25617	1060	FUSCCTNBC441_PT_R1	47	58.6285	137.732	35.4618	FUSCCTNBC441.percent_bamqc	58.9188	207	FUSCCTNBC441.percent	19.4735	98.8452	20874532	21118410	0.01	1.05	3516000	FUSCCTNBC441.percent	1774221	2635749	408095	batch2
FUSCCTNBC441_PT	FUSCCTNBC441	normal	FUSCCTNBC441_PT_R2_screen	71730	684	647	19	0	0	0	1	0	25389	1530	FUSCCTNBC441_PT_R2	47	64.5044	137.735	35.4618	FUSCCTNBC441.percent_bamqc	58.9188	207	FUSCCTNBC441.percent	19.4735	98.8452	20874532	21118410	0.01	1.05	3516000	FUSCCTNBC441.percent	1774221	2635749	408095	batch2
FUSCCTNBC441_TT	FUSCCTNBC441	tumor	FUSCCTNBC441_R1_screen	55801	2270	445	23	2	0	0	1	0	40158	1300	FUSCCTNBC441_R1	51	44.5799	131.591	37.4309	FUSCCTNBC441_PT.percent_bamqc	55.3857	221	FUSCCTNBC441_PT.percent	10.5365	98.8211	13316820	13475680	0.01	1.07	3401785	FUSCCTNBC441_PT.percent	1897511	3351471	376374	batch2
FUSCCTNBC441_TT	FUSCCTNBC441	tumor	FUSCCTNBC441_R2_screen	55601	2288	449	73	0	0	0	0	0	39859	1730	FUSCCTNBC441_R2	51	49.7686	131.594	37.4309	FUSCCTNBC441_PT.percent_bamqc	55.3857	221	FUSCCTNBC441_PT.percent	10.5365	98.8211	13316820	13475680	0.01	1.07	3401785	FUSCCTNBC441_PT.percent	1897511	3351471	376374	batch2
FUSCCTNBC442_PT	FUSCCTNBC442	normal	FUSCCTNBC442_PT_R1_screen	69446	771	595	9	0	0	1	0	0	28638	540	FUSCCTNBC442_PT_R1	47	57.5163	139.879	33.6458	FUSCCTNBC442.percent_bamqc	56.4048	210	FUSCCTNBC442.percent	17.2835	99.1396	22993498	23193046	0.01	1.08	4438192	FUSCCTNBC442.percent	2391833	3596189	532862	batch2
FUSCCTNBC442_PT	FUSCCTNBC442	normal	FUSCCTNBC442_PT_R2_screen	69425	724	594	25	1	0	1	0	0	28470	760	FUSCCTNBC442_PT_R2	47	64.051	139.882	33.6458	FUSCCTNBC442.percent_bamqc	56.4048	210	FUSCCTNBC442.percent	17.2835	99.1396	22993498	23193046	0.01	1.08	4438192	FUSCCTNBC442.percent	2391833	3596189	532862	batch2
FUSCCTNBC442_TT	FUSCCTNBC442	tumor	FUSCCTNBC442_R1_screen	61936	963	495	32	2	0	0	2	0	35360	1210	FUSCCTNBC442_R1	48	50.6098	131.118	46.0863	FUSCCTNBC442_PT.percent_bamqc	54.7471	226	FUSCCTNBC442_PT.percent	7.0817	98.8652	13417049	13571054	0.02	1.08	3221832	FUSCCTNBC442_PT.percent	1767233	3138805	348828	batch2
FUSCCTNBC442_TT	FUSCCTNBC442	tumor	FUSCCTNBC442_R2_screen	61708	1013	493	53	1	0	0	0	0	35152	1580	FUSCCTNBC442_R2	48	56.3358	131.122	46.0863	FUSCCTNBC442_PT.percent_bamqc	54.7471	226	FUSCCTNBC442_PT.percent	7.0817	98.8652	13417049	13571054	0.02	1.08	3221832	FUSCCTNBC442_PT.percent	1767233	3138805	348828	batch2
FUSCCTNBC443_TT	FUSCCTNBC443	tumor	FUSCCTNBC443_R1_screen	73388	261	29	17	17	0	0	0	0	25668	620	FUSCCTNBC443_R1	47	62.0374	138.621	31.8085	FUSCCTNBC443.percent_bamqc	52.1158	216	FUSCCTNBC443.percent	7.5834	98.4557	9070392	9212662	0.01	1.03	3067305	FUSCCTNBC443.percent	2027141	2961174	291564	batch2
FUSCCTNBC443_TT	FUSCCTNBC443	tumor	FUSCCTNBC443_R2_screen	73369	255	29	31	13	0	1	0	0	25622	680	FUSCCTNBC443_R2	47	65.6514	138.622	31.8085	FUSCCTNBC443.percent_bamqc	52.1158	216	FUSCCTNBC443.percent	7.5834	98.4557	9070392	9212662	0.01	1.03	3067305	FUSCCTNBC443.percent	2027141	2961174	291564	batch2
FUSCCTNBC445_TT	FUSCCTNBC445	tumor	FUSCCTNBC445_R1_screen	74151	106	462	11	1	0	0	0	0	24949	320	FUSCCTNBC445_R1	46	60.8155	144.131	22.2955	FUSCCTNBC445.percent_bamqc	52.6057	225	FUSCCTNBC445.percent	2.7486	98.9376	7021146	7096540	0.02	1.08	2159607	FUSCCTNBC445.percent	1551420	1997082	180574	batch2
FUSCCTNBC445_TT	FUSCCTNBC445	tumor	FUSCCTNBC445_R2_screen	73948	111	465	16	1	0	0	0	0	25039	420	FUSCCTNBC445_R2	46	64.6809	144.132	22.2955	FUSCCTNBC445.percent_bamqc	52.6057	225	FUSCCTNBC445.percent	2.7486	98.9376	7021146	7096540	0.02	1.08	2159607	FUSCCTNBC445.percent	1551420	1997082	180574	batch2
FUSCCTNBC448_TT	FUSCCTNBC448	tumor	FUSCCTNBC448_R1_screen	62135	1605	316	24	1	0	0	0	0	35269	650	FUSCCTNBC448_R1	49	46.9707	138.648	32.886	FUSCCTNBC448.percent_bamqc	57.9407	208	FUSCCTNBC448.percent	5.907	99.3497	15493743	15595165	0.01	1.15	3211102	FUSCCTNBC448.percent	1943077	2599620	283418	batch3
FUSCCTNBC448_TT	FUSCCTNBC448	tumor	FUSCCTNBC448_R2_screen	61840	1760	314	27	2	0	0	0	0	35227	830	FUSCCTNBC448_R2	50	50.4342	138.651	32.886	FUSCCTNBC448.percent_bamqc	57.9407	208	FUSCCTNBC448.percent	5.907	99.3497	15493743	15595165	0.01	1.15	3211102	FUSCCTNBC448.percent	1943077	2599620	283418	batch3
FUSCCTNBC449_TT	FUSCCTNBC449	tumor	FUSCCTNBC449_R1_screen	74962	265	226	4	0	0	0	0	0	24203	340	FUSCCTNBC449_R1	46	55.55	141.758	34.3127	FUSCCTNBC449.percent_bamqc	50.9439	220	FUSCCTNBC449.percent	3.9477	98.8862	9682923	9791986	0.02	1.1	3333511	FUSCCTNBC449.percent	2222680	3365643	266089	batch3
FUSCCTNBC449_TT	FUSCCTNBC449	tumor	FUSCCTNBC449_R2_screen	74872	310	227	20	0	0	0	0	0	24031	540	FUSCCTNBC449_R2	46	60.302	141.76	34.3127	FUSCCTNBC449.percent_bamqc	50.9439	220	FUSCCTNBC449.percent	3.9477	98.8862	9682923	9791986	0.02	1.1	3333511	FUSCCTNBC449.percent	2222680	3365643	266089	batch3
FUSCCTNBC450_TT	FUSCCTNBC450	tumor	FUSCCTNBC450_R1_screen	57443	3959	70	105	3	0	0	0	0	36960	1460	FUSCCTNBC450_R1	56	40.4248	135.843	31.3373	FUSCCTNBC450.percent_bamqc	66.5509	197	FUSCCTNBC450.percent	12.1607	99.0558	15340559	15486789	0.01	1.09	3030282	FUSCCTNBC450.percent	1962590	2035921	393980	batch3
FUSCCTNBC450_TT	FUSCCTNBC450	tumor	FUSCCTNBC450_R2_screen	57430	4977	70	118	0	0	0	0	0	35755	1650	FUSCCTNBC450_R2	56	44.8575	135.852	31.3373	FUSCCTNBC450.percent_bamqc	66.5509	197	FUSCCTNBC450.percent	12.1607	99.0558	15340559	15486789	0.01	1.09	3030282	FUSCCTNBC450.percent	1962590	2035921	393980	batch3
FUSCCTNBC451_TT	FUSCCTNBC451	tumor	FUSCCTNBC451_R1_screen	63360	3729	106	47	2	0	0	0	0	31696	1060	FUSCCTNBC451_R1	54	44.2549	138.897	31.2333	FUSCCTNBC451.percent_bamqc	65.5111	197	FUSCCTNBC451.percent	10.2418	99.2566	13370758	13470901	0.01	1.14	3045903	FUSCCTNBC451.percent	1965385	2318234	401753	batch3
FUSCCTNBC451_TT	FUSCCTNBC451	tumor	FUSCCTNBC451_R2_screen	63276	4931	106	66	2	0	0	0	0	30369	1250	FUSCCTNBC451_R2	54	48.8524	138.907	31.2333	FUSCCTNBC451.percent_bamqc	65.5111	197	FUSCCTNBC451.percent	10.2418	99.2566	13370758	13470901	0.01	1.14	3045903	FUSCCTNBC451.percent	1965385	2318234	401753	batch3
FUSCCTNBC452_TT	FUSCCTNBC452	tumor	FUSCCTNBC452_R1_screen	75641	603	48	14	6	0	0	0	0	23228	460	FUSCCTNBC452_R1	46	52.8067	139.096	32.3557	FUSCCTNBC452.percent_bamqc	52.9545	204	FUSCCTNBC452.percent	5.0476	98.9241	10323279	10435558	0.02	1.06	3145983	FUSCCTNBC452.percent	2067665	3115498	281009	batch3
FUSCCTNBC452_TT	FUSCCTNBC452	tumor	FUSCCTNBC452_R2_screen	75535	720	48	24	3	0	1	0	0	23129	540	FUSCCTNBC452_R2	46	60.2632	139.101	32.3557	FUSCCTNBC452.percent_bamqc	52.9545	204	FUSCCTNBC452.percent	5.0476	98.9241	10323279	10435558	0.02	1.06	3145983	FUSCCTNBC452.percent	2067665	3115498	281009	batch3
FUSCCTNBC453_TT	FUSCCTNBC453	tumor	FUSCCTNBC453_R1_screen	62536	2664	74	55	26	2	0	0	0	33474	1169	FUSCCTNBC453_R1	52	43.8817	135.599	33.7397	FUSCCTNBC453.percent_bamqc	61.349	201	FUSCCTNBC453.percent	8.0014	99.2811	14986782	15095306	0.01	1.12	3293210	FUSCCTNBC453.percent	2365818	2428029	334534	batch3
FUSCCTNBC453_TT	FUSCCTNBC453	tumor	FUSCCTNBC453_R2_screen	62617	3019	75	60	19	0	0	0	0	32850	1360	FUSCCTNBC453_R2	52	48.881	135.609	33.7397	FUSCCTNBC453.percent_bamqc	61.349	201	FUSCCTNBC453.percent	8.0014	99.2811	14986782	15095306	0.01	1.12	3293210	FUSCCTNBC453.percent	2365818	2428029	334534	batch3
FUSCCTNBC455_TT	FUSCCTNBC455	tumor	FUSCCTNBC455_R1_screen	76615	311	45	13	1	0	1	0	0	22665	349	FUSCCTNBC455_R1	46	55.1406	139.702	33.7153	FUSCCTNBC455.percent_bamqc	50.4707	212	FUSCCTNBC455.percent	4.3097	98.9868	8845680	8936220	0.02	1.05	3296634	FUSCCTNBC455.percent	2467902	3180036	277973	batch3
FUSCCTNBC455_TT	FUSCCTNBC455	tumor	FUSCCTNBC455_R2_screen	76900	365	45	13	0	0	0	0	0	22287	390	FUSCCTNBC455_R2	46	62.4317	139.706	33.7153	FUSCCTNBC455.percent_bamqc	50.4707	212	FUSCCTNBC455.percent	4.3097	98.9868	8845680	8936220	0.02	1.05	3296634	FUSCCTNBC455.percent	2467902	3180036	277973	batch3
FUSCCTNBC456_TT	FUSCCTNBC456	tumor	FUSCCTNBC456_R1_screen	74507	801	389	52	14	0	2	1	0	23684	550	FUSCCTNBC456_R1	46	53.7842	140.177	48.1728	FUSCCTNBC456.percent_bamqc	53.1968	213	FUSCCTNBC456.percent	5.3602	98.8336	15424108	15606131	0.02	1.08	4663379	FUSCCTNBC456.percent	2774060	4903313	472354	batch3
FUSCCTNBC456_TT	FUSCCTNBC456	tumor	FUSCCTNBC456_R2_screen	74362	954	391	48	10	0	1	0	0	23674	560	FUSCCTNBC456_R2	46	57.5386	140.179	48.1728	FUSCCTNBC456.percent_bamqc	53.1968	213	FUSCCTNBC456.percent	5.3602	98.8336	15424108	15606131	0.02	1.08	4663379	FUSCCTNBC456.percent	2774060	4903313	472354	batch3
FUSCCTNBC457_TT	FUSCCTNBC457	tumor	FUSCCTNBC457_R1_screen	73692	839	184	10	2	0	0	0	0	24864	409	FUSCCTNBC457_R1	47	54.0916	136.529	31.0916	FUSCCTNBC457.percent_bamqc	54.0422	209	FUSCCTNBC457.percent	3.3793	99.0438	9665814	9759133	0.01	1.06	3040048	FUSCCTNBC457.percent	2025050	3002080	285905	batch3
FUSCCTNBC457_TT	FUSCCTNBC457	tumor	FUSCCTNBC457_R2_screen	73453	925	184	37	2	0	3	0	0	24616	780	FUSCCTNBC457_R2	47	60.2804	136.539	31.0916	FUSCCTNBC457.percent_bamqc	54.0422	209	FUSCCTNBC457.percent	3.3793	99.0438	9665814	9759133	0.01	1.06	3040048	FUSCCTNBC457.percent	2025050	3002080	285905	batch3
FUSCCTNBC458_TT	FUSCCTNBC458	tumor	FUSCCTNBC458_R1_screen	69482	1249	268	27	2	0	0	0	0	28442	530	FUSCCTNBC458_R1	49	48.6765	137.851	35.2333	FUSCCTNBC458.percent_bamqc	58.0951	204	FUSCCTNBC458.percent	5.6858	99.1944	12548635	12650552	0.01	1.06	3443821	FUSCCTNBC458.percent	2316586	3113029	349990	batch3
FUSCCTNBC458_TT	FUSCCTNBC458	tumor	FUSCCTNBC458_R2_screen	69177	1586	268	41	3	0	0	0	0	27936	989	FUSCCTNBC458_R2	49	54.5022	137.857	35.2333	FUSCCTNBC458.percent_bamqc	58.0951	204	FUSCCTNBC458.percent	5.6858	99.1944	12548635	12650552	0.01	1.06	3443821	FUSCCTNBC458.percent	2316586	3113029	349990	batch3
FUSCCTNBC460_TT	FUSCCTNBC460	tumor	FUSCCTNBC460_R1_screen	72481	639	171	6	14	0	0	0	0	26319	370	FUSCCTNBC460_R1	46	48.7759	139.474	35.8139	FUSCCTNBC460.percent_bamqc	53.9087	206	FUSCCTNBC460.percent	4.391	99.2581	12481465	12574757	0.01	1.08	3512894	FUSCCTNBC460.percent	2328021	3335440	308293	batch3
FUSCCTNBC460_TT	FUSCCTNBC460	tumor	FUSCCTNBC460_R2_screen	72510	662	172	39	10	0	0	0	0	25908	699	FUSCCTNBC460_R2	47	55.4414	139.478	35.8139	FUSCCTNBC460.percent_bamqc	53.9087	206	FUSCCTNBC460.percent	4.391	99.2581	12481465	12574757	0.01	1.08	3512894	FUSCCTNBC460.percent	2328021	3335440	308293	batch3
FUSCCTNBC461_TT	FUSCCTNBC461	tumor	FUSCCTNBC461_R1_screen	73128	356	222	10	0	0	0	0	0	25974	310	FUSCCTNBC461_R1	46	49.1758	139.789	31.8557	FUSCCTNBC461.percent_bamqc	52.3516	213	FUSCCTNBC461.percent	3.8377	99.0359	9556305	9649338	0.01	1.1	3118417	FUSCCTNBC461.percent	2480925	2605114	303594	batch3
FUSCCTNBC461_TT	FUSCCTNBC461	tumor	FUSCCTNBC461_R2_screen	72837	426	223	19	0	0	0	0	0	25785	710	FUSCCTNBC461_R2	47	55.8697	139.793	31.8557	FUSCCTNBC461.percent_bamqc	52.3516	213	FUSCCTNBC461.percent	3.8377	99.0359	9556305	9649338	0.01	1.1	3118417	FUSCCTNBC461.percent	2480925	2605114	303594	batch3
FUSCCTNBC462_TT	FUSCCTNBC462	tumor	FUSCCTNBC462_R1_screen	68889	2829	372	42	54	0	11	0	0	26873	930	FUSCCTNBC462_R1	49	56.2044	136.522	30.0886	FUSCCTNBC462.percent_bamqc	58.9967	199	FUSCCTNBC462.percent	5.8454	98.9969	11837959	11957905	0.02	1.06	2917338	FUSCCTNBC462.percent	1686371	2783665	300449	batch3
FUSCCTNBC462_TT	FUSCCTNBC462	tumor	FUSCCTNBC462_R2_screen	68836	3052	373	62	47	0	14	0	0	26456	1160	FUSCCTNBC462_R2	49	61.6722	136.529	30.0886	FUSCCTNBC462.percent_bamqc	58.9967	199	FUSCCTNBC462.percent	5.8454	98.9969	11837959	11957905	0.02	1.06	2917338	FUSCCTNBC462.percent	1686371	2783665	300449	batch3
FUSCCTNBC463_TT	FUSCCTNBC463	tumor	FUSCCTNBC463_R1_screen	74896	592	138	22	0	0	0	0	0	23883	469	FUSCCTNBC463_R1	46	59.1944	136.41	32.5465	FUSCCTNBC463.percent_bamqc	52.9286	209	FUSCCTNBC463.percent	3.3892	98.9601	10345629	10454343	0.02	1.06	3161639	FUSCCTNBC463.percent	1991043	3110968	352210	batch3
FUSCCTNBC463_TT	FUSCCTNBC463	tumor	FUSCCTNBC463_R2_screen	74963	662	140	25	0	0	0	0	0	23680	530	FUSCCTNBC463_R2	46	66.4754	136.419	32.5465	FUSCCTNBC463.percent_bamqc	52.9286	209	FUSCCTNBC463.percent	3.3892	98.9601	10345629	10454343	0.02	1.06	3161639	FUSCCTNBC463.percent	1991043	3110968	352210	batch3
FUSCCTNBC465_TT	FUSCCTNBC465	tumor	FUSCCTNBC465_R1_screen	59038	7484	13	64	18	0	0	0	0	30713	2670	FUSCCTNBC465_R1	56	44.9254	136.652	31.5863	FUSCCTNBC465.percent_bamqc	68.7462	185	FUSCCTNBC465.percent	9.3179	98.8837	16770392	16959717	0.01	1.06	3035760	FUSCCTNBC465.percent	1302186	2147447	871967	batch3
FUSCCTNBC465_TT	FUSCCTNBC465	tumor	FUSCCTNBC465_R2_screen	59040	8799	13	44	14	0	0	0	0	29630	2460	FUSCCTNBC465_R2	56	45.3076	136.667	31.5863	FUSCCTNBC465.percent_bamqc	68.7462	185	FUSCCTNBC465.percent	9.3179	98.8837	16770392	16959717	0.01	1.06	3035760	FUSCCTNBC465.percent	1302186	2147447	871967	batch3
FUSCCTNBC466_TT	FUSCCTNBC466	tumor	FUSCCTNBC466_R1_screen	77255	240	4	18	0	0	0	0	0	21853	630	FUSCCTNBC466_R1	45	58.4408	141.518	29.3307	FUSCCTNBC466.percent_bamqc	49.8682	219	FUSCCTNBC466.percent	2.2731	99.045	8056606	8134291	0.02	1.09	2852147	FUSCCTNBC466.percent	1897219	2945334	289733	batch3
FUSCCTNBC466_TT	FUSCCTNBC466	tumor	FUSCCTNBC466_R2_screen	77071	264	3	14	0	0	0	0	0	22048	600	FUSCCTNBC466_R2	45	63.3381	141.521	29.3307	FUSCCTNBC466.percent_bamqc	49.8682	219	FUSCCTNBC466.percent	2.2731	99.045	8056606	8134291	0.02	1.09	2852147	FUSCCTNBC466.percent	1897219	2945334	289733	batch3
FUSCCTNBC467_TT	FUSCCTNBC467	tumor	FUSCCTNBC467_R1_screen	65818	3015	6	31	1	0	0	0	0	30249	880	FUSCCTNBC467_R1	52	49.6316	135.495	29.8513	FUSCCTNBC467.percent_bamqc	62.2898	200	FUSCCTNBC467.percent	6.9474	99.1884	12368414	12469613	0.01	1.13	2909842	FUSCCTNBC467.percent	1860542	2354875	386206	batch3
FUSCCTNBC467_TT	FUSCCTNBC467	tumor	FUSCCTNBC467_R2_screen	65479	3533	6	32	1	0	1	0	0	29908	1040	FUSCCTNBC467_R2	52	53.3426	135.504	29.8513	FUSCCTNBC467.percent_bamqc	62.2898	200	FUSCCTNBC467.percent	6.9474	99.1884	12368414	12469613	0.01	1.13	2909842	FUSCCTNBC467.percent	1860542	2354875	386206	batch3
FUSCCTNBC468_TT	FUSCCTNBC468	tumor	FUSCCTNBC468_R1_screen	63904	1600	321	43	1	0	0	0	0	33061	1070	FUSCCTNBC468_R1	51	45.9324	138.68	36.7252	FUSCCTNBC468.percent_bamqc	59.379	202	FUSCCTNBC468.percent	9.4215	99.1068	16855983	17007896	0.01	1.08	3557359	FUSCCTNBC468.percent	2304429	2734673	441923	batch3
FUSCCTNBC468_TT	FUSCCTNBC468	tumor	FUSCCTNBC468_R2_screen	64040	1977	321	70	1	0	0	0	0	32281	1310	FUSCCTNBC468_R2	51	48.7009	138.684	36.7252	FUSCCTNBC468.percent_bamqc	59.379	202	FUSCCTNBC468.percent	9.4215	99.1068	16855983	17007896	0.01	1.08	3557359	FUSCCTNBC468.percent	2304429	2734673	441923	batch3
FUSCCTNBC469_TT	FUSCCTNBC469	tumor	FUSCCTNBC469_R1_screen	72331	540	0	11	2	1	0	0	0	26585	530	FUSCCTNBC469_R1	47	51.245	139.279	42.0858	FUSCCTNBC469.percent_bamqc	54.3929	210	FUSCCTNBC469.percent	4.9445	99.1668	13271561	13383064	0.02	1.08	4111072	FUSCCTNBC469.percent	2942581	3769432	400840	batch3
FUSCCTNBC469_TT	FUSCCTNBC469	tumor	FUSCCTNBC469_R2_screen	72031	636	0	18	3	0	0	0	0	26552	760	FUSCCTNBC469_R2	47	55.6181	139.281	42.0858	FUSCCTNBC469.percent_bamqc	54.3929	210	FUSCCTNBC469.percent	4.9445	99.1668	13271561	13383064	0.02	1.08	4111072	FUSCCTNBC469.percent	2942581	3769432	400840	batch3
FUSCCTNBC470_TT	FUSCCTNBC470	tumor	FUSCCTNBC470_R1_screen	61806	2331	571	10	1	0	0	0	0	34731	550	FUSCCTNBC470_R1	50	45.7328	137.943	29.1923	FUSCCTNBC470.percent_bamqc	58.7816	203	FUSCCTNBC470.percent	5.2873	99.1398	13586083	13703966	0.01	1.08	2822326	FUSCCTNBC470.percent	2147468	2035059	200304	batch3
FUSCCTNBC470_TT	FUSCCTNBC470	tumor	FUSCCTNBC470_R2_screen	61609	2500	582	48	1	0	0	0	1	34519	740	FUSCCTNBC470_R2	50	48.5283	137.947	29.1923	FUSCCTNBC470.percent_bamqc	58.7816	203	FUSCCTNBC470.percent	5.2873	99.1398	13586083	13703966	0.01	1.08	2822326	FUSCCTNBC470.percent	2147468	2035059	200304	batch3
FUSCCTNBC471_TT	FUSCCTNBC471	tumor	FUSCCTNBC471_R1_screen	67844	1363	356	45	7	1	1	0	0	29843	540	FUSCCTNBC471_R1	49	46.6348	139.361	36.6018	FUSCCTNBC471.percent_bamqc	58.0108	208	FUSCCTNBC471.percent	5.9529	98.8742	13819880	13977229	0.01	1.11	3536404	FUSCCTNBC471.percent	2590809	2915827	333683	batch3
FUSCCTNBC471_TT	FUSCCTNBC471	tumor	FUSCCTNBC471_R2_screen	68012	1699	357	44	9	1	1	0	0	29337	540	FUSCCTNBC471_R2	50	50.3919	139.364	36.6018	FUSCCTNBC471.percent_bamqc	58.0108	208	FUSCCTNBC471.percent	5.9529	98.8742	13819880	13977229	0.01	1.11	3536404	FUSCCTNBC471.percent	2590809	2915827	333683	batch3
FUSCCTNBC472_TT	FUSCCTNBC472	tumor	FUSCCTNBC472_R1_screen	70906	1201	53	12	1	0	0	0	0	27418	409	FUSCCTNBC472_R1	48	51.9163	137.845	29.7931	FUSCCTNBC472.percent_bamqc	56.9445	208	FUSCCTNBC472.percent	5.4215	99.3284	10888178	10961794	0.01	1.04	2916167	FUSCCTNBC472.percent	1862822	2735894	253247	batch3
FUSCCTNBC472_TT	FUSCCTNBC472	tumor	FUSCCTNBC472_R2_screen	70871	1398	53	11	0	0	0	0	0	27137	530	FUSCCTNBC472_R2	48	58.0375	137.85	29.7931	FUSCCTNBC472.percent_bamqc	56.9445	208	FUSCCTNBC472.percent	5.4215	99.3284	10888178	10961794	0.01	1.04	2916167	FUSCCTNBC472.percent	1862822	2735894	253247	batch3
FUSCCTNBC473_TT	FUSCCTNBC473	tumor	FUSCCTNBC473_R1_screen	72131	957	371	47	12	1	0	0	0	26002	479	FUSCCTNBC473_R1	47	55.2088	138.651	37.8358	FUSCCTNBC473.percent_bamqc	54.9884	211	FUSCCTNBC473.percent	4.6351	99.0324	12671950	12795763	0.02	1.05	3675544	FUSCCTNBC473.percent	2388703	3534241	348836	batch3
FUSCCTNBC473_TT	FUSCCTNBC473	tumor	FUSCCTNBC473_R2_screen	71906	1020	376	52	12	1	0	0	1	26112	520	FUSCCTNBC473_R2	47	58.7671	138.652	37.8358	FUSCCTNBC473.percent_bamqc	54.9884	211	FUSCCTNBC473.percent	4.6351	99.0324	12671950	12795763	0.02	1.05	3675544	FUSCCTNBC473.percent	2388703	3534241	348836	batch3
FUSCCTNBC474_TT	FUSCCTNBC474	tumor	FUSCCTNBC474_R1_screen	76135	840	46	14	32	0	0	0	0	22163	770	FUSCCTNBC474_R1	46	52.9272	138.437	38.1526	FUSCCTNBC474.percent_bamqc	53.8092	205	FUSCCTNBC474.percent	4.6385	99.1082	12243549	12353720	0.01	1.05	3732121	FUSCCTNBC474.percent	2229580	3894200	397365	batch3
FUSCCTNBC474_TT	FUSCCTNBC474	tumor	FUSCCTNBC474_R2_screen	75709	1047	45	42	26	0	0	0	0	21891	1240	FUSCCTNBC474_R2	46	59.5073	138.443	38.1526	FUSCCTNBC474.percent_bamqc	53.8092	205	FUSCCTNBC474.percent	4.6385	99.1082	12243549	12353720	0.01	1.05	3732121	FUSCCTNBC474.percent	2229580	3894200	397365	batch3
FUSCCTNBC475_TT	FUSCCTNBC475	tumor	FUSCCTNBC475_R1_screen	72138	795	350	38	82	1	0	0	1	26075	520	FUSCCTNBC475_R1	47	51.2648	138.93	51.7123	FUSCCTNBC475.percent_bamqc	54.2232	208	FUSCCTNBC475.percent	6.1588	98.7477	16908726	17123163	0.02	1.11	5018077	FUSCCTNBC475.percent	3456842	4644612	445461	batch3
FUSCCTNBC475_TT	FUSCCTNBC475	tumor	FUSCCTNBC475_R2_screen	72488	848	348	49	68	1	0	0	0	25688	510	FUSCCTNBC475_R2	47	54.4871	138.931	51.7123	FUSCCTNBC475.percent_bamqc	54.2232	208	FUSCCTNBC475.percent	6.1588	98.7477	16908726	17123163	0.02	1.11	5018077	FUSCCTNBC475.percent	3456842	4644612	445461	batch3
FUSCCTNBC476_TT	FUSCCTNBC476	tumor	FUSCCTNBC476_R1_screen	68252	2580	325	36	2	0	0	0	0	27805	1000	FUSCCTNBC476_R1	52	48.3164	134.537	32.0858	FUSCCTNBC476.percent_bamqc	62.3464	197	FUSCCTNBC476.percent	8.1736	99.0028	12259081	12382566	0.01	1.05	3122249	FUSCCTNBC476.percent	1958743	2701614	413671	batch3
FUSCCTNBC476_TT	FUSCCTNBC476	tumor	FUSCCTNBC476_R2_screen	68081	3211	319	49	2	0	0	0	0	26939	1399	FUSCCTNBC476_R2	52	52.8978	134.548	32.0858	FUSCCTNBC476.percent_bamqc	62.3464	197	FUSCCTNBC476.percent	8.1736	99.0028	12259081	12382566	0.01	1.05	3122249	FUSCCTNBC476.percent	1958743	2701614	413671	batch3
FUSCCTNBC477_TT	FUSCCTNBC477	tumor	FUSCCTNBC477_R1_screen	76813	521	141	31	2	1	1	0	0	22030	460	FUSCCTNBC477_R1	45	59.0099	140.547	39.533	FUSCCTNBC477.percent_bamqc	51.3359	222	FUSCCTNBC477.percent	3.082	99.1206	10956510	11053711	0.02	1.08	3855323	FUSCCTNBC477.percent	2316411	4198318	392041	batch3
FUSCCTNBC477_TT	FUSCCTNBC477	tumor	FUSCCTNBC477_R2_screen	77161	576	142	44	2	1	0	0	0	21624	450	FUSCCTNBC477_R2	45	62.25	140.548	39.533	FUSCCTNBC477.percent_bamqc	51.3359	222	FUSCCTNBC477.percent	3.082	99.1206	10956510	11053711	0.02	1.08	3855323	FUSCCTNBC477.percent	2316411	4198318	392041	batch3
FUSCCTNBC478_TT	FUSCCTNBC478	tumor	FUSCCTNBC478_R1_screen	72410	520	109	11	6	0	0	0	0	26475	469	FUSCCTNBC478_R1	46	55.4473	138.722	32.3809	FUSCCTNBC478.percent_bamqc	53.1029	208	FUSCCTNBC478.percent	4.3221	99.2571	11995457	12085237	0.02	1.07	3164075	FUSCCTNBC478.percent	1901087	3097791	287527	batch3
FUSCCTNBC478_TT	FUSCCTNBC478	tumor	FUSCCTNBC478_R2_screen	72363	567	107	32	5	0	0	0	0	26376	550	FUSCCTNBC478_R2	46	62.9576	138.726	32.3809	FUSCCTNBC478.percent_bamqc	53.1029	208	FUSCCTNBC478.percent	4.3221	99.2571	11995457	12085237	0.02	1.07	3164075	FUSCCTNBC478.percent	1901087	3097791	287527	batch3
FUSCCTNBC479_TT	FUSCCTNBC479	tumor	FUSCCTNBC479_R1_screen	74913	1010	54	14	2	0	0	0	0	23697	310	FUSCCTNBC479_R1	47	53.6119	136.32	33.9163	FUSCCTNBC479.percent_bamqc	54.523	206	FUSCCTNBC479.percent	3.9333	99.2445	10679536	10760832	0.01	1.08	3321860	FUSCCTNBC479.percent	2107744	3360100	300509	batch3
FUSCCTNBC479_TT	FUSCCTNBC479	tumor	FUSCCTNBC479_R2_screen	74769	1116	54	17	4	0	0	0	0	23330	710	FUSCCTNBC479_R2	47	59.8203	136.332	33.9163	FUSCCTNBC479.percent_bamqc	54.523	206	FUSCCTNBC479.percent	3.9333	99.2445	10679536	10760832	0.01	1.08	3321860	FUSCCTNBC479.percent	2107744	3360100	300509	batch3
FUSCCTNBC480_TT	FUSCCTNBC480	tumor	FUSCCTNBC480_R1_screen	75496	423	161	57	3	0	0	0	0	22890	970	FUSCCTNBC480_R1	46	55.8153	139.603	37.1989	FUSCCTNBC480.percent_bamqc	52.0393	211	FUSCCTNBC480.percent	5.1172	98.7043	11203068	11350135	0.01	1.09	3615854	FUSCCTNBC480.percent	2358117	3618028	378540	batch3
FUSCCTNBC480_TT	FUSCCTNBC480	tumor	FUSCCTNBC480_R2_screen	75464	442	162	19	3	0	0	0	1	23109	800	FUSCCTNBC480_R2	46	59.3081	139.606	37.1989	FUSCCTNBC480.percent_bamqc	52.0393	211	FUSCCTNBC480.percent	5.1172	98.7043	11203068	11350135	0.01	1.09	3615854	FUSCCTNBC480.percent	2358117	3618028	378540	batch3
FUSCCTNBC481_TT	FUSCCTNBC481	tumor	FUSCCTNBC481_R1_screen	69832	745	13	47	0	1	0	0	0	28512	850	FUSCCTNBC481_R1	47	53.3401	141.864	39.8535	FUSCCTNBC481.percent_bamqc	54.5223	209	FUSCCTNBC481.percent	5.6397	99.3166	15052601	15156182	0.02	1.01	3892269	FUSCCTNBC481.percent	2494855	3588835	407890	batch3
FUSCCTNBC481_TT	FUSCCTNBC481	tumor	FUSCCTNBC481_R2_screen	69649	758	13	30	0	0	0	0	0	28830	720	FUSCCTNBC481_R2	47	55.9575	141.866	39.8535	FUSCCTNBC481.percent_bamqc	54.5223	209	FUSCCTNBC481.percent	5.6397	99.3166	15052601	15156182	0.02	1.01	3892269	FUSCCTNBC481.percent	2494855	3588835	407890	batch3
FUSCCTNBC482_TT	FUSCCTNBC482	tumor	FUSCCTNBC482_R1_screen	73765	462	40	16	1	0	0	0	0	25367	349	FUSCCTNBC482_R1	47	52.7502	138.286	31.8046	FUSCCTNBC482.percent_bamqc	53.1562	211	FUSCCTNBC482.percent	3.8415	99.2601	9317028	9386480	0.02	1.13	3122873	FUSCCTNBC482.percent	2362081	2880581	237357	batch3
FUSCCTNBC482_TT	FUSCCTNBC482	tumor	FUSCCTNBC482_R2_screen	73805	620	40	10	0	0	0	0	0	25075	450	FUSCCTNBC482_R2	47	60.0618	138.291	31.8046	FUSCCTNBC482.percent_bamqc	53.1562	211	FUSCCTNBC482.percent	3.8415	99.2601	9317028	9386480	0.02	1.13	3122873	FUSCCTNBC482.percent	2362081	2880581	237357	batch3
FUSCCTNBC483_TT	FUSCCTNBC483	tumor	FUSCCTNBC483_R1_screen	76855	411	201	29	2	1	0	0	0	22231	270	FUSCCTNBC483_R1	46	54.059	139.765	44.9055	FUSCCTNBC483.percent_bamqc	50.7999	214	FUSCCTNBC483.percent	4.5847	99.0407	12312593	12431855	0.02	1.07	4385438	FUSCCTNBC483.percent	2858036	4628766	332543	batch3
FUSCCTNBC483_TT	FUSCCTNBC483	tumor	FUSCCTNBC483_R2_screen	76859	427	202	33	2	1	0	0	0	22196	280	FUSCCTNBC483_R2	46	58.6519	139.767	44.9055	FUSCCTNBC483.percent_bamqc	50.7999	214	FUSCCTNBC483.percent	4.5847	99.0407	12312593	12431855	0.02	1.07	4385438	FUSCCTNBC483.percent	2858036	4628766	332543	batch3
FUSCCTNBC484_TT	FUSCCTNBC484	tumor	FUSCCTNBC484_R1_screen	64791	1967	2	55	0	0	0	0	0	31685	1500	FUSCCTNBC484_R1	52	48.9998	138.412	41.4204	FUSCCTNBC484.percent_bamqc	61.1421	202	FUSCCTNBC484.percent	10.4717	98.9572	17717790	17904495	0.01	1.09	3992339	FUSCCTNBC484.percent	2470143	3367564	440700	batch3
FUSCCTNBC484_TT	FUSCCTNBC484	tumor	FUSCCTNBC484_R2_screen	64694	2467	2	44	0	0	0	0	0	31513	1280	FUSCCTNBC484_R2	52	50.9753	138.416	41.4204	FUSCCTNBC484.percent_bamqc	61.1421	202	FUSCCTNBC484.percent	10.4717	98.9572	17717790	17904495	0.01	1.09	3992339	FUSCCTNBC484.percent	2470143	3367564	440700	batch3
FUSCCTNBC485_TT	FUSCCTNBC485	tumor	FUSCCTNBC485_R1_screen	72436	593	5	41	10	0	1	0	0	26064	850	FUSCCTNBC485_R1	46	52.797	141.454	41.7421	FUSCCTNBC485.percent_bamqc	53.3578	211	FUSCCTNBC485.percent	5.1722	99.189	13893657	14007258	0.02	1.08	4059487	FUSCCTNBC485.percent	2698138	3923760	317317	batch3
FUSCCTNBC485_TT	FUSCCTNBC485	tumor	FUSCCTNBC485_R2_screen	72272	667	5	31	13	0	1	0	0	26312	699	FUSCCTNBC485_R2	46	55.5285	141.456	41.7421	FUSCCTNBC485.percent_bamqc	53.3578	211	FUSCCTNBC485.percent	5.1722	99.189	13893657	14007258	0.02	1.08	4059487	FUSCCTNBC485.percent	2698138	3923760	317317	batch3
FUSCCTNBC486_TT	FUSCCTNBC486	tumor	FUSCCTNBC486_R1_screen	67441	1103	8	36	0	0	0	0	0	30372	1040	FUSCCTNBC486_R1	49	49.8852	140.588	43.2874	FUSCCTNBC486.percent_bamqc	56.8869	207	FUSCCTNBC486.percent	6.5029	99.2636	16724487	16848559	0.01	1.1	4217084	FUSCCTNBC486.percent	3091473	3457954	390615	batch3
FUSCCTNBC486_TT	FUSCCTNBC486	tumor	FUSCCTNBC486_R2_screen	67213	1270	8	40	1	0	0	0	0	30658	810	FUSCCTNBC486_R2	49	52.0409	140.59	43.2874	FUSCCTNBC486.percent_bamqc	56.8869	207	FUSCCTNBC486.percent	6.5029	99.2636	16724487	16848559	0.01	1.1	4217084	FUSCCTNBC486.percent	3091473	3457954	390615	batch3
FUSCCTNBC487_TT	FUSCCTNBC487	tumor	FUSCCTNBC487_R1_screen	70458	1514	8	52	11	0	1	0	0	27116	840	FUSCCTNBC487_R1	47	53.5716	139.429	34.0496	FUSCCTNBC487.percent_bamqc	55.9743	202	FUSCCTNBC487.percent	4.037	99.4248	14525536	14609569	0.02	1.12	3342188	FUSCCTNBC487.percent	1922324	3167791	347796	batch3
FUSCCTNBC487_TT	FUSCCTNBC487	tumor	FUSCCTNBC487_R2_screen	70040	1398	8	34	11	0	0	0	1	27788	720	FUSCCTNBC487_R2	47	57.0528	139.434	34.0496	FUSCCTNBC487.percent_bamqc	55.9743	202	FUSCCTNBC487.percent	4.037	99.4248	14525536	14609569	0.02	1.12	3342188	FUSCCTNBC487.percent	1922324	3167791	347796	batch3
FUSCCTNBC488_TT	FUSCCTNBC488	tumor	FUSCCTNBC488_R1_screen	72588	747	5	42	0	0	0	0	0	25598	1020	FUSCCTNBC488_R1	47	53.6311	139.443	40.9602	FUSCCTNBC488.percent_bamqc	54.2053	211	FUSCCTNBC488.percent	4.4335	99.2965	14170215	14270604	0.02	1.1	4003240	FUSCCTNBC488.percent	2373456	4016254	447612	batch3
FUSCCTNBC488_TT	FUSCCTNBC488	tumor	FUSCCTNBC488_R2_screen	72439	797	5	35	0	1	0	0	0	25873	850	FUSCCTNBC488_R2	47	56.0028	139.447	40.9602	FUSCCTNBC488.percent_bamqc	54.2053	211	FUSCCTNBC488.percent	4.4335	99.2965	14170215	14270604	0.02	1.1	4003240	FUSCCTNBC488.percent	2373456	4016254	447612	batch3
FUSCCTNBC489_TT	FUSCCTNBC489	tumor	FUSCCTNBC489_R1_screen	75582	400	8	6	1	0	0	0	0	23633	370	FUSCCTNBC489_R1	45	56.1197	141.528	39.8344	FUSCCTNBC489.percent_bamqc	51.992	215	FUSCCTNBC489.percent	3.8057	99.25	12471223	12565458	0.02	1.08	3882313	FUSCCTNBC489.percent	2318798	4122788	365099	batch3
FUSCCTNBC489_TT	FUSCCTNBC489	tumor	FUSCCTNBC489_R2_screen	75492	512	8	18	0	0	0	0	0	23350	620	FUSCCTNBC489_R2	45	61.0679	141.53	39.8344	FUSCCTNBC489.percent_bamqc	51.992	215	FUSCCTNBC489.percent	3.8057	99.25	12471223	12565458	0.02	1.08	3882313	FUSCCTNBC489.percent	2318798	4122788	365099	batch3
FUSCCTNBC490_TT	FUSCCTNBC490	tumor	FUSCCTNBC490_R1_screen	65976	384	6	10	3	1	0	0	0	33180	440	FUSCCTNBC490_R1	47	43.6565	139.943	34.8237	FUSCCTNBC490.percent_bamqc	54.317	216	FUSCCTNBC490.percent	4.4687	99.2585	13219666	13318423	0.02	1.12	3395585	FUSCCTNBC490.percent	2803617	2461423	271806	batch3
FUSCCTNBC490_TT	FUSCCTNBC490	tumor	FUSCCTNBC490_R2_screen	65676	427	6	22	4	1	0	0	0	33224	640	FUSCCTNBC490_R2	47	48.2094	139.945	34.8237	FUSCCTNBC490.percent_bamqc	54.317	216	FUSCCTNBC490.percent	4.4687	99.2585	13219666	13318423	0.02	1.12	3395585	FUSCCTNBC490.percent	2803617	2461423	271806	batch3
FUSCCTNBC491_TT	FUSCCTNBC491	tumor	FUSCCTNBC491_R1_screen	71919	559	9	17	22	0	1	1	1	26941	530	FUSCCTNBC491_R1	46	51.2759	139.055	42.476	FUSCCTNBC491.percent_bamqc	54.0271	209	FUSCCTNBC491.percent	5.2797	99.4203	16165664	16259924	0.02	1.11	4172120	FUSCCTNBC491.percent	2649620	3931420	369056	batch3
FUSCCTNBC491_TT	FUSCCTNBC491	tumor	FUSCCTNBC491_R2_screen	71675	577	9	42	16	0	2	0	1	26938	740	FUSCCTNBC491_R2	47	55.7668	139.057	42.476	FUSCCTNBC491.percent_bamqc	54.0271	209	FUSCCTNBC491.percent	5.2797	99.4203	16165664	16259924	0.02	1.11	4172120	FUSCCTNBC491.percent	2649620	3931420	369056	batch3
FUSCCTNBC492_TT	FUSCCTNBC492	tumor	FUSCCTNBC492_R1_screen	72456	983	69	18	3	0	0	0	0	26011	460	FUSCCTNBC492_R1	47	52.6698	138.53	33.1917	FUSCCTNBC492.percent_bamqc	55.5322	210	FUSCCTNBC492.percent	4.5117	99.3356	11273383	11348788	0.02	1.11	3256628	FUSCCTNBC492.percent	2262635	3044645	255289	batch3
FUSCCTNBC492_TT	FUSCCTNBC492	tumor	FUSCCTNBC492_R2_screen	72395	1240	69	23	3	0	0	0	0	25720	550	FUSCCTNBC492_R2	47	58.7967	138.536	33.1917	FUSCCTNBC492.percent_bamqc	55.5322	210	FUSCCTNBC492.percent	4.5117	99.3356	11273383	11348788	0.02	1.11	3256628	FUSCCTNBC492.percent	2262635	3044645	255289	batch3
FUSCCTNBC493_TT	FUSCCTNBC493	tumor	FUSCCTNBC493_R1_screen	72756	1092	286	27	19	0	3	0	0	24907	910	FUSCCTNBC493_R1	47	55.4376	139.065	36.4041	FUSCCTNBC493.percent_bamqc	55.6033	202	FUSCCTNBC493.percent	3.8021	98.7229	12909891	13076896	0.02	1.06	3499681	FUSCCTNBC493.percent	2087989	3473214	408610	batch3
FUSCCTNBC493_TT	FUSCCTNBC493	tumor	FUSCCTNBC493_R2_screen	72479	1382	281	34	19	0	6	0	0	24689	1110	FUSCCTNBC493_R2	47	59.1941	139.069	36.4041	FUSCCTNBC493.percent_bamqc	55.6033	202	FUSCCTNBC493.percent	3.8021	98.7229	12909891	13076896	0.02	1.06	3499681	FUSCCTNBC493.percent	2087989	3473214	408610	batch3
FUSCCTNBC494_TT	FUSCCTNBC494	tumor	FUSCCTNBC494_R1_screen	68709	801	395	44	0	0	0	0	0	29572	479	FUSCCTNBC494_R1	47	48.4676	141.928	35.5177	FUSCCTNBC494.percent_bamqc	54.9656	213	FUSCCTNBC494.percent	4.3807	99.1584	12900865	13010362	0.02	1.05	3464305	FUSCCTNBC494.percent	2449010	3094260	251922	batch3
FUSCCTNBC494_TT	FUSCCTNBC494	tumor	FUSCCTNBC494_R2_screen	68824	873	396	52	0	0	0	0	0	29376	479	FUSCCTNBC494_R2	48	52.9906	141.929	35.5177	FUSCCTNBC494.percent_bamqc	54.9656	213	FUSCCTNBC494.percent	4.3807	99.1584	12900865	13010362	0.02	1.05	3464305	FUSCCTNBC494.percent	2449010	3094260	251922	batch3
FUSCCTNBC495_TT	FUSCCTNBC495	tumor	FUSCCTNBC495_R1_screen	71303	1121	67	25	0	0	0	0	0	27054	430	FUSCCTNBC495_R1	48	51.5689	138.55	29.5353	FUSCCTNBC495.percent_bamqc	56.7506	212	FUSCCTNBC495.percent	4.3772	99.4141	10453748	10515355	0.02	1.08	2905319	FUSCCTNBC495.percent	2083115	2561785	257457	batch3
FUSCCTNBC495_TT	FUSCCTNBC495	tumor	FUSCCTNBC495_R2_screen	71455	1290	68	28	0	0	0	0	0	26629	530	FUSCCTNBC495_R2	48	57.5222	138.555	29.5353	FUSCCTNBC495.percent_bamqc	56.7506	212	FUSCCTNBC495.percent	4.3772	99.4141	10453748	10515355	0.02	1.08	2905319	FUSCCTNBC495.percent	2083115	2561785	257457	batch3
! Sample ID	Patient ID	Sample Type	FastQ Screen ID	Reads mapped to Human genome calculated by FastQ Screen	Reads mapped to rRNA calculated by FastQ Screen	Reads mapped to ERCC calculated by FastQ Screen	Reads mapped to mouse genome calculated by FastQ Screen	Reads mapped to E. Coli. genome calculated by FastQ Screen	Reads mapped to virus genome calculated by FastQ Screen	Reads mapped to yeast genome calculated by FastQ Screen	Reads mapped to vector genome calculated by FastQ Screen	Reads mapped to mitochondria genome calculated by FastQ Screen	Reads mapped to multiple genome calculated by FastQ Screen	Reads mapped to no hit calculated by FastQ Screen	FastQC ID	GC content calculated by FastQC	Duplication calculated by FastQC	Average sequence length calculated by FastQC	Total Reads (M) calculated by FastQC	Qualimap ID	GC content calculated by Qualimap	Median insert size calculated by Qualimap	Qualimap BAMQC ID	Median coverage calculated by Qualimap	Mapping ratio calculated by Qualimap	Mappped reads calculated by Qualimap	Total reads calculated by Qualimap	General error rate calculated by Qualimap	5'-3' bias calculated by Qualimap	Aligned reads calculated by Qualimap	Qualimap RNAseqQC ID	The reads mapped to exonic genome calculated by Qualimap	The reads mapped to intronic genome calculated by Qualimap	The reads mapped to intergenic genome calculated by Qualimap	The batch information of data generation.
