# Supplementary material for: A comprehensive genomic and transcriptomic dataset of triple-negative breast cancers
Source: Sci Data. 2022 Sep 24;9:587. doi: 10.1038/s41597-022-01681-z (PMC9509351; doi:10.1038/s41597-022-01681-z)
Supplement: Supplementary file 3 — Table S3. [file 41597_2022_1681_MOESM3_ESM.xlsx]

## Sheet: Sheet1
sample_id	patient_id	tissue_type	fastqscreen_id	Human	Mouse	rRNA	Vector	Adapter	Virus	Yeast	EColi	Mitoch	ERCC	Multiple Genomes	No hits	duplicate_picard	fastqc_id	dup_fastqc	total_reads_fastq_M	qualimap_id	avg_gc	median_insert_size	median_coverage	mean_coverage	percentage_aligned	mapped_reads	total_reads_bam	general_error_rate	batch
FUSCCTNBC001_TT	FUSCCTNBC001	tumor	FUSCCTNBC001_TT_R1_screen	79157	4	1	3	0	1	0	0	0	0	20614	220	14.0747	FUSCCTNBC001_TT_R1	37.4827	73.0461	FUSCCTNBC001_TT	58.4353	177	98	217.28	99.9364	130277378	130360224	0.36	B15
FUSCCTNBC001_TT	FUSCCTNBC001	tumor	FUSCCTNBC001_TT_R2_screen	76895	12	1	3	0	0	0	0	0	0	22339	750	14.0747	FUSCCTNBC001_TT_R2	34.9313	73.0461	FUSCCTNBC001_TT	58.4353	177	98	217.28	99.9364	130277378	130360224	0.36	B15
FUSCCTNBC001_WBC	FUSCCTNBC001	normal	FUSCCTNBC001_WBC_R1_screen	83309	3	4	1	0	0	0	0	0	0	16383	300	11.7798	FUSCCTNBC001_WBC_R1	14.662	28.1082	FUSCCTNBC001_WBC	51.2247	177	75	85.3445	99.9222	49630629	49669264	0.35	B15
FUSCCTNBC001_WBC	FUSCCTNBC001	normal	FUSCCTNBC001_WBC_R2_screen	79723	8	2	1	1	0	0	0	0	0	19515	750	11.7798	FUSCCTNBC001_WBC_R2	14.4941	28.1082	FUSCCTNBC001_WBC	51.2247	177	75	85.3445	99.9222	49630629	49669264	0.35	B15
FUSCCTNBC002_TT	FUSCCTNBC002	tumor	FUSCCTNBC002_TT_R1_screen	82721	5	1	1	0	0	0	0	0	0	17102	170	13.2693	FUSCCTNBC002_TT_R1	27.7178	75.1221	FUSCCTNBC002_TT	53.243	197	178	215.899	99.9046	130697915	130822731	0.42	B15
FUSCCTNBC002_TT	FUSCCTNBC002	tumor	FUSCCTNBC002_TT_R2_screen	80420	12	1	0	0	0	0	0	0	0	18637	930	13.2693	FUSCCTNBC002_TT_R2	25.6067	75.1221	FUSCCTNBC002_TT	53.243	197	178	215.899	99.9046	130697915	130822731	0.42	B15
FUSCCTNBC002_WBC	FUSCCTNBC002	normal	FUSCCTNBC002_WBC_R1_screen	85612	5	3	0	0	0	0	0	0	0	13880	500	14.236	FUSCCTNBC002_WBC_R1	16.1692	31.9227	FUSCCTNBC002_WBC	51.5827	192	81	91.7185	99.7673	54703547	54831150	0.57	B15
FUSCCTNBC002_WBC	FUSCCTNBC002	normal	FUSCCTNBC002_WBC_R2_screen	83056	14	2	1	0	0	0	0	0	0	15507	1420	14.236	FUSCCTNBC002_WBC_R2	15.2959	31.9227	FUSCCTNBC002_WBC	51.5827	192	81	91.7185	99.7673	54703547	54831150	0.57	B15
FUSCCTNBC005_TT	FUSCCTNBC005	tumor	FUSCCTNBC005_TT_R1_screen	84214	4	1	1	0	0	0	0	0	0	15620	160	13.4431	FUSCCTNBC005_TT_R1	25.621	66.407	FUSCCTNBC005_TT	52.4791	221	157	187.61	99.8617	115075913	115235278	0.41	B15
FUSCCTNBC005_TT	FUSCCTNBC005	tumor	FUSCCTNBC005_TT_R2_screen	81614	8	1	0	0	1	1	0	0	0	17545	830	13.4431	FUSCCTNBC005_TT_R2	24.3423	66.407	FUSCCTNBC005_TT	52.4791	221	157	187.61	99.8617	115075913	115235278	0.41	B15
FUSCCTNBC005_WBC	FUSCCTNBC005	normal	FUSCCTNBC005_WBC_R1_screen	80658	4	1	4	0	0	0	0	0	0	19013	320	14.5221	FUSCCTNBC005_WBC_R1	16.9138	21.7588	FUSCCTNBC005_WBC	51.6107	175	56	63.8493	99.6482	37138923	37270032	0.38	B15
FUSCCTNBC005_WBC	FUSCCTNBC005	normal	FUSCCTNBC005_WBC_R2_screen	76808	6	2	2	0	0	0	0	0	0	22223	959	14.5221	FUSCCTNBC005_WBC_R2	15.7655	21.7588	FUSCCTNBC005_WBC	51.6107	175	56	63.8493	99.6482	37138923	37270032	0.38	B15
FUSCCTNBC006_TT	FUSCCTNBC006	tumor	FUSCCTNBC006_TT_R1_screen	82758	2	1	1	0	0	0	0	0	0	17138	100	17.3552	FUSCCTNBC006_TT_R1	31.4202	73.5853	FUSCCTNBC006_TT	50.4956	183	177	208.556	99.6997	121472973	121838827	0.49	B20
FUSCCTNBC006_TT	FUSCCTNBC006	tumor	FUSCCTNBC006_TT_R2_screen	79775	9	1	0	0	0	0	0	0	0	19565	650	17.3552	FUSCCTNBC006_TT_R2	29.3394	73.5853	FUSCCTNBC006_TT	50.4956	183	177	208.556	99.6997	121472973	121838827	0.49	B20
FUSCCTNBC006_WBC	FUSCCTNBC006	normal	FUSCCTNBC006_WBC_R1_screen	85046	4	2	3	0	0	0	0	0	0	14635	310	17.7423	FUSCCTNBC006_WBC_R1	19.7515	33.465	FUSCCTNBC006_WBC	52.0064	184	83	95.7638	99.9054	55177817	55230072	0.53	B20
FUSCCTNBC006_WBC	FUSCCTNBC006	normal	FUSCCTNBC006_WBC_R2_screen	82504	16	0	0	0	0	0	0	0	0	15980	1500	17.7423	FUSCCTNBC006_WBC_R2	17.9059	33.465	FUSCCTNBC006_WBC	52.0064	184	83	95.7638	99.9054	55177817	55230072	0.53	B20
FUSCCTNBC007_TT	FUSCCTNBC007	tumor	FUSCCTNBC007_TT_R1_screen	81801	6	2	5	0	0	0	0	0	0	18067	119	14.8131	FUSCCTNBC007_TT_R1	30.6313	75.8425	FUSCCTNBC007_TT	53.7605	194	171	222.851	99.892	129512336	129652407	0.37	B15
FUSCCTNBC007_TT	FUSCCTNBC007	tumor	FUSCCTNBC007_TT_R2_screen	79160	11	2	0	0	0	0	0	0	0	20207	620	14.8131	FUSCCTNBC007_TT_R2	29.4873	75.8425	FUSCCTNBC007_TT	53.7605	194	171	222.851	99.892	129512336	129652407	0.37	B15
FUSCCTNBC007_WBC	FUSCCTNBC007	normal	FUSCCTNBC007_WBC_R1_screen	86522	6	1	1	0	0	0	0	0	0	13280	190	20.0053	FUSCCTNBC007_WBC_R1	20.9847	37.4766	FUSCCTNBC007_WBC	51.2371	206	89	102.254	99.8784	60001898	60074931	0.4	B15
FUSCCTNBC007_WBC	FUSCCTNBC007	normal	FUSCCTNBC007_WBC_R2_screen	85414	10	1	1	0	1	0	0	0	0	13404	1169	20.0053	FUSCCTNBC007_WBC_R2	19.5321	37.4766	FUSCCTNBC007_WBC	51.2371	206	89	102.254	99.8784	60001898	60074931	0.4	B15
FUSCCTNBC008_TT	FUSCCTNBC008	tumor	FUSCCTNBC008_TT_R1_screen	82067	6	1	0	0	0	0	0	0	0	17256	670	24.8923	FUSCCTNBC008_TT_R1	32.8699	86.2203	FUSCCTNBC008_TT	51.3612	178	191	214.815	99.2692	129119285	130069852	0.46	B11
FUSCCTNBC008_TT	FUSCCTNBC008	tumor	FUSCCTNBC008_TT_R2_screen	201	22260	0	0	0	11	0	0	0	0	23949	53579	24.8923	FUSCCTNBC008_TT_R2	0.756674	86.2203	FUSCCTNBC008_TT	51.3612	178	191	214.815	99.2692	129119285	130069852	0.46	B11
FUSCCTNBC008_WBC	FUSCCTNBC008	normal	FUSCCTNBC008_WBC_R1_screen	84652	2	0	1	1	0	0	0	0	0	15064	280	9.9402	FUSCCTNBC008_WBC_R1	13.3493	25.5673	FUSCCTNBC008_WBC	49.9067	206	67	73.203	99.7109	45981837	46115156	0.46	B11
FUSCCTNBC008_WBC	FUSCCTNBC008	normal	FUSCCTNBC008_WBC_R2_screen	82410	15	0	1	0	1	0	0	0	0	16413	1160	9.9402	FUSCCTNBC008_WBC_R2	12.4436	25.5673	FUSCCTNBC008_WBC	49.9067	206	67	73.203	99.7109	45981837	46115156	0.46	B11
FUSCCTNBC009_TT	FUSCCTNBC009	tumor	FUSCCTNBC009_TT_R1_screen	83899	4	3	1	1	0	0	0	0	0	15892	200	14.5094	FUSCCTNBC009_TT_R1	29.983	85.8092	FUSCCTNBC009_TT	53.0939	190	205	247.066	99.9101	148281201	148414670	0.36	B15
FUSCCTNBC009_TT	FUSCCTNBC009	tumor	FUSCCTNBC009_TT_R2_screen	80430	6	2	0	0	0	0	0	0	0	18863	699	14.5094	FUSCCTNBC009_TT_R2	29.0693	85.8092	FUSCCTNBC009_TT	53.0939	190	205	247.066	99.9101	148281201	148414670	0.36	B15
FUSCCTNBC009_WBC	FUSCCTNBC009	normal	FUSCCTNBC009_WBC_R1_screen	82041	2	2	8	0	0	0	0	0	0	17567	380	12.3351	FUSCCTNBC009_WBC_R1	18.0068	36.2094	FUSCCTNBC009_WBC	53.1668	169	90	108.509	99.9388	63610702	63649642	0.33	B15
FUSCCTNBC009_WBC	FUSCCTNBC009	normal	FUSCCTNBC009_WBC_R2_screen	77810	9	2	0	0	0	0	0	0	0	21259	920	12.3351	FUSCCTNBC009_WBC_R2	18.1085	36.2094	FUSCCTNBC009_WBC	53.1668	169	90	108.509	99.9388	63610702	63649642	0.33	B15
FUSCCTNBC010_TT	FUSCCTNBC010	tumor	FUSCCTNBC010_TT_R1_screen	83842	2	0	2	0	0	0	0	0	0	16004	150	13.7773	FUSCCTNBC010_TT_R1	27.6423	70.313	FUSCCTNBC010_TT	52.2167	198	178	207.812	99.9149	121538612	121642132	0.37	B15
FUSCCTNBC010_TT	FUSCCTNBC010	tumor	FUSCCTNBC010_TT_R2_screen	81176	5	1	0	0	0	0	0	0	0	18148	670	13.7773	FUSCCTNBC010_TT_R2	26.8285	70.313	FUSCCTNBC010_TT	52.2167	198	178	207.812	99.9149	121538612	121642132	0.37	B15
FUSCCTNBC010_WBC	FUSCCTNBC010	normal	FUSCCTNBC010_WBC_R1_screen	86253	3	0	0	0	0	0	0	0	0	13354	390	11.9393	FUSCCTNBC010_WBC_R1	14.2512	23.1141	FUSCCTNBC010_WBC	50.7652	212	59	67.253	97.9457	40045167	40885089	1.45	B15
FUSCCTNBC010_WBC	FUSCCTNBC010	normal	FUSCCTNBC010_WBC_R2_screen	80988	63	0	1	0	0	0	0	0	0	12128	6820	11.9393	FUSCCTNBC010_WBC_R2	9.3423	23.1141	FUSCCTNBC010_WBC	50.7652	212	59	67.253	97.9457	40045167	40885089	1.45	B15
FUSCCTNBC011_TT	FUSCCTNBC011	tumor	FUSCCTNBC011_TT_R1_screen	85415	5	1	0	0	0	0	0	0	0	14359	220	15.2021	FUSCCTNBC011_TT_R1	24.7958	55.7961	FUSCCTNBC011_TT	53.3807	244	122	149.346	99.7909	94753665	94952173	0.48	B15
FUSCCTNBC011_TT	FUSCCTNBC011	tumor	FUSCCTNBC011_TT_R2_screen	82799	5	1	0	0	0	0	0	0	0	15655	1540	15.2021	FUSCCTNBC011_TT_R2	22.138	55.7961	FUSCCTNBC011_TT	53.3807	244	122	149.346	99.7909	94753665	94952173	0.48	B15
FUSCCTNBC011_WBC	FUSCCTNBC011	normal	FUSCCTNBC011_WBC_R1_screen	83990	4	2	2	0	0	0	0	0	0	15883	119	14.9611	FUSCCTNBC011_WBC_R1	15.3557	20.5655	FUSCCTNBC011_WBC	51.1873	192	53	59.1387	99.8301	34968931	35028457	0.44	B15
FUSCCTNBC011_WBC	FUSCCTNBC011	normal	FUSCCTNBC011_WBC_R2_screen	81523	9	1	0	0	0	1	0	0	0	17507	959	14.9611	FUSCCTNBC011_WBC_R2	13.7199	20.5655	FUSCCTNBC011_WBC	51.1873	192	53	59.1387	99.8301	34968931	35028457	0.44	B15
FUSCCTNBC012_TT	FUSCCTNBC012	tumor	FUSCCTNBC012_TT_R1_screen	81736	8	12	3	0	0	0	0	0	0	17991	250	14.6256	FUSCCTNBC012_TT_R1	39.1861	78.9651	FUSCCTNBC012_TT	58.3905	183	103	234.305	99.9282	139790334	139890769	0.34	B15
FUSCCTNBC012_TT	FUSCCTNBC012	tumor	FUSCCTNBC012_TT_R2_screen	77321	16	10	0	0	0	0	0	0	0	21393	1260	14.6256	FUSCCTNBC012_TT_R2	36.0319	78.9651	FUSCCTNBC012_TT	58.3905	183	103	234.305	99.9282	139790334	139890769	0.34	B15
FUSCCTNBC012_WBC	FUSCCTNBC012	normal	FUSCCTNBC012_WBC_R1_screen	86175	2	5	1	0	0	0	0	0	0	13557	260	15.3831	FUSCCTNBC012_WBC_R1	18.3353	33.1555	FUSCCTNBC012_WBC	51.5249	197	84	95.3723	99.8273	56084500	56181521	0.56	B15
FUSCCTNBC012_WBC	FUSCCTNBC012	normal	FUSCCTNBC012_WBC_R2_screen	84674	13	6	2	0	0	0	0	0	0	13666	1639	15.3831	FUSCCTNBC012_WBC_R2	16.2972	33.1555	FUSCCTNBC012_WBC	51.5249	197	84	95.3723	99.8273	56084500	56181521	0.56	B15
FUSCCTNBC013_TT	FUSCCTNBC013	tumor	FUSCCTNBC013_TT_R1_screen	82444	4	4	1	0	0	0	0	0	0	17397	150	23.6801	FUSCCTNBC013_TT_R1	33.2966	87.5194	FUSCCTNBC013_TT	51.8477	196	188	213.209	99.7941	133608893	133884504	0.38	B21
FUSCCTNBC013_TT	FUSCCTNBC013	tumor	FUSCCTNBC013_TT_R2_screen	79269	12	0	0	1	0	0	0	0	0	19738	980	23.6801	FUSCCTNBC013_TT_R2	30.2107	87.5194	FUSCCTNBC013_TT	51.8477	196	188	213.209	99.7941	133608893	133884504	0.38	B21
FUSCCTNBC013_WBC	FUSCCTNBC013	normal	FUSCCTNBC013_WBC_R1_screen	82079	2	0	3	0	0	0	1	0	0	17655	260	15.0495	FUSCCTNBC013_WBC_R1	15.8039	22.4247	FUSCCTNBC013_WBC	50.7999	178	58	64.0883	99.7191	38053612	38160798	0.44	B21
FUSCCTNBC013_WBC	FUSCCTNBC013	normal	FUSCCTNBC013_WBC_R2_screen	79358	4	0	2	0	0	0	0	0	0	19476	1160	15.0495	FUSCCTNBC013_WBC_R2	14.0083	22.4247	FUSCCTNBC013_WBC	50.7999	178	58	64.0883	99.7191	38053612	38160798	0.44	B21
FUSCCTNBC015_TT	FUSCCTNBC015	tumor	FUSCCTNBC015_TT_R1_screen	82493	8	2	2	1	0	0	0	0	0	17284	210	13.9483	FUSCCTNBC015_TT_R1	32.971	79.3392	FUSCCTNBC015_TT	54.9183	195	168	229.766	99.9283	137362068	137460687	0.36	B15
FUSCCTNBC015_TT	FUSCCTNBC015	tumor	FUSCCTNBC015_TT_R2_screen	79606	17	2	1	0	0	0	0	0	0	19254	1120	13.9483	FUSCCTNBC015_TT_R2	30.6416	79.3392	FUSCCTNBC015_TT	54.9183	195	168	229.766	99.9283	137362068	137460687	0.36	B15
FUSCCTNBC015_WBC	FUSCCTNBC015	normal	FUSCCTNBC015_WBC_R1_screen	83011	0	2	1	0	0	0	0	0	0	16686	300	12.1941	FUSCCTNBC015_WBC_R1	15.8994	31.8232	FUSCCTNBC015_WBC	51.6631	176	83	95.657	99.9215	55932776	55976707	0.34	B15
FUSCCTNBC015_WBC	FUSCCTNBC015	normal	FUSCCTNBC015_WBC_R2_screen	79486	4	1	2	0	0	0	0	0	0	19677	830	12.1941	FUSCCTNBC015_WBC_R2	15.8145	31.8232	FUSCCTNBC015_WBC	51.6631	176	83	95.657	99.9215	55932776	55976707	0.34	B15
FUSCCTNBC017_TT	FUSCCTNBC017	tumor	FUSCCTNBC017_TT_R1_screen	82080	7	0	2	0	0	0	0	0	0	17631	280	12.9481	FUSCCTNBC017_TT_R1	34.3506	90.2251	FUSCCTNBC017_TT	55.2225	189	184	267.773	99.9161	160496168	160630901	0.37	B15
FUSCCTNBC017_TT	FUSCCTNBC017	tumor	FUSCCTNBC017_TT_R2_screen	78167	12	1	0	0	0	0	0	0	0	20300	1520	12.9481	FUSCCTNBC017_TT_R2	30.9013	90.2251	FUSCCTNBC017_TT	55.2225	189	184	267.773	99.9161	160496168	160630901	0.37	B15
FUSCCTNBC017_WBC	FUSCCTNBC017	normal	FUSCCTNBC017_WBC_R1_screen	86142	1	1	0	0	0	0	0	0	0	13706	150	7.3426	FUSCCTNBC017_WBC_R1	10.4023	17.2979	FUSCCTNBC017_WBC	50.5958	204	49	55.1895	99.8496	32039256	32087521	0.46	B15
FUSCCTNBC017_WBC	FUSCCTNBC017	normal	FUSCCTNBC017_WBC_R2_screen	84537	6	0	2	0	0	1	0	0	0	14324	1130	7.3426	FUSCCTNBC017_WBC_R2	9.45679	17.2979	FUSCCTNBC017_WBC	50.5958	204	49	55.1895	99.8496	32039256	32087521	0.46	B15
FUSCCTNBC018_TT	FUSCCTNBC018	tumor	FUSCCTNBC018_TT_R1_screen	80695	3	4	0	1	0	0	0	0	0	19067	230	13.1969	FUSCCTNBC018_TT_R1	34.5254	76.7417	FUSCCTNBC018_TT	56.7974	171	127	229.491	99.9363	138387771	138475956	0.33	B15
FUSCCTNBC018_TT	FUSCCTNBC018	tumor	FUSCCTNBC018_TT_R2_screen	75910	15	2	1	0	0	0	0	0	0	23042	1030	13.1969	FUSCCTNBC018_TT_R2	32.271	76.7417	FUSCCTNBC018_TT	56.7974	171	127	229.491	99.9363	138387771	138475956	0.33	B15
FUSCCTNBC018_WBC	FUSCCTNBC018	normal	FUSCCTNBC018_WBC_R1_screen	86066	5	1	1	0	0	0	0	0	0	13607	320	12.0572	FUSCCTNBC018_WBC_R1	14.7625	27.3243	FUSCCTNBC018_WBC	51.4487	197	73	81.9089	99.7802	48011210	48116967	0.55	B15
FUSCCTNBC018_WBC	FUSCCTNBC018	normal	FUSCCTNBC018_WBC_R2_screen	84482	10	3	0	0	0	0	0	0	0	13995	1510	12.0572	FUSCCTNBC018_WBC_R2	13.1794	27.3243	FUSCCTNBC018_WBC	51.4487	197	73	81.9089	99.7802	48011210	48116967	0.55	B15
FUSCCTNBC019_TT	FUSCCTNBC019	tumor	FUSCCTNBC019_TT_R1_screen	82723	7	5	1	0	0	0	0	0	0	16994	270	16.4841	FUSCCTNBC019_TT_R1	29.6748	66.3568	FUSCCTNBC019_TT	54.6462	203	131	182.719	99.7531	112022748	112299965	0.41	B15
FUSCCTNBC019_TT	FUSCCTNBC019	tumor	FUSCCTNBC019_TT_R2_screen	79745	9	5	0	0	0	0	0	0	0	18761	1480	16.4841	FUSCCTNBC019_TT_R2	26.4259	66.3568	FUSCCTNBC019_TT	54.6462	203	131	182.719	99.7531	112022748	112299965	0.41	B15
FUSCCTNBC019_WBC	FUSCCTNBC019	normal	FUSCCTNBC019_WBC_R1_screen	85699	3	0	1	0	0	0	0	0	0	14157	140	18.6156	FUSCCTNBC019_WBC_R1	19.7211	30.9766	FUSCCTNBC019_WBC	52.4242	190	77	90.5723	99.9181	50450037	50491388	0.35	B15
FUSCCTNBC019_WBC	FUSCCTNBC019	normal	FUSCCTNBC019_WBC_R2_screen	84172	10	1	0	0	0	0	0	0	0	15127	690	18.6156	FUSCCTNBC019_WBC_R2	19.4356	30.9766	FUSCCTNBC019_WBC	52.4242	190	77	90.5723	99.9181	50450037	50491388	0.35	B15
FUSCCTNBC021_TT	FUSCCTNBC021	tumor	FUSCCTNBC021_TT_R1_screen	80979	7	3	5	0	0	0	0	0	0	18466	540	7.862	FUSCCTNBC021_TT_R1	17.1651	48.4364	FUSCCTNBC021_TT	52.5672	184	112	133.772	99.8337	89403618	89552540	0.58	B04
FUSCCTNBC021_TT	FUSCCTNBC021	tumor	FUSCCTNBC021_TT_R2_screen	77160	9	3	3	0	0	0	0	0	0	20745	2080	7.862	FUSCCTNBC021_TT_R2	13.1013	48.4364	FUSCCTNBC021_TT	52.5672	184	112	133.772	99.8337	89403618	89552540	0.58	B04
FUSCCTNBC021_WBC	FUSCCTNBC021	normal	FUSCCTNBC021_WBC_R1_screen	86034	8	2	0	0	0	0	0	0	0	13676	280	11.2998	FUSCCTNBC021_WBC_R1	14.8808	25.7149	FUSCCTNBC021_WBC	50.5761	202	68	75.8414	99.8531	45600555	45667661	0.66	B04
FUSCCTNBC021_WBC	FUSCCTNBC021	normal	FUSCCTNBC021_WBC_R2_screen	84472	22	1	1	0	0	0	0	0	0	13944	1560	11.2998	FUSCCTNBC021_WBC_R2	13.3548	25.7149	FUSCCTNBC021_WBC	50.5761	202	68	75.8414	99.8531	45600555	45667661	0.66	B04
FUSCCTNBC022_TT	FUSCCTNBC022	tumor	FUSCCTNBC022_TT_R1_screen	80274	7	4	8	0	0	0	0	0	0	19047	660	7.8186	FUSCCTNBC022_TT_R1	20.0438	57.0135	FUSCCTNBC022_TT	54.5532	175	109	154.5	99.8915	105871545	105986530	0.55	B04
FUSCCTNBC022_TT	FUSCCTNBC022	tumor	FUSCCTNBC022_TT_R2_screen	75949	8	4	1	0	0	1	0	0	0	21767	2270	7.8186	FUSCCTNBC022_TT_R2	14.9205	57.0135	FUSCCTNBC022_TT	54.5532	175	109	154.5	99.8915	105871545	105986530	0.55	B04
FUSCCTNBC022_WBC	FUSCCTNBC022	normal	FUSCCTNBC022_WBC_R1_screen	86480	4	4	0	1	0	0	0	0	0	13261	250	16.9695	FUSCCTNBC022_WBC_R1	17.2976	26.4036	FUSCCTNBC022_WBC	50.9314	219	64	73.9238	99.8233	43835825	43913411	0.62	B04
FUSCCTNBC022_WBC	FUSCCTNBC022	normal	FUSCCTNBC022_WBC_R2_screen	84687	20	3	0	0	0	1	0	0	0	13389	1900	16.9695	FUSCCTNBC022_WBC_R2	15.3538	26.4036	FUSCCTNBC022_WBC	50.9314	219	64	73.9238	99.8233	43835825	43913411	0.62	B04
FUSCCTNBC023_TT	FUSCCTNBC023	tumor	FUSCCTNBC023_TT_R1_screen	81701	3	0	5	0	0	0	0	0	0	18141	150	20.3437	FUSCCTNBC023_TT_R1	32.0258	80.4483	FUSCCTNBC023_TT	51.9523	192	170	208.2	99.849	128277649	128471646	0.36	B21
FUSCCTNBC023_TT	FUSCCTNBC023	tumor	FUSCCTNBC023_TT_R2_screen	78926	9	1	1	0	0	0	0	0	0	20203	860	20.3437	FUSCCTNBC023_TT_R2	29.4533	80.4483	FUSCCTNBC023_TT	51.9523	192	170	208.2	99.849	128277649	128471646	0.36	B21
FUSCCTNBC023_WBC	FUSCCTNBC023	normal	FUSCCTNBC023_WBC_R1_screen	84048	1	1	1	0	0	0	0	0	0	15710	239	13.9954	FUSCCTNBC023_WBC_R1	20.2703	40.5748	FUSCCTNBC023_WBC	49.9649	192	103	112.368	99.6836	69710002	69931290	0.46	B21
FUSCCTNBC023_WBC	FUSCCTNBC023	normal	FUSCCTNBC023_WBC_R2_screen	80966	11	1	1	1	0	0	0	0	0	18110	910	13.9954	FUSCCTNBC023_WBC_R2	18.2943	40.5748	FUSCCTNBC023_WBC	49.9649	192	103	112.368	99.6836	69710002	69931290	0.46	B21
FUSCCTNBC024_TT	FUSCCTNBC024	tumor	FUSCCTNBC024_TT_R1_screen	80364	7	11	5	0	0	0	0	0	0	18953	660	8.3112	FUSCCTNBC024_TT_R1	24.4331	57.312	FUSCCTNBC024_TT	56.6885	169	80	161.281	99.8843	108007666	108132768	0.54	B04
FUSCCTNBC024_TT	FUSCCTNBC024	tumor	FUSCCTNBC024_TT_R2_screen	76677	4	10	4	0	0	0	0	0	0	21145	2160	8.3112	FUSCCTNBC024_TT_R2	18.2078	57.312	FUSCCTNBC024_TT	56.6885	169	80	161.281	99.8843	108007666	108132768	0.54	B04
FUSCCTNBC024_WBC	FUSCCTNBC024	normal	FUSCCTNBC024_WBC_R1_screen	84325	5	1	3	0	1	0	0	0	0	15096	569	12.4176	FUSCCTNBC024_WBC_R1	15.5011	24.5232	FUSCCTNBC024_WBC	50.9706	170	68	76.5181	99.5945	42882183	43056782	0.81	B04
FUSCCTNBC024_WBC	FUSCCTNBC024	normal	FUSCCTNBC024_WBC_R2_screen	79799	10	2	3	0	0	0	0	0	0	16127	4059	12.4176	FUSCCTNBC024_WBC_R2	13.1266	24.5232	FUSCCTNBC024_WBC	50.9706	170	68	76.5181	99.5945	42882183	43056782	0.81	B04
FUSCCTNBC026_TT	FUSCCTNBC026	tumor	FUSCCTNBC026_TT_R1_screen	80559	7	4	3	1	0	0	0	0	0	19326	100	15.6016	FUSCCTNBC026_TT_R1	29.7596	72.3119	FUSCCTNBC026_TT	51.6349	170	188	212.45	99.8551	122081313	122258428	0.49	B19
FUSCCTNBC026_TT	FUSCCTNBC026	tumor	FUSCCTNBC026_TT_R2_screen	77133	5	2	4	1	0	0	0	0	0	22325	530	15.6016	FUSCCTNBC026_TT_R2	29.2002	72.3119	FUSCCTNBC026_TT	51.6349	170	188	212.45	99.8551	122081313	122258428	0.49	B19
FUSCCTNBC026_WBC	FUSCCTNBC026	normal	FUSCCTNBC026_WBC_R1_screen	86441	1	0	0	0	0	0	0	0	0	13408	150	20.6722	FUSCCTNBC026_WBC_R1	20.7126	34.2357	FUSCCTNBC026_WBC	50.9697	210	81	92.8364	99.8395	54318742	54406069	0.42	B19
FUSCCTNBC026_WBC	FUSCCTNBC026	normal	FUSCCTNBC026_WBC_R2_screen	85669	9	1	0	0	1	0	0	0	0	13130	1190	20.6722	FUSCCTNBC026_WBC_R2	19.2006	34.2357	FUSCCTNBC026_WBC	50.9697	210	81	92.8364	99.8395	54318742	54406069	0.42	B19
FUSCCTNBC027_TT	FUSCCTNBC027	tumor	FUSCCTNBC027_TT_R1_screen	80621	1	1	0	0	0	0	0	0	0	19258	119	20.4284	FUSCCTNBC027_TT_R1	37.8475	81.749	FUSCCTNBC027_TT	50.3824	157	205	225.348	99.7756	130212814	130505673	0.41	B20
FUSCCTNBC027_TT	FUSCCTNBC027	tumor	FUSCCTNBC027_TT_R2_screen	75779	10	2	4	0	0	0	0	0	0	23745	460	20.4284	FUSCCTNBC027_TT_R2	36.0122	81.749	FUSCCTNBC027_TT	50.3824	157	205	225.348	99.7756	130212814	130505673	0.41	B20
FUSCCTNBC027_WBC	FUSCCTNBC027	normal	FUSCCTNBC027_WBC_R1_screen	84779	3	1	1	0	0	0	0	0	0	15086	130	12.8034	FUSCCTNBC027_WBC_R1	14.3789	22.3304	FUSCCTNBC027_WBC	52.6349	198	56	65.8391	99.8654	38950835	39003337	0.56	B20
FUSCCTNBC027_WBC	FUSCCTNBC027	normal	FUSCCTNBC027_WBC_R2_screen	82154	6	1	0	0	0	0	0	0	0	16529	1310	12.8034	FUSCCTNBC027_WBC_R2	12.9695	22.3304	FUSCCTNBC027_WBC	52.6349	198	56	65.8391	99.8654	38950835	39003337	0.56	B20
FUSCCTNBC028_TT	FUSCCTNBC028	tumor	FUSCCTNBC028_TT_R1_screen	83640	3	0	1	1	0	0	0	0	0	16236	119	15.674	FUSCCTNBC028_TT_R1	26.3814	56.2284	FUSCCTNBC028_TT	51.4464	199	138	157.694	99.8965	95224183	95322836	0.44	B13
FUSCCTNBC028_TT	FUSCCTNBC028	tumor	FUSCCTNBC028_TT_R2_screen	80595	15	1	0	0	0	0	0	0	0	17510	1879	15.674	FUSCCTNBC028_TT_R2	23.1232	56.2284	FUSCCTNBC028_TT	51.4464	199	138	157.694	99.8965	95224183	95322836	0.44	B13
FUSCCTNBC028_WBC	FUSCCTNBC028	normal	FUSCCTNBC028_WBC_R1_screen	79075	3	0	2	0	0	1	0	0	0	20689	230	17.5592	FUSCCTNBC028_WBC_R1	18.4208	23.1458	FUSCCTNBC028_WBC	50.0715	148	54	66.0521	99.377	38041896	38280375	0.79	B13
FUSCCTNBC028_WBC	FUSCCTNBC028	normal	FUSCCTNBC028_WBC_R2_screen	74872	14	0	1	0	0	1	0	0	0	23832	1280	17.5592	FUSCCTNBC028_WBC_R2	16.5292	23.1458	FUSCCTNBC028_WBC	50.0715	148	54	66.0521	99.377	38041896	38280375	0.79	B13
FUSCCTNBC029_TT	FUSCCTNBC029	tumor	FUSCCTNBC029_TT_R1_screen	83671	2	1	2	0	0	0	0	0	0	16174	150	23.1299	FUSCCTNBC029_TT_R1	32.4562	74.629	FUSCCTNBC029_TT	52.8331	208	153	185.064	99.8022	114969663	115197504	0.39	B21
FUSCCTNBC029_TT	FUSCCTNBC029	tumor	FUSCCTNBC029_TT_R2_screen	80722	10	1	3	0	0	0	0	0	0	18204	1060	23.1299	FUSCCTNBC029_TT_R2	29.29	74.629	FUSCCTNBC029_TT	52.8331	208	153	185.064	99.8022	114969663	115197504	0.39	B21
FUSCCTNBC029_WBC	FUSCCTNBC029	normal	FUSCCTNBC029_WBC_R1_screen	86489	2	0	1	0	0	0	0	0	0	13128	380	13.1678	FUSCCTNBC029_WBC_R1	14.289	28.0569	FUSCCTNBC029_WBC	51.7697	202	71	80.7157	99.7893	48681821	48784617	0.58	B21
FUSCCTNBC029_WBC	FUSCCTNBC029	normal	FUSCCTNBC029_WBC_R2_screen	84973	12	0	0	0	0	0	0	0	0	13345	1670	13.1678	FUSCCTNBC029_WBC_R2	12.8142	28.0569	FUSCCTNBC029_WBC	51.7697	202	71	80.7157	99.7893	48681821	48784617	0.58	B21
FUSCCTNBC030_TT	FUSCCTNBC030	tumor	FUSCCTNBC030_TT_R1_screen	78205	7	20	4	1	0	1	0	0	0	21312	450	7.6877	FUSCCTNBC030_TT_R1	11.2952	43.3863	FUSCCTNBC030_TT	52.5808	178	67	81.8666	99.4975	80054282	80458587	0.63	B01
FUSCCTNBC030_TT	FUSCCTNBC030	tumor	FUSCCTNBC030_TT_R2_screen	72032	18	15	5	1	0	0	0	0	0	25569	2360	7.6877	FUSCCTNBC030_TT_R2	9.65865	43.3863	FUSCCTNBC030_TT	52.5808	178	67	81.8666	99.4975	80054282	80458587	0.63	B01
FUSCCTNBC030_WBC	FUSCCTNBC030	normal	FUSCCTNBC030_WBC_R1_screen	84457	1	0	0	0	1	0	0	0	0	15331	210	12.6201	FUSCCTNBC030_WBC_R1	16.5519	30.8274	FUSCCTNBC030_WBC	51.1219	212	77	86.1511	99.6904	53807390	53974474	0.49	B01
FUSCCTNBC030_WBC	FUSCCTNBC030	normal	FUSCCTNBC030_WBC_R2_screen	82346	13	1	0	0	0	0	0	0	0	16450	1190	12.6201	FUSCCTNBC030_WBC_R2	14.7804	30.8274	FUSCCTNBC030_WBC	51.1219	212	77	86.1511	99.6904	53807390	53974474	0.49	B01
FUSCCTNBC032_TT	FUSCCTNBC032	tumor	FUSCCTNBC032_TT_R1_screen	78737	8	0	2	1	0	1	0	0	0	20721	530	15.2084	FUSCCTNBC032_TT_R1	28.9281	76.1356	FUSCCTNBC032_TT	50.7776	171	187	214.899	99.371	128733374	129548292	0.45	B11
FUSCCTNBC032_TT	FUSCCTNBC032	tumor	FUSCCTNBC032_TT_R2_screen	185	21617	0	0	0	8	0	0	0	0	22380	55810	15.2084	FUSCCTNBC032_TT_R2	0.694999	76.1356	FUSCCTNBC032_TT	50.7776	171	187	214.899	99.371	128733374	129548292	0.45	B11
FUSCCTNBC032_WBC	FUSCCTNBC032	normal	FUSCCTNBC032_WBC_R1_screen	84703	7	0	5	1	0	0	1	0	0	15023	260	13.1621	FUSCCTNBC032_WBC_R1	13.3605	15.2016	FUSCCTNBC032_WBC	51.9537	183	41	47.1724	99.6956	26360380	26440853	0.46	B11
FUSCCTNBC032_WBC	FUSCCTNBC032	normal	FUSCCTNBC032_WBC_R2_screen	83402	6	1	1	0	0	0	1	0	0	15579	1010	13.1621	FUSCCTNBC032_WBC_R2	12.0177	15.2016	FUSCCTNBC032_WBC	51.9537	183	41	47.1724	99.6956	26360380	26440853	0.46	B11
FUSCCTNBC033_TT	FUSCCTNBC033	tumor	FUSCCTNBC033_TT_R1_screen	82820	2	12	8	1	0	0	0	0	0	16557	600	9.0752	FUSCCTNBC033_TT_R1	21.9723	58.9687	FUSCCTNBC033_TT	54.0661	174	127	167.054	99.8996	107932077	108040502	0.53	B04
FUSCCTNBC033_TT	FUSCCTNBC033	tumor	FUSCCTNBC033_TT_R2_screen	77954	12	11	2	1	0	0	0	0	0	18340	3680	9.0752	FUSCCTNBC033_TT_R2	18.625	58.9687	FUSCCTNBC033_TT	54.0661	174	127	167.054	99.8996	107932077	108040502	0.53	B04
FUSCCTNBC033_WBC	FUSCCTNBC033	normal	FUSCCTNBC033_WBC_R1_screen	85197	3	4	2	0	0	0	1	0	0	14243	550	16.549	FUSCCTNBC033_WBC_R1	18.5134	40.1404	FUSCCTNBC033_WBC	52.0052	204	95	108.601	99.7696	66943273	67097872	0.62	B04
FUSCCTNBC033_WBC	FUSCCTNBC033	normal	FUSCCTNBC033_WBC_R2_screen	82052	15	3	1	0	0	0	1	0	0	16108	1820	16.549	FUSCCTNBC033_WBC_R2	16.7433	40.1404	FUSCCTNBC033_WBC	52.0052	204	95	108.601	99.7696	66943273	67097872	0.62	B04
FUSCCTNBC034_TT	FUSCCTNBC034	tumor	FUSCCTNBC034_TT_R1_screen	82712	2	0	0	0	0	0	0	0	0	17176	110	18.1223	FUSCCTNBC034_TT_R1	25.5532	42.3765	FUSCCTNBC034_TT	51.3904	192	102	117.057	99.9147	69606593	69666027	0.4	B13
FUSCCTNBC034_TT	FUSCCTNBC034	tumor	FUSCCTNBC034_TT_R2_screen	79314	14	0	1	0	0	0	0	0	0	19261	1410	18.1223	FUSCCTNBC034_TT_R2	23.0461	42.3765	FUSCCTNBC034_TT	51.3904	192	102	117.057	99.9147	69606593	69666027	0.4	B13
FUSCCTNBC034_WBC	FUSCCTNBC034	normal	FUSCCTNBC034_WBC_R1_screen	86651	3	0	0	0	0	0	0	0	0	13206	140	20.42	FUSCCTNBC034_WBC_R1	20.0668	32.03	FUSCCTNBC034_WBC	52.08	213	75	87.0812	99.8312	51066209	51152550	0.41	B13
FUSCCTNBC034_WBC	FUSCCTNBC034	normal	FUSCCTNBC034_WBC_R2_screen	85383	10	0	0	0	0	0	0	0	0	13527	1080	20.42	FUSCCTNBC034_WBC_R2	19.1024	32.03	FUSCCTNBC034_WBC	52.08	213	75	87.0812	99.8312	51066209	51152550	0.41	B13
FUSCCTNBC036_TT	FUSCCTNBC036	tumor	FUSCCTNBC036_TT_R1_screen	81662	11	11	0	0	0	0	0	0	0	16437	1879	19.6387	FUSCCTNBC036_TT_R1	34.3585	95.507	FUSCCTNBC036_TT	55.994	173	136	241.035	99.7423	156927929	157333327	0.43	B16
FUSCCTNBC036_TT	FUSCCTNBC036	tumor	FUSCCTNBC036_TT_R2_screen	75602	11	8	2	0	0	0	0	0	0	22498	1879	19.6387	FUSCCTNBC036_TT_R2	37.4091	95.507	FUSCCTNBC036_TT	55.994	173	136	241.035	99.7423	156927929	157333327	0.43	B16
FUSCCTNBC036_WBC	FUSCCTNBC036	normal	FUSCCTNBC036_WBC_R1_screen	85436	0	0	1	0	0	0	0	0	0	14444	119	10.853	FUSCCTNBC036_WBC_R1	14.7594	24.6603	FUSCCTNBC036_WBC	50.0519	218	65	71.1157	99.7794	43943510	44040647	0.43	B16
FUSCCTNBC036_WBC	FUSCCTNBC036	normal	FUSCCTNBC036_WBC_R2_screen	83427	5	0	0	0	0	0	0	0	0	15488	1080	10.853	FUSCCTNBC036_WBC_R2	13.9079	24.6603	FUSCCTNBC036_WBC	50.0519	218	65	71.1157	99.7794	43943510	44040647	0.43	B16
FUSCCTNBC038_TT	FUSCCTNBC038	tumor	FUSCCTNBC038_TT_R1_screen	78010	4	15	5	1	0	0	0	0	0	21625	340	19.7434	FUSCCTNBC038_TT_R1	34.7056	59.8743	FUSCCTNBC038_TT	56.6212	177	81	145.273	99.7575	107768874	108030847	0.47	B14
FUSCCTNBC038_TT	FUSCCTNBC038	tumor	FUSCCTNBC038_TT_R2_screen	75411	4	12	1	0	0	0	0	0	0	23882	690	19.7434	FUSCCTNBC038_TT_R2	31.1386	59.8743	FUSCCTNBC038_TT	56.6212	177	81	145.273	99.7575	107768874	108030847	0.47	B14
FUSCCTNBC038_WBC	FUSCCTNBC038	normal	FUSCCTNBC038_WBC_R1_screen	85082	2	6	1	0	0	0	0	0	0	14560	349	13.1233	FUSCCTNBC038_WBC_R1	13.885	23.8842	FUSCCTNBC038_WBC	51.9311	188	61	69.5691	99.8862	41507609	41554895	0.59	B14
FUSCCTNBC038_WBC	FUSCCTNBC038	normal	FUSCCTNBC038_WBC_R2_screen	82814	16	6	3	0	1	0	0	0	0	16040	1120	13.1233	FUSCCTNBC038_WBC_R2	13.0183	23.8842	FUSCCTNBC038_WBC	51.9311	188	61	69.5691	99.8862	41507609	41554895	0.59	B14
FUSCCTNBC039_TT	FUSCCTNBC039	tumor	FUSCCTNBC039_TT_R1_screen	83801	7	1	0	1	0	0	0	0	0	14320	1870	17.1213	FUSCCTNBC039_TT_R1	29.6098	86.1023	FUSCCTNBC039_TT	52.0288	181	185	223.29	99.7014	142982756	143411029	0.49	B16
FUSCCTNBC039_TT	FUSCCTNBC039	tumor	FUSCCTNBC039_TT_R2_screen	77734	9	0	0	0	1	0	0	0	0	19966	2290	17.1213	FUSCCTNBC039_TT_R2	31.0075	86.1023	FUSCCTNBC039_TT	52.0288	181	185	223.29	99.7014	142982756	143411029	0.49	B16
FUSCCTNBC039_WBC	FUSCCTNBC039	normal	FUSCCTNBC039_WBC_R1_screen	85831	7	0	0	0	0	0	0	0	0	14002	160	17.7649	FUSCCTNBC039_WBC_R1	17.4381	25.8029	FUSCCTNBC039_WBC	50.947	233	61	69.2655	99.8065	42416593	42498848	0.48	B16
FUSCCTNBC039_WBC	FUSCCTNBC039	normal	FUSCCTNBC039_WBC_R2_screen	84201	13	2	0	0	0	0	0	0	0	14694	1090	17.7649	FUSCCTNBC039_WBC_R2	16.3756	25.8029	FUSCCTNBC039_WBC	50.947	233	61	69.2655	99.8065	42416593	42498848	0.48	B16
FUSCCTNBC040_TT	FUSCCTNBC040	tumor	FUSCCTNBC040_TT_R1_screen	83598	6	0	0	0	0	0	0	0	0	15876	520	7.4152	FUSCCTNBC040_TT_R1	19.6275	47.0775	FUSCCTNBC040_TT	54.9783	185	96	132.086	99.8818	87558545	87662185	0.58	B04
FUSCCTNBC040_TT	FUSCCTNBC040	tumor	FUSCCTNBC040_TT_R2_screen	79239	14	1	3	0	0	0	0	0	0	17413	3330	7.4152	FUSCCTNBC040_TT_R2	16.7748	47.0775	FUSCCTNBC040_TT	54.9783	185	96	132.086	99.8818	87558545	87662185	0.58	B04
FUSCCTNBC040_WBC	FUSCCTNBC040	normal	FUSCCTNBC040_WBC_R1_screen	84521	2	0	0	0	0	0	0	0	0	15337	140	19.7176	FUSCCTNBC040_WBC_R1	21.2501	32.7451	FUSCCTNBC040_WBC	51.8521	182	81	94.3759	99.9343	52647128	52681755	0.33	B04
FUSCCTNBC040_WBC	FUSCCTNBC040	normal	FUSCCTNBC040_WBC_R2_screen	82306	7	3	0	0	0	1	0	0	0	17063	620	19.7176	FUSCCTNBC040_WBC_R2	20.9576	32.7451	FUSCCTNBC040_WBC	51.8521	182	81	94.3759	99.9343	52647128	52681755	0.33	B04
FUSCCTNBC041_TT	FUSCCTNBC041	tumor	FUSCCTNBC041_TT_R1_screen	82160	5	0	5	0	0	0	0	0	0	17210	620	17.8673	FUSCCTNBC041_TT_R1	28.4778	79.3565	FUSCCTNBC041_TT	50.7544	192	188	211.688	99.2686	129739934	130695887	0.51	B11
FUSCCTNBC041_TT	FUSCCTNBC041	tumor	FUSCCTNBC041_TT_R2_screen	188	22067	0	0	0	9	0	0	0	0	23886	53850	17.8673	FUSCCTNBC041_TT_R2	0.775374	79.3565	FUSCCTNBC041_TT	50.7544	192	188	211.688	99.2686	129739934	130695887	0.51	B11
FUSCCTNBC041_WBC	FUSCCTNBC041	normal	FUSCCTNBC041_WBC_R1_screen	86085	5	0	0	0	0	0	0	0	0	13680	230	8.5101	FUSCCTNBC041_WBC_R1	11.7688	17.7229	FUSCCTNBC041_WBC	50.2818	206	49	54.8607	99.7586	32389233	32467595	0.49	B11
FUSCCTNBC041_WBC	FUSCCTNBC041	normal	FUSCCTNBC041_WBC_R2_screen	84733	10	0	1	0	0	0	0	0	0	14006	1250	8.5101	FUSCCTNBC041_WBC_R2	10.3191	17.7229	FUSCCTNBC041_WBC	50.2818	206	49	54.8607	99.7586	32389233	32467595	0.49	B11
FUSCCTNBC044_TT	FUSCCTNBC044	tumor	FUSCCTNBC044_TT_R1_screen	77568	11	8	19	0	1	0	0	0	0	21893	500	7.1307	FUSCCTNBC044_TT_R1	11.9734	46.669	FUSCCTNBC044_TT	55.1275	187	64	86.1361	99.5732	87951958	88328940	0.68	B01
FUSCCTNBC044_TT	FUSCCTNBC044	tumor	FUSCCTNBC044_TT_R2_screen	74523	35	6	8	0	0	0	0	0	0	22658	2770	7.1307	FUSCCTNBC044_TT_R2	9.7779	46.669	FUSCCTNBC044_TT	55.1275	187	64	86.1361	99.5732	87951958	88328940	0.68	B01
FUSCCTNBC044_WBC	FUSCCTNBC044	normal	FUSCCTNBC044_WBC_R1_screen	81350	5	1	9	0	1	0	0	0	0	17944	690	15.3003	FUSCCTNBC044_WBC_R1	18.184	26.2743	FUSCCTNBC044_WBC	51.468	171	67	76.1207	99.3619	44338807	44623547	0.37	B01
FUSCCTNBC044_WBC	FUSCCTNBC044	normal	FUSCCTNBC044_WBC_R2_screen	76886	5	0	3	1	1	0	0	0	0	21834	1270	15.3003	FUSCCTNBC044_WBC_R2	16.7805	26.2743	FUSCCTNBC044_WBC	51.468	171	67	76.1207	99.3619	44338807	44623547	0.37	B01
FUSCCTNBC046_TT	FUSCCTNBC046	tumor	FUSCCTNBC046_TT_R1_screen	82075	11	21	2	0	0	0	0	0	0	17192	699	9.6587	FUSCCTNBC046_TT_R1	26.1961	59.6752	FUSCCTNBC046_TT	57.0681	167	87	165.896	99.8657	110076792	110224842	0.51	B04
FUSCCTNBC046_TT	FUSCCTNBC046	tumor	FUSCCTNBC046_TT_R2_screen	76858	12	21	2	2	1	0	0	0	0	19345	3759	9.6587	FUSCCTNBC046_TT_R2	22.257	59.6752	FUSCCTNBC046_TT	57.0681	167	87	165.896	99.8657	110076792	110224842	0.51	B04
FUSCCTNBC046_WBC	FUSCCTNBC046	normal	FUSCCTNBC046_WBC_R1_screen	85999	5	0	0	0	0	0	0	0	0	13757	239	10.6556	FUSCCTNBC046_WBC_R1	14.5556	25.4903	FUSCCTNBC046_WBC	50.3272	205	68	75.3483	99.8462	45528583	45598717	0.67	B04
FUSCCTNBC046_WBC	FUSCCTNBC046	normal	FUSCCTNBC046_WBC_R2_screen	84563	23	1	0	0	0	0	0	0	1	13832	1580	10.6556	FUSCCTNBC046_WBC_R2	13.1557	25.4903	FUSCCTNBC046_WBC	50.3272	205	68	75.3483	99.8462	45528583	45598717	0.67	B04
FUSCCTNBC047_TT	FUSCCTNBC047	tumor	FUSCCTNBC047_TT_R1_screen	82197	7	5	0	2	0	0	0	0	0	17299	490	8.7929	FUSCCTNBC047_TT_R1	20.7954	52.5862	FUSCCTNBC047_TT	54.9595	171	100	146.167	99.7723	96654601	96875168	0.53	B04
FUSCCTNBC047_TT	FUSCCTNBC047	tumor	FUSCCTNBC047_TT_R2_screen	77886	13	3	2	1	1	0	0	0	0	18914	3180	8.7929	FUSCCTNBC047_TT_R2	17.8275	52.5862	FUSCCTNBC047_TT	54.9595	171	100	146.167	99.7723	96654601	96875168	0.53	B04
FUSCCTNBC047_WBC	FUSCCTNBC047	normal	FUSCCTNBC047_WBC_R1_screen	85669	6	2	0	0	0	0	0	0	0	14193	130	18.2313	FUSCCTNBC047_WBC_R1	20.6882	38.5591	FUSCCTNBC047_WBC	51.0218	226	89	101.427	99.6748	62967477	63172922	0.46	B04
FUSCCTNBC047_WBC	FUSCCTNBC047	normal	FUSCCTNBC047_WBC_R2_screen	83815	5	5	0	0	0	0	0	0	0	15236	939	18.2313	FUSCCTNBC047_WBC_R2	19.6559	38.5591	FUSCCTNBC047_WBC	51.0218	226	89	101.427	99.6748	62967477	63172922	0.46	B04
FUSCCTNBC048_TT	FUSCCTNBC048	tumor	FUSCCTNBC048_TT_R1_screen	80049	10	16	11	0	0	0	0	0	0	19284	630	8.1827	FUSCCTNBC048_TT_R1	20.592	41.8446	FUSCCTNBC048_TT	56.8221	175	66	121.168	99.841	78556472	78681608	0.57	B04
FUSCCTNBC048_TT	FUSCCTNBC048	tumor	FUSCCTNBC048_TT_R2_screen	75715	22	14	0	0	0	0	0	0	0	20970	3279	8.1827	FUSCCTNBC048_TT_R2	17.6341	41.8446	FUSCCTNBC048_TT	56.8221	175	66	121.168	99.841	78556472	78681608	0.57	B04
FUSCCTNBC048_WBC	FUSCCTNBC048	normal	FUSCCTNBC048_WBC_R1_screen	84253	6	1	11	0	0	0	2	0	0	14917	810	13.1971	FUSCCTNBC048_WBC_R1	13.0124	17.8872	FUSCCTNBC048_WBC	51.0698	199	46	51.9693	99.213	30876218	31121138	0.46	B04
FUSCCTNBC048_WBC	FUSCCTNBC048	normal	FUSCCTNBC048_WBC_R2_screen	82520	7	0	1	1	0	0	0	0	0	15901	1570	13.1971	FUSCCTNBC048_WBC_R2	11.8501	17.8872	FUSCCTNBC048_WBC	51.0698	199	46	51.9693	99.213	30876218	31121138	0.46	B04
FUSCCTNBC050_TT	FUSCCTNBC050	tumor	FUSCCTNBC050_TT_R1_screen	83665	4	0	0	0	0	0	0	0	0	16181	150	21.2225	FUSCCTNBC050_TT_R1	29.656	67.7721	FUSCCTNBC050_TT	51.6016	204	149	172.827	99.8123	106799123	106999943	0.38	B21
FUSCCTNBC050_TT	FUSCCTNBC050	tumor	FUSCCTNBC050_TT_R2_screen	80797	12	1	0	0	0	0	0	0	0	18270	920	21.2225	FUSCCTNBC050_TT_R2	27.1078	67.7721	FUSCCTNBC050_TT	51.6016	204	149	172.827	99.8123	106799123	106999943	0.38	B21
FUSCCTNBC050_WBC	FUSCCTNBC050	normal	FUSCCTNBC050_WBC_R1_screen	84777	3	1	6	0	0	0	0	0	0	14974	239	12.5431	FUSCCTNBC050_WBC_R1	13.5136	19.9212	FUSCCTNBC050_WBC	51.1038	192	52	58.4661	99.7629	34810476	34893200	0.45	B21
FUSCCTNBC050_WBC	FUSCCTNBC050	normal	FUSCCTNBC050_WBC_R2_screen	83269	11	0	2	0	0	0	0	0	0	15608	1110	12.5431	FUSCCTNBC050_WBC_R2	11.9591	19.9212	FUSCCTNBC050_WBC	51.1038	192	52	58.4661	99.7629	34810476	34893200	0.45	B21
FUSCCTNBC052_TT	FUSCCTNBC052	tumor	FUSCCTNBC052_TT_R1_screen	81950	4	3	0	0	0	0	0	0	0	17513	530	8.847	FUSCCTNBC052_TT_R1	19.528	47.3554	FUSCCTNBC052_TT	52.7955	176	105	134.811	99.8053	86349143	86517625	0.55	B04
FUSCCTNBC052_TT	FUSCCTNBC052	tumor	FUSCCTNBC052_TT_R2_screen	76275	16	5	3	0	0	1	0	0	0	20240	3460	8.847	FUSCCTNBC052_TT_R2	16.7027	47.3554	FUSCCTNBC052_TT	52.7955	176	105	134.811	99.8053	86349143	86517625	0.55	B04
FUSCCTNBC052_WBC	FUSCCTNBC052	normal	FUSCCTNBC052_WBC_R1_screen	86060	7	0	1	0	0	0	0	0	0	13552	380	10.7451	FUSCCTNBC052_WBC_R1	15.3821	27.5658	FUSCCTNBC052_WBC	51.0003	192	74	84.5065	99.7655	49149946	49265498	0.63	B04
FUSCCTNBC052_WBC	FUSCCTNBC052	normal	FUSCCTNBC052_WBC_R2_screen	84504	18	1	2	0	0	0	0	0	0	13985	1490	10.7451	FUSCCTNBC052_WBC_R2	14.129	27.5658	FUSCCTNBC052_WBC	51.0003	192	74	84.5065	99.7655	49149946	49265498	0.63	B04
FUSCCTNBC056_TT	FUSCCTNBC056	tumor	FUSCCTNBC056_TT_R1_screen	83088	1	2	4	0	0	0	0	0	0	16045	860	13.9659	FUSCCTNBC056_TT_R1	24.6293	68.11	FUSCCTNBC056_TT	51.0031	176	167	188.338	99.6359	117474686	117903950	0.63	B16
FUSCCTNBC056_TT	FUSCCTNBC056	tumor	FUSCCTNBC056_TT_R2_screen	78195	18	1	1	0	0	0	0	0	0	18455	3330	13.9659	FUSCCTNBC056_TT_R2	21.9795	68.11	FUSCCTNBC056_TT	51.0031	176	167	188.338	99.6359	117474686	117903950	0.63	B16
FUSCCTNBC056_WBC	FUSCCTNBC056	normal	FUSCCTNBC056_WBC_R1_screen	84776	2	2	2	0	0	0	0	0	0	14958	260	15.4082	FUSCCTNBC056_WBC_R1	15.0199	20.8163	FUSCCTNBC056_WBC	51.1485	178	54	61.19	98.8422	34989839	35399687	1.18	B16
FUSCCTNBC056_WBC	FUSCCTNBC056	normal	FUSCCTNBC056_WBC_R2_screen	83432	28	0	0	0	0	0	0	0	0	14150	2390	15.4082	FUSCCTNBC056_WBC_R2	11.9997	20.8163	FUSCCTNBC056_WBC	51.1485	178	54	61.19	98.8422	34989839	35399687	1.18	B16
FUSCCTNBC057_TT	FUSCCTNBC057	tumor	FUSCCTNBC057_TT_R1_screen	82896	6	2	3	0	0	0	0	0	0	16923	170	19.283	FUSCCTNBC057_TT_R1	29.734	59.4313	FUSCCTNBC057_TT	54.0599	199	114	154.334	99.8111	96904655	97088081	0.38	B21
FUSCCTNBC057_TT	FUSCCTNBC057	tumor	FUSCCTNBC057_TT_R2_screen	80061	8	1	1	0	0	0	0	0	0	19139	790	19.283	FUSCCTNBC057_TT_R2	27.3015	59.4313	FUSCCTNBC057_TT	54.0599	199	114	154.334	99.8111	96904655	97088081	0.38	B21
FUSCCTNBC057_WBC	FUSCCTNBC057	normal	FUSCCTNBC057_WBC_R1_screen	80844	2	0	4	0	0	0	0	0	0	18890	260	15.1696	FUSCCTNBC057_WBC_R1	18.8827	28.651	FUSCCTNBC057_WBC	51.5548	161	77	86.2491	99.7512	48575408	48696584	0.34	B21
FUSCCTNBC057_WBC	FUSCCTNBC057	normal	FUSCCTNBC057_WBC_R2_screen	77088	8	0	0	0	0	0	0	0	0	22074	830	15.1696	FUSCCTNBC057_WBC_R2	17.5944	28.651	FUSCCTNBC057_WBC	51.5548	161	77	86.2491	99.7512	48575408	48696584	0.34	B21
FUSCCTNBC058_TT	FUSCCTNBC058	tumor	FUSCCTNBC058_TT_R1_screen	81857	11	0	3	0	0	0	0	0	0	17739	390	15.414	FUSCCTNBC058_TT_R1	26.742	71.3057	FUSCCTNBC058_TT	49.7669	194	176	193.988	99.7229	120511310	120846165	0.53	B11
FUSCCTNBC058_TT	FUSCCTNBC058	tumor	FUSCCTNBC058_TT_R2_screen	78983	5	1	0	0	1	0	0	0	0	19390	1620	15.414	FUSCCTNBC058_TT_R2	25.0814	71.3057	FUSCCTNBC058_TT	49.7669	194	176	193.988	99.7229	120511310	120846165	0.53	B11
FUSCCTNBC058_WBC	FUSCCTNBC058	normal	FUSCCTNBC058_WBC_R1_screen	84927	2	1	1	0	0	0	0	0	0	14799	270	18.5382	FUSCCTNBC058_WBC_R1	17.6448	24.3142	FUSCCTNBC058_WBC	51.4611	181	60	68.7879	98.9776	39400599	39807580	1.07	B11
FUSCCTNBC058_WBC	FUSCCTNBC058	normal	FUSCCTNBC058_WBC_R2_screen	83389	24	0	1	0	0	0	0	0	0	14456	2130	18.5382	FUSCCTNBC058_WBC_R2	14.6316	24.3142	FUSCCTNBC058_WBC	51.4611	181	60	68.7879	98.9776	39400599	39807580	1.07	B11
FUSCCTNBC059_TT	FUSCCTNBC059	tumor	FUSCCTNBC059_TT_R1_screen	82744	10	5	1	0	1	0	0	0	0	16949	290	18.604	FUSCCTNBC059_TT_R1	29.1417	51.3645	FUSCCTNBC059_TT	53.6409	206	86	123.393	99.6476	91341521	91664533	0.59	B14
FUSCCTNBC059_TT	FUSCCTNBC059	tumor	FUSCCTNBC059_TT_R2_screen	80344	5	3	1	1	0	0	0	0	0	18736	910	18.604	FUSCCTNBC059_TT_R2	23.7212	51.3645	FUSCCTNBC059_TT	53.6409	206	86	123.393	99.6476	91341521	91664533	0.59	B14
FUSCCTNBC059_WBC	FUSCCTNBC059	normal	FUSCCTNBC059_WBC_R1_screen	86131	2	2	2	0	0	0	0	0	0	13693	170	15.829	FUSCCTNBC059_WBC_R1	16.3686	29.0286	FUSCCTNBC059_WBC	50.9008	197	69	78.4387	99.8952	48884496	48935778	0.37	B14
FUSCCTNBC059_WBC	FUSCCTNBC059	normal	FUSCCTNBC059_WBC_R2_screen	84754	17	2	0	0	0	1	0	0	0	14237	989	15.829	FUSCCTNBC059_WBC_R2	15.3459	29.0286	FUSCCTNBC059_WBC	50.9008	197	69	78.4387	99.8952	48884496	48935778	0.37	B14
FUSCCTNBC063_TT	FUSCCTNBC063	tumor	FUSCCTNBC063_TT_R1_screen	83188	8	1	0	0	0	0	0	0	0	16663	140	18.2016	FUSCCTNBC063_TT_R1	27.5149	61.2202	FUSCCTNBC063_TT	52.3232	205	139	161.873	99.832	100323725	100492536	0.37	B21
FUSCCTNBC063_TT	FUSCCTNBC063	tumor	FUSCCTNBC063_TT_R2_screen	80735	12	5	0	0	0	0	0	0	0	18429	819	18.2016	FUSCCTNBC063_TT_R2	25.5131	61.2202	FUSCCTNBC063_TT	52.3232	205	139	161.873	99.832	100323725	100492536	0.37	B21
FUSCCTNBC063_WBC	FUSCCTNBC063	normal	FUSCCTNBC063_WBC_R1_screen	86343	2	2	1	0	0	0	0	0	0	13482	170	18.8375	FUSCCTNBC063_WBC_R1	18.5876	28.8756	FUSCCTNBC063_WBC	52.1825	207	69	80.2751	99.8629	46879805	46944162	0.39	B21
FUSCCTNBC063_WBC	FUSCCTNBC063	normal	FUSCCTNBC063_WBC_R2_screen	85082	12	1	0	0	1	0	0	0	0	13924	980	18.8375	FUSCCTNBC063_WBC_R2	17.9732	28.8756	FUSCCTNBC063_WBC	52.1825	207	69	80.2751	99.8629	46879805	46944162	0.39	B21
FUSCCTNBC066_TT	FUSCCTNBC066	tumor	FUSCCTNBC066_TT_R1_screen	78011	11	8	2	0	1	0	0	0	0	21437	530	6.6995	FUSCCTNBC066_TT_R1	11.1109	43.2227	FUSCCTNBC066_TT	55.1997	182	55	75.8757	99.7888	81855022	82028296	0.74	B01
FUSCCTNBC066_TT	FUSCCTNBC066	tumor	FUSCCTNBC066_TT_R2_screen	74138	18	7	3	2	1	0	0	0	0	22352	3479	6.6995	FUSCCTNBC066_TT_R2	8.49455	43.2227	FUSCCTNBC066_TT	55.1997	182	55	75.8757	99.7888	81855022	82028296	0.74	B01
FUSCCTNBC066_WBC	FUSCCTNBC066	normal	FUSCCTNBC066_WBC_R1_screen	86598	6	0	0	0	0	0	0	0	1	13225	170	17.4295	FUSCCTNBC066_WBC_R1	17.7637	28.9678	FUSCCTNBC066_WBC	51.3274	246	65	74.451	99.6779	47763413	47917735	0.5	B01
FUSCCTNBC066_WBC	FUSCCTNBC066	normal	FUSCCTNBC066_WBC_R2_screen	84365	14	0	0	0	0	0	0	0	0	14151	1470	17.4295	FUSCCTNBC066_WBC_R2	16.4426	28.9678	FUSCCTNBC066_WBC	51.3274	246	65	74.451	99.6779	47763413	47917735	0.5	B01
FUSCCTNBC068_TT	FUSCCTNBC068	tumor	FUSCCTNBC068_TT_R1_screen	82600	4	1	2	0	0	0	0	0	0	17013	380	11.1368	FUSCCTNBC068_TT_R1	25.5424	71.7926	FUSCCTNBC068_TT	50.9078	188	177	210.408	99.7904	127632206	127900327	0.5	B11
FUSCCTNBC068_TT	FUSCCTNBC068	tumor	FUSCCTNBC068_TT_R2_screen	80713	5	1	2	1	0	0	0	0	0	17848	1430	11.1368	FUSCCTNBC068_TT_R2	24.2358	71.7926	FUSCCTNBC068_TT	50.9078	188	177	210.408	99.7904	127632206	127900327	0.5	B11
FUSCCTNBC068_WBC	FUSCCTNBC068	normal	FUSCCTNBC068_WBC_R1_screen	85694	5	2	5	0	0	0	0	0	0	14084	210	7.5808	FUSCCTNBC068_WBC_R1	11.5078	18.0059	FUSCCTNBC068_WBC	51.2368	195	51	57.9012	99.8268	33260074	33317796	0.46	B11
FUSCCTNBC068_WBC	FUSCCTNBC068	normal	FUSCCTNBC068_WBC_R2_screen	84671	11	1	1	0	0	0	0	0	0	14266	1050	7.5808	FUSCCTNBC068_WBC_R2	10.3232	18.0059	FUSCCTNBC068_WBC	51.2368	195	51	57.9012	99.8268	33260074	33317796	0.46	B11
FUSCCTNBC070_TT	FUSCCTNBC070	tumor	FUSCCTNBC070_TT_R1_screen	79268	5	10	2	0	0	0	0	0	0	20265	450	9.4835	FUSCCTNBC070_TT_R1	23.8569	45.9457	FUSCCTNBC070_TT	57.1758	172	66	130.375	99.8024	86246305	86417082	0.57	B04
FUSCCTNBC070_TT	FUSCCTNBC070	tumor	FUSCCTNBC070_TT_R2_screen	74357	10	13	2	0	0	0	0	0	0	22228	3390	9.4835	FUSCCTNBC070_TT_R2	19.5379	45.9457	FUSCCTNBC070_TT	57.1758	172	66	130.375	99.8024	86246305	86417082	0.57	B04
FUSCCTNBC070_WBC	FUSCCTNBC070	normal	FUSCCTNBC070_WBC_R1_screen	86093	1	4	2	0	0	0	0	0	0	13350	550	8.7461	FUSCCTNBC070_WBC_R1	12.1103	22.6985	FUSCCTNBC070_WBC	54.6129	187	54	66.5298	99.4955	41335573	41545173	0.96	B04
FUSCCTNBC070_WBC	FUSCCTNBC070	normal	FUSCCTNBC070_WBC_R2_screen	82559	11	5	3	0	0	0	0	0	0	13022	4400	8.7461	FUSCCTNBC070_WBC_R2	9.86685	22.6985	FUSCCTNBC070_WBC	54.6129	187	54	66.5298	99.4955	41335573	41545173	0.96	B04
FUSCCTNBC073_TT	FUSCCTNBC073	tumor	FUSCCTNBC073_TT_R1_screen	82354	8	0	1	0	0	0	0	0	0	17518	119	18.6574	FUSCCTNBC073_TT_R1	30.1511	64.772	FUSCCTNBC073_TT	51.3515	188	157	176.979	99.8475	106169966	106332108	0.4	B13
FUSCCTNBC073_TT	FUSCCTNBC073	tumor	FUSCCTNBC073_TT_R2_screen	78651	6	1	1	0	0	0	0	0	0	19652	1689	18.6574	FUSCCTNBC073_TT_R2	26.5888	64.772	FUSCCTNBC073_TT	51.3515	188	157	176.979	99.8475	106169966	106332108	0.4	B13
FUSCCTNBC073_WBC	FUSCCTNBC073	normal	FUSCCTNBC073_WBC_R1_screen	80617	2	1	6	0	0	0	0	0	0	19094	280	16.1749	FUSCCTNBC073_WBC_R1	17.0572	24.1051	FUSCCTNBC073_WBC	51.6673	148	56	68.5968	99.4661	40291296	40507575	0.75	B13
FUSCCTNBC073_WBC	FUSCCTNBC073	normal	FUSCCTNBC073_WBC_R2_screen	76412	22	1	1	0	0	0	0	0	0	22284	1280	16.1749	FUSCCTNBC073_WBC_R2	15.3667	24.1051	FUSCCTNBC073_WBC	51.6673	148	56	68.5968	99.4661	40291296	40507575	0.75	B13
FUSCCTNBC075_TT	FUSCCTNBC075	tumor	FUSCCTNBC075_TT_R1_screen	78766	3	0	12	0	0	0	0	0	0	20810	409	14.7611	FUSCCTNBC075_TT_R1	29.0477	78.1267	FUSCCTNBC075_TT	49.8947	172	200	221.648	99.8275	133169176	133399308	0.45	B11
FUSCCTNBC075_TT	FUSCCTNBC075	tumor	FUSCCTNBC075_TT_R2_screen	77124	13	0	0	0	1	0	0	0	0	21542	1320	14.7611	FUSCCTNBC075_TT_R2	28.198	78.1267	FUSCCTNBC075_TT	49.8947	172	200	221.648	99.8275	133169176	133399308	0.45	B11
FUSCCTNBC075_WBC	FUSCCTNBC075	normal	FUSCCTNBC075_WBC_R1_screen	83449	5	3	1	1	1	0	0	0	0	16410	130	20.6851	FUSCCTNBC075_WBC_R1	21.5602	29.2612	FUSCCTNBC075_WBC	52.1194	181	70	81.1062	99.9337	46445519	46476341	0.3	B11
FUSCCTNBC075_WBC	FUSCCTNBC075	normal	FUSCCTNBC075_WBC_R2_screen	80055	4	4	0	0	0	0	0	0	0	19407	530	20.6851	FUSCCTNBC075_WBC_R2	21.4644	29.2612	FUSCCTNBC075_WBC	52.1194	181	70	81.1062	99.9337	46445519	46476341	0.3	B11
FUSCCTNBC076_TT	FUSCCTNBC076	tumor	FUSCCTNBC076_TT_R1_screen	82695	6	2	0	0	0	0	0	0	0	17067	230	13.2051	FUSCCTNBC076_TT_R1	29.8755	65.253	FUSCCTNBC076_TT	54.6349	202	119	183.932	99.7054	114926537	115266105	0.5	B14
FUSCCTNBC076_TT	FUSCCTNBC076	tumor	FUSCCTNBC076_TT_R2_screen	81024	7	1	0	0	0	0	0	0	0	18138	830	13.2051	FUSCCTNBC076_TT_R2	27.3557	65.253	FUSCCTNBC076_TT	54.6349	202	119	183.932	99.7054	114926537	115266105	0.5	B14
FUSCCTNBC076_WBC	FUSCCTNBC076	normal	FUSCCTNBC076_WBC_R1_screen	85808	6	1	1	0	0	0	0	0	0	13934	250	13.1743	FUSCCTNBC076_WBC_R1	19.2172	38.4876	FUSCCTNBC076_WBC	50.9666	202	99	111.681	99.8479	66806863	66908638	0.66	B14
FUSCCTNBC076_WBC	FUSCCTNBC076	normal	FUSCCTNBC076_WBC_R2_screen	84232	21	0	2	0	0	1	0	0	0	14105	1639	13.1743	FUSCCTNBC076_WBC_R2	17.3187	38.4876	FUSCCTNBC076_WBC	50.9666	202	99	111.681	99.8479	66806863	66908638	0.66	B14
FUSCCTNBC078_TT	FUSCCTNBC078	tumor	FUSCCTNBC078_TT_R1_screen	81300	10	0	0	2	1	0	0	0	0	18267	420	12.9564	FUSCCTNBC078_TT_R1	26.817	70.4167	FUSCCTNBC078_TT	50.6251	170	183	206.565	99.832	122624743	122831058	0.45	B11
FUSCCTNBC078_TT	FUSCCTNBC078	tumor	FUSCCTNBC078_TT_R2_screen	77390	13	1	1	0	0	0	0	0	0	21215	1380	12.9564	FUSCCTNBC078_TT_R2	25.7934	70.4167	FUSCCTNBC078_TT	50.6251	170	183	206.565	99.832	122624743	122831058	0.45	B11
FUSCCTNBC078_WBC	FUSCCTNBC078	normal	FUSCCTNBC078_WBC_R1_screen	85595	4	2	0	0	0	0	0	0	0	14259	140	17.83	FUSCCTNBC078_WBC_R1	19.5389	34.7679	FUSCCTNBC078_WBC	52.1111	192	86	100.421	99.9288	57196066	57236808	0.38	B11
FUSCCTNBC078_WBC	FUSCCTNBC078	normal	FUSCCTNBC078_WBC_R2_screen	83868	10	2	0	0	0	0	0	0	0	15210	910	17.83	FUSCCTNBC078_WBC_R2	18.5436	34.7679	FUSCCTNBC078_WBC	52.1111	192	86	100.421	99.9288	57196066	57236808	0.38	B11
FUSCCTNBC080_TT	FUSCCTNBC080	tumor	FUSCCTNBC080_TT_R1_screen	78638	14	24	4	0	0	0	0	0	0	20550	770	6.8969	FUSCCTNBC080_TT_R1	11.8124	49.1684	FUSCCTNBC080_TT	54.9305	176	57	79.5973	99.8419	94751737	94901787	0.74	B01
FUSCCTNBC080_TT	FUSCCTNBC080	tumor	FUSCCTNBC080_TT_R2_screen	74218	31	27	2	1	1	0	0	0	0	21410	4310	6.8969	FUSCCTNBC080_TT_R2	8.4869	49.1684	FUSCCTNBC080_TT	54.9305	176	57	79.5973	99.8419	94751737	94901787	0.74	B01
FUSCCTNBC080_WBC	FUSCCTNBC080	normal	FUSCCTNBC080_WBC_R1_screen	85619	4	0	0	0	0	0	0	0	0	13877	500	9.7674	FUSCCTNBC080_WBC_R1	13.585	27.5092	FUSCCTNBC080_WBC	49.9703	207	71	78.1101	99.5208	49487879	49726142	0.46	B01
FUSCCTNBC080_WBC	FUSCCTNBC080	normal	FUSCCTNBC080_WBC_R2_screen	83865	11	1	0	0	0	0	0	0	0	14703	1420	9.7674	FUSCCTNBC080_WBC_R2	12.4909	27.5092	FUSCCTNBC080_WBC	49.9703	207	71	78.1101	99.5208	49487879	49726142	0.46	B01
FUSCCTNBC081_TT	FUSCCTNBC081	tumor	FUSCCTNBC081_TT_R1_screen	81149	8	5	2	1	0	0	0	0	0	18175	660	14.6258	FUSCCTNBC081_TT_R1	33.1822	69.3751	FUSCCTNBC081_TT	58.7981	172	90	193.714	99.8092	120273132	120503086	0.56	B16
FUSCCTNBC081_TT	FUSCCTNBC081	tumor	FUSCCTNBC081_TT_R2_screen	75683	21	6	6	1	0	0	0	0	0	19133	5150	14.6258	FUSCCTNBC081_TT_R2	28.6139	69.3751	FUSCCTNBC081_TT	58.7981	172	90	193.714	99.8092	120273132	120503086	0.56	B16
FUSCCTNBC081_WBC	FUSCCTNBC081	normal	FUSCCTNBC081_WBC_R1_screen	86701	3	1	1	0	0	0	0	0	0	12994	300	13.3208	FUSCCTNBC081_WBC_R1	15.9203	28.6366	FUSCCTNBC081_WBC	51.094	204	75	85.6225	99.8146	49618207	49710379	0.41	B16
FUSCCTNBC081_WBC	FUSCCTNBC081	normal	FUSCCTNBC081_WBC_R2_screen	84841	8	1	0	0	0	0	0	0	0	13930	1220	13.3208	FUSCCTNBC081_WBC_R2	15.5647	28.6366	FUSCCTNBC081_WBC	51.094	204	75	85.6225	99.8146	49618207	49710379	0.41	B16
FUSCCTNBC082_TT	FUSCCTNBC082	tumor	FUSCCTNBC082_TT_R1_screen	81820	3	0	3	0	0	0	0	0	0	18064	110	19.5998	FUSCCTNBC082_TT_R1	32.5952	68.0763	FUSCCTNBC082_TT	50.7864	179	155	184.575	99.7064	109583440	109906109	0.58	B13
FUSCCTNBC082_TT	FUSCCTNBC082	tumor	FUSCCTNBC082_TT_R2_screen	75814	24	0	2	0	0	0	0	0	0	19450	4710	19.5998	FUSCCTNBC082_TT_R2	24.4853	68.0763	FUSCCTNBC082_TT	50.7864	179	155	184.575	99.7064	109583440	109906109	0.58	B13
FUSCCTNBC082_WBC	FUSCCTNBC082	normal	FUSCCTNBC082_WBC_R1_screen	85348	5	0	1	0	0	0	0	0	0	14486	160	21.0442	FUSCCTNBC082_WBC_R1	21.8764	35.6154	FUSCCTNBC082_WBC	50.4644	201	85	95.9411	99.834	56339759	56433426	0.38	B13
FUSCCTNBC082_WBC	FUSCCTNBC082	normal	FUSCCTNBC082_WBC_R2_screen	83846	8	0	0	0	0	0	0	0	0	15246	900	21.0442	FUSCCTNBC082_WBC_R2	20.9067	35.6154	FUSCCTNBC082_WBC	50.4644	201	85	95.9411	99.834	56339759	56433426	0.38	B13
FUSCCTNBC083_TT	FUSCCTNBC083	tumor	FUSCCTNBC083_TT_R1_screen	82401	2	0	3	0	1	0	0	0	0	17223	370	10.3496	FUSCCTNBC083_TT_R1	24.1194	65.0588	FUSCCTNBC083_TT	50.4623	179	171	198.44	99.8183	116626911	116839185	0.47	B11
FUSCCTNBC083_TT	FUSCCTNBC083	tumor	FUSCCTNBC083_TT_R2_screen	80112	13	0	0	0	0	0	0	0	0	18415	1460	10.3496	FUSCCTNBC083_TT_R2	23.0994	65.0588	FUSCCTNBC083_TT	50.4623	179	171	198.44	99.8183	116626911	116839185	0.47	B11
FUSCCTNBC083_WBC	FUSCCTNBC083	normal	FUSCCTNBC083_WBC_R1_screen	85711	3	1	0	0	0	0	0	0	0	14055	230	12.2532	FUSCCTNBC083_WBC_R1	16.8099	29.918	FUSCCTNBC083_WBC	51.0144	206	77	87.586	99.8091	52466783	52567128	0.67	B11
FUSCCTNBC083_WBC	FUSCCTNBC083	normal	FUSCCTNBC083_WBC_R2_screen	84162	29	0	0	0	0	0	0	0	0	13930	1879	12.2532	FUSCCTNBC083_WBC_R2	14.747	29.918	FUSCCTNBC083_WBC	51.0144	206	77	87.586	99.8091	52466783	52567128	0.67	B11
FUSCCTNBC085_TT	FUSCCTNBC085	tumor	FUSCCTNBC085_TT_R1_screen	81577	4	8	2	0	0	0	0	0	0	18269	140	13.6922	FUSCCTNBC085_TT_R1	30.4765	64.9245	FUSCCTNBC085_TT	55.6527	173	139	196.175	99.8256	112240376	112436464	0.53	B19
FUSCCTNBC085_TT	FUSCCTNBC085	tumor	FUSCCTNBC085_TT_R2_screen	77544	7	7	2	0	0	0	0	0	0	21860	580	13.6922	FUSCCTNBC085_TT_R2	29.8114	64.9245	FUSCCTNBC085_TT	55.6527	173	139	196.175	99.8256	112240376	112436464	0.53	B19
FUSCCTNBC085_WBC	FUSCCTNBC085	normal	FUSCCTNBC085_WBC_R1_screen	86305	6	2	0	0	0	0	0	0	0	13537	150	22.1384	FUSCCTNBC085_WBC_R1	20.9398	30.5569	FUSCCTNBC085_WBC	50.968	213	70	80.3853	99.7937	47570866	47669221	0.4	B19
FUSCCTNBC085_WBC	FUSCCTNBC085	normal	FUSCCTNBC085_WBC_R2_screen	85123	5	1	1	0	0	0	0	0	0	13670	1200	22.1384	FUSCCTNBC085_WBC_R2	19.7413	30.5569	FUSCCTNBC085_WBC	50.968	213	70	80.3853	99.7937	47570866	47669221	0.4	B19
FUSCCTNBC086_TT	FUSCCTNBC086	tumor	FUSCCTNBC086_TT_R1_screen	78693	3	10	9	0	0	0	0	1	0	20794	490	8.358	FUSCCTNBC086_TT_R1	24.0565	50.7254	FUSCCTNBC086_TT	57.382	174	69	141.519	99.8224	98925856	99101867	0.6	B04
FUSCCTNBC086_TT	FUSCCTNBC086	tumor	FUSCCTNBC086_TT_R2_screen	74189	18	11	8	1	0	0	0	1	0	22112	3660	8.358	FUSCCTNBC086_TT_R2	19.0805	50.7254	FUSCCTNBC086_TT	57.382	174	69	141.519	99.8224	98925856	99101867	0.6	B04
FUSCCTNBC086_WBC	FUSCCTNBC086	normal	FUSCCTNBC086_WBC_R1_screen	85356	3	0	1	1	0	0	0	0	0	14520	119	13.6151	FUSCCTNBC086_WBC_R1	15.0865	24.0693	FUSCCTNBC086_WBC	52.0425	206	59	68.2625	99.8203	41572406	41647263	0.57	B04
FUSCCTNBC086_WBC	FUSCCTNBC086	normal	FUSCCTNBC086_WBC_R2_screen	82466	7	3	0	0	0	0	0	0	0	16034	1490	13.6151	FUSCCTNBC086_WBC_R2	13.5778	24.0693	FUSCCTNBC086_WBC	52.0425	206	59	68.2625	99.8203	41572406	41647263	0.57	B04
FUSCCTNBC090_TT	FUSCCTNBC090	tumor	FUSCCTNBC090_TT_R1_screen	81935	5	1	1	0	0	0	0	0	0	17738	320	12.4122	FUSCCTNBC090_TT_R1	26.0603	66.1064	FUSCCTNBC090_TT	48.6664	186	167	190.021	99.763	115716589	115991446	0.5	B11
FUSCCTNBC090_TT	FUSCCTNBC090	tumor	FUSCCTNBC090_TT_R2_screen	78873	6	2	0	0	0	0	0	0	0	19789	1330	12.4122	FUSCCTNBC090_TT_R2	24.4286	66.1064	FUSCCTNBC090_TT	48.6664	186	167	190.021	99.763	115716589	115991446	0.5	B11
FUSCCTNBC090_WBC	FUSCCTNBC090	normal	FUSCCTNBC090_WBC_R1_screen	85906	4	1	0	0	0	0	0	0	0	13709	380	13.0951	FUSCCTNBC090_WBC_R1	15.6307	25.5341	FUSCCTNBC090_WBC	49.8355	207	66	74.369	98.0229	43664837	44545557	1.38	B11
FUSCCTNBC090_WBC	FUSCCTNBC090	normal	FUSCCTNBC090_WBC_R2_screen	80647	50	2	0	0	0	0	0	0	0	12141	7160	13.0951	FUSCCTNBC090_WBC_R2	10.3853	25.5341	FUSCCTNBC090_WBC	49.8355	207	66	74.369	98.0229	43664837	44545557	1.38	B11
FUSCCTNBC092_TT	FUSCCTNBC092	tumor	FUSCCTNBC092_TT_R1_screen	81676	4	1	0	0	1	0	0	0	0	18038	280	13.2099	FUSCCTNBC092_TT_R1	26.6603	58.6132	FUSCCTNBC092_TT	50.539	176	138	167.477	99.8143	101815611	102005047	0.5	B11
FUSCCTNBC092_TT	FUSCCTNBC092	tumor	FUSCCTNBC092_TT_R2_screen	76088	10	0	1	0	0	0	0	0	0	21731	2170	13.2099	FUSCCTNBC092_TT_R2	22.538	58.6132	FUSCCTNBC092_TT	50.539	176	138	167.477	99.8143	101815611	102005047	0.5	B11
FUSCCTNBC092_WBC	FUSCCTNBC092	normal	FUSCCTNBC092_WBC_R1_screen	85609	0	2	3	0	0	0	0	0	0	14226	160	20.9139	FUSCCTNBC092_WBC_R1	22.0252	36.9302	FUSCCTNBC092_WBC	51.277	202	88	100.963	99.8799	58467517	58537846	0.4	B11
FUSCCTNBC092_WBC	FUSCCTNBC092	normal	FUSCCTNBC092_WBC_R2_screen	84804	9	2	0	0	0	0	0	0	0	13995	1190	20.9139	FUSCCTNBC092_WBC_R2	20.5545	36.9302	FUSCCTNBC092_WBC	51.277	202	88	100.963	99.8799	58467517	58537846	0.4	B11
FUSCCTNBC093_TT	FUSCCTNBC093	tumor	FUSCCTNBC093_TT_R1_screen	82356	9	4	0	0	0	0	0	0	0	17341	290	8.0787	FUSCCTNBC093_TT_R1	20.9385	48.4899	FUSCCTNBC093_TT	54.3463	180	102	140.523	99.8752	89815683	89927903	0.58	B04
FUSCCTNBC093_TT	FUSCCTNBC093	tumor	FUSCCTNBC093_TT_R2_screen	76901	9	5	2	0	0	0	0	0	0	20013	3070	8.0787	FUSCCTNBC093_TT_R2	17.1879	48.4899	FUSCCTNBC093_TT	54.3463	180	102	140.523	99.8752	89815683	89927903	0.58	B04
FUSCCTNBC093_WBC	FUSCCTNBC093	normal	FUSCCTNBC093_WBC_R1_screen	86069	2	2	2	1	0	0	0	0	0	13754	170	16.3605	FUSCCTNBC093_WBC_R1	16.7041	28.3107	FUSCCTNBC093_WBC	51.2286	199	67	76.8486	99.8891	47379801	47432391	0.38	B04
FUSCCTNBC093_WBC	FUSCCTNBC093	normal	FUSCCTNBC093_WBC_R2_screen	84499	15	1	1	0	0	0	0	0	0	14444	1040	16.3605	FUSCCTNBC093_WBC_R2	15.4609	28.3107	FUSCCTNBC093_WBC	51.2286	199	67	76.8486	99.8891	47379801	47432391	0.38	B04
FUSCCTNBC095_TT	FUSCCTNBC095	tumor	FUSCCTNBC095_TT_R1_screen	82139	3	0	0	0	0	0	0	0	0	17718	140	20.5723	FUSCCTNBC095_TT_R1	31.1806	78.2514	FUSCCTNBC095_TT	50.77	189	184	203.132	99.8249	124285047	124503033	0.35	B23
FUSCCTNBC095_TT	FUSCCTNBC095	tumor	FUSCCTNBC095_TT_R2_screen	78981	9	1	0	0	0	0	0	0	0	20129	880	20.5723	FUSCCTNBC095_TT_R2	28.5839	78.2514	FUSCCTNBC095_TT	50.77	189	184	203.132	99.8249	124285047	124503033	0.35	B23
FUSCCTNBC095_WBC	FUSCCTNBC095	normal	FUSCCTNBC095_WBC_R1_screen	84427	1	5	4	0	0	0	0	0	0	15203	360	9.656	FUSCCTNBC095_WBC_R1	14.7998	29.6486	FUSCCTNBC095_WBC	50.7835	193	78	87.345	99.7186	53500915	53651900	0.41	B23
FUSCCTNBC095_WBC	FUSCCTNBC095	normal	FUSCCTNBC095_WBC_R2_screen	83202	11	7	1	0	0	0	0	0	0	15769	1010	9.656	FUSCCTNBC095_WBC_R2	13.9963	29.6486	FUSCCTNBC095_WBC	50.7835	193	78	87.345	99.7186	53500915	53651900	0.41	B23
FUSCCTNBC097_TT	FUSCCTNBC097	tumor	FUSCCTNBC097_TT_R1_screen	80820	2	2	1	0	0	0	0	0	0	19005	170	19.3379	FUSCCTNBC097_TT_R1	30.3637	75.9133	FUSCCTNBC097_TT	51.2478	177	182	201.126	99.8347	122447240	122649920	0.34	B21
FUSCCTNBC097_TT	FUSCCTNBC097	tumor	FUSCCTNBC097_TT_R2_screen	76934	10	4	0	0	0	0	0	0	0	22242	810	19.3379	FUSCCTNBC097_TT_R2	28.2082	75.9133	FUSCCTNBC097_TT	51.2478	177	182	201.126	99.8347	122447240	122649920	0.34	B21
FUSCCTNBC097_WBC	FUSCCTNBC097	normal	FUSCCTNBC097_WBC_R1_screen	84882	4	2	0	0	0	0	0	0	0	14942	170	9.6898	FUSCCTNBC097_WBC_R1	13.4422	25.2171	FUSCCTNBC097_WBC	50.3577	198	67	73.4623	99.844	45535450	45606609	0.43	B21
FUSCCTNBC097_WBC	FUSCCTNBC097	normal	FUSCCTNBC097_WBC_R2_screen	82456	10	1	0	0	0	0	0	0	0	16603	930	9.6898	FUSCCTNBC097_WBC_R2	12.5761	25.2171	FUSCCTNBC097_WBC	50.3577	198	67	73.4623	99.844	45535450	45606609	0.43	B21
FUSCCTNBC099_TT	FUSCCTNBC099	tumor	FUSCCTNBC099_TT_R1_screen	77378	2	4	6	0	0	0	0	0	0	22300	310	22.0872	FUSCCTNBC099_TT_R1	33.8984	73.7269	FUSCCTNBC099_TT	49.9891	164	174	192.496	99.8292	115000138	115196859	0.45	B11
FUSCCTNBC099_TT	FUSCCTNBC099	tumor	FUSCCTNBC099_TT_R2_screen	72174	12	1	4	0	0	0	0	0	0	25169	2640	22.0872	FUSCCTNBC099_TT_R2	28.1645	73.7269	FUSCCTNBC099_TT	49.9891	164	174	192.496	99.8292	115000138	115196859	0.45	B11
FUSCCTNBC099_WBC	FUSCCTNBC099	normal	FUSCCTNBC099_WBC_R1_screen	84465	3	0	0	0	0	0	0	0	0	15432	100	13.5472	FUSCCTNBC099_WBC_R1	15.6341	23.1172	FUSCCTNBC099_WBC	50.8115	193	62	68.7845	99.8284	39953143	40021832	0.45	B11
FUSCCTNBC099_WBC	FUSCCTNBC099	normal	FUSCCTNBC099_WBC_R2_screen	82678	9	0	2	0	0	0	0	0	0	16191	1120	13.5472	FUSCCTNBC099_WBC_R2	13.8711	23.1172	FUSCCTNBC099_WBC	50.8115	193	62	68.7845	99.8284	39953143	40021832	0.45	B11
FUSCCTNBC100_TT	FUSCCTNBC100	tumor	FUSCCTNBC100_TT_R1_screen	82038	4	9	3	0	0	0	0	0	0	17806	140	17.1817	FUSCCTNBC100_TT_R1	31.3438	68.6072	FUSCCTNBC100_TT	51.8719	170	165	199.962	99.8475	113692739	113866378	0.5	B19
FUSCCTNBC100_TT	FUSCCTNBC100	tumor	FUSCCTNBC100_TT_R2_screen	78370	3	4	0	0	0	0	0	0	0	21054	569	17.1817	FUSCCTNBC100_TT_R2	30.7459	68.6072	FUSCCTNBC100_TT	51.8719	170	165	199.962	99.8475	113692739	113866378	0.5	B19
FUSCCTNBC100_WBC	FUSCCTNBC100	normal	FUSCCTNBC100_WBC_R1_screen	86290	5	5	3	0	0	0	0	0	0	13257	440	13.8829	FUSCCTNBC100_WBC_R1	16.749	33.5549	FUSCCTNBC100_WBC	51.3553	210	83	93.5831	99.679	57692118	57877880	0.59	B19
FUSCCTNBC100_WBC	FUSCCTNBC100	normal	FUSCCTNBC100_WBC_R2_screen	84369	15	5	0	1	1	0	0	0	0	13600	2009	13.8829	FUSCCTNBC100_WBC_R2	14.7572	33.5549	FUSCCTNBC100_WBC	51.3553	210	83	93.5831	99.679	57692118	57877880	0.59	B19
FUSCCTNBC102_TT	FUSCCTNBC102	tumor	FUSCCTNBC102_TT_R1_screen	83048	2	3	4	0	0	0	0	0	0	16503	440	11.2105	FUSCCTNBC102_TT_R1	30.0973	50.6597	FUSCCTNBC102_TT	57.1772	179	71	152.071	99.825	94587301	94753158	0.5	B06
FUSCCTNBC102_TT	FUSCCTNBC102	tumor	FUSCCTNBC102_TT_R2_screen	78892	12	0	1	0	0	0	0	0	0	19395	1700	11.2105	FUSCCTNBC102_TT_R2	25.0728	50.6597	FUSCCTNBC102_TT	57.1772	179	71	152.071	99.825	94587301	94753158	0.5	B06
FUSCCTNBC102_WBC	FUSCCTNBC102	normal	FUSCCTNBC102_WBC_R1_screen	84755	2	3	6	0	0	0	0	0	0	14995	239	11.6775	FUSCCTNBC102_WBC_R1	18.3169	34.1499	FUSCCTNBC102_WBC	50.8542	189	95	104.982	99.7519	60255643	60405523	0.38	B06
FUSCCTNBC102_WBC	FUSCCTNBC102	normal	FUSCCTNBC102_WBC_R2_screen	83207	27	2	1	0	0	1	0	0	0	15702	1060	11.6775	FUSCCTNBC102_WBC_R2	17.0843	34.1499	FUSCCTNBC102_WBC	50.8542	189	95	104.982	99.7519	60255643	60405523	0.38	B06
FUSCCTNBC103_TT	FUSCCTNBC103	tumor	FUSCCTNBC103_TT_R1_screen	82163	7	2	4	0	0	0	0	0	0	17104	720	10.7826	FUSCCTNBC103_TT_R1	22.4467	74.6055	FUSCCTNBC103_TT	51.4908	173	177	201.383	99.8084	133235911	133491649	0.55	B16
FUSCCTNBC103_TT	FUSCCTNBC103	tumor	FUSCCTNBC103_TT_R2_screen	74468	22	2	3	1	0	0	0	0	0	20024	5480	10.7826	FUSCCTNBC103_TT_R2	19.2101	74.6055	FUSCCTNBC103_TT	51.4908	173	177	201.383	99.8084	133235911	133491649	0.55	B16
FUSCCTNBC103_WBC	FUSCCTNBC103	normal	FUSCCTNBC103_WBC_R1_screen	85328	6	2	0	0	0	0	0	0	0	14524	140	8.1914	FUSCCTNBC103_WBC_R1	13.255	22.8441	FUSCCTNBC103_WBC	50.8798	175	66	74.8216	99.8634	41931154	41988529	0.44	B16
FUSCCTNBC103_WBC	FUSCCTNBC103	normal	FUSCCTNBC103_WBC_R2_screen	83811	10	3	0	0	0	0	0	0	0	15187	989	8.1914	FUSCCTNBC103_WBC_R2	11.885	22.8441	FUSCCTNBC103_WBC	50.8798	175	66	74.8216	99.8634	41931154	41988529	0.44	B16
FUSCCTNBC105_TT	FUSCCTNBC105	tumor	FUSCCTNBC105_TT_R1_screen	83423	4	4	0	1	0	0	0	0	0	16388	180	13.4926	FUSCCTNBC105_TT_R1	30.9964	86.5761	FUSCCTNBC105_TT	53.7514	185	191	248.353	99.8576	149946056	150159886	0.36	B21
FUSCCTNBC105_TT	FUSCCTNBC105	tumor	FUSCCTNBC105_TT_R2_screen	79768	5	1	0	0	0	0	0	0	0	19366	860	13.4926	FUSCCTNBC105_TT_R2	28.6264	86.5761	FUSCCTNBC105_TT	53.7514	185	191	248.353	99.8576	149946056	150159886	0.36	B21
FUSCCTNBC105_WBC	FUSCCTNBC105	normal	FUSCCTNBC105_WBC_R1_screen	85754	2	1	0	0	0	0	0	0	0	14083	160	17.5887	FUSCCTNBC105_WBC_R1	18.6911	29.9514	FUSCCTNBC105_WBC	50.9177	233	70	79.577	99.8023	49361397	49459159	0.46	B21
FUSCCTNBC105_WBC	FUSCCTNBC105	normal	FUSCCTNBC105_WBC_R2_screen	83769	4	2	0	0	0	1	0	0	0	15004	1220	17.5887	FUSCCTNBC105_WBC_R2	17.3047	29.9514	FUSCCTNBC105_WBC	50.9177	233	70	79.577	99.8023	49361397	49459159	0.46	B21
FUSCCTNBC107_TT	FUSCCTNBC107	tumor	FUSCCTNBC107_TT_R1_screen	78242	13	11	3	1	0	0	0	0	0	21080	650	6.7557	FUSCCTNBC107_TT_R1	12.0615	48.9938	FUSCCTNBC107_TT	56.2924	173	44	74.6424	99.8344	95701334	95860069	0.72	B01
FUSCCTNBC107_TT	FUSCCTNBC107	tumor	FUSCCTNBC107_TT_R2_screen	73655	29	11	5	0	1	0	0	1	0	22668	3630	6.7557	FUSCCTNBC107_TT_R2	8.77092	48.9938	FUSCCTNBC107_TT	56.2924	173	44	74.6424	99.8344	95701334	95860069	0.72	B01
FUSCCTNBC107_WBC	FUSCCTNBC107	normal	FUSCCTNBC107_WBC_R1_screen	86124	3	0	1	0	0	0	0	0	0	13662	210	10.0835	FUSCCTNBC107_WBC_R1	13.9464	25.4093	FUSCCTNBC107_WBC	50.3991	205	68	76.0966	99.807	45657071	45745348	0.68	B01
FUSCCTNBC107_WBC	FUSCCTNBC107	normal	FUSCCTNBC107_WBC_R2_screen	83938	16	1	1	0	0	0	0	0	0	14024	2020	10.0835	FUSCCTNBC107_WBC_R2	12.0432	25.4093	FUSCCTNBC107_WBC	50.3991	205	68	76.0966	99.807	45657071	45745348	0.68	B01
FUSCCTNBC111_TT	FUSCCTNBC111	tumor	FUSCCTNBC111_TT_R1_screen	83092	3	2	2	0	0	0	0	0	0	16771	130	16.1684	FUSCCTNBC111_TT_R1	28.3008	74.0114	FUSCCTNBC111_TT	51.0928	191	168	200.154	99.8543	124116497	124297652	0.36	B21
FUSCCTNBC111_TT	FUSCCTNBC111	tumor	FUSCCTNBC111_TT_R2_screen	81223	7	3	1	0	0	0	0	0	0	18006	760	16.1684	FUSCCTNBC111_TT_R2	26.0274	74.0114	FUSCCTNBC111_TT	51.0928	191	168	200.154	99.8543	124116497	124297652	0.36	B21
FUSCCTNBC111_WBC	FUSCCTNBC111	normal	FUSCCTNBC111_WBC_R1_screen	84419	1	2	6	0	0	0	0	0	0	15312	260	16.1432	FUSCCTNBC111_WBC_R1	15.2536	20.8916	FUSCCTNBC111_WBC	52.2078	180	52	60.3368	99.1304	34926537	35232911	1.03	B21
FUSCCTNBC111_WBC	FUSCCTNBC111	normal	FUSCCTNBC111_WBC_R2_screen	82677	29	1	1	0	0	0	0	0	0	15522	1770	16.1432	FUSCCTNBC111_WBC_R2	12.9905	20.8916	FUSCCTNBC111_WBC	52.2078	180	52	60.3368	99.1304	34926537	35232911	1.03	B21
FUSCCTNBC113_TT	FUSCCTNBC113	tumor	FUSCCTNBC113_TT_R1_screen	78394	3	0	1	0	0	0	0	0	0	21462	140	18.7855	FUSCCTNBC113_TT_R1	30.5964	68.6182	FUSCCTNBC113_TT	51.258	171	165	186.31	99.8473	111451630	111622054	0.36	B21
FUSCCTNBC113_TT	FUSCCTNBC113	tumor	FUSCCTNBC113_TT_R2_screen	72840	10	1	2	0	0	0	0	0	0	26107	1040	18.7855	FUSCCTNBC113_TT_R2	27.8856	68.6182	FUSCCTNBC113_TT	51.258	171	165	186.31	99.8473	111451630	111622054	0.36	B21
FUSCCTNBC113_WBC	FUSCCTNBC113	normal	FUSCCTNBC113_WBC_R1_screen	84030	6	3	0	0	1	0	0	0	0	15820	140	9.3059	FUSCCTNBC113_WBC_R1	13.733	22.2419	FUSCCTNBC113_WBC	50.6427	185	63	71.2389	99.8469	40331426	40393265	0.46	B21
FUSCCTNBC113_WBC	FUSCCTNBC113	normal	FUSCCTNBC113_WBC_R2_screen	82518	3	2	1	0	0	0	0	0	0	16416	1060	9.3059	FUSCCTNBC113_WBC_R2	12.1239	22.2419	FUSCCTNBC113_WBC	50.6427	185	63	71.2389	99.8469	40331426	40393265	0.46	B21
FUSCCTNBC114_TT	FUSCCTNBC114	tumor	FUSCCTNBC114_TT_R1_screen	81969	10	10	4	1	0	0	0	1	0	17245	760	14.1252	FUSCCTNBC114_TT_R1	29.0103	66.0327	FUSCCTNBC114_TT	56.6794	173	100	188.837	99.8172	115341473	115552655	0.53	B16
FUSCCTNBC114_TT	FUSCCTNBC114	tumor	FUSCCTNBC114_TT_R2_screen	75585	31	9	4	0	0	0	0	0	0	19051	5320	14.1252	FUSCCTNBC114_TT_R2	25.3583	66.0327	FUSCCTNBC114_TT	56.6794	173	100	188.837	99.8172	115341473	115552655	0.53	B16
FUSCCTNBC114_WBC	FUSCCTNBC114	normal	FUSCCTNBC114_WBC_R1_screen	73775	2	0	1	1	0	0	0	0	0	25961	260	23.5746	FUSCCTNBC114_WBC_R1	27.7489	23.8279	FUSCCTNBC114_WBC	51.4129	132	39	62.7565	99.2796	36315253	36578761	0.68	B16
FUSCCTNBC114_WBC	FUSCCTNBC114	normal	FUSCCTNBC114_WBC_R2_screen	66827	14	0	0	1	0	0	0	0	0	31888	1270	23.5746	FUSCCTNBC114_WBC_R2	25.3883	23.8279	FUSCCTNBC114_WBC	51.4129	132	39	62.7565	99.2796	36315253	36578761	0.68	B16
FUSCCTNBC116_TT	FUSCCTNBC116	tumor	FUSCCTNBC116_TT_R1_screen	81909	1	1	0	0	0	0	0	0	0	17749	340	11.9286	FUSCCTNBC116_TT_R1	25.2082	61.9417	FUSCCTNBC116_TT	50.1499	184	161	183.278	99.767	109030361	109284973	0.54	B11
FUSCCTNBC116_TT	FUSCCTNBC116	tumor	FUSCCTNBC116_TT_R2_screen	77299	12	1	2	0	0	0	0	0	0	20076	2610	11.9286	FUSCCTNBC116_TT_R2	20.8919	61.9417	FUSCCTNBC116_TT	50.1499	184	161	183.278	99.767	109030361	109284973	0.54	B11
FUSCCTNBC116_WBC	FUSCCTNBC116	normal	FUSCCTNBC116_WBC_R1_screen	84506	0	1	0	0	0	0	0	0	0	15353	140	8.8796	FUSCCTNBC116_WBC_R1	12.7046	21.1288	FUSCCTNBC116_WBC	50.8101	190	60	67.4119	99.8556	38490891	38546566	0.47	B11
FUSCCTNBC116_WBC	FUSCCTNBC116	normal	FUSCCTNBC116_WBC_R2_screen	82881	13	1	1	0	0	1	0	0	0	15993	1110	8.8796	FUSCCTNBC116_WBC_R2	11.2144	21.1288	FUSCCTNBC116_WBC	50.8101	190	60	67.4119	99.8556	38490891	38546566	0.47	B11
FUSCCTNBC118_TT	FUSCCTNBC118	tumor	FUSCCTNBC118_TT_R1_screen	79706	3	2	6	1	0	0	0	0	0	19882	400	12.2862	FUSCCTNBC118_TT_R1	26.5537	46.1297	FUSCCTNBC118_TT	56.3706	176	79	137.208	99.8347	83483469	83621733	0.47	B06
FUSCCTNBC118_TT	FUSCCTNBC118	tumor	FUSCCTNBC118_TT_R2_screen	76762	7	2	2	0	1	0	0	0	0	21696	1530	12.2862	FUSCCTNBC118_TT_R2	22.3596	46.1297	FUSCCTNBC118_TT	56.3706	176	79	137.208	99.8347	83483469	83621733	0.47	B06
FUSCCTNBC118_WBC	FUSCCTNBC118	normal	FUSCCTNBC118_WBC_R1_screen	86053	5	3	0	1	0	0	0	0	0	13478	460	14.0302	FUSCCTNBC118_WBC_R1	17.5543	38.0324	FUSCCTNBC118_WBC	51.3675	194	99	111.94	99.8581	65378861	65471773	0.59	B06
FUSCCTNBC118_WBC	FUSCCTNBC118	normal	FUSCCTNBC118_WBC_R2_screen	84002	15	2	1	0	0	0	0	0	0	14380	1600	14.0302	FUSCCTNBC118_WBC_R2	16.1779	38.0324	FUSCCTNBC118_WBC	51.3675	194	99	111.94	99.8581	65378861	65471773	0.59	B06
FUSCCTNBC119_TT	FUSCCTNBC119	tumor	FUSCCTNBC119_TT_R1_screen	81373	6	3	4	1	0	0	0	0	0	18173	440	13.5335	FUSCCTNBC119_TT_R1	26.9587	47.2136	FUSCCTNBC119_TT	55.79	181	86	138.44	99.7991	83847092	84015876	0.51	B06
FUSCCTNBC119_TT	FUSCCTNBC119	tumor	FUSCCTNBC119_TT_R2_screen	78698	11	4	1	0	0	0	0	0	0	19576	1710	13.5335	FUSCCTNBC119_TT_R2	22.4282	47.2136	FUSCCTNBC119_TT	55.79	181	86	138.44	99.7991	83847092	84015876	0.51	B06
FUSCCTNBC119_WBC	FUSCCTNBC119	normal	FUSCCTNBC119_WBC_R1_screen	83972	1	1	1	0	0	0	0	0	0	15665	360	13.8413	FUSCCTNBC119_WBC_R1	16.1593	29.9807	FUSCCTNBC119_WBC	50.6221	186	77	86.8927	99.9034	51758864	51808929	0.38	B06
FUSCCTNBC119_WBC	FUSCCTNBC119	normal	FUSCCTNBC119_WBC_R2_screen	81185	8	1	1	1	0	0	0	0	0	17865	939	13.8413	FUSCCTNBC119_WBC_R2	15.9779	29.9807	FUSCCTNBC119_WBC	50.6221	186	77	86.8927	99.9034	51758864	51808929	0.38	B06
FUSCCTNBC121_TT	FUSCCTNBC121	tumor	FUSCCTNBC121_TT_R1_screen	82213	4	4	8	1	0	0	0	0	0	17370	400	11.5463	FUSCCTNBC121_TT_R1	26.0396	46.1557	FUSCCTNBC121_TT	55.8219	185	84	137.65	99.8099	82946754	83104715	0.51	B06
FUSCCTNBC121_TT	FUSCCTNBC121	tumor	FUSCCTNBC121_TT_R2_screen	78511	17	5	3	0	0	0	0	0	0	19754	1710	11.5463	FUSCCTNBC121_TT_R2	21.7955	46.1557	FUSCCTNBC121_TT	55.8219	185	84	137.65	99.8099	82946754	83104715	0.51	B06
FUSCCTNBC121_WBC	FUSCCTNBC121	normal	FUSCCTNBC121_WBC_R1_screen	86564	1	0	1	0	0	0	0	0	0	13315	119	8.7321	FUSCCTNBC121_WBC_R1	13.1091	22.7195	FUSCCTNBC121_WBC	50.3111	218	61	68.4624	99.7383	41413345	41522018	0.46	B06
FUSCCTNBC121_WBC	FUSCCTNBC121	normal	FUSCCTNBC121_WBC_R2_screen	84981	12	1	0	0	0	0	0	0	0	13826	1180	8.7321	FUSCCTNBC121_WBC_R2	12.1212	22.7195	FUSCCTNBC121_WBC	50.3111	218	61	68.4624	99.7383	41413345	41522018	0.46	B06
FUSCCTNBC123_TT	FUSCCTNBC123	tumor	FUSCCTNBC123_TT_R1_screen	82459	5	4	2	0	1	0	0	0	0	17109	420	10.6131	FUSCCTNBC123_TT_R1	27.8969	52.1456	FUSCCTNBC123_TT	56.4551	179	89	159.596	99.8141	94878123	95054807	0.51	B06
FUSCCTNBC123_TT	FUSCCTNBC123	tumor	FUSCCTNBC123_TT_R2_screen	78805	7	5	2	0	0	0	0	0	0	19471	1710	10.6131	FUSCCTNBC123_TT_R2	23.354	52.1456	FUSCCTNBC123_TT	56.4551	179	89	159.596	99.8141	94878123	95054807	0.51	B06
FUSCCTNBC123_WBC	FUSCCTNBC123	normal	FUSCCTNBC123_WBC_R1_screen	84761	2	1	1	0	0	0	0	0	0	14945	290	9.7123	FUSCCTNBC123_WBC_R1	14.8019	32.0632	FUSCCTNBC123_WBC	50.2471	190	84	92.6715	99.7608	57838297	57976998	0.42	B06
FUSCCTNBC123_WBC	FUSCCTNBC123	normal	FUSCCTNBC123_WBC_R2_screen	81826	8	1	2	0	0	0	0	0	0	17093	1070	9.7123	FUSCCTNBC123_WBC_R2	14.0808	32.0632	FUSCCTNBC123_WBC	50.2471	190	84	92.6715	99.7608	57838297	57976998	0.42	B06
FUSCCTNBC125_TT	FUSCCTNBC125	tumor	FUSCCTNBC125_TT_R1_screen	73878	8	14	7	0	1	0	0	0	0	25792	300	16.3521	FUSCCTNBC125_TT_R1	47.9724	97.5852	FUSCCTNBC125_TT	61.7727	149	81	266.121	99.8348	176479651	176771648	0.36	B21
FUSCCTNBC125_TT	FUSCCTNBC125	tumor	FUSCCTNBC125_TT_R2_screen	67290	12	6	2	0	0	0	0	0	0	31160	1530	16.3521	FUSCCTNBC125_TT_R2	42.8022	97.5852	FUSCCTNBC125_TT	61.7727	149	81	266.121	99.8348	176479651	176771648	0.36	B21
FUSCCTNBC125_WBC	FUSCCTNBC125	normal	FUSCCTNBC125_WBC_R1_screen	84430	2	4	4	1	0	0	0	0	0	15399	160	10.606	FUSCCTNBC125_WBC_R1	14.7015	23.3067	FUSCCTNBC125_WBC	50.6713	200	62	69.0539	99.7725	41689839	41784888	0.38	B21
FUSCCTNBC125_WBC	FUSCCTNBC125	normal	FUSCCTNBC125_WBC_R2_screen	82721	3	0	0	0	0	0	0	0	0	16366	910	10.606	FUSCCTNBC125_WBC_R2	14.1355	23.3067	FUSCCTNBC125_WBC	50.6713	200	62	69.0539	99.7725	41689839	41784888	0.38	B21
FUSCCTNBC128_TT	FUSCCTNBC128	tumor	FUSCCTNBC128_TT_R1_screen	80753	5	4	2	1	0	0	0	0	0	19025	210	18.0992	FUSCCTNBC128_TT_R1	35.5388	77.9079	FUSCCTNBC128_TT	55.3598	177	142	216.068	99.8182	128340063	128573824	0.38	B21
FUSCCTNBC128_TT	FUSCCTNBC128	tumor	FUSCCTNBC128_TT_R2_screen	75126	12	3	2	0	0	0	0	0	0	23567	1290	18.0992	FUSCCTNBC128_TT_R2	31.7958	77.9079	FUSCCTNBC128_TT	55.3598	177	142	216.068	99.8182	128340063	128573824	0.38	B21
FUSCCTNBC128_WBC	FUSCCTNBC128	normal	FUSCCTNBC128_WBC_R1_screen	84956	3	0	1	0	0	0	0	0	0	14910	130	19.6111	FUSCCTNBC128_WBC_R1	20.4711	32.8814	FUSCCTNBC128_WBC	51.0736	191	82	93.4145	99.9081	52902429	52951087	0.35	B21
FUSCCTNBC128_WBC	FUSCCTNBC128	normal	FUSCCTNBC128_WBC_R2_screen	82891	10	1	1	0	0	0	0	0	0	16297	800	19.6111	FUSCCTNBC128_WBC_R2	19.852	32.8814	FUSCCTNBC128_WBC	51.0736	191	82	93.4145	99.9081	52902429	52951087	0.35	B21
FUSCCTNBC129_TT	FUSCCTNBC129	tumor	FUSCCTNBC129_TT_R1_screen	81451	5	1	2	0	0	0	0	0	0	17972	569	17.3856	FUSCCTNBC129_TT_R1	25.9785	65.9725	FUSCCTNBC129_TT	51.2815	177	148	177.567	99.8042	108991985	109205855	0.52	B16
FUSCCTNBC129_TT	FUSCCTNBC129	tumor	FUSCCTNBC129_TT_R2_screen	74603	21	3	3	0	0	0	0	0	0	20050	5320	17.3856	FUSCCTNBC129_TT_R2	22.399	65.9725	FUSCCTNBC129_TT	51.2815	177	148	177.567	99.8042	108991985	109205855	0.52	B16
FUSCCTNBC129_WBC	FUSCCTNBC129	normal	FUSCCTNBC129_WBC_R1_screen	85240	4	0	0	0	0	0	0	0	0	14566	190	10.8066	FUSCCTNBC129_WBC_R1	15.3194	28.6329	FUSCCTNBC129_WBC	50.1577	210	76	83.8097	99.7521	51014132	51140931	0.4	B16
FUSCCTNBC129_WBC	FUSCCTNBC129	normal	FUSCCTNBC129_WBC_R2_screen	82525	11	1	0	1	0	0	0	0	0	16352	1110	10.8066	FUSCCTNBC129_WBC_R2	14.8796	28.6329	FUSCCTNBC129_WBC	50.1577	210	76	83.8097	99.7521	51014132	51140931	0.4	B16
FUSCCTNBC130_TT	FUSCCTNBC130	tumor	FUSCCTNBC130_TT_R1_screen	78746	7	1	3	0	0	0	0	0	0	20883	360	21.471	FUSCCTNBC130_TT_R1	35.6934	86.4423	FUSCCTNBC130_TT	51.085	168	200	228.929	99.8226	135758831	136000132	0.46	B11
FUSCCTNBC130_TT	FUSCCTNBC130	tumor	FUSCCTNBC130_TT_R2_screen	74008	11	1	4	2	0	1	0	0	0	23183	2790	21.471	FUSCCTNBC130_TT_R2	29.2492	86.4423	FUSCCTNBC130_TT	51.085	168	200	228.929	99.8226	135758831	136000132	0.46	B11
FUSCCTNBC130_WBC	FUSCCTNBC130	normal	FUSCCTNBC130_WBC_R1_screen	83583	2	2	5	2	0	0	0	0	0	16096	310	14.6948	FUSCCTNBC130_WBC_R1	15.8052	22.0394	FUSCCTNBC130_WBC	50.9595	186	58	64.4101	99.666	37539677	37665495	0.39	B11
FUSCCTNBC130_WBC	FUSCCTNBC130	normal	FUSCCTNBC130_WBC_R2_screen	81102	8	3	1	1	0	0	0	0	0	17985	900	14.6948	FUSCCTNBC130_WBC_R2	14.7772	22.0394	FUSCCTNBC130_WBC	50.9595	186	58	64.4101	99.666	37539677	37665495	0.39	B11
FUSCCTNBC132_TT	FUSCCTNBC132	tumor	FUSCCTNBC132_TT_R1_screen	80665	5	0	6	0	0	0	0	0	0	18954	370	18.2253	FUSCCTNBC132_TT_R1	32.6566	88.6107	FUSCCTNBC132_TT	50.1379	174	217	245.217	99.7891	145006470	145312967	0.39	B11
FUSCCTNBC132_TT	FUSCCTNBC132	tumor	FUSCCTNBC132_TT_R2_screen	77069	9	0	3	0	0	1	0	0	0	21798	1120	18.2253	FUSCCTNBC132_TT_R2	31.7976	88.6107	FUSCCTNBC132_TT	50.1379	174	217	245.217	99.7891	145006470	145312967	0.39	B11
FUSCCTNBC132_WBC	FUSCCTNBC132	normal	FUSCCTNBC132_WBC_R1_screen	86452	3	0	0	0	0	0	0	0	0	13385	160	24.1154	FUSCCTNBC132_WBC_R1	23.1783	39.7626	FUSCCTNBC132_WBC	49.6041	213	91	100.829	99.816	60345039	60456294	0.46	B11
FUSCCTNBC132_WBC	FUSCCTNBC132	normal	FUSCCTNBC132_WBC_R2_screen	85346	7	1	0	0	0	0	0	0	0	13176	1470	24.1154	FUSCCTNBC132_WBC_R2	21.0733	39.7626	FUSCCTNBC132_WBC	49.6041	213	91	100.829	99.816	60345039	60456294	0.46	B11
FUSCCTNBC134_TT	FUSCCTNBC134	tumor	FUSCCTNBC134_TT_R1_screen	82510	4	0	3	0	0	0	0	0	0	17364	119	18.5291	FUSCCTNBC134_TT_R1	28.9497	60.8701	FUSCCTNBC134_TT	50.7353	193	144	164.782	99.8118	99160491	99347432	0.4	B21
FUSCCTNBC134_TT	FUSCCTNBC134	tumor	FUSCCTNBC134_TT_R2_screen	78863	13	1	1	0	0	0	0	0	0	19942	1180	18.5291	FUSCCTNBC134_TT_R2	26.2021	60.8701	FUSCCTNBC134_TT	50.7353	193	144	164.782	99.8118	99160491	99347432	0.4	B21
FUSCCTNBC134_WBC	FUSCCTNBC134	normal	FUSCCTNBC134_WBC_R1_screen	80206	4	0	1	2	0	0	0	0	0	19587	200	14.9358	FUSCCTNBC134_WBC_R1	17.9262	28.4265	FUSCCTNBC134_WBC	50.5887	172	76	83.515	99.7392	48318828	48445189	0.39	B21
FUSCCTNBC134_WBC	FUSCCTNBC134	normal	FUSCCTNBC134_WBC_R2_screen	76746	2	0	0	0	0	0	0	0	0	22383	869	14.9358	FUSCCTNBC134_WBC_R2	16.4375	28.4265	FUSCCTNBC134_WBC	50.5887	172	76	83.515	99.7392	48318828	48445189	0.39	B21
FUSCCTNBC136_TT	FUSCCTNBC136	tumor	FUSCCTNBC136_TT_R1_screen	83088	4	1	0	0	0	0	0	0	0	16807	100	16.6256	FUSCCTNBC136_TT_R1	31.0553	73.6908	FUSCCTNBC136_TT	50.9767	186	188	211.436	99.7235	122751732	123092096	0.47	B20
FUSCCTNBC136_TT	FUSCCTNBC136	tumor	FUSCCTNBC136_TT_R2_screen	80491	7	2	0	0	0	0	0	0	0	18920	580	16.6256	FUSCCTNBC136_TT_R2	28.9291	73.6908	FUSCCTNBC136_TT	50.9767	186	188	211.436	99.7235	122751732	123092096	0.47	B20
FUSCCTNBC136_WBC	FUSCCTNBC136	normal	FUSCCTNBC136_WBC_R1_screen	86483	2	1	0	0	0	0	0	0	0	13275	239	15.0186	FUSCCTNBC136_WBC_R1	14.1915	21.0565	FUSCCTNBC136_WBC	50.595	203	54	60.7404	98.5846	35396586	35904774	1.31	B20
FUSCCTNBC136_WBC	FUSCCTNBC136	normal	FUSCCTNBC136_WBC_R2_screen	84374	23	1	0	0	0	0	0	0	0	12293	3309	15.0186	FUSCCTNBC136_WBC_R2	10.9101	21.0565	FUSCCTNBC136_WBC	50.595	203	54	60.7404	98.5846	35396586	35904774	1.31	B20
FUSCCTNBC138_TT	FUSCCTNBC138	tumor	FUSCCTNBC138_TT_R1_screen	80961	4	0	4	0	0	0	0	0	0	18241	790	18.2241	FUSCCTNBC138_TT_R1	30.3607	71.8644	FUSCCTNBC138_TT	52.1495	169	153	191.092	99.8593	121489906	121661099	0.52	B16
FUSCCTNBC138_TT	FUSCCTNBC138	tumor	FUSCCTNBC138_TT_R2_screen	76570	17	0	1	1	0	0	0	0	0	20051	3360	18.2241	FUSCCTNBC138_TT_R2	26.7354	71.8644	FUSCCTNBC138_TT	52.1495	169	153	191.092	99.8593	121489906	121661099	0.52	B16
FUSCCTNBC138_WBC	FUSCCTNBC138	normal	FUSCCTNBC138_WBC_R1_screen	86323	4	1	3	0	0	0	0	0	0	13209	460	11.7922	FUSCCTNBC138_WBC_R1	14.9806	29.8897	FUSCCTNBC138_WBC	52.0004	204	75	86.9289	99.649	52617012	52802347	0.59	B16
FUSCCTNBC138_WBC	FUSCCTNBC138	normal	FUSCCTNBC138_WBC_R2_screen	84994	13	1	0	0	0	0	0	0	0	13182	1810	11.7922	FUSCCTNBC138_WBC_R2	13.3221	29.8897	FUSCCTNBC138_WBC	52.0004	204	75	86.9289	99.649	52617012	52802347	0.59	B16
FUSCCTNBC140_TT	FUSCCTNBC140	tumor	FUSCCTNBC140_TT_R1_screen	74527	21	10	2	0	1	0	0	0	0	23739	1700	8.2939	FUSCCTNBC140_TT_R1	15.7078	81.2824	FUSCCTNBC140_TT	54.5159	169	110	157.586	99.6828	152974672	153461488	0.6	B02
FUSCCTNBC140_TT	FUSCCTNBC140	tumor	FUSCCTNBC140_TT_R2_screen	78271	14	13	3	2	0	0	0	0	0	21237	460	8.2939	FUSCCTNBC140_TT_R2	18.7334	81.2824	FUSCCTNBC140_TT	54.5159	169	110	157.586	99.6828	152974672	153461488	0.6	B02
FUSCCTNBC140_WBC	FUSCCTNBC140	normal	FUSCCTNBC140_WBC_R1_screen	85169	1	3	2	0	0	0	0	0	0	14695	130	10.0038	FUSCCTNBC140_WBC_R1	15.1907	26.404	FUSCCTNBC140_WBC	50.6261	199	72	80.7019	99.8395	47499069	47575428	0.39	B02
FUSCCTNBC140_WBC	FUSCCTNBC140	normal	FUSCCTNBC140_WBC_R2_screen	83424	8	1	1	0	0	0	0	0	0	15766	800	10.0038	FUSCCTNBC140_WBC_R2	14.8305	26.404	FUSCCTNBC140_WBC	50.6261	199	72	80.7019	99.8395	47499069	47575428	0.39	B02
FUSCCTNBC142_TT	FUSCCTNBC142	tumor	FUSCCTNBC142_TT_R1_screen	83032	1	9	2	1	0	0	0	0	0	16825	130	19.6166	FUSCCTNBC142_TT_R1	26.9949	49.2936	FUSCCTNBC142_TT	50.5249	177	114	129.877	99.4858	79044063	79452632	0.6	B23
FUSCCTNBC142_TT	FUSCCTNBC142	tumor	FUSCCTNBC142_TT_R2_screen	80264	14	8	0	0	0	0	0	0	0	18644	1070	19.6166	FUSCCTNBC142_TT_R2	23.3809	49.2936	FUSCCTNBC142_TT	50.5249	177	114	129.877	99.4858	79044063	79452632	0.6	B23
FUSCCTNBC142_WBC	FUSCCTNBC142	normal	FUSCCTNBC142_WBC_R1_screen	86861	3	0	0	0	0	0	0	0	0	12936	200	11.5352	FUSCCTNBC142_WBC_R1	16.3511	29.3229	FUSCCTNBC142_WBC	50.347	208	78	86.7876	99.8392	51854427	51937929	0.68	B23
FUSCCTNBC142_WBC	FUSCCTNBC142	normal	FUSCCTNBC142_WBC_R2_screen	85385	24	3	0	0	0	0	0	0	0	12788	1800	11.5352	FUSCCTNBC142_WBC_R2	14.38	29.3229	FUSCCTNBC142_WBC	50.347	208	78	86.7876	99.8392	51854427	51937929	0.68	B23
FUSCCTNBC143_TT	FUSCCTNBC143	tumor	FUSCCTNBC143_TT_R1_screen	79680	6	1	15	2	0	0	0	0	0	19906	390	11.726	FUSCCTNBC143_TT_R1	27.3752	56.5655	FUSCCTNBC143_TT	54.8715	174	118	169.417	99.8353	100841650	101007991	0.48	B06
FUSCCTNBC143_TT	FUSCCTNBC143	tumor	FUSCCTNBC143_TT_R2_screen	75885	5	1	3	0	0	0	0	0	0	22326	1780	11.726	FUSCCTNBC143_TT_R2	23.0578	56.5655	FUSCCTNBC143_TT	54.8715	174	118	169.417	99.8353	100841650	101007991	0.48	B06
FUSCCTNBC143_WBC	FUSCCTNBC143	normal	FUSCCTNBC143_WBC_R1_screen	84960	2	0	0	0	0	0	0	0	0	14898	140	19.2447	FUSCCTNBC143_WBC_R1	19.4394	27.7139	FUSCCTNBC143_WBC	51.1171	229	64	72.9501	99.7852	44738429	44834751	0.45	B06
FUSCCTNBC143_WBC	FUSCCTNBC143	normal	FUSCCTNBC143_WBC_R2_screen	83176	14	0	1	0	1	1	0	0	0	15707	1100	19.2447	FUSCCTNBC143_WBC_R2	18.3336	27.7139	FUSCCTNBC143_WBC	51.1171	229	64	72.9501	99.7852	44738429	44834751	0.45	B06
FUSCCTNBC146_TT	FUSCCTNBC146	tumor	FUSCCTNBC146_TT_R1_screen	80275	9	20	7	0	0	0	0	0	0	18999	690	6.8994	FUSCCTNBC146_TT_R1	12.8281	60.0186	FUSCCTNBC146_TT	52.8301	169	95	113.884	99.8627	113226935	113382615	0.7	B02
FUSCCTNBC146_TT	FUSCCTNBC146	tumor	FUSCCTNBC146_TT_R2_screen	75164	26	15	3	3	0	0	0	0	0	20429	4360	6.8994	FUSCCTNBC146_TT_R2	9.25778	60.0186	FUSCCTNBC146_TT	52.8301	169	95	113.884	99.8627	113226935	113382615	0.7	B02
FUSCCTNBC146_WBC	FUSCCTNBC146	normal	FUSCCTNBC146_WBC_R1_screen	86590	3	2	5	0	1	0	0	0	0	12969	430	12.4124	FUSCCTNBC146_WBC_R1	14.8392	28.0285	FUSCCTNBC146_WBC	52.1463	206	70	80.7288	99.6545	48999985	49169861	0.59	B02
FUSCCTNBC146_WBC	FUSCCTNBC146	normal	FUSCCTNBC146_WBC_R2_screen	85217	18	4	3	0	1	0	0	0	0	13057	1700	12.4124	FUSCCTNBC146_WBC_R2	13.288	28.0285	FUSCCTNBC146_WBC	52.1463	206	70	80.7288	99.6545	48999985	49169861	0.59	B02
FUSCCTNBC147_TT	FUSCCTNBC147	tumor	FUSCCTNBC147_TT_R1_screen	79900	8	0	7	0	0	0	0	0	0	19745	340	11.5983	FUSCCTNBC147_TT_R1	27.4621	69.6116	FUSCCTNBC147_TT	51.1727	168	176	206.588	99.8464	123196988	123386560	0.47	B11
FUSCCTNBC147_TT	FUSCCTNBC147	tumor	FUSCCTNBC147_TT_R2_screen	74336	10	1	3	1	0	0	0	0	0	23089	2560	11.5983	FUSCCTNBC147_TT_R2	22.9669	69.6116	FUSCCTNBC147_TT	51.1727	168	176	206.588	99.8464	123196988	123386560	0.47	B11
FUSCCTNBC147_WBC	FUSCCTNBC147	normal	FUSCCTNBC147_WBC_R1_screen	85419	1	1	0	0	0	0	0	0	0	14259	320	13.0718	FUSCCTNBC147_WBC_R1	15.5927	28.8718	FUSCCTNBC147_WBC	50.6425	192	75	85.4532	99.8354	50190356	50273130	0.38	B11
FUSCCTNBC147_WBC	FUSCCTNBC147	normal	FUSCCTNBC147_WBC_R2_screen	83472	10	1	0	0	0	0	0	0	0	15427	1090	13.0718	FUSCCTNBC147_WBC_R2	15.3603	28.8718	FUSCCTNBC147_WBC	50.6425	192	75	85.4532	99.8354	50190356	50273130	0.38	B11
FUSCCTNBC148_TT	FUSCCTNBC148	tumor	FUSCCTNBC148_TT_R1_screen	81085	6	0	3	0	0	0	0	0	0	18606	300	12.6936	FUSCCTNBC148_TT_R1	27.1132	61.7959	FUSCCTNBC148_TT	49.9089	180	163	181.119	99.7677	107831237	108082317	0.43	B11
FUSCCTNBC148_TT	FUSCCTNBC148	tumor	FUSCCTNBC148_TT_R2_screen	78021	8	0	0	0	0	0	0	0	0	20901	1070	12.6936	FUSCCTNBC148_TT_R2	25.7248	61.7959	FUSCCTNBC148_TT	49.9089	180	163	181.119	99.7677	107831237	108082317	0.43	B11
FUSCCTNBC148_WBC	FUSCCTNBC148	normal	FUSCCTNBC148_WBC_R1_screen	83997	2	2	2	0	0	0	0	0	0	15507	490	10.4555	FUSCCTNBC148_WBC_R1	14.4035	23.9527	FUSCCTNBC148_WBC	51.3955	166	65	74.5127	99.6563	42862456	43010261	0.76	B11
FUSCCTNBC148_WBC	FUSCCTNBC148	normal	FUSCCTNBC148_WBC_R2_screen	79110	13	1	3	0	0	0	0	0	0	16973	3900	10.4555	FUSCCTNBC148_WBC_R2	12.2571	23.9527	FUSCCTNBC148_WBC	51.3955	166	65	74.5127	99.6563	42862456	43010261	0.76	B11
FUSCCTNBC149_TT	FUSCCTNBC149	tumor	FUSCCTNBC149_TT_R1_screen	79622	9	10	7	4	0	0	0	0	0	19598	750	15.2694	FUSCCTNBC149_TT_R1	34.474	54.3751	FUSCCTNBC149_TT	59.7518	175	56	153.84	99.7674	95328696	95550910	0.52	B06
FUSCCTNBC149_TT	FUSCCTNBC149	tumor	FUSCCTNBC149_TT_R2_screen	73655	10	9	4	0	0	0	0	0	0	24102	2220	15.2694	FUSCCTNBC149_TT_R2	31.3846	54.3751	FUSCCTNBC149_TT	59.7518	175	56	153.84	99.7674	95328696	95550910	0.52	B06
FUSCCTNBC149_WBC	FUSCCTNBC149	normal	FUSCCTNBC149_WBC_R1_screen	83676	4	2	0	0	0	0	0	0	0	16128	190	13.5118	FUSCCTNBC149_WBC_R1	16.732	27.0772	FUSCCTNBC149_WBC	50.9869	173	74	82.048	99.8168	46814351	46900284	0.41	B06
FUSCCTNBC149_WBC	FUSCCTNBC149	normal	FUSCCTNBC149_WBC_R2_screen	80629	7	0	1	0	0	0	0	0	0	18303	1060	13.5118	FUSCCTNBC149_WBC_R2	15.0911	27.0772	FUSCCTNBC149_WBC	50.9869	173	74	82.048	99.8168	46814351	46900284	0.41	B06
FUSCCTNBC150_TT	FUSCCTNBC150	tumor	FUSCCTNBC150_TT_R1_screen	82298	10	3	3	1	0	0	0	0	0	17035	650	9.3456	FUSCCTNBC150_TT_R1	21.0776	56.1869	FUSCCTNBC150_TT	52.7136	181	144	170.842	99.8161	101913829	102101580	0.52	B06
FUSCCTNBC150_TT	FUSCCTNBC150	tumor	FUSCCTNBC150_TT_R2_screen	77657	16	3	0	0	1	0	0	0	0	20133	2190	9.3456	FUSCCTNBC150_TT_R2	19.4986	56.1869	FUSCCTNBC150_TT	52.7136	181	144	170.842	99.8161	101913829	102101580	0.52	B06
FUSCCTNBC150_WBC	FUSCCTNBC150	normal	FUSCCTNBC150_WBC_R1_screen	86148	4	1	4	0	0	0	0	0	0	13453	390	10.5529	FUSCCTNBC150_WBC_R1	15.252	28.6801	FUSCCTNBC150_WBC	50.2388	200	78	87.2938	99.7105	51219328	51368028	0.64	B06
FUSCCTNBC150_WBC	FUSCCTNBC150	normal	FUSCCTNBC150_WBC_R2_screen	84261	26	0	1	0	0	0	0	0	0	13793	1919	10.5529	FUSCCTNBC150_WBC_R2	13.5399	28.6801	FUSCCTNBC150_WBC	50.2388	200	78	87.2938	99.7105	51219328	51368028	0.64	B06
FUSCCTNBC152_TT	FUSCCTNBC152	tumor	FUSCCTNBC152_TT_R1_screen	82563	7	2	2	1	0	0	0	0	0	16726	699	11.1188	FUSCCTNBC152_TT_R1	27.2349	48.5992	FUSCCTNBC152_TT	57.61	189	69	144.451	99.7435	87888782	88114781	0.59	B06
FUSCCTNBC152_TT	FUSCCTNBC152	tumor	FUSCCTNBC152_TT_R2_screen	78534	20	1	1	1	0	0	0	0	0	19164	2279	11.1188	FUSCCTNBC152_TT_R2	24.439	48.5992	FUSCCTNBC152_TT	57.61	189	69	144.451	99.7435	87888782	88114781	0.59	B06
FUSCCTNBC152_WBC	FUSCCTNBC152	normal	FUSCCTNBC152_WBC_R1_screen	85231	7	1	3	1	0	0	0	0	0	14557	200	14.2758	FUSCCTNBC152_WBC_R1	16.4681	29.1468	FUSCCTNBC152_WBC	51.7288	217	69	79.3808	99.7273	49925862	50062369	0.59	B06
FUSCCTNBC152_WBC	FUSCCTNBC152	normal	FUSCCTNBC152_WBC_R2_screen	83059	13	0	1	0	0	0	0	0	0	15057	1870	14.2758	FUSCCTNBC152_WBC_R2	14.363	29.1468	FUSCCTNBC152_WBC	51.7288	217	69	79.3808	99.7273	49925862	50062369	0.59	B06
FUSCCTNBC155_TT	FUSCCTNBC155	tumor	FUSCCTNBC155_TT_R1_screen	82817	6	2	1	0	0	0	0	0	0	16984	190	11.5801	FUSCCTNBC155_TT_R1	27.6176	76.2956	FUSCCTNBC155_TT	50.995	186	198	222.703	99.8944	135000499	135143193	0.45	B14
FUSCCTNBC155_TT	FUSCCTNBC155	tumor	FUSCCTNBC155_TT_R2_screen	77765	9	1	0	0	0	0	0	0	0	20486	1739	11.5801	FUSCCTNBC155_TT_R2	24.2081	76.2956	FUSCCTNBC155_TT	50.995	186	198	222.703	99.8944	135000499	135143193	0.45	B14
FUSCCTNBC155_WBC	FUSCCTNBC155	normal	FUSCCTNBC155_WBC_R1_screen	85523	4	6	1	0	0	0	0	0	0	14347	119	8.1092	FUSCCTNBC155_WBC_R1	11.8612	18.7189	FUSCCTNBC155_WBC	50.4756	199	53	59.9629	99.8834	34397540	34437697	0.44	B14
FUSCCTNBC155_WBC	FUSCCTNBC155	normal	FUSCCTNBC155_WBC_R2_screen	84389	6	2	0	2	0	0	0	0	0	14721	880	8.1092	FUSCCTNBC155_WBC_R2	10.6328	18.7189	FUSCCTNBC155_WBC	50.4756	199	53	59.9629	99.8834	34397540	34437697	0.44	B14
FUSCCTNBC156_TT	FUSCCTNBC156	tumor	FUSCCTNBC156_TT_R1_screen	80853	9	8	0	0	0	0	0	0	0	18790	340	6.7014	FUSCCTNBC156_TT_R1	10.9599	38.4518	FUSCCTNBC156_TT	52.7713	171	63	77.8963	99.8534	72121030	72226911	0.61	B02
FUSCCTNBC156_TT	FUSCCTNBC156	tumor	FUSCCTNBC156_TT_R2_screen	77029	12	8	1	0	0	0	0	0	0	20740	2210	6.7014	FUSCCTNBC156_TT_R2	9.24341	38.4518	FUSCCTNBC156_TT	52.7713	171	63	77.8963	99.8534	72121030	72226911	0.61	B02
FUSCCTNBC156_WBC	FUSCCTNBC156	normal	FUSCCTNBC156_WBC_R1_screen	82955	6	0	1	0	0	0	0	0	0	16678	360	12.2406	FUSCCTNBC156_WBC_R1	16.6066	32.8169	FUSCCTNBC156_WBC	53.5433	177	82	97.019	99.9308	57664654	57704568	0.34	B02
FUSCCTNBC156_WBC	FUSCCTNBC156	normal	FUSCCTNBC156_WBC_R2_screen	78710	6	0	1	0	0	0	0	0	0	20333	950	12.2406	FUSCCTNBC156_WBC_R2	16.5442	32.8169	FUSCCTNBC156_WBC	53.5433	177	82	97.019	99.9308	57664654	57704568	0.34	B02
FUSCCTNBC158_TT	FUSCCTNBC158	tumor	FUSCCTNBC158_TT_R1_screen	80297	10	10	3	0	0	0	0	0	0	19160	520	6.1353	FUSCCTNBC158_TT_R1	8.32041	27.851	FUSCCTNBC158_TT	52.1945	171	46	54.3859	99.8669	52630510	52700680	0.62	B02
FUSCCTNBC158_TT	FUSCCTNBC158	tumor	FUSCCTNBC158_TT_R2_screen	76799	12	6	4	1	0	0	0	0	0	20658	2520	6.1353	FUSCCTNBC158_TT_R2	7.00986	27.851	FUSCCTNBC158_TT	52.1945	171	46	54.3859	99.8669	52630510	52700680	0.62	B02
FUSCCTNBC158_WBC	FUSCCTNBC158	normal	FUSCCTNBC158_WBC_R1_screen	84365	4	0	3	0	0	0	0	0	0	15288	340	13.4214	FUSCCTNBC158_WBC_R1	13.4074	22.2376	FUSCCTNBC158_WBC	51.6361	191	53	60.4325	99.8739	38508557	38557192	0.6	B02
FUSCCTNBC158_WBC	FUSCCTNBC158	normal	FUSCCTNBC158_WBC_R2_screen	80436	14	0	1	0	0	0	0	0	0	18429	1120	13.4214	FUSCCTNBC158_WBC_R2	12.6171	22.2376	FUSCCTNBC158_WBC	51.6361	191	53	60.4325	99.8739	38508557	38557192	0.6	B02
FUSCCTNBC159_TT	FUSCCTNBC159	tumor	FUSCCTNBC159_TT_R1_screen	79545	9	3	2	0	1	0	0	0	0	19850	590	18.7026	FUSCCTNBC159_TT_R1	31.8628	49.5515	FUSCCTNBC159_TT	55.8143	167	83	135.805	99.8383	81862800	81995419	0.52	B16
FUSCCTNBC159_TT	FUSCCTNBC159	tumor	FUSCCTNBC159_TT_R2_screen	74095	15	1	0	0	0	0	0	0	0	23309	2580	18.7026	FUSCCTNBC159_TT_R2	28.6425	49.5515	FUSCCTNBC159_TT	55.8143	167	83	135.805	99.8383	81862800	81995419	0.52	B16
FUSCCTNBC159_WBC	FUSCCTNBC159	normal	FUSCCTNBC159_WBC_R1_screen	84010	1	2	2	0	0	0	0	0	0	15715	270	13.5324	FUSCCTNBC159_WBC_R1	14.7592	20.4831	FUSCCTNBC159_WBC	51.1341	189	54	60.7442	99.6753	35367584	35482800	0.4	B16
FUSCCTNBC159_WBC	FUSCCTNBC159	normal	FUSCCTNBC159_WBC_R2_screen	81720	7	0	2	0	0	0	0	0	0	17321	950	13.5324	FUSCCTNBC159_WBC_R2	13.5973	20.4831	FUSCCTNBC159_WBC	51.1341	189	54	60.7442	99.6753	35367584	35482800	0.4	B16
FUSCCTNBC160_TT	FUSCCTNBC160	tumor	FUSCCTNBC160_TT_R1_screen	80048	13	6	3	0	0	0	0	0	0	19390	540	5.9248	FUSCCTNBC160_TT_R1	8.14053	23.8544	FUSCCTNBC160_TT	52.7894	173	39	47.165	99.8701	45443593	45502714	0.63	B02
FUSCCTNBC160_TT	FUSCCTNBC160	tumor	FUSCCTNBC160_TT_R2_screen	76898	12	3	1	1	1	1	0	0	0	20823	2260	5.9248	FUSCCTNBC160_TT_R2	6.82374	23.8544	FUSCCTNBC160_TT	52.7894	173	39	47.165	99.8701	45443593	45502714	0.63	B02
FUSCCTNBC160_WBC	FUSCCTNBC160	normal	FUSCCTNBC160_WBC_R1_screen	84146	5	2	6	0	0	0	0	0	0	15281	560	15.6686	FUSCCTNBC160_WBC_R1	16.8166	25.6592	FUSCCTNBC160_WBC	51.9499	211	61	69.7894	99.4978	43162015	43379857	0.59	B02
FUSCCTNBC160_WBC	FUSCCTNBC160	normal	FUSCCTNBC160_WBC_R2_screen	81664	16	3	5	0	0	0	0	0	0	16232	2080	15.6686	FUSCCTNBC160_WBC_R2	14.8732	25.6592	FUSCCTNBC160_WBC	51.9499	211	61	69.7894	99.4978	43162015	43379857	0.59	B02
FUSCCTNBC161_TT	FUSCCTNBC161	tumor	FUSCCTNBC161_TT_R1_screen	81403	0	0	5	0	0	0	0	0	0	18292	300	14.8657	FUSCCTNBC161_TT_R1	32.0729	84.9187	FUSCCTNBC161_TT	49.8773	177	220	244.312	99.7818	144491791	144807790	0.4	B11
FUSCCTNBC161_TT	FUSCCTNBC161	tumor	FUSCCTNBC161_TT_R2_screen	78061	6	0	0	0	0	0	0	0	0	20794	1139	14.8657	FUSCCTNBC161_TT_R2	30.9988	84.9187	FUSCCTNBC161_TT	49.8773	177	220	244.312	99.7818	144491791	144807790	0.4	B11
FUSCCTNBC161_WBC	FUSCCTNBC161	normal	FUSCCTNBC161_WBC_R1_screen	83531	0	1	0	0	0	0	0	0	0	16318	150	21.5745	FUSCCTNBC161_WBC_R1	22.9188	33.1944	FUSCCTNBC161_WBC	51.689	181	78	90.5073	99.9281	52091788	52129290	0.3	B11
FUSCCTNBC161_WBC	FUSCCTNBC161	normal	FUSCCTNBC161_WBC_R2_screen	79082	7	2	0	0	0	2	0	0	0	20338	569	21.5745	FUSCCTNBC161_WBC_R2	22.7179	33.1944	FUSCCTNBC161_WBC	51.689	181	78	90.5073	99.9281	52091788	52129290	0.3	B11
FUSCCTNBC166_TT	FUSCCTNBC166	tumor	FUSCCTNBC166_TT_R1_screen	81495	4	5	1	0	0	0	0	0	0	18185	310	11.7396	FUSCCTNBC166_TT_R1	26.1402	73.395	FUSCCTNBC166_TT	52.7084	178	179	212.032	99.7664	129720597	130024304	0.42	B12
FUSCCTNBC166_TT	FUSCCTNBC166	tumor	FUSCCTNBC166_TT_R2_screen	77612	11	3	0	0	0	0	0	0	0	21435	939	11.7396	FUSCCTNBC166_TT_R2	25.3958	73.395	FUSCCTNBC166_TT	52.7084	178	179	212.032	99.7664	129720597	130024304	0.42	B12
FUSCCTNBC166_WBC	FUSCCTNBC166	normal	FUSCCTNBC166_WBC_R1_screen	84464	4	2	3	3	0	0	0	0	0	15164	360	15.3703	FUSCCTNBC166_WBC_R1	19.8298	33.555	FUSCCTNBC166_WBC	51.9528	174	88	101.159	99.683	56705396	56885735	0.41	B12
FUSCCTNBC166_WBC	FUSCCTNBC166	normal	FUSCCTNBC166_WBC_R2_screen	82942	8	3	0	0	0	0	0	0	0	15897	1150	15.3703	FUSCCTNBC166_WBC_R2	17.8679	33.555	FUSCCTNBC166_WBC	51.9528	174	88	101.159	99.683	56705396	56885735	0.41	B12
FUSCCTNBC168_TT	FUSCCTNBC168	tumor	FUSCCTNBC168_TT_R1_screen	80953	5	5	3	0	1	0	0	0	0	18833	200	11.835	FUSCCTNBC168_TT_R1	26.5796	70.6295	FUSCCTNBC168_TT	51.3809	180	172	203.755	99.8784	124728326	124880144	0.45	B14
FUSCCTNBC168_TT	FUSCCTNBC168	tumor	FUSCCTNBC168_TT_R2_screen	77126	20	6	2	0	0	0	0	0	0	21076	1770	11.835	FUSCCTNBC168_TT_R2	23.053	70.6295	FUSCCTNBC168_TT	51.3809	180	172	203.755	99.8784	124728326	124880144	0.45	B14
FUSCCTNBC168_WBC	FUSCCTNBC168	normal	FUSCCTNBC168_WBC_R1_screen	84027	3	0	0	0	0	0	0	0	0	15720	250	13.3505	FUSCCTNBC168_WBC_R1	15.3702	24.6278	FUSCCTNBC168_WBC	50.959	187	65	73.2661	99.714	42623933	42746187	0.38	B14
FUSCCTNBC168_WBC	FUSCCTNBC168	normal	FUSCCTNBC168_WBC_R2_screen	81621	4	0	0	0	0	1	0	0	0	17474	900	13.3505	FUSCCTNBC168_WBC_R2	14.1615	24.6278	FUSCCTNBC168_WBC	50.959	187	65	73.2661	99.714	42623933	42746187	0.38	B14
FUSCCTNBC170_TT	FUSCCTNBC170	tumor	FUSCCTNBC170_TT_R1_screen	81717	5	5	6	0	0	0	0	0	0	17537	730	9.3376	FUSCCTNBC170_TT_R1	21.9733	42.6863	FUSCCTNBC170_TT	56.8459	184	73	132.748	99.8068	78634496	78786747	0.55	B06
FUSCCTNBC170_TT	FUSCCTNBC170	tumor	FUSCCTNBC170_TT_R2_screen	77215	15	2	0	1	0	0	0	0	0	21138	1629	9.3376	FUSCCTNBC170_TT_R2	21.0113	42.6863	FUSCCTNBC170_TT	56.8459	184	73	132.748	99.8068	78634496	78786747	0.55	B06
FUSCCTNBC170_WBC	FUSCCTNBC170	normal	FUSCCTNBC170_WBC_R1_screen	84304	3	1	3	0	0	0	0	0	0	15459	230	16.2706	FUSCCTNBC170_WBC_R1	14.9997	18.2793	FUSCCTNBC170_WBC	51.0947	176	46	52.691	98.7203	30377595	30771365	1.21	B06
FUSCCTNBC170_WBC	FUSCCTNBC170	normal	FUSCCTNBC170_WBC_R2_screen	82381	25	1	0	0	0	0	0	0	0	14863	2730	16.2706	FUSCCTNBC170_WBC_R2	11.7942	18.2793	FUSCCTNBC170_WBC	51.0947	176	46	52.691	98.7203	30377595	30771365	1.21	B06
FUSCCTNBC171_TT	FUSCCTNBC171	tumor	FUSCCTNBC171_TT_R1_screen	81636	5	1	1	0	1	0	0	0	0	17676	680	11.4284	FUSCCTNBC171_TT_R1	27.2035	53.082	FUSCCTNBC171_TT	57.1119	181	84	161.251	99.7967	96468842	96665326	0.55	B06
FUSCCTNBC171_TT	FUSCCTNBC171	tumor	FUSCCTNBC171_TT_R2_screen	76929	13	2	2	1	0	0	0	0	0	21433	1620	11.4284	FUSCCTNBC171_TT_R2	25.9363	53.082	FUSCCTNBC171_TT	57.1119	181	84	161.251	99.7967	96468842	96665326	0.55	B06
FUSCCTNBC171_WBC	FUSCCTNBC171	normal	FUSCCTNBC171_WBC_R1_screen	84774	1	1	2	1	0	0	0	0	0	14872	349	11.3463	FUSCCTNBC171_WBC_R1	14.9192	31.392	FUSCCTNBC171_WBC	51.5814	191	81	93.3824	99.8737	55678652	55749037	0.38	B06
FUSCCTNBC171_WBC	FUSCCTNBC171	normal	FUSCCTNBC171_WBC_R2_screen	81124	8	3	1	0	0	0	0	0	0	17884	980	11.3463	FUSCCTNBC171_WBC_R2	14.6681	31.392	FUSCCTNBC171_WBC	51.5814	191	81	93.3824	99.8737	55678652	55749037	0.38	B06
FUSCCTNBC173_TT	FUSCCTNBC173	tumor	FUSCCTNBC173_TT_R1_screen	80364	7	16	4	1	0	0	0	0	0	19108	500	5.7714	FUSCCTNBC173_TT_R1	9.86927	29.9612	FUSCCTNBC173_TT	54.4835	171	46	62.6928	99.8827	57613319	57680999	0.6	B02
FUSCCTNBC173_TT	FUSCCTNBC173	tumor	FUSCCTNBC173_TT_R2_screen	76972	20	11	1	0	0	1	0	0	0	20495	2500	5.7714	FUSCCTNBC173_TT_R2	8.09429	29.9612	FUSCCTNBC173_TT	54.4835	171	46	62.6928	99.8827	57613319	57680999	0.6	B02
FUSCCTNBC173_WBC	FUSCCTNBC173	normal	FUSCCTNBC173_WBC_R1_screen	83422	4	1	1	0	0	0	0	0	0	16252	320	13.7485	FUSCCTNBC173_WBC_R1	19.4467	39.1589	FUSCCTNBC173_WBC	51.0774	189	100	110.942	99.6146	67427710	67688596	0.47	B02
FUSCCTNBC173_WBC	FUSCCTNBC173	normal	FUSCCTNBC173_WBC_R2_screen	80546	5	0	5	0	0	0	0	0	0	18444	1000	13.7485	FUSCCTNBC173_WBC_R2	17.3793	39.1589	FUSCCTNBC173_WBC	51.0774	189	100	110.942	99.6146	67427710	67688596	0.47	B02
FUSCCTNBC174_TT	FUSCCTNBC174	tumor	FUSCCTNBC174_TT_R1_screen	75732	15	12	7	1	1	0	0	0	0	23732	500	7.4064	FUSCCTNBC174_TT_R1	15.3705	61.9367	FUSCCTNBC174_TT	54.846	174	89	121.293	99.8222	116232406	116439454	0.61	B02
FUSCCTNBC174_TT	FUSCCTNBC174	tumor	FUSCCTNBC174_TT_R2_screen	73432	17	12	4	0	0	0	0	0	0	24455	2080	7.4064	FUSCCTNBC174_TT_R2	13.4165	61.9367	FUSCCTNBC174_TT	54.846	174	89	121.293	99.8222	116232406	116439454	0.61	B02
FUSCCTNBC174_WBC	FUSCCTNBC174	normal	FUSCCTNBC174_WBC_R1_screen	86196	4	1	2	0	0	0	0	0	0	13517	280	13.3231	FUSCCTNBC174_WBC_R1	17.1914	31.8637	FUSCCTNBC174_WBC	51.7597	200	81	92.3111	99.794	55191483	55305392	0.56	B02
FUSCCTNBC174_WBC	FUSCCTNBC174	normal	FUSCCTNBC174_WBC_R2_screen	84997	15	1	0	0	0	1	0	0	0	13506	1480	13.3231	FUSCCTNBC174_WBC_R2	15.4577	31.8637	FUSCCTNBC174_WBC	51.7597	200	81	92.3111	99.794	55191483	55305392	0.56	B02
FUSCCTNBC175_TT	FUSCCTNBC175	tumor	FUSCCTNBC175_TT_R1_screen	82406	2	3	2	0	0	0	0	0	0	16937	650	9.239	FUSCCTNBC175_TT_R1	24.3813	57.8672	FUSCCTNBC175_TT	54.986	184	129	180.498	99.8295	105408032	105588045	0.53	B06
FUSCCTNBC175_TT	FUSCCTNBC175	tumor	FUSCCTNBC175_TT_R2_screen	78368	12	2	1	0	0	0	0	0	0	20037	1580	9.239	FUSCCTNBC175_TT_R2	23.3336	57.8672	FUSCCTNBC175_TT	54.986	184	129	180.498	99.8295	105408032	105588045	0.53	B06
FUSCCTNBC175_WBC	FUSCCTNBC175	normal	FUSCCTNBC175_WBC_R1_screen	86150	1	0	2	0	0	1	0	0	0	13676	170	18.8949	FUSCCTNBC175_WBC_R1	19.4599	31.2913	FUSCCTNBC175_WBC	51.5955	240	71	81.6563	99.7801	50747898	50859753	0.47	B06
FUSCCTNBC175_WBC	FUSCCTNBC175	normal	FUSCCTNBC175_WBC_R2_screen	84320	9	0	0	0	0	0	0	0	0	14411	1260	18.8949	FUSCCTNBC175_WBC_R2	18.1312	31.2913	FUSCCTNBC175_WBC	51.5955	240	71	81.6563	99.7801	50747898	50859753	0.47	B06
FUSCCTNBC176_TT	FUSCCTNBC176	tumor	FUSCCTNBC176_TT_R1_screen	80831	6	2	0	0	0	0	0	0	0	18481	680	9.2809	FUSCCTNBC176_TT_R1	23.5188	51.3372	FUSCCTNBC176_TT	55.4593	180	107	159.288	99.8027	93693757	93878940	0.56	B06
FUSCCTNBC176_TT	FUSCCTNBC176	tumor	FUSCCTNBC176_TT_R2_screen	76473	15	2	1	0	0	0	0	0	0	21959	1550	9.2809	FUSCCTNBC176_TT_R2	22.5634	51.3372	FUSCCTNBC176_TT	55.4593	180	107	159.288	99.8027	93693757	93878940	0.56	B06
FUSCCTNBC176_WBC	FUSCCTNBC176	normal	FUSCCTNBC176_WBC_R1_screen	83424	5	1	4	0	0	0	0	0	0	15966	600	13.0804	FUSCCTNBC176_WBC_R1	14.3548	20.1505	FUSCCTNBC176_WBC	51.2141	193	53	59.4597	99.385	34882153	35098003	0.4	B06
FUSCCTNBC176_WBC	FUSCCTNBC176	normal	FUSCCTNBC176_WBC_R2_screen	80362	5	1	5	0	0	0	1	0	0	18366	1260	13.0804	FUSCCTNBC176_WBC_R2	13.2116	20.1505	FUSCCTNBC176_WBC	51.2141	193	53	59.4597	99.385	34882153	35098003	0.4	B06
FUSCCTNBC177_TT	FUSCCTNBC177	tumor	FUSCCTNBC177_TT_R1_screen	81318	6	4	4	0	0	0	0	0	0	18048	620	9.5667	FUSCCTNBC177_TT_R1	22.3743	49.0986	FUSCCTNBC177_TT	54.5212	188	110	149.677	99.7856	88799280	88990042	0.57	B06
FUSCCTNBC177_TT	FUSCCTNBC177	tumor	FUSCCTNBC177_TT_R2_screen	76685	14	4	0	1	0	0	0	0	0	21636	1660	9.5667	FUSCCTNBC177_TT_R2	21.4167	49.0986	FUSCCTNBC177_TT	54.5212	188	110	149.677	99.7856	88799280	88990042	0.57	B06
FUSCCTNBC177_WBC	FUSCCTNBC177	normal	FUSCCTNBC177_WBC_R1_screen	85528	2	1	0	0	0	0	0	0	0	14120	349	12.2178	FUSCCTNBC177_WBC_R1	18.28	34.0761	FUSCCTNBC177_WBC	51.2583	191	90	103.555	99.8342	59788980	59888289	0.69	B06
FUSCCTNBC177_WBC	FUSCCTNBC177	normal	FUSCCTNBC177_WBC_R2_screen	83475	27	2	1	0	0	0	0	0	0	14825	1670	12.2178	FUSCCTNBC177_WBC_R2	16.8266	34.0761	FUSCCTNBC177_WBC	51.2583	191	90	103.555	99.8342	59788980	59888289	0.69	B06
FUSCCTNBC178_TT	FUSCCTNBC178	tumor	FUSCCTNBC178_TT_R1_screen	82795	7	16	4	0	0	0	0	0	0	13728	3450	10.4599	FUSCCTNBC178_TT_R1	16.2577	29.3942	FUSCCTNBC178_TT	56.6057	172	47	90.871	99.8149	53703591	53803202	0.55	B09
FUSCCTNBC178_TT	FUSCCTNBC178	tumor	FUSCCTNBC178_TT_R2_screen	76358	17	11	0	1	0	0	0	0	0	22883	730	10.4599	FUSCCTNBC178_TT_R2	23.7483	29.3942	FUSCCTNBC178_TT	56.6057	172	47	90.871	99.8149	53703591	53803202	0.55	B09
FUSCCTNBC178_WBC	FUSCCTNBC178	normal	FUSCCTNBC178_WBC_R1_screen	85154	3	3	0	0	0	0	0	0	0	14700	140	9.7324	FUSCCTNBC178_WBC_R1	13.533	19.46	FUSCCTNBC178_WBC	51.4581	198	53	60.9874	99.8606	35128983	35178019	0.45	B09
FUSCCTNBC178_WBC	FUSCCTNBC178	normal	FUSCCTNBC178_WBC_R2_screen	83560	15	3	1	0	0	0	0	0	0	15421	1000	9.7324	FUSCCTNBC178_WBC_R2	12.1398	19.46	FUSCCTNBC178_WBC	51.4581	198	53	60.9874	99.8606	35128983	35178019	0.45	B09
FUSCCTNBC179_TT	FUSCCTNBC179	tumor	FUSCCTNBC179_TT_R1_screen	81966	0	0	1	1	0	1	0	0	0	17801	230	13.5342	FUSCCTNBC179_TT_R1	26.0298	63.3639	FUSCCTNBC179_TT	51.2415	187	149	179.029	99.7347	109466792	109758031	0.43	B12
FUSCCTNBC179_TT	FUSCCTNBC179	tumor	FUSCCTNBC179_TT_R2_screen	79011	2	0	0	0	0	0	0	0	0	19987	1000	13.5342	FUSCCTNBC179_TT_R2	24.7067	63.3639	FUSCCTNBC179_TT	51.2415	187	149	179.029	99.7347	109466792	109758031	0.43	B12
FUSCCTNBC179_WBC	FUSCCTNBC179	normal	FUSCCTNBC179_WBC_R1_screen	85974	2	4	1	0	0	0	0	0	0	13780	239	8.9438	FUSCCTNBC179_WBC_R1	12.6779	22.3282	FUSCCTNBC179_WBC	51.1233	221	58	66.6702	99.6923	40591249	40716540	0.49	B12
FUSCCTNBC179_WBC	FUSCCTNBC179	normal	FUSCCTNBC179_WBC_R2_screen	84771	9	2	0	0	0	0	0	0	0	14018	1200	8.9438	FUSCCTNBC179_WBC_R2	11.7377	22.3282	FUSCCTNBC179_WBC	51.1233	221	58	66.6702	99.6923	40591249	40716540	0.49	B12
FUSCCTNBC181_TT	FUSCCTNBC181	tumor	FUSCCTNBC181_TT_R1_screen	76660	5	6	17	1	0	0	0	0	0	22842	469	6.2766	FUSCCTNBC181_TT_R1	8.31712	34.1499	FUSCCTNBC181_TT	53.1699	166	47	56.2947	99.8623	64705124	64794341	0.61	B02
FUSCCTNBC181_TT	FUSCCTNBC181	tumor	FUSCCTNBC181_TT_R2_screen	72206	17	4	7	0	0	0	0	0	0	25636	2130	6.2766	FUSCCTNBC181_TT_R2	6.84238	34.1499	FUSCCTNBC181_TT	53.1699	166	47	56.2947	99.8623	64705124	64794341	0.61	B02
FUSCCTNBC181_WBC	FUSCCTNBC181	normal	FUSCCTNBC181_WBC_R1_screen	85745	5	0	0	0	0	0	0	0	0	14110	140	16.0775	FUSCCTNBC181_WBC_R1	19.0451	32.5098	FUSCCTNBC181_WBC	52.5298	212	76	89.076	99.8443	54566083	54651159	0.43	B02
FUSCCTNBC181_WBC	FUSCCTNBC181	normal	FUSCCTNBC181_WBC_R2_screen	84356	10	0	0	0	0	0	0	0	0	14675	959	16.0775	FUSCCTNBC181_WBC_R2	18.1175	32.5098	FUSCCTNBC181_WBC	52.5298	212	76	89.076	99.8443	54566083	54651159	0.43	B02
FUSCCTNBC183_TT	FUSCCTNBC183	tumor	FUSCCTNBC183_TT_R1_screen	79987	5	2	1	0	0	0	0	0	0	19865	140	17.7252	FUSCCTNBC183_TT_R1	31.3267	63.708	FUSCCTNBC183_TT	51.157	164	145	177.457	99.9367	104934310	105000772	0.36	B12
FUSCCTNBC183_TT	FUSCCTNBC183	tumor	FUSCCTNBC183_TT_R2_screen	74696	13	2	1	0	1	0	0	0	0	24777	510	17.7252	FUSCCTNBC183_TT_R2	29.9236	63.708	FUSCCTNBC183_TT	51.157	164	145	177.457	99.9367	104934310	105000772	0.36	B12
FUSCCTNBC183_WBC	FUSCCTNBC183	normal	FUSCCTNBC183_WBC_R1_screen	82555	7	0	12	0	0	1	0	0	0	15125	2300	12.7962	FUSCCTNBC183_WBC_R1	13.7819	17.3527	FUSCCTNBC183_WBC	50.7866	194	45	50.2089	97.9314	29751312	30379752	0.45	B12
FUSCCTNBC183_WBC	FUSCCTNBC183	normal	FUSCCTNBC183_WBC_R2_screen	80593	15	0	8	0	1	0	0	0	0	16323	3060	12.7962	FUSCCTNBC183_WBC_R2	12.3522	17.3527	FUSCCTNBC183_WBC	50.7866	194	45	50.2089	97.9314	29751312	30379752	0.45	B12
FUSCCTNBC184_TT	FUSCCTNBC184	tumor	FUSCCTNBC184_TT_R1_screen	81553	7	16	10	1	0	0	0	0	0	14693	3720	11.6348	FUSCCTNBC184_TT_R1	17.1516	33.7094	FUSCCTNBC184_TT	55.9357	161	60	102.568	99.8332	61825375	61928645	0.54	B09
FUSCCTNBC184_TT	FUSCCTNBC184	tumor	FUSCCTNBC184_TT_R2_screen	74249	10	13	2	0	0	0	0	0	0	24876	850	11.6348	FUSCCTNBC184_TT_R2	24.7904	33.7094	FUSCCTNBC184_TT	55.9357	161	60	102.568	99.8332	61825375	61928645	0.54	B09
FUSCCTNBC184_WBC	FUSCCTNBC184	normal	FUSCCTNBC184_WBC_R1_screen	84561	5	0	1	0	0	0	0	0	0	14833	600	9.8368	FUSCCTNBC184_WBC_R1	14.8043	25.5969	FUSCCTNBC184_WBC	52.9073	171	67	80.3789	99.4323	46232486	46496452	0.94	B09
FUSCCTNBC184_WBC	FUSCCTNBC184	normal	FUSCCTNBC184_WBC_R2_screen	79450	12	1	4	0	0	0	0	0	0	15543	4990	9.8368	FUSCCTNBC184_WBC_R2	11.8471	25.5969	FUSCCTNBC184_WBC	52.9073	171	67	80.3789	99.4323	46232486	46496452	0.94	B09
FUSCCTNBC186_TT	FUSCCTNBC186	tumor	FUSCCTNBC186_TT_R1_screen	81517	1	2	0	0	0	0	0	0	0	18350	130	22.5617	FUSCCTNBC186_TT_R1	29.7088	48.8881	FUSCCTNBC186_TT	50.5411	196	111	124.034	99.8076	75717549	75863488	0.38	B21
FUSCCTNBC186_TT	FUSCCTNBC186	tumor	FUSCCTNBC186_TT_R2_screen	78738	6	0	0	1	0	0	0	0	0	20185	1070	22.5617	FUSCCTNBC186_TT_R2	26.9673	48.8881	FUSCCTNBC186_TT	50.5411	196	111	124.034	99.8076	75717549	75863488	0.38	B21
FUSCCTNBC186_WBC	FUSCCTNBC186	normal	FUSCCTNBC186_WBC_R1_screen	84741	2	1	1	0	0	0	0	0	0	15115	140	12.8176	FUSCCTNBC186_WBC_R1	14.9709	24.3631	FUSCCTNBC186_WBC	50.6844	184	67	74.408	99.8398	42461984	42530118	0.43	B21
FUSCCTNBC186_WBC	FUSCCTNBC186	normal	FUSCCTNBC186_WBC_R2_screen	83018	6	1	0	0	0	0	0	0	0	15825	1150	12.8176	FUSCCTNBC186_WBC_R2	13.3837	24.3631	FUSCCTNBC186_WBC	50.6844	184	67	74.408	99.8398	42461984	42530118	0.43	B21
FUSCCTNBC188_TT	FUSCCTNBC188	tumor	FUSCCTNBC188_TT_R1_screen	82506	5	3	0	0	0	0	0	0	0	17367	119	14.7013	FUSCCTNBC188_TT_R1	27.5119	66.2645	FUSCCTNBC188_TT	51.2617	179	167	189.619	99.9142	113186590	113283830	0.4	B12
FUSCCTNBC188_TT	FUSCCTNBC188	tumor	FUSCCTNBC188_TT_R2_screen	79503	6	1	0	0	0	0	0	0	0	19940	550	14.7013	FUSCCTNBC188_TT_R2	26.4657	66.2645	FUSCCTNBC188_TT	51.2617	179	167	189.619	99.9142	113186590	113283830	0.4	B12
FUSCCTNBC188_WBC	FUSCCTNBC188	normal	FUSCCTNBC188_WBC_R1_screen	84740	1	2	0	0	0	0	0	0	0	15117	140	16.2057	FUSCCTNBC188_WBC_R1	18.1919	27.4648	FUSCCTNBC188_WBC	51.8834	207	67	77.681	99.8797	46047494	46102936	0.41	B12
FUSCCTNBC188_WBC	FUSCCTNBC188	normal	FUSCCTNBC188_WBC_R2_screen	83440	9	0	1	0	0	0	0	0	0	15750	800	16.2057	FUSCCTNBC188_WBC_R2	17.3119	27.4648	FUSCCTNBC188_WBC	51.8834	207	67	77.681	99.8797	46047494	46102936	0.41	B12
FUSCCTNBC190_TT	FUSCCTNBC190	tumor	FUSCCTNBC190_TT_R1_screen	82786	4	2	0	0	0	0	0	0	0	17089	119	15.6828	FUSCCTNBC190_TT_R1	30.4588	79.929	FUSCCTNBC190_TT	51.573	183	190	222.291	99.8934	134916459	135060393	0.42	B12
FUSCCTNBC190_TT	FUSCCTNBC190	tumor	FUSCCTNBC190_TT_R2_screen	80291	6	2	1	0	0	0	0	0	0	18881	819	15.6828	FUSCCTNBC190_TT_R2	28.6676	79.929	FUSCCTNBC190_TT	51.573	183	190	222.291	99.8934	134916459	135060393	0.42	B12
FUSCCTNBC190_WBC	FUSCCTNBC190	normal	FUSCCTNBC190_WBC_R1_screen	85833	3	5	2	0	0	0	0	0	0	13748	409	11.6452	FUSCCTNBC190_WBC_R1	14.8676	28.7787	FUSCCTNBC190_WBC	51.7096	194	75	85.5239	99.7661	50799834	50918949	0.55	B12
FUSCCTNBC190_WBC	FUSCCTNBC190	normal	FUSCCTNBC190_WBC_R2_screen	84221	13	2	1	0	0	0	0	0	0	14213	1550	11.6452	FUSCCTNBC190_WBC_R2	13.383	28.7787	FUSCCTNBC190_WBC	51.7096	194	75	85.5239	99.7661	50799834	50918949	0.55	B12
FUSCCTNBC194_TT	FUSCCTNBC194	tumor	FUSCCTNBC194_TT_R1_screen	83966	1	6	5	0	0	0	0	0	0	15553	469	13.3906	FUSCCTNBC194_TT_R1	22.4727	43.0012	FUSCCTNBC194_TT	55.5318	188	81	127.038	99.787	75286606	75447275	0.53	B09
FUSCCTNBC194_TT	FUSCCTNBC194	tumor	FUSCCTNBC194_TT_R2_screen	80651	9	4	0	1	1	0	0	0	0	16934	2400	13.3906	FUSCCTNBC194_TT_R2	19.9425	43.0012	FUSCCTNBC194_TT	55.5318	188	81	127.038	99.787	75286606	75447275	0.53	B09
FUSCCTNBC194_WBC	FUSCCTNBC194	normal	FUSCCTNBC194_WBC_R1_screen	83729	0	0	4	0	0	0	0	0	0	16157	110	13.0624	FUSCCTNBC194_WBC_R1	14.2905	21.1941	FUSCCTNBC194_WBC	51.8277	192	54	61.8529	99.8709	36861437	36909098	0.53	B09
FUSCCTNBC194_WBC	FUSCCTNBC194	normal	FUSCCTNBC194_WBC_R2_screen	81901	8	0	2	0	0	0	0	0	0	16979	1110	13.0624	FUSCCTNBC194_WBC_R2	13.04	21.1941	FUSCCTNBC194_WBC	51.8277	192	54	61.8529	99.8709	36861437	36909098	0.53	B09
FUSCCTNBC195_TT	FUSCCTNBC195	tumor	FUSCCTNBC195_TT_R1_screen	83016	3	0	4	0	0	0	0	0	0	16537	440	11.7635	FUSCCTNBC195_TT_R1	27.5731	55.4697	FUSCCTNBC195_TT	55.2303	180	110	169.91	99.7622	98310821	98545125	0.54	B09
FUSCCTNBC195_TT	FUSCCTNBC195	tumor	FUSCCTNBC195_TT_R2_screen	79533	9	1	3	0	0	1	0	0	0	18683	1770	11.7635	FUSCCTNBC195_TT_R2	24.6129	55.4697	FUSCCTNBC195_TT	55.2303	180	110	169.91	99.7622	98310821	98545125	0.54	B09
FUSCCTNBC195_WBC	FUSCCTNBC195	normal	FUSCCTNBC195_WBC_R1_screen	86178	3	4	2	1	0	0	0	0	0	13562	250	10.9811	FUSCCTNBC195_WBC_R1	15.8263	29.6805	FUSCCTNBC195_WBC	50.823	199	80	90.2761	99.8471	52820625	52901485	0.65	B09
FUSCCTNBC195_WBC	FUSCCTNBC195	normal	FUSCCTNBC195_WBC_R2_screen	84347	28	1	0	0	0	0	0	0	0	13824	1800	10.9811	FUSCCTNBC195_WBC_R2	14.0407	29.6805	FUSCCTNBC195_WBC	50.823	199	80	90.2761	99.8471	52820625	52901485	0.65	B09
FUSCCTNBC196_TT	FUSCCTNBC196	tumor	FUSCCTNBC196_TT_R1_screen	82615	4	1	3	0	0	0	0	0	0	17267	110	15.9816	FUSCCTNBC196_TT_R1	31.3382	75.5779	FUSCCTNBC196_TT	51.6505	181	180	213.869	99.9196	127080603	127182823	0.4	B12
FUSCCTNBC196_TT	FUSCCTNBC196	tumor	FUSCCTNBC196_TT_R2_screen	79503	7	1	1	0	1	0	0	0	0	19918	569	15.9816	FUSCCTNBC196_TT_R2	29.796	75.5779	FUSCCTNBC196_TT	51.6505	181	180	213.869	99.9196	127080603	127182823	0.4	B12
FUSCCTNBC196_WBC	FUSCCTNBC196	normal	FUSCCTNBC196_WBC_R1_screen	80400	14	0	27	2	0	0	0	0	0	16557	3000	20.587	FUSCCTNBC196_WBC_R1	18.1425	11.1522	FUSCCTNBC196_WBC	50.0722	184	27	29.885	97.6303	17399490	17821820	0.42	B12
FUSCCTNBC196_WBC	FUSCCTNBC196	normal	FUSCCTNBC196_WBC_R2_screen	79063	12	2	7	0	0	0	1	0	0	17315	3600	20.587	FUSCCTNBC196_WBC_R2	16.2796	11.1522	FUSCCTNBC196_WBC	50.0722	184	27	29.885	97.6303	17399490	17821820	0.42	B12
FUSCCTNBC197_TT	FUSCCTNBC197	tumor	FUSCCTNBC197_TT_R1_screen	83914	3	1	1	1	0	0	0	0	0	15940	140	17.4753	FUSCCTNBC197_TT_R1	33.6757	82.1045	FUSCCTNBC197_TT	51.9105	187	189	223.916	99.9002	135659695	135795167	0.39	B12
FUSCCTNBC197_TT	FUSCCTNBC197	tumor	FUSCCTNBC197_TT_R2_screen	81711	13	1	2	0	0	0	0	0	0	16993	1280	17.4753	FUSCCTNBC197_TT_R2	30.6147	82.1045	FUSCCTNBC197_TT	51.9105	187	189	223.916	99.9002	135659695	135795167	0.39	B12
FUSCCTNBC197_WBC	FUSCCTNBC197	normal	FUSCCTNBC197_WBC_R1_screen	85384	11	2	1	0	0	0	0	0	0	14052	550	9.9845	FUSCCTNBC197_WBC_R1	12.8327	23.5374	FUSCCTNBC197_WBC	52.3939	183	60	70.0421	99.5238	42281961	42484261	0.92	B12
FUSCCTNBC197_WBC	FUSCCTNBC197	normal	FUSCCTNBC197_WBC_R2_screen	81633	14	3	2	0	1	0	0	0	0	14057	4290	9.9845	FUSCCTNBC197_WBC_R2	10.5367	23.5374	FUSCCTNBC197_WBC	52.3939	183	60	70.0421	99.5238	42281961	42484261	0.92	B12
FUSCCTNBC198_TT	FUSCCTNBC198	tumor	FUSCCTNBC198_TT_R1_screen	80721	21	2	3	0	0	0	0	0	0	18434	819	16.2913	FUSCCTNBC198_TT_R1	33.4881	69.2982	FUSCCTNBC198_TT	55.1352	168	129	193.969	99.8642	118211223	118371922	0.51	B16
FUSCCTNBC198_TT	FUSCCTNBC198	tumor	FUSCCTNBC198_TT_R2_screen	76399	14	1	3	1	0	0	0	0	0	20482	3100	16.2913	FUSCCTNBC198_TT_R2	29.8066	69.2982	FUSCCTNBC198_TT	55.1352	168	129	193.969	99.8642	118211223	118371922	0.51	B16
FUSCCTNBC198_WBC	FUSCCTNBC198	normal	FUSCCTNBC198_WBC_R1_screen	85591	1	2	1	1	0	0	0	0	0	14254	150	8.6159	FUSCCTNBC198_WBC_R1	13.8569	28.8621	FUSCCTNBC198_WBC	50.2867	200	80	88.8273	99.8358	52728687	52815392	0.4	B16
FUSCCTNBC198_WBC	FUSCCTNBC198	normal	FUSCCTNBC198_WBC_R2_screen	83445	10	2	0	0	0	0	0	0	0	15674	869	8.6159	FUSCCTNBC198_WBC_R2	13.5664	28.8621	FUSCCTNBC198_WBC	50.2867	200	80	88.8273	99.8358	52728687	52815392	0.4	B16
FUSCCTNBC201_TT	FUSCCTNBC201	tumor	FUSCCTNBC201_TT_R1_screen	81663	8	4	2	0	0	0	0	0	0	17433	890	15.1268	FUSCCTNBC201_TT_R1	37.3095	72.217	FUSCCTNBC201_TT	59.4104	178	87	211.857	99.8368	122867021	123067866	0.56	B16
FUSCCTNBC201_TT	FUSCCTNBC201	tumor	FUSCCTNBC201_TT_R2_screen	77899	23	6	4	0	0	0	0	0	0	18248	3820	15.1268	FUSCCTNBC201_TT_R2	33.0389	72.217	FUSCCTNBC201_TT	59.4104	178	87	211.857	99.8368	122867021	123067866	0.56	B16
FUSCCTNBC201_WBC	FUSCCTNBC201	normal	FUSCCTNBC201_WBC_R1_screen	86942	2	3	0	0	0	0	0	0	0	12843	210	9.1115	FUSCCTNBC201_WBC_R1	13.7997	27.3608	FUSCCTNBC201_WBC	51.0334	212	74	83.4849	99.8197	49695928	49785691	0.72	B16
FUSCCTNBC201_WBC	FUSCCTNBC201	normal	FUSCCTNBC201_WBC_R2_screen	85362	25	1	0	0	0	0	0	0	0	12722	1890	9.1115	FUSCCTNBC201_WBC_R2	12.2662	27.3608	FUSCCTNBC201_WBC	51.0334	212	74	83.4849	99.8197	49695928	49785691	0.72	B16
FUSCCTNBC202_TT	FUSCCTNBC202	tumor	FUSCCTNBC202_TT_R1_screen	83065	6	1	1	0	0	0	0	0	0	16817	110	12.3902	FUSCCTNBC202_TT_R1	29.5918	79.4381	FUSCCTNBC202_TT	51.2857	175	209	238.403	99.9385	139301321	139387105	0.38	B12
FUSCCTNBC202_TT	FUSCCTNBC202	tumor	FUSCCTNBC202_TT_R2_screen	80312	3	0	2	0	0	0	0	1	0	19222	460	12.3902	FUSCCTNBC202_TT_R2	28.4037	79.4381	FUSCCTNBC202_TT	51.2857	175	209	238.403	99.9385	139301321	139387105	0.38	B12
FUSCCTNBC202_WBC	FUSCCTNBC202	normal	FUSCCTNBC202_WBC_R1_screen	86560	7	1	1	0	0	0	0	0	0	13312	119	19.5397	FUSCCTNBC202_WBC_R1	19.108	33.1573	FUSCCTNBC202_WBC	50.9572	210	79	90.4891	99.8477	53377369	53458805	0.41	B12
FUSCCTNBC202_WBC	FUSCCTNBC202	normal	FUSCCTNBC202_WBC_R2_screen	85290	9	1	0	0	0	0	0	0	0	13460	1240	19.5397	FUSCCTNBC202_WBC_R2	17.8389	33.1573	FUSCCTNBC202_WBC	50.9572	210	79	90.4891	99.8477	53377369	53458805	0.41	B12
FUSCCTNBC203_TT	FUSCCTNBC203	tumor	FUSCCTNBC203_TT_R1_screen	81683	5	9	1	2	0	0	0	0	0	17790	510	8.294	FUSCCTNBC203_TT_R1	16.7015	46.8252	FUSCCTNBC203_TT	51.7027	169	112	129.37	99.9186	86321131	86391456	0.51	B04
FUSCCTNBC203_TT	FUSCCTNBC203	tumor	FUSCCTNBC203_TT_R2_screen	77602	6	6	3	0	0	1	0	0	0	20662	1720	8.294	FUSCCTNBC203_TT_R2	13.1123	46.8252	FUSCCTNBC203_TT	51.7027	169	112	129.37	99.9186	86321131	86391456	0.51	B04
FUSCCTNBC203_WBC	FUSCCTNBC203	normal	FUSCCTNBC203_WBC_R1_screen	86201	0	0	0	0	0	0	0	0	0	13569	230	11.0592	FUSCCTNBC203_WBC_R1	15.5889	29.1626	FUSCCTNBC203_WBC	50.7076	209	76	85.9756	99.812	51834253	51931863	0.7	B04
FUSCCTNBC203_WBC	FUSCCTNBC203	normal	FUSCCTNBC203_WBC_R2_screen	84436	20	2	0	0	0	0	0	0	0	13712	1830	11.0592	FUSCCTNBC203_WBC_R2	13.824	29.1626	FUSCCTNBC203_WBC	50.7076	209	76	85.9756	99.812	51834253	51931863	0.7	B04
FUSCCTNBC204_TT	FUSCCTNBC204	tumor	FUSCCTNBC204_TT_R1_screen	83007	5	1	2	0	0	0	0	0	0	16855	130	15.6792	FUSCCTNBC204_TT_R1	34.4001	87.075	FUSCCTNBC204_TT	52.3003	174	205	253.256	99.9415	146993335	147079361	0.36	B12
FUSCCTNBC204_TT	FUSCCTNBC204	tumor	FUSCCTNBC204_TT_R2_screen	80993	12	1	1	0	0	0	0	0	0	17873	1120	15.6792	FUSCCTNBC204_TT_R2	31.5975	87.075	FUSCCTNBC204_TT	52.3003	174	205	253.256	99.9415	146993335	147079361	0.36	B12
FUSCCTNBC204_WBC	FUSCCTNBC204	normal	FUSCCTNBC204_WBC_R1_screen	85644	8	1	3	0	0	0	0	0	0	14124	220	14.481	FUSCCTNBC204_WBC_R1	18.8058	32.3217	FUSCCTNBC204_WBC	51.7535	195	85	97.6519	99.7691	55233999	55361820	0.43	B12
FUSCCTNBC204_WBC	FUSCCTNBC204	normal	FUSCCTNBC204_WBC_R2_screen	84122	13	1	0	0	0	0	0	0	0	14634	1230	14.481	FUSCCTNBC204_WBC_R2	16.6694	32.3217	FUSCCTNBC204_WBC	51.7535	195	85	97.6519	99.7691	55233999	55361820	0.43	B12
FUSCCTNBC205_TT	FUSCCTNBC205	tumor	FUSCCTNBC205_TT_R1_screen	83696	5	1	0	0	0	0	0	0	0	16158	140	13.1793	FUSCCTNBC205_TT_R1	29.8367	81.8112	FUSCCTNBC205_TT	52.5882	187	198	236.575	99.9073	142186636	142318563	0.39	B12
FUSCCTNBC205_TT	FUSCCTNBC205	tumor	FUSCCTNBC205_TT_R2_screen	81792	17	1	0	0	0	0	0	0	0	16910	1280	13.1793	FUSCCTNBC205_TT_R2	27.0589	81.8112	FUSCCTNBC205_TT	52.5882	187	198	236.575	99.9073	142186636	142318563	0.39	B12
FUSCCTNBC205_WBC	FUSCCTNBC205	normal	FUSCCTNBC205_WBC_R1_screen	84172	3	0	3	0	0	0	0	0	0	15522	300	10.4747	FUSCCTNBC205_WBC_R1	14.8983	28.2283	FUSCCTNBC205_WBC	50.4383	194	74	82.0143	99.7345	50484165	50618548	0.42	B12
FUSCCTNBC205_WBC	FUSCCTNBC205	normal	FUSCCTNBC205_WBC_R2_screen	81521	12	1	0	0	0	0	0	0	0	17436	1030	10.4747	FUSCCTNBC205_WBC_R2	13.9518	28.2283	FUSCCTNBC205_WBC	50.4383	194	74	82.0143	99.7345	50484165	50618548	0.42	B12
FUSCCTNBC211_TT	FUSCCTNBC211	tumor	FUSCCTNBC211_TT_R1_screen	81263	3	0	0	0	0	0	0	0	0	18594	140	17.8867	FUSCCTNBC211_TT_R1	29.8983	73.3663	FUSCCTNBC211_TT	51.0493	188	178	199.37	99.8057	120466937	120701467	0.41	B21
FUSCCTNBC211_TT	FUSCCTNBC211	tumor	FUSCCTNBC211_TT_R2_screen	77994	8	1	0	0	0	0	0	0	0	20707	1290	17.8867	FUSCCTNBC211_TT_R2	26.8658	73.3663	FUSCCTNBC211_TT	51.0493	188	178	199.37	99.8057	120466937	120701467	0.41	B21
FUSCCTNBC211_WBC	FUSCCTNBC211	normal	FUSCCTNBC211_WBC_R1_screen	82204	1	0	2	1	0	0	0	0	0	17313	479	10.5863	FUSCCTNBC211_WBC_R1	14.5538	20.293	FUSCCTNBC211_WBC	52.4476	159	50	63.314	99.5873	36262328	36412618	0.79	B21
FUSCCTNBC211_WBC	FUSCCTNBC211	normal	FUSCCTNBC211_WBC_R2_screen	77391	10	0	1	1	0	0	0	0	0	18997	3600	10.5863	FUSCCTNBC211_WBC_R2	12.5752	20.293	FUSCCTNBC211_WBC	52.4476	159	50	63.314	99.5873	36262328	36412618	0.79	B21
FUSCCTNBC212_TT	FUSCCTNBC212	tumor	FUSCCTNBC212_TT_R1_screen	81504	5	6	1	0	0	0	0	0	0	18064	420	12.8017	FUSCCTNBC212_TT_R1	28.0999	51.8285	FUSCCTNBC212_TT	54.5852	168	97	154.889	99.7985	91828172	92013592	0.5	B09
FUSCCTNBC212_TT	FUSCCTNBC212	tumor	FUSCCTNBC212_TT_R2_screen	77306	12	6	1	2	0	0	0	0	0	20943	1730	12.8017	FUSCCTNBC212_TT_R2	25.0148	51.8285	FUSCCTNBC212_TT	54.5852	168	97	154.889	99.7985	91828172	92013592	0.5	B09
FUSCCTNBC212_WBC	FUSCCTNBC212	normal	FUSCCTNBC212_WBC_R1_screen	86381	3	4	1	0	0	0	0	0	0	13241	370	11.2551	FUSCCTNBC212_WBC_R1	15.2411	27.2242	FUSCCTNBC212_WBC	50.5613	201	73	82.226	99.7575	48259883	48377181	0.65	B09
FUSCCTNBC212_WBC	FUSCCTNBC212	normal	FUSCCTNBC212_WBC_R2_screen	84897	15	4	1	0	0	0	0	0	0	13463	1620	11.2551	FUSCCTNBC212_WBC_R2	13.7836	27.2242	FUSCCTNBC212_WBC	50.5613	201	73	82.226	99.7575	48259883	48377181	0.65	B09
FUSCCTNBC214_TT	FUSCCTNBC214	tumor	FUSCCTNBC214_TT_R1_screen	82727	6	2	0	0	0	0	0	0	0	17095	170	17.6577	FUSCCTNBC214_TT_R1	34.4382	82.5154	FUSCCTNBC214_TT	52.0872	181	190	227.871	99.9266	136026499	136126350	0.37	B12
FUSCCTNBC214_TT	FUSCCTNBC214	tumor	FUSCCTNBC214_TT_R2_screen	79487	13	1	0	0	0	0	0	0	0	19309	1190	17.6577	FUSCCTNBC214_TT_R2	31.5466	82.5154	FUSCCTNBC214_TT	52.0872	181	190	227.871	99.9266	136026499	136126350	0.37	B12
FUSCCTNBC214_WBC	FUSCCTNBC214	normal	FUSCCTNBC214_WBC_R1_screen	82494	7	4	7	1	1	0	0	0	0	17236	250	16.9162	FUSCCTNBC214_WBC_R1	16.1994	23.0444	FUSCCTNBC214_WBC	51.5763	169	57	65.6948	98.7199	38009918	38502798	1.18	B12
FUSCCTNBC214_WBC	FUSCCTNBC214	normal	FUSCCTNBC214_WBC_R2_screen	80231	37	3	1	2	0	0	0	0	0	16846	2880	16.9162	FUSCCTNBC214_WBC_R2	12.5792	23.0444	FUSCCTNBC214_WBC	51.5763	169	57	65.6948	98.7199	38009918	38502798	1.18	B12
FUSCCTNBC215_TT	FUSCCTNBC215	tumor	FUSCCTNBC215_TT_R1_screen	83804	6	3	3	0	0	0	0	0	0	15744	440	13.5991	FUSCCTNBC215_TT_R1	26.3331	42.7664	FUSCCTNBC215_TT	54.9611	181	80	129.065	99.7971	75122883	75275598	0.52	B09
FUSCCTNBC215_TT	FUSCCTNBC215	tumor	FUSCCTNBC215_TT_R2_screen	79703	20	3	1	0	0	0	0	0	0	18003	2270	13.5991	FUSCCTNBC215_TT_R2	23.1406	42.7664	FUSCCTNBC215_TT	54.9611	181	80	129.065	99.7971	75122883	75275598	0.52	B09
FUSCCTNBC215_WBC	FUSCCTNBC215	normal	FUSCCTNBC215_WBC_R1_screen	85804	2	0	0	0	0	0	0	0	0	13955	239	9.0823	FUSCCTNBC215_WBC_R1	11.2499	13.5558	FUSCCTNBC215_WBC	50.6712	213	37	41.8938	99.7716	24623594	24679951	0.47	B09
FUSCCTNBC215_WBC	FUSCCTNBC215	normal	FUSCCTNBC215_WBC_R2_screen	84474	10	1	2	0	0	0	0	0	0	14483	1030	9.0823	FUSCCTNBC215_WBC_R2	10.1065	13.5558	FUSCCTNBC215_WBC	50.6712	213	37	41.8938	99.7716	24623594	24679951	0.47	B09
FUSCCTNBC216_TT	FUSCCTNBC216	tumor	FUSCCTNBC216_TT_R1_screen	79953	6	6	0	0	1	0	0	0	0	19224	810	16.5474	FUSCCTNBC216_TT_R1	36.3157	71.2464	FUSCCTNBC216_TT	57.7958	173	87	199.574	99.8188	121850249	122071484	0.55	B16
FUSCCTNBC216_TT	FUSCCTNBC216	tumor	FUSCCTNBC216_TT_R2_screen	76182	14	3	0	0	0	0	0	0	0	20551	3250	16.5474	FUSCCTNBC216_TT_R2	32.3667	71.2464	FUSCCTNBC216_TT	57.7958	173	87	199.574	99.8188	121850249	122071484	0.55	B16
FUSCCTNBC216_WBC	FUSCCTNBC216	normal	FUSCCTNBC216_WBC_R1_screen	87002	2	2	0	0	0	0	2	0	0	12682	310	15.0812	FUSCCTNBC216_WBC_R1	16.8271	35.3848	FUSCCTNBC216_WBC	51.6988	200	89	101.133	99.8011	60055377	60175036	0.59	B16
FUSCCTNBC216_WBC	FUSCCTNBC216	normal	FUSCCTNBC216_WBC_R2_screen	84926	9	3	0	0	0	1	0	0	0	13322	1739	15.0812	FUSCCTNBC216_WBC_R2	14.946	35.3848	FUSCCTNBC216_WBC	51.6988	200	89	101.133	99.8011	60055377	60175036	0.59	B16
FUSCCTNBC220_TT	FUSCCTNBC220	tumor	FUSCCTNBC220_TT_R1_screen	83603	5	2	2	0	0	0	0	0	0	15919	469	10.5597	FUSCCTNBC220_TT_R1	30.544	78.8788	FUSCCTNBC220_TT	52.4807	179	195	247.462	99.9092	141335003	141463449	0.42	B09
FUSCCTNBC220_TT	FUSCCTNBC220	tumor	FUSCCTNBC220_TT_R2_screen	78817	130	2	1	0	1	0	0	0	0	16009	5040	10.5597	FUSCCTNBC220_TT_R2	25.6437	78.8788	FUSCCTNBC220_TT	52.4807	179	195	247.462	99.9092	141335003	141463449	0.42	B09
FUSCCTNBC220_WBC	FUSCCTNBC220	normal	FUSCCTNBC220_WBC_R1_screen	83861	5	0	5	0	0	0	0	0	0	15769	360	11.1596	FUSCCTNBC220_WBC_R1	14.3394	24.8931	FUSCCTNBC220_WBC	50.5131	199	65	71.8647	99.6745	44153672	44297877	0.43	B09
FUSCCTNBC220_WBC	FUSCCTNBC220	normal	FUSCCTNBC220_WBC_R2_screen	82400	12	0	0	0	0	1	0	0	0	16427	1160	11.1596	FUSCCTNBC220_WBC_R2	13.547	24.8931	FUSCCTNBC220_WBC	50.5131	199	65	71.8647	99.6745	44153672	44297877	0.43	B09
FUSCCTNBC223_TT	FUSCCTNBC223	tumor	FUSCCTNBC223_TT_R1_screen	83676	4	5	1	0	0	0	0	0	0	16174	140	16.265	FUSCCTNBC223_TT_R1	27.6192	63.2148	FUSCCTNBC223_TT	51.4161	204	146	173.726	99.795	105835423	106052884	0.43	B21
FUSCCTNBC223_TT	FUSCCTNBC223	tumor	FUSCCTNBC223_TT_R2_screen	80969	8	2	1	0	0	0	0	0	0	17930	1090	16.265	FUSCCTNBC223_TT_R2	25.5902	63.2148	FUSCCTNBC223_TT	51.4161	204	146	173.726	99.795	105835423	106052884	0.43	B21
FUSCCTNBC223_WBC	FUSCCTNBC223	normal	FUSCCTNBC223_WBC_R1_screen	85105	9	3	2	0	0	0	0	0	0	14461	420	14.4662	FUSCCTNBC223_WBC_R1	18.2776	33.5909	FUSCCTNBC223_WBC	50.9523	203	82	92.6299	99.6896	57369130	57547775	0.66	B21
FUSCCTNBC223_WBC	FUSCCTNBC223	normal	FUSCCTNBC223_WBC_R2_screen	82757	25	4	2	0	0	0	0	0	0	15372	1840	14.4662	FUSCCTNBC223_WBC_R2	16.379	33.5909	FUSCCTNBC223_WBC	50.9523	203	82	92.6299	99.6896	57369130	57547775	0.66	B21
FUSCCTNBC225_TT	FUSCCTNBC225	tumor	FUSCCTNBC225_TT_R1_screen	82545	1	4	1	0	0	0	0	0	0	17119	330	15.264	FUSCCTNBC225_TT_R1	30.4684	63.6452	FUSCCTNBC225_TT	55.4762	178	132	189.484	99.7653	108858350	109114491	0.56	B17
FUSCCTNBC225_TT	FUSCCTNBC225	tumor	FUSCCTNBC225_TT_R2_screen	77532	24	5	3	0	0	0	0	0	0	17206	5230	15.264	FUSCCTNBC225_TT_R2	24.4529	63.6452	FUSCCTNBC225_TT	55.4762	178	132	189.484	99.7653	108858350	109114491	0.56	B17
FUSCCTNBC225_WBC	FUSCCTNBC225	normal	FUSCCTNBC225_WBC_R1_screen	85343	4	1	1	0	0	1	0	0	0	14540	110	16.9707	FUSCCTNBC225_WBC_R1	21.2471	38.7917	FUSCCTNBC225_WBC	52.5293	197	97	113.32	99.9002	64460539	64524909	0.37	B17
FUSCCTNBC225_WBC	FUSCCTNBC225	normal	FUSCCTNBC225_WBC_R2_screen	83346	11	2	0	0	0	0	0	0	0	15911	730	16.9707	FUSCCTNBC225_WBC_R2	20.1466	38.7917	FUSCCTNBC225_WBC	52.5293	197	97	113.32	99.9002	64460539	64524909	0.37	B17
FUSCCTNBC227_TT	FUSCCTNBC227	tumor	FUSCCTNBC227_TT_R1_screen	82594	9	9	3	1	0	0	0	0	0	16674	710	8.4113	FUSCCTNBC227_TT_R1	12.7529	43.9038	FUSCCTNBC227_TT	54.8403	199	58	83.4483	99.8575	81355311	81471395	0.64	B03
FUSCCTNBC227_TT	FUSCCTNBC227	tumor	FUSCCTNBC227_TT_R2_screen	79946	18	6	0	1	0	1	0	0	0	18019	2009	8.4113	FUSCCTNBC227_TT_R2	11.0985	43.9038	FUSCCTNBC227_TT	54.8403	199	58	83.4483	99.8575	81355311	81471395	0.64	B03
FUSCCTNBC227_WBC	FUSCCTNBC227	normal	FUSCCTNBC227_WBC_R1_screen	86472	0	1	2	0	0	0	0	0	0	13385	140	20.1961	FUSCCTNBC227_WBC_R1	19.9785	29.562	FUSCCTNBC227_WBC	51.2931	209	69	80.2764	99.8211	47203526	47288114	0.39	B03
FUSCCTNBC227_WBC	FUSCCTNBC227	normal	FUSCCTNBC227_WBC_R2_screen	85348	8	2	0	0	0	0	0	0	0	13503	1139	20.1961	FUSCCTNBC227_WBC_R2	19.0636	29.562	FUSCCTNBC227_WBC	51.2931	209	69	80.2764	99.8211	47203526	47288114	0.39	B03
FUSCCTNBC228_TT	FUSCCTNBC228	tumor	FUSCCTNBC228_TT_R1_screen	83688	11	1	0	0	0	0	0	0	0	15710	590	7.6617	FUSCCTNBC228_TT_R1	12.1653	53.7838	FUSCCTNBC228_TT	53.7246	191	78	98.7721	99.8683	99825863	99957527	0.62	B03
FUSCCTNBC228_TT	FUSCCTNBC228	tumor	FUSCCTNBC228_TT_R2_screen	81134	14	2	0	1	0	0	0	0	0	17009	1840	7.6617	FUSCCTNBC228_TT_R2	10.4183	53.7838	FUSCCTNBC228_TT	53.7246	191	78	98.7721	99.8683	99825863	99957527	0.62	B03
FUSCCTNBC228_WBC	FUSCCTNBC228	normal	FUSCCTNBC228_WBC_R1_screen	86416	5	3	0	0	0	0	0	0	0	13356	220	15.2288	FUSCCTNBC228_WBC_R1	16.2197	25.3209	FUSCCTNBC228_WBC	51.0851	215	64	72.9365	99.8447	42925748	42992518	0.61	B03
FUSCCTNBC228_WBC	FUSCCTNBC228	normal	FUSCCTNBC228_WBC_R2_screen	84055	20	1	0	0	0	0	0	0	0	14134	1790	15.2288	FUSCCTNBC228_WBC_R2	14.3782	25.3209	FUSCCTNBC228_WBC	51.0851	215	64	72.9365	99.8447	42925748	42992518	0.61	B03
FUSCCTNBC230_TT	FUSCCTNBC230	tumor	FUSCCTNBC230_TT_R1_screen	83367	7	4	4	0	0	0	0	0	0	16128	490	8.0362	FUSCCTNBC230_TT_R1	10.6305	51.4744	FUSCCTNBC230_TT	51.4372	185	71	83.4269	99.8496	94866701	95009558	0.61	B03
FUSCCTNBC230_TT	FUSCCTNBC230	tumor	FUSCCTNBC230_TT_R2_screen	80220	14	3	1	0	1	0	0	0	0	18061	1700	8.0362	FUSCCTNBC230_TT_R2	9.15495	51.4744	FUSCCTNBC230_TT	51.4372	185	71	83.4269	99.8496	94866701	95009558	0.61	B03
FUSCCTNBC230_WBC	FUSCCTNBC230	normal	FUSCCTNBC230_WBC_R1_screen	84080	9	1	0	0	0	0	0	0	0	15290	620	11.1209	FUSCCTNBC230_WBC_R1	15.5213	28.3314	FUSCCTNBC230_WBC	51.1758	176	78	88.2705	99.5397	50324073	50556784	0.87	B03
FUSCCTNBC230_WBC	FUSCCTNBC230	normal	FUSCCTNBC230_WBC_R2_screen	78581	14	0	0	0	0	0	0	0	0	16425	4980	11.1209	FUSCCTNBC230_WBC_R2	12.5758	28.3314	FUSCCTNBC230_WBC	51.1758	176	78	88.2705	99.5397	50324073	50556784	0.87	B03
FUSCCTNBC233_TT	FUSCCTNBC233	tumor	FUSCCTNBC233_TT_R1_screen	82703	3	6	2	0	0	0	0	0	0	17126	160	12.5432	FUSCCTNBC233_TT_R1	30.809	78.4025	FUSCCTNBC233_TT	53.4185	178	186	237.389	99.8237	137257141	137499506	0.4	B22
FUSCCTNBC233_TT	FUSCCTNBC233	tumor	FUSCCTNBC233_TT_R2_screen	78532	9	4	1	0	0	0	0	0	0	20554	900	12.5432	FUSCCTNBC233_TT_R2	29.0666	78.4025	FUSCCTNBC233_TT	53.4185	178	186	237.389	99.8237	137257141	137499506	0.4	B22
FUSCCTNBC233_WBC	FUSCCTNBC233	normal	FUSCCTNBC233_WBC_R1_screen	85713	2	1	2	0	0	1	0	0	0	14131	150	11.6447	FUSCCTNBC233_WBC_R1	12.9623	18.6368	FUSCCTNBC233_WBC	50.7262	210	47	52.4627	99.7077	32893821	32990248	0.5	B22
FUSCCTNBC233_WBC	FUSCCTNBC233	normal	FUSCCTNBC233_WBC_R2_screen	84485	9	1	0	0	0	0	0	0	0	14135	1370	11.6447	FUSCCTNBC233_WBC_R2	11.4343	18.6368	FUSCCTNBC233_WBC	50.7262	210	47	52.4627	99.7077	32893821	32990248	0.5	B22
FUSCCTNBC234_TT	FUSCCTNBC234	tumor	FUSCCTNBC234_TT_R1_screen	84518	7	3	4	1	0	0	0	0	0	14947	520	8.6467	FUSCCTNBC234_TT_R1	12.639	48.4291	FUSCCTNBC234_TT	52.367	185	73	89.1617	99.8823	88809666	88914359	0.6	B03
FUSCCTNBC234_TT	FUSCCTNBC234	tumor	FUSCCTNBC234_TT_R2_screen	82058	13	6	2	1	0	1	0	0	0	16339	1580	8.6467	FUSCCTNBC234_TT_R2	10.9989	48.4291	FUSCCTNBC234_TT	52.367	185	73	89.1617	99.8823	88809666	88914359	0.6	B03
FUSCCTNBC234_WBC	FUSCCTNBC234	normal	FUSCCTNBC234_WBC_R1_screen	84766	3	2	2	1	0	0	0	0	0	14836	390	15.638	FUSCCTNBC234_WBC_R1	17.3317	32.1462	FUSCCTNBC234_WBC	52.3135	199	77	89.8403	99.8777	54241766	54308177	0.6	B03
FUSCCTNBC234_WBC	FUSCCTNBC234	normal	FUSCCTNBC234_WBC_R2_screen	82071	10	0	0	0	0	0	0	0	0	16429	1490	15.638	FUSCCTNBC234_WBC_R2	16.0678	32.1462	FUSCCTNBC234_WBC	52.3135	199	77	89.8403	99.8777	54241766	54308177	0.6	B03
FUSCCTNBC235_TT	FUSCCTNBC235	tumor	FUSCCTNBC235_TT_R1_screen	83256	2	8	4	2	0	0	0	0	0	16609	119	14.5611	FUSCCTNBC235_TT_R1	30.854	78.8202	FUSCCTNBC235_TT	52.2643	178	198	237.378	99.8187	134629340	134873888	0.53	B19
FUSCCTNBC235_TT	FUSCCTNBC235	tumor	FUSCCTNBC235_TT_R2_screen	81192	6	7	1	0	0	1	0	0	0	18123	670	14.5611	FUSCCTNBC235_TT_R2	29.9871	78.8202	FUSCCTNBC235_TT	52.2643	178	198	237.378	99.8187	134629340	134873888	0.53	B19
FUSCCTNBC235_WBC	FUSCCTNBC235	normal	FUSCCTNBC235_WBC_R1_screen	85409	2	2	0	0	0	0	0	0	0	14427	160	21.0284	FUSCCTNBC235_WBC_R1	23.4015	36.7045	FUSCCTNBC235_WBC	52.2077	183	85	100.06	99.9344	58050178	58088259	0.3	B19
FUSCCTNBC235_WBC	FUSCCTNBC235	normal	FUSCCTNBC235_WBC_R2_screen	83258	6	1	1	0	1	0	0	0	0	16164	569	21.0284	FUSCCTNBC235_WBC_R2	23.265	36.7045	FUSCCTNBC235_WBC	52.2077	183	85	100.06	99.9344	58050178	58088259	0.3	B19
FUSCCTNBC236_TT	FUSCCTNBC236	tumor	FUSCCTNBC236_TT_R1_screen	81497	0	0	0	0	0	0	0	0	0	18363	140	12.556	FUSCCTNBC236_TT_R1	28.4291	78.1836	FUSCCTNBC236_TT	50.7791	174	202	230.081	99.844	136695444	136909068	0.37	B22
FUSCCTNBC236_TT	FUSCCTNBC236	tumor	FUSCCTNBC236_TT_R2_screen	76956	11	1	0	0	0	0	0	0	0	22182	850	12.556	FUSCCTNBC236_TT_R2	26.7989	78.1836	FUSCCTNBC236_TT	50.7791	174	202	230.081	99.844	136695444	136909068	0.37	B22
FUSCCTNBC236_WBC	FUSCCTNBC236	normal	FUSCCTNBC236_WBC_R1_screen	82809	1	1	1	1	0	0	0	0	0	17107	80	13.8771	FUSCCTNBC236_WBC_R1	15.0084	19.1551	FUSCCTNBC236_WBC	51.352	180	52	58.0436	99.8478	32984567	33034852	0.43	B22
FUSCCTNBC236_WBC	FUSCCTNBC236	normal	FUSCCTNBC236_WBC_R2_screen	79622	6	0	0	0	0	0	0	0	0	19492	880	13.8771	FUSCCTNBC236_WBC_R2	13.4933	19.1551	FUSCCTNBC236_WBC	51.352	180	52	58.0436	99.8478	32984567	33034852	0.43	B22
FUSCCTNBC237_TT	FUSCCTNBC237	tumor	FUSCCTNBC237_TT_R1_screen	83392	0	1	1	0	0	0	0	0	0	16466	140	19.8112	FUSCCTNBC237_TT_R1	25.8968	48.9024	FUSCCTNBC237_TT	50.4147	183	114	126.215	99.399	78172565	78645255	0.65	B23
FUSCCTNBC237_TT	FUSCCTNBC237	tumor	FUSCCTNBC237_TT_R2_screen	80507	3	1	0	0	0	0	0	0	0	18299	1190	19.8112	FUSCCTNBC237_TT_R2	22.0943	48.9024	FUSCCTNBC237_TT	50.4147	183	114	126.215	99.399	78172565	78645255	0.65	B23
FUSCCTNBC237_WBC	FUSCCTNBC237	normal	FUSCCTNBC237_WBC_R1_screen	81960	2	2	5	0	0	0	0	0	0	17721	310	11.4686	FUSCCTNBC237_WBC_R1	14.8671	29.3568	FUSCCTNBC237_WBC	51.1508	175	79	89.4284	99.9295	52014656	52051336	0.34	B23
FUSCCTNBC237_WBC	FUSCCTNBC237	normal	FUSCCTNBC237_WBC_R2_screen	79270	4	3	1	0	0	0	0	0	0	19903	819	11.4686	FUSCCTNBC237_WBC_R2	14.7754	29.3568	FUSCCTNBC237_WBC	51.1508	175	79	89.4284	99.9295	52014656	52051336	0.34	B23
FUSCCTNBC238_TT	FUSCCTNBC238	tumor	FUSCCTNBC238_TT_R1_screen	81704	8	8	9	0	0	0	0	0	0	17651	620	9.1079	FUSCCTNBC238_TT_R1	12.8063	54.1865	FUSCCTNBC238_TT	54.5237	172	68	88.1278	99.894	99155720	99260944	0.56	B03
FUSCCTNBC238_TT	FUSCCTNBC238	tumor	FUSCCTNBC238_TT_R2_screen	79632	18	12	2	0	0	1	0	0	0	18775	1560	9.1079	FUSCCTNBC238_TT_R2	11.0283	54.1865	FUSCCTNBC238_TT	54.5237	172	68	88.1278	99.894	99155720	99260944	0.56	B03
FUSCCTNBC238_WBC	FUSCCTNBC238	normal	FUSCCTNBC238_WBC_R1_screen	85749	5	0	0	0	0	0	0	0	0	14096	150	19.8894	FUSCCTNBC238_WBC_R1	20.0374	33.2576	FUSCCTNBC238_WBC	50.9058	207	78	89.5327	99.8339	53305458	53394162	0.39	B03
FUSCCTNBC238_WBC	FUSCCTNBC238	normal	FUSCCTNBC238_WBC_R2_screen	84386	11	2	0	0	0	0	0	0	0	14561	1040	19.8894	FUSCCTNBC238_WBC_R2	19.2372	33.2576	FUSCCTNBC238_WBC	50.9058	207	78	89.5327	99.8339	53305458	53394162	0.39	B03
FUSCCTNBC239_TT	FUSCCTNBC239	tumor	FUSCCTNBC239_TT_R1_screen	83310	6	1	1	0	0	0	0	0	0	16412	270	14.2258	FUSCCTNBC239_TT_R1	20.6004	38.1257	FUSCCTNBC239_TT	51.7776	202	89	105.528	99.845	65512485	65614165	0.58	B05
FUSCCTNBC239_TT	FUSCCTNBC239	tumor	FUSCCTNBC239_TT_R2_screen	79805	8	0	2	0	0	0	0	0	0	17745	2440	14.2258	FUSCCTNBC239_TT_R2	18.0942	38.1257	FUSCCTNBC239_TT	51.7776	202	89	105.528	99.845	65512485	65614165	0.58	B05
FUSCCTNBC239_WBC	FUSCCTNBC239	normal	FUSCCTNBC239_WBC_R1_screen	86247	4	3	3	0	0	0	0	0	0	13573	170	20.3861	FUSCCTNBC239_WBC_R1	20.3034	30.4679	FUSCCTNBC239_WBC	51.5847	202	72	84.3506	99.8635	48546832	48613179	0.37	B05
FUSCCTNBC239_WBC	FUSCCTNBC239	normal	FUSCCTNBC239_WBC_R2_screen	85107	12	3	0	0	0	1	0	0	0	13987	890	20.3861	FUSCCTNBC239_WBC_R2	19.7974	30.4679	FUSCCTNBC239_WBC	51.5847	202	72	84.3506	99.8635	48546832	48613179	0.37	B05
FUSCCTNBC240_TT	FUSCCTNBC240	tumor	FUSCCTNBC240_TT_R1_screen	81911	6	3	7	0	0	0	0	0	0	17633	440	14.115	FUSCCTNBC240_TT_R1	27.724	41.3474	FUSCCTNBC240_TT	59.289	214	48	116.324	99.6764	72494456	72729838	0.63	B05
FUSCCTNBC240_TT	FUSCCTNBC240	tumor	FUSCCTNBC240_TT_R2_screen	79350	10	4	1	0	1	0	0	0	0	17744	2890	14.115	FUSCCTNBC240_TT_R2	23.9921	41.3474	FUSCCTNBC240_TT	59.289	214	48	116.324	99.6764	72494456	72729838	0.63	B05
FUSCCTNBC240_WBC	FUSCCTNBC240	normal	FUSCCTNBC240_WBC_R1_screen	84678	7	2	1	0	0	0	0	0	0	14892	420	12.9083	FUSCCTNBC240_WBC_R1	16.4985	29.0407	FUSCCTNBC240_WBC	50.7381	186	75	85.6663	98.2421	50253755	51152985	1.31	B05
FUSCCTNBC240_WBC	FUSCCTNBC240	normal	FUSCCTNBC240_WBC_R2_screen	78555	39	3	2	0	0	0	0	0	0	14732	6669	12.9083	FUSCCTNBC240_WBC_R2	11.0808	29.0407	FUSCCTNBC240_WBC	50.7381	186	75	85.6663	98.2421	50253755	51152985	1.31	B05
FUSCCTNBC244_TT	FUSCCTNBC244	tumor	FUSCCTNBC244_TT_R1_screen	84730	3	2	1	0	0	0	0	0	0	14944	320	12.4218	FUSCCTNBC244_TT_R1	23.9961	45.2713	FUSCCTNBC244_TT	56.5365	224	72	128.426	99.8099	79985610	80137961	0.66	B05
FUSCCTNBC244_TT	FUSCCTNBC244	tumor	FUSCCTNBC244_TT_R2_screen	82895	14	3	1	0	0	0	0	0	0	14657	2430	12.4218	FUSCCTNBC244_TT_R2	18.8578	45.2713	FUSCCTNBC244_TT	56.5365	224	72	128.426	99.8099	79985610	80137961	0.66	B05
FUSCCTNBC244_WBC	FUSCCTNBC244	normal	FUSCCTNBC244_WBC_R1_screen	86080	1	0	0	0	0	0	0	0	0	13739	180	19.3646	FUSCCTNBC244_WBC_R1	19.152	32.9501	FUSCCTNBC244_WBC	51.5673	210	77	88.8517	99.8589	53192924	53268059	0.41	B05
FUSCCTNBC244_WBC	FUSCCTNBC244	normal	FUSCCTNBC244_WBC_R2_screen	85277	8	0	0	0	0	0	0	0	0	13605	1110	19.3646	FUSCCTNBC244_WBC_R2	17.8192	32.9501	FUSCCTNBC244_WBC	51.5673	210	77	88.8517	99.8589	53192924	53268059	0.41	B05
FUSCCTNBC245_TT	FUSCCTNBC245	tumor	FUSCCTNBC245_TT_R1_screen	83103	3	5	1	0	0	0	0	0	0	16479	409	11.7017	FUSCCTNBC245_TT_R1	31.9476	54.5568	FUSCCTNBC245_TT	59.4091	206	64	159.593	99.8567	98192589	98333478	0.62	B05
FUSCCTNBC245_TT	FUSCCTNBC245	tumor	FUSCCTNBC245_TT_R2_screen	81257	15	5	0	0	0	0	0	0	0	15893	2830	11.7017	FUSCCTNBC245_TT_R2	24.7815	54.5568	FUSCCTNBC245_TT	59.4091	206	64	159.593	99.8567	98192589	98333478	0.62	B05
FUSCCTNBC245_WBC	FUSCCTNBC245	normal	FUSCCTNBC245_WBC_R1_screen	82009	5	1	4	0	0	0	0	0	0	17641	340	11.1046	FUSCCTNBC245_WBC_R1	14.5899	30.9379	FUSCCTNBC245_WBC	51.7134	175	79	91.0983	99.9255	55123555	55164631	0.34	B05
FUSCCTNBC245_WBC	FUSCCTNBC245	normal	FUSCCTNBC245_WBC_R2_screen	78729	11	1	1	0	0	0	0	0	0	20439	819	11.1046	FUSCCTNBC245_WBC_R2	14.7116	30.9379	FUSCCTNBC245_WBC	51.7134	175	79	91.0983	99.9255	55123555	55164631	0.34	B05
FUSCCTNBC246_TT	FUSCCTNBC246	tumor	FUSCCTNBC246_TT_R1_screen	80767	2	3	0	0	0	0	0	0	0	19109	119	14.2377	FUSCCTNBC246_TT_R1	28.4519	68.8342	FUSCCTNBC246_TT	51.5791	179	181	204.28	99.8543	118079955	118252252	0.36	B22
FUSCCTNBC246_TT	FUSCCTNBC246	tumor	FUSCCTNBC246_TT_R2_screen	78589	12	2	0	0	0	0	0	0	0	20578	819	14.2377	FUSCCTNBC246_TT_R2	26.9955	68.8342	FUSCCTNBC246_TT	51.5791	179	181	204.28	99.8543	118079955	118252252	0.36	B22
FUSCCTNBC246_WBC	FUSCCTNBC246	normal	FUSCCTNBC246_WBC_R1_screen	85945	5	2	1	0	0	0	0	0	0	13928	119	8.3307	FUSCCTNBC246_WBC_R1	12.6041	20.8646	FUSCCTNBC246_WBC	50.47	199	59	66.8303	99.8701	38242881	38292605	0.45	B22
FUSCCTNBC246_WBC	FUSCCTNBC246	normal	FUSCCTNBC246_WBC_R2_screen	84776	10	0	0	0	0	0	0	0	0	14124	1090	8.3307	FUSCCTNBC246_WBC_R2	11.0564	20.8646	FUSCCTNBC246_WBC	50.47	199	59	66.8303	99.8701	38242881	38292605	0.45	B22
FUSCCTNBC247_TT	FUSCCTNBC247	tumor	FUSCCTNBC247_TT_R1_screen	84135	3	2	5	0	0	1	0	0	0	15584	270	13.5012	FUSCCTNBC247_TT_R1	23.3481	50.9672	FUSCCTNBC247_TT	53.2425	209	116	142.693	99.8622	88353766	88475727	0.62	B05
FUSCCTNBC247_TT	FUSCCTNBC247	tumor	FUSCCTNBC247_TT_R2_screen	82253	8	4	0	0	0	0	0	0	0	15145	2590	13.5012	FUSCCTNBC247_TT_R2	18.2333	50.9672	FUSCCTNBC247_TT	53.2425	209	116	142.693	99.8622	88353766	88475727	0.62	B05
FUSCCTNBC247_WBC	FUSCCTNBC247	normal	FUSCCTNBC247_WBC_R1_screen	86757	0	3	0	0	0	0	0	0	0	12891	349	10.7539	FUSCCTNBC247_WBC_R1	12.4531	21.2466	FUSCCTNBC247_WBC	51.4832	207	55	62.2427	99.7323	37867425	37969053	0.59	B05
FUSCCTNBC247_WBC	FUSCCTNBC247	normal	FUSCCTNBC247_WBC_R2_screen	85109	21	3	2	0	0	0	0	0	0	13505	1360	10.7539	FUSCCTNBC247_WBC_R2	11.2445	21.2466	FUSCCTNBC247_WBC	51.4832	207	55	62.2427	99.7323	37867425	37969053	0.59	B05
FUSCCTNBC249_TT	FUSCCTNBC249	tumor	FUSCCTNBC249_TT_R1_screen	82740	3	0	2	0	0	0	0	0	0	17136	119	15.101	FUSCCTNBC249_TT_R1	28.2267	68.5365	FUSCCTNBC249_TT	50.8088	191	178	199.182	99.7926	116300104	116541828	0.41	B22
FUSCCTNBC249_TT	FUSCCTNBC249	tumor	FUSCCTNBC249_TT_R2_screen	81008	12	1	0	0	0	0	0	0	0	17979	1000	15.101	FUSCCTNBC249_TT_R2	26.2143	68.5365	FUSCCTNBC249_TT	50.8088	191	178	199.182	99.7926	116300104	116541828	0.41	B22
FUSCCTNBC249_WBC	FUSCCTNBC249	normal	FUSCCTNBC249_WBC_R1_screen	82294	2	1	4	0	0	0	0	0	0	17479	220	13.5182	FUSCCTNBC249_WBC_R1	18.8543	35.7732	FUSCCTNBC249_WBC	51.2792	183	91	101.745	99.7159	61817187	61993338	0.44	B22
FUSCCTNBC249_WBC	FUSCCTNBC249	normal	FUSCCTNBC249_WBC_R2_screen	78989	10	4	1	0	0	0	0	0	0	20046	950	13.5182	FUSCCTNBC249_WBC_R2	17.1574	35.7732	FUSCCTNBC249_WBC	51.2792	183	91	101.745	99.7159	61817187	61993338	0.44	B22
FUSCCTNBC250_TT	FUSCCTNBC250	tumor	FUSCCTNBC250_TT_R1_screen	82663	5	3	1	0	0	0	0	0	0	17198	130	22.0718	FUSCCTNBC250_TT_R1	38.5287	99.9479	FUSCCTNBC250_TT	51.3403	182	217	263.846	99.873	155899909	156098079	0.44	B12
FUSCCTNBC250_TT	FUSCCTNBC250	tumor	FUSCCTNBC250_TT_R2_screen	78964	16	1	1	0	0	0	0	0	0	19158	1860	22.0718	FUSCCTNBC250_TT_R2	33.8392	99.9479	FUSCCTNBC250_TT	51.3403	182	217	263.846	99.873	155899909	156098079	0.44	B12
FUSCCTNBC250_WBC	FUSCCTNBC250	normal	FUSCCTNBC250_WBC_R1_screen	85802	5	2	0	0	0	0	0	0	0	14041	150	7.7465	FUSCCTNBC250_WBC_R1	12.1771	21.0858	FUSCCTNBC250_WBC	50.8193	195	61	68.4147	99.8614	38888987	38942945	0.46	B12
FUSCCTNBC250_WBC	FUSCCTNBC250	normal	FUSCCTNBC250_WBC_R2_screen	84675	5	2	0	0	0	0	0	0	0	14248	1070	7.7465	FUSCCTNBC250_WBC_R2	10.9047	21.0858	FUSCCTNBC250_WBC	50.8193	195	61	68.4147	99.8614	38888987	38942945	0.46	B12
FUSCCTNBC251_TT	FUSCCTNBC251	tumor	FUSCCTNBC251_TT_R1_screen	82943	6	6	2	0	0	0	0	0	0	16703	340	17.0531	FUSCCTNBC251_TT_R1	26.3201	42.7464	FUSCCTNBC251_TT	56.343	213	68	115.17	99.5682	71292998	71602189	0.65	B05
FUSCCTNBC251_TT	FUSCCTNBC251	tumor	FUSCCTNBC251_TT_R2_screen	80611	9	8	0	0	0	0	0	0	0	16732	2640	17.0531	FUSCCTNBC251_TT_R2	20.9945	42.7464	FUSCCTNBC251_TT	56.343	213	68	115.17	99.5682	71292998	71602189	0.65	B05
FUSCCTNBC251_WBC	FUSCCTNBC251	normal	FUSCCTNBC251_WBC_R1_screen	83530	4	3	0	0	0	0	0	0	0	16003	460	12.6507	FUSCCTNBC251_WBC_R1	16.8386	31.6762	FUSCCTNBC251_WBC	50.5001	181	85	95.3769	98.6448	54936744	55691460	1.16	B05
FUSCCTNBC251_WBC	FUSCCTNBC251	normal	FUSCCTNBC251_WBC_R2_screen	78164	49	1	1	0	0	0	0	0	0	15685	6100	12.6507	FUSCCTNBC251_WBC_R2	12.033	31.6762	FUSCCTNBC251_WBC	50.5001	181	85	95.3769	98.6448	54936744	55691460	1.16	B05
FUSCCTNBC252_TT	FUSCCTNBC252	tumor	FUSCCTNBC252_TT_R1_screen	85688	5	2	1	0	0	0	0	0	0	14014	290	11.8962	FUSCCTNBC252_TT_R1	21.3369	40.9545	FUSCCTNBC252_TT	53.6751	234	83	115.012	99.7898	72330844	72483186	0.71	B05
FUSCCTNBC252_TT	FUSCCTNBC252	tumor	FUSCCTNBC252_TT_R2_screen	83296	12	0	0	0	1	0	0	0	0	14051	2640	11.8962	FUSCCTNBC252_TT_R2	16.53	40.9545	FUSCCTNBC252_TT	53.6751	234	83	115.012	99.7898	72330844	72483186	0.71	B05
FUSCCTNBC252_WBC	FUSCCTNBC252	normal	FUSCCTNBC252_WBC_R1_screen	83586	1	2	0	0	0	0	0	0	0	15991	420	14.53	FUSCCTNBC252_WBC_R1	16.5016	33.397	FUSCCTNBC252_WBC	52.1371	194	81	92.9348	99.8864	57098760	57163674	0.59	B05
FUSCCTNBC252_WBC	FUSCCTNBC252	normal	FUSCCTNBC252_WBC_R2_screen	81522	5	2	1	0	1	1	0	0	0	17128	1340	14.53	FUSCCTNBC252_WBC_R2	15.3938	33.397	FUSCCTNBC252_WBC	52.1371	194	81	92.9348	99.8864	57098760	57163674	0.59	B05
FUSCCTNBC254_TT	FUSCCTNBC254	tumor	FUSCCTNBC254_TT_R1_screen	83779	4	4	5	0	0	0	0	0	0	15729	479	13.8382	FUSCCTNBC254_TT_R1	23.4466	47.5594	FUSCCTNBC254_TT	55.5397	233	75	126.329	99.6309	83918864	84229752	0.72	B05
FUSCCTNBC254_TT	FUSCCTNBC254	tumor	FUSCCTNBC254_TT_R2_screen	80653	22	6	1	1	0	0	0	0	0	15437	3880	13.8382	FUSCCTNBC254_TT_R2	18.7935	47.5594	FUSCCTNBC254_TT	55.5397	233	75	126.329	99.6309	83918864	84229752	0.72	B05
FUSCCTNBC254_WBC	FUSCCTNBC254	normal	FUSCCTNBC254_WBC_R1_screen	85935	1	0	2	0	0	0	0	0	0	13653	409	13.5009	FUSCCTNBC254_WBC_R1	15.3958	30.7591	FUSCCTNBC254_WBC	51.784	197	79	89.7131	99.7768	53164120	53283048	0.58	B05
FUSCCTNBC254_WBC	FUSCCTNBC254	normal	FUSCCTNBC254_WBC_R2_screen	84539	14	1	2	0	0	0	0	0	0	13714	1730	13.5009	FUSCCTNBC254_WBC_R2	13.8334	30.7591	FUSCCTNBC254_WBC	51.784	197	79	89.7131	99.7768	53164120	53283048	0.58	B05
FUSCCTNBC255_TT	FUSCCTNBC255	tumor	FUSCCTNBC255_TT_R1_screen	82384	5	1	0	0	0	0	0	0	0	17250	360	10.6277	FUSCCTNBC255_TT_R1	24.6388	48.4629	FUSCCTNBC255_TT	55.1354	191	96	145.27	99.8461	87139185	87273500	0.56	B05
FUSCCTNBC255_TT	FUSCCTNBC255	tumor	FUSCCTNBC255_TT_R2_screen	78158	12	4	2	0	0	0	0	0	0	19184	2640	10.6277	FUSCCTNBC255_TT_R2	21.6021	48.4629	FUSCCTNBC255_TT	55.1354	191	96	145.27	99.8461	87139185	87273500	0.56	B05
FUSCCTNBC255_WBC	FUSCCTNBC255	normal	FUSCCTNBC255_WBC_R1_screen	81620	4	1	0	0	0	0	0	0	0	18136	239	13.7997	FUSCCTNBC255_WBC_R1	16.6542	25.6421	FUSCCTNBC255_WBC	51.4989	175	68	76.0946	99.6988	44151042	44284431	0.4	B05
FUSCCTNBC255_WBC	FUSCCTNBC255	normal	FUSCCTNBC255_WBC_R2_screen	77482	5	1	1	0	0	0	0	0	0	21552	959	13.7997	FUSCCTNBC255_WBC_R2	15.2977	25.6421	FUSCCTNBC255_WBC	51.4989	175	68	76.0946	99.6988	44151042	44284431	0.4	B05
FUSCCTNBC256_TT	FUSCCTNBC256	tumor	FUSCCTNBC256_TT_R1_screen	81606	5	1	0	0	0	0	0	0	0	18068	320	12.7909	FUSCCTNBC256_TT_R1	29.359	61.5954	FUSCCTNBC256_TT	54.6547	187	116	183.287	99.868	108118557	108261447	0.55	B05
FUSCCTNBC256_TT	FUSCCTNBC256	tumor	FUSCCTNBC256_TT_R2_screen	77473	11	1	2	0	0	0	0	0	0	19304	3209	12.7909	FUSCCTNBC256_TT_R2	25.2889	61.5954	FUSCCTNBC256_TT	54.6547	187	116	183.287	99.868	108118557	108261447	0.55	B05
FUSCCTNBC256_WBC	FUSCCTNBC256	normal	FUSCCTNBC256_WBC_R1_screen	85979	6	0	1	0	0	0	0	0	0	13864	150	15.9809	FUSCCTNBC256_WBC_R1	17.2852	29.2487	FUSCCTNBC256_WBC	51.3128	224	70	79.7137	99.8147	49123611	49214784	0.45	B05
FUSCCTNBC256_WBC	FUSCCTNBC256	normal	FUSCCTNBC256_WBC_R2_screen	84242	8	0	1	0	1	0	0	0	0	14738	1010	15.9809	FUSCCTNBC256_WBC_R2	16.2613	29.2487	FUSCCTNBC256_WBC	51.3128	224	70	79.7137	99.8147	49123611	49214784	0.45	B05
FUSCCTNBC257_TT	FUSCCTNBC257	tumor	FUSCCTNBC257_TT_R1_screen	82083	3	3	0	0	0	0	0	0	0	17771	140	16.8571	FUSCCTNBC257_TT_R1	32.2387	61.3721	FUSCCTNBC257_TT	55.5971	190	112	176.273	99.8489	102887483	103043210	0.42	B22
FUSCCTNBC257_TT	FUSCCTNBC257	tumor	FUSCCTNBC257_TT_R2_screen	79669	9	3	1	0	0	0	0	0	0	19788	530	16.8571	FUSCCTNBC257_TT_R2	30.1874	61.3721	FUSCCTNBC257_TT	55.5971	190	112	176.273	99.8489	102887483	103043210	0.42	B22
FUSCCTNBC257_WBC	FUSCCTNBC257	normal	FUSCCTNBC257_WBC_R1_screen	86305	3	0	3	1	0	0	0	0	0	13368	320	7.9046	FUSCCTNBC257_WBC_R1	12.1776	22.4883	FUSCCTNBC257_WBC	50.3791	205	62	70.08	99.6606	41329488	41470254	0.51	B22
FUSCCTNBC257_WBC	FUSCCTNBC257	normal	FUSCCTNBC257_WBC_R2_screen	85089	9	0	2	0	0	0	0	0	0	13370	1530	7.9046	FUSCCTNBC257_WBC_R2	10.4614	22.4883	FUSCCTNBC257_WBC	50.3791	205	62	70.08	99.6606	41329488	41470254	0.51	B22
FUSCCTNBC258_TT	FUSCCTNBC258	tumor	FUSCCTNBC258_TT_R1_screen	84134	3	2	1	0	0	0	0	0	0	15511	349	11.8439	FUSCCTNBC258_TT_R1	26.5974	64.6958	FUSCCTNBC258_TT	53.3468	207	148	193.344	99.8505	114153196	114324080	0.6	B05
FUSCCTNBC258_TT	FUSCCTNBC258	tumor	FUSCCTNBC258_TT_R2_screen	80072	12	1	1	0	0	0	0	0	0	15955	3959	11.8439	FUSCCTNBC258_TT_R2	22.3819	64.6958	FUSCCTNBC258_TT	53.3468	207	148	193.344	99.8505	114153196	114324080	0.6	B05
FUSCCTNBC258_WBC	FUSCCTNBC258	normal	FUSCCTNBC258_WBC_R1_screen	85134	10	3	1	0	0	0	0	0	0	14412	440	16.7334	FUSCCTNBC258_WBC_R1	18.3041	36.1446	FUSCCTNBC258_WBC	52.0459	203	84	97.4425	99.8398	60184955	60281540	0.61	B05
FUSCCTNBC258_WBC	FUSCCTNBC258	normal	FUSCCTNBC258_WBC_R2_screen	81422	11	3	0	0	0	0	0	0	0	16875	1689	16.7334	FUSCCTNBC258_WBC_R2	16.5438	36.1446	FUSCCTNBC258_WBC	52.0459	203	84	97.4425	99.8398	60184955	60281540	0.61	B05
FUSCCTNBC259_TT	FUSCCTNBC259	tumor	FUSCCTNBC259_TT_R1_screen	83084	6	1	0	0	0	0	0	0	0	16749	160	14.0241	FUSCCTNBC259_TT_R1	25.4878	57.1211	FUSCCTNBC259_TT	51.6055	192	148	166.526	99.8273	98246058	98415997	0.45	B22
FUSCCTNBC259_TT	FUSCCTNBC259	tumor	FUSCCTNBC259_TT_R2_screen	80174	8	1	1	0	0	0	0	0	0	19226	590	14.0241	FUSCCTNBC259_TT_R2	23.5743	57.1211	FUSCCTNBC259_TT	51.6055	192	148	166.526	99.8273	98246058	98415997	0.45	B22
FUSCCTNBC259_WBC	FUSCCTNBC259	normal	FUSCCTNBC259_WBC_R1_screen	85612	5	4	1	2	1	0	1	0	0	14044	330	12.0573	FUSCCTNBC259_WBC_R1	17.93	41.5587	FUSCCTNBC259_WBC	50.7877	201	103	114.171	99.6094	72947526	73233583	0.48	B22
FUSCCTNBC259_WBC	FUSCCTNBC259	normal	FUSCCTNBC259_WBC_R2_screen	83630	6	2	1	0	0	0	1	0	0	15290	1070	12.0573	FUSCCTNBC259_WBC_R2	16.0861	41.5587	FUSCCTNBC259_WBC	50.7877	201	103	114.171	99.6094	72947526	73233583	0.48	B22
FUSCCTNBC260_TT	FUSCCTNBC260	tumor	FUSCCTNBC260_TT_R1_screen	80453	5	8	6	0	1	0	0	0	0	19288	239	20.3548	FUSCCTNBC260_TT_R1	38.9113	75.8412	FUSCCTNBC260_TT	56.7682	188	106	204.967	99.8044	122252391	122492041	0.39	B05
FUSCCTNBC260_TT	FUSCCTNBC260	tumor	FUSCCTNBC260_TT_R2_screen	76696	14	4	0	0	0	0	0	0	0	22016	1270	20.3548	FUSCCTNBC260_TT_R2	35.2336	75.8412	FUSCCTNBC260_TT	56.7682	188	106	204.967	99.8044	122252391	122492041	0.39	B05
FUSCCTNBC260_WBC	FUSCCTNBC260	normal	FUSCCTNBC260_WBC_R1_screen	81886	5	4	9	0	0	0	0	0	0	17236	860	14.2931	FUSCCTNBC260_WBC_R1	17.2695	26.7692	FUSCCTNBC260_WBC	51.1102	167	71	79.8359	99.2778	45658476	45990632	0.36	B05
FUSCCTNBC260_WBC	FUSCCTNBC260	normal	FUSCCTNBC260_WBC_R2_screen	78414	7	3	3	0	1	0	0	0	0	20112	1460	14.2931	FUSCCTNBC260_WBC_R2	16.0438	26.7692	FUSCCTNBC260_WBC	51.1102	167	71	79.8359	99.2778	45658476	45990632	0.36	B05
FUSCCTNBC261_TT	FUSCCTNBC261	tumor	FUSCCTNBC261_TT_R1_screen	80549	2	3	1	0	0	0	0	0	0	19206	239	14.5086	FUSCCTNBC261_TT_R1	33.3173	92.9617	FUSCCTNBC261_TT	53.1811	185	214	271.102	99.8389	159155149	159411997	0.38	B05
FUSCCTNBC261_TT	FUSCCTNBC261	tumor	FUSCCTNBC261_TT_R2_screen	77952	11	2	1	0	0	0	0	0	0	20434	1600	14.5086	FUSCCTNBC261_TT_R2	30.5534	92.9617	FUSCCTNBC261_TT	53.1811	185	214	271.102	99.8389	159155149	159411997	0.38	B05
FUSCCTNBC261_WBC	FUSCCTNBC261	normal	FUSCCTNBC261_WBC_R1_screen	85545	3	7	0	0	0	0	0	0	0	14295	150	18.4755	FUSCCTNBC261_WBC_R1	21.0476	37.4818	FUSCCTNBC261_WBC	51.071	220	88	100.328	99.7589	61069583	61217156	0.42	B05
FUSCCTNBC261_WBC	FUSCCTNBC261	normal	FUSCCTNBC261_WBC_R2_screen	83693	6	3	0	0	0	0	0	0	0	15538	760	18.4755	FUSCCTNBC261_WBC_R2	19.9116	37.4818	FUSCCTNBC261_WBC	51.071	220	88	100.328	99.7589	61069583	61217156	0.42	B05
FUSCCTNBC262_TT	FUSCCTNBC262	tumor	FUSCCTNBC262_TT_R1_screen	82615	4	4	3	0	0	0	0	0	0	17164	210	13.0938	FUSCCTNBC262_TT_R1	29.658	72.6618	FUSCCTNBC262_TT	54.0349	201	167	212.762	99.6982	126242575	126624771	0.45	B05
FUSCCTNBC262_TT	FUSCCTNBC262	tumor	FUSCCTNBC262_TT_R2_screen	79321	14	3	0	0	0	0	0	0	0	19072	1590	13.0938	FUSCCTNBC262_TT_R2	26.5492	72.6618	FUSCCTNBC262_TT	54.0349	201	167	212.762	99.6982	126242575	126624771	0.45	B05
FUSCCTNBC262_WBC	FUSCCTNBC262	normal	FUSCCTNBC262_WBC_R1_screen	86302	2	4	0	0	0	0	0	0	0	13432	260	10.9191	FUSCCTNBC262_WBC_R1	14.8023	28.4206	FUSCCTNBC262_WBC	49.8645	208	74	82.0372	99.8312	50604930	50690510	0.68	B05
FUSCCTNBC262_WBC	FUSCCTNBC262	normal	FUSCCTNBC262_WBC_R2_screen	84665	17	3	0	0	0	0	0	0	0	13585	1730	10.9191	FUSCCTNBC262_WBC_R2	13.2527	28.4206	FUSCCTNBC262_WBC	49.8645	208	74	82.0372	99.8312	50604930	50690510	0.68	B05
FUSCCTNBC263_TT	FUSCCTNBC263	tumor	FUSCCTNBC263_TT_R1_screen	81188	10	4	1	1	1	0	0	0	0	18525	270	16.9382	FUSCCTNBC263_TT_R1	32.3761	71.1783	FUSCCTNBC263_TT	54.7287	187	142	199.754	99.7753	118957221	119225151	0.42	B05
FUSCCTNBC263_TT	FUSCCTNBC263	tumor	FUSCCTNBC263_TT_R2_screen	77084	11	5	1	0	0	0	0	0	0	21229	1670	16.9382	FUSCCTNBC263_TT_R2	29.1317	71.1783	FUSCCTNBC263_TT	54.7287	187	142	199.754	99.7753	118957221	119225151	0.42	B05
FUSCCTNBC263_WBC	FUSCCTNBC263	normal	FUSCCTNBC263_WBC_R1_screen	86246	3	0	5	0	0	0	0	0	0	13366	380	12.1411	FUSCCTNBC263_WBC_R1	14.1499	24.6582	FUSCCTNBC263_WBC	52.1473	202	61	70.74	99.7268	43268994	43387538	0.58	B05
FUSCCTNBC263_WBC	FUSCCTNBC263	normal	FUSCCTNBC263_WBC_R2_screen	84866	16	2	0	0	0	0	0	0	0	13576	1540	12.1411	FUSCCTNBC263_WBC_R2	12.7737	24.6582	FUSCCTNBC263_WBC	52.1473	202	61	70.74	99.7268	43268994	43387538	0.58	B05
FUSCCTNBC264_TT	FUSCCTNBC264	tumor	FUSCCTNBC264_TT_R1_screen	82258	5	4	2	1	0	1	0	0	0	17579	150	22.9317	FUSCCTNBC264_TT_R1	36.3069	82.5487	FUSCCTNBC264_TT	54.459	193	168	213.768	99.6342	127868881	128338303	0.51	B22
FUSCCTNBC264_TT	FUSCCTNBC264	tumor	FUSCCTNBC264_TT_R2_screen	79668	4	4	0	0	0	0	0	0	0	19684	640	22.9317	FUSCCTNBC264_TT_R2	33.467	82.5487	FUSCCTNBC264_TT	54.459	193	168	213.768	99.6342	127868881	128338303	0.51	B22
FUSCCTNBC264_WBC	FUSCCTNBC264	normal	FUSCCTNBC264_WBC_R1_screen	86374	2	1	1	0	0	0	0	0	0	13482	140	8.8576	FUSCCTNBC264_WBC_R1	13.5789	24.7251	FUSCCTNBC264_WBC	50.0499	210	66	74.0451	99.7605	45020313	45128382	0.43	B22
FUSCCTNBC264_WBC	FUSCCTNBC264	normal	FUSCCTNBC264_WBC_R2_screen	84960	14	2	0	0	0	0	0	0	0	13944	1080	8.8576	FUSCCTNBC264_WBC_R2	12.802	24.7251	FUSCCTNBC264_WBC	50.0499	210	66	74.0451	99.7605	45020313	45128382	0.43	B22
FUSCCTNBC265_TT	FUSCCTNBC265	tumor	FUSCCTNBC265_TT_R1_screen	82289	1	6	2	0	1	0	0	0	0	17361	340	13.0043	FUSCCTNBC265_TT_R1	32.9514	78.341	FUSCCTNBC265_TT	54.5691	166	173	243.508	99.86	136921294	137113229	0.5	B17
FUSCCTNBC265_TT	FUSCCTNBC265	tumor	FUSCCTNBC265_TT_R2_screen	75519	18	5	3	1	0	0	0	0	0	18804	5650	13.0043	FUSCCTNBC265_TT_R2	26.577	78.341	FUSCCTNBC265_TT	54.5691	166	173	243.508	99.86	136921294	137113229	0.5	B17
FUSCCTNBC265_WBC	FUSCCTNBC265	normal	FUSCCTNBC265_WBC_R1_screen	85790	4	2	2	0	0	0	0	0	0	14052	150	19.0143	FUSCCTNBC265_WBC_R1	20.5603	33.5717	FUSCCTNBC265_WBC	51.8761	187	84	97.8009	99.9336	54424858	54460994	0.34	B17
FUSCCTNBC265_WBC	FUSCCTNBC265	normal	FUSCCTNBC265_WBC_R2_screen	84619	10	1	0	0	0	0	0	0	0	14671	699	19.0143	FUSCCTNBC265_WBC_R2	20.0449	33.5717	FUSCCTNBC265_WBC	51.8761	187	84	97.8009	99.9336	54424858	54460994	0.34	B17
FUSCCTNBC266_TT	FUSCCTNBC266	tumor	FUSCCTNBC266_TT_R1_screen	76953	6	2	3	0	0	0	0	0	0	22746	290	19.5708	FUSCCTNBC266_TT_R1	33.269	59.4931	FUSCCTNBC266_TT	54.7876	163	112	158.167	99.7669	96340340	96565394	0.48	B05
FUSCCTNBC266_TT	FUSCCTNBC266	tumor	FUSCCTNBC266_TT_R2_screen	71813	11	2	4	2	0	0	0	0	0	26738	1430	19.5708	FUSCCTNBC266_TT_R2	28.923	59.4931	FUSCCTNBC266_TT	54.7876	163	112	158.167	99.7669	96340340	96565394	0.48	B05
FUSCCTNBC266_WBC	FUSCCTNBC266	normal	FUSCCTNBC266_WBC_R1_screen	84951	4	2	0	0	0	0	0	0	0	14783	260	13.7571	FUSCCTNBC266_WBC_R1	20.1231	45.6162	FUSCCTNBC266_WBC	50.8596	201	115	127.252	99.6837	78572795	78822124	0.47	B05
FUSCCTNBC266_WBC	FUSCCTNBC266	normal	FUSCCTNBC266_WBC_R2_screen	82210	10	2	0	0	0	1	0	0	0	16847	930	13.7571	FUSCCTNBC266_WBC_R2	18.0709	45.6162	FUSCCTNBC266_WBC	50.8596	201	115	127.252	99.6837	78572795	78822124	0.47	B05
FUSCCTNBC267_TT	FUSCCTNBC267	tumor	FUSCCTNBC267_TT_R1_screen	81808	5	3	2	0	0	0	0	0	0	17902	280	14.5757	FUSCCTNBC267_TT_R1	31.252	79.5186	FUSCCTNBC267_TT	52.8289	184	190	228.466	99.7579	135856401	136186133	0.53	B05
FUSCCTNBC267_TT	FUSCCTNBC267	tumor	FUSCCTNBC267_TT_R2_screen	78441	12	1	0	0	0	0	0	0	0	19586	1960	14.5757	FUSCCTNBC267_TT_R2	25.8051	79.5186	FUSCCTNBC267_TT	52.8289	184	190	228.466	99.7579	135856401	136186133	0.53	B05
FUSCCTNBC267_WBC	FUSCCTNBC267	normal	FUSCCTNBC267_WBC_R1_screen	85129	7	2	2	0	0	0	0	0	0	14720	140	21.5768	FUSCCTNBC267_WBC_R1	22.9073	36.984	FUSCCTNBC267_WBC	51.538	188	90	103.964	99.9234	58059415	58103926	0.35	B05
FUSCCTNBC267_WBC	FUSCCTNBC267	normal	FUSCCTNBC267_WBC_R2_screen	83988	7	1	1	0	0	0	0	0	0	15343	660	21.5768	FUSCCTNBC267_WBC_R2	22.482	36.984	FUSCCTNBC267_WBC	51.538	188	90	103.964	99.9234	58059415	58103926	0.35	B05
FUSCCTNBC268_TT	FUSCCTNBC268	tumor	FUSCCTNBC268_TT_R1_screen	82942	7	2	2	0	1	0	0	0	0	16946	100	12.7431	FUSCCTNBC268_TT_R1	27.2352	70.4321	FUSCCTNBC268_TT	51.5065	194	180	207.765	99.8518	122893756	123076191	0.44	B22
FUSCCTNBC268_TT	FUSCCTNBC268	tumor	FUSCCTNBC268_TT_R2_screen	81575	11	2	2	0	0	0	0	0	0	17890	520	12.7431	FUSCCTNBC268_TT_R2	25.4459	70.4321	FUSCCTNBC268_TT	51.5065	194	180	207.765	99.8518	122893756	123076191	0.44	B22
FUSCCTNBC268_WBC	FUSCCTNBC268	normal	FUSCCTNBC268_WBC_R1_screen	82371	3	0	4	0	0	0	0	0	0	17362	260	14.2463	FUSCCTNBC268_WBC_R1	16.9134	26.4236	FUSCCTNBC268_WBC	51.2789	175	70	78.2428	99.6821	45246932	45391209	0.4	B22
FUSCCTNBC268_WBC	FUSCCTNBC268	normal	FUSCCTNBC268_WBC_R2_screen	79123	7	0	1	0	0	0	0	0	0	19869	1000	14.2463	FUSCCTNBC268_WBC_R2	15.4746	26.4236	FUSCCTNBC268_WBC	51.2789	175	70	78.2428	99.6821	45246932	45391209	0.4	B22
FUSCCTNBC270_TT	FUSCCTNBC270	tumor	FUSCCTNBC270_TT_R1_screen	82410	9	1	0	0	0	0	0	0	0	17420	160	13.9359	FUSCCTNBC270_TT_R1	30.4239	77.78	FUSCCTNBC270_TT	53.3686	180	181	228.299	99.8725	134103550	134274731	0.41	B22
FUSCCTNBC270_TT	FUSCCTNBC270	tumor	FUSCCTNBC270_TT_R2_screen	78358	6	1	1	0	0	0	0	0	0	21134	500	13.9359	FUSCCTNBC270_TT_R2	28.8789	77.78	FUSCCTNBC270_TT	53.3686	180	181	228.299	99.8725	134103550	134274731	0.41	B22
FUSCCTNBC270_WBC	FUSCCTNBC270	normal	FUSCCTNBC270_WBC_R1_screen	83605	4	0	6	0	0	0	0	0	0	16125	260	13.4599	FUSCCTNBC270_WBC_R1	19.3864	43.3652	FUSCCTNBC270_WBC	51.2639	210	106	118.694	99.618	74922915	75210208	0.49	B22
FUSCCTNBC270_WBC	FUSCCTNBC270	normal	FUSCCTNBC270_WBC_R2_screen	81900	8	2	3	0	0	0	0	0	0	17037	1050	13.4599	FUSCCTNBC270_WBC_R2	17.4827	43.3652	FUSCCTNBC270_WBC	51.2639	210	106	118.694	99.618	74922915	75210208	0.49	B22
FUSCCTNBC271_TT	FUSCCTNBC271	tumor	FUSCCTNBC271_TT_R1_screen	82620	5	2	0	0	0	0	0	0	0	17113	260	10.5662	FUSCCTNBC271_TT_R1	29.7562	78.3348	FUSCCTNBC271_TT	53.5035	183	190	239.306	99.8082	140347941	140617665	0.53	B05
FUSCCTNBC271_TT	FUSCCTNBC271	tumor	FUSCCTNBC271_TT_R2_screen	78684	13	3	0	0	0	0	0	0	0	19540	1760	10.5662	FUSCCTNBC271_TT_R2	24.5777	78.3348	FUSCCTNBC271_TT	53.5035	183	190	239.306	99.8082	140347941	140617665	0.53	B05
FUSCCTNBC271_WBC	FUSCCTNBC271	normal	FUSCCTNBC271_WBC_R1_screen	84603	5	2	4	1	0	0	0	0	0	15055	330	14.7586	FUSCCTNBC271_WBC_R1	14.7616	24.7281	FUSCCTNBC271_WBC	51.865	204	60	68.9819	99.8353	42149296	42218846	0.62	B05
FUSCCTNBC271_WBC	FUSCCTNBC271	normal	FUSCCTNBC271_WBC_R2_screen	82458	15	1	1	0	0	0	0	0	0	16195	1330	14.7586	FUSCCTNBC271_WBC_R2	13.6374	24.7281	FUSCCTNBC271_WBC	51.865	204	60	68.9819	99.8353	42149296	42218846	0.62	B05
FUSCCTNBC272_TT	FUSCCTNBC272	tumor	FUSCCTNBC272_TT_R1_screen	82168	10	2	1	0	0	0	0	0	0	17489	330	11.9824	FUSCCTNBC272_TT_R1	26.7842	64.2599	FUSCCTNBC272_TT	51.8884	170	173	198.531	99.8523	113124481	113291760	0.51	B17
FUSCCTNBC272_TT	FUSCCTNBC272	tumor	FUSCCTNBC272_TT_R2_screen	76144	14	2	1	2	0	0	0	0	0	19237	4600	11.9824	FUSCCTNBC272_TT_R2	22.1276	64.2599	FUSCCTNBC272_TT	51.8884	170	173	198.531	99.8523	113124481	113291760	0.51	B17
FUSCCTNBC272_WBC	FUSCCTNBC272	normal	FUSCCTNBC272_WBC_R1_screen	86789	5	3	0	0	0	0	0	0	0	13013	190	9.8877	FUSCCTNBC272_WBC_R1	13.3676	22.8022	FUSCCTNBC272_WBC	50.7598	201	62	70.1022	99.8566	41077615	41136620	0.66	B17
FUSCCTNBC272_WBC	FUSCCTNBC272	normal	FUSCCTNBC272_WBC_R2_screen	85394	16	4	0	0	0	0	0	0	0	13136	1450	9.8877	FUSCCTNBC272_WBC_R2	12.0484	22.8022	FUSCCTNBC272_WBC	50.7598	201	62	70.1022	99.8566	41077615	41136620	0.66	B17
FUSCCTNBC273_TT	FUSCCTNBC273	tumor	FUSCCTNBC273_TT_R1_screen	79609	3	8	2	0	0	0	0	0	0	19888	490	15.9808	FUSCCTNBC273_TT_R1	28.4132	41.1414	FUSCCTNBC273_TT	59.2035	183	43	114.608	99.7778	72955417	73117913	0.55	B17
FUSCCTNBC273_TT	FUSCCTNBC273	tumor	FUSCCTNBC273_TT_R2_screen	78019	16	5	3	0	0	0	0	0	0	20487	1470	15.9808	FUSCCTNBC273_TT_R2	26.3611	41.1414	FUSCCTNBC273_TT	59.2035	183	43	114.608	99.7778	72955417	73117913	0.55	B17
FUSCCTNBC273_WBC	FUSCCTNBC273	normal	FUSCCTNBC273_WBC_R1_screen	86672	2	1	0	0	0	0	0	0	0	13175	150	19.5621	FUSCCTNBC273_WBC_R1	19.0896	33.6286	FUSCCTNBC273_WBC	50.6902	209	81	91.7102	99.8703	54108906	54179203	0.41	B17
FUSCCTNBC273_WBC	FUSCCTNBC273	normal	FUSCCTNBC273_WBC_R2_screen	85777	8	1	0	0	0	0	0	0	0	13094	1120	19.5621	FUSCCTNBC273_WBC_R2	17.6253	33.6286	FUSCCTNBC273_WBC	50.6902	209	81	91.7102	99.8703	54108906	54179203	0.41	B17
FUSCCTNBC276_TT	FUSCCTNBC276	tumor	FUSCCTNBC276_TT_R1_screen	80467	10	7	2	0	0	0	0	0	0	18744	770	11.1221	FUSCCTNBC276_TT_R1	28.6433	46.0904	FUSCCTNBC276_TT	59.7434	178	49	138.333	99.8019	84788707	84956984	0.53	B07
FUSCCTNBC276_TT	FUSCCTNBC276	tumor	FUSCCTNBC276_TT_R2_screen	77082	20	6	0	2	0	0	0	0	0	21240	1650	11.1221	FUSCCTNBC276_TT_R2	27.4275	46.0904	FUSCCTNBC276_TT	59.7434	178	49	138.333	99.8019	84788707	84956984	0.53	B07
FUSCCTNBC276_WBC	FUSCCTNBC276	normal	FUSCCTNBC276_WBC_R1_screen	86468	2	2	0	0	0	0	0	0	0	13378	150	20.7439	FUSCCTNBC276_WBC_R1	21.1861	40.2472	FUSCCTNBC276_WBC	50.4541	210	95	106.738	99.8463	63793875	63892091	0.41	B07
FUSCCTNBC276_WBC	FUSCCTNBC276	normal	FUSCCTNBC276_WBC_R2_screen	85341	1	2	0	0	0	0	0	0	0	13336	1320	20.7439	FUSCCTNBC276_WBC_R2	19.4187	40.2472	FUSCCTNBC276_WBC	50.4541	210	95	106.738	99.8463	63793875	63892091	0.41	B07
FUSCCTNBC280_TT	FUSCCTNBC280	tumor	FUSCCTNBC280_TT_R1_screen	84285	3	0	0	0	0	0	0	0	0	15582	130	22.9728	FUSCCTNBC280_TT_R1	33.3819	62.0471	FUSCCTNBC280_TT	51.0641	186	142	162.976	99.8472	95619588	95765919	0.47	B12
FUSCCTNBC280_TT	FUSCCTNBC280	tumor	FUSCCTNBC280_TT_R2_screen	81902	20	1	0	0	1	0	0	0	0	16456	1620	22.9728	FUSCCTNBC280_TT_R2	29.6508	62.0471	FUSCCTNBC280_TT	51.0641	186	142	162.976	99.8472	95619588	95765919	0.47	B12
FUSCCTNBC280_WBC	FUSCCTNBC280	normal	FUSCCTNBC280_WBC_R1_screen	83676	6	0	3	0	0	0	0	0	0	15875	440	16.1886	FUSCCTNBC280_WBC_R1	20.1429	36.4334	FUSCCTNBC280_WBC	49.9908	182	94	104.115	98.0291	60235628	61446677	1.31	B12
FUSCCTNBC280_WBC	FUSCCTNBC280	normal	FUSCCTNBC280_WBC_R2_screen	77267	49	3	1	1	0	0	0	0	0	15409	7270	16.1886	FUSCCTNBC280_WBC_R2	13.511	36.4334	FUSCCTNBC280_WBC	49.9908	182	94	104.115	98.0291	60235628	61446677	1.31	B12
FUSCCTNBC282_TT	FUSCCTNBC282	tumor	FUSCCTNBC282_TT_R1_screen	82395	5	5	1	0	0	0	0	0	0	17254	340	12.2442	FUSCCTNBC282_TT_R1	26.5088	67.8211	FUSCCTNBC282_TT	51.2598	172	183	208.098	99.8553	119042946	119215401	0.51	B17
FUSCCTNBC282_TT	FUSCCTNBC282	tumor	FUSCCTNBC282_TT_R2_screen	76634	16	3	1	2	0	0	0	0	0	18404	4940	12.2442	FUSCCTNBC282_TT_R2	21.49	67.8211	FUSCCTNBC282_TT	51.2598	172	183	208.098	99.8553	119042946	119215401	0.51	B17
FUSCCTNBC282_WBC	FUSCCTNBC282	normal	FUSCCTNBC282_WBC_R1_screen	85741	5	3	0	0	0	0	0	0	0	14111	140	9.1783	FUSCCTNBC282_WBC_R1	12.933	18.3199	FUSCCTNBC282_WBC	51.3295	192	51	58.2602	99.8625	33269959	33315767	0.45	B17
FUSCCTNBC282_WBC	FUSCCTNBC282	normal	FUSCCTNBC282_WBC_R2_screen	84244	11	3	0	0	0	0	0	0	0	14762	980	9.1783	FUSCCTNBC282_WBC_R2	11.6611	18.3199	FUSCCTNBC282_WBC	51.3295	192	51	58.2602	99.8625	33269959	33315767	0.45	B17
FUSCCTNBC285_TT	FUSCCTNBC285	tumor	FUSCCTNBC285_TT_R1_screen	83040	5	0	2	0	0	0	0	0	0	16353	600	8.5376	FUSCCTNBC285_TT_R1	21.9687	48.075	FUSCCTNBC285_TT	55.0338	188	101	146.88	99.7517	88179168	88398627	0.57	B07
FUSCCTNBC285_TT	FUSCCTNBC285	tumor	FUSCCTNBC285_TT_R2_screen	78615	10	1	1	0	0	1	0	0	0	18622	2750	8.5376	FUSCCTNBC285_TT_R2	18.5438	48.075	FUSCCTNBC285_TT	55.0338	188	101	146.88	99.7517	88179168	88398627	0.57	B07
FUSCCTNBC285_WBC	FUSCCTNBC285	normal	FUSCCTNBC285_WBC_R1_screen	86334	3	1	1	0	0	0	0	0	0	13351	310	14.0488	FUSCCTNBC285_WBC_R1	15.4805	30.008	FUSCCTNBC285_WBC	51.0328	201	77	86.7838	99.8591	51572567	51645357	0.61	B07
FUSCCTNBC285_WBC	FUSCCTNBC285	normal	FUSCCTNBC285_WBC_R2_screen	84377	15	0	0	0	0	0	0	0	0	14209	1399	14.0488	FUSCCTNBC285_WBC_R2	14.3459	30.008	FUSCCTNBC285_WBC	51.0328	201	77	86.7838	99.8591	51572567	51645357	0.61	B07
FUSCCTNBC289_TT	FUSCCTNBC289	tumor	FUSCCTNBC289_TT_R1_screen	81539	2	1	0	0	0	0	0	0	0	18358	100	11.3399	FUSCCTNBC289_TT_R1	28.3552	71.774	FUSCCTNBC289_TT	51.0969	173	181	218.59	99.8918	127288630	127426466	0.39	B22
FUSCCTNBC289_TT	FUSCCTNBC289	tumor	FUSCCTNBC289_TT_R2_screen	77950	7	1	0	0	0	0	0	0	0	21573	469	11.3399	FUSCCTNBC289_TT_R2	26.9178	71.774	FUSCCTNBC289_TT	51.0969	173	181	218.59	99.8918	127288630	127426466	0.39	B22
FUSCCTNBC289_WBC	FUSCCTNBC289	normal	FUSCCTNBC289_WBC_R1_screen	81677	4	1	7	0	0	0	0	0	0	18101	210	14.4843	FUSCCTNBC289_WBC_R1	17.161	26.2374	FUSCCTNBC289_WBC	51.1902	168	71	78.8284	99.7108	44821972	44951977	0.39	B22
FUSCCTNBC289_WBC	FUSCCTNBC289	normal	FUSCCTNBC289_WBC_R2_screen	79170	4	0	0	0	0	0	0	0	0	19996	830	14.4843	FUSCCTNBC289_WBC_R2	15.8323	26.2374	FUSCCTNBC289_WBC	51.1902	168	71	78.8284	99.7108	44821972	44951977	0.39	B22
FUSCCTNBC290_TT	FUSCCTNBC290	tumor	FUSCCTNBC290_TT_R1_screen	82981	4	1	0	0	0	0	0	0	0	16504	510	8.144	FUSCCTNBC290_TT_R1	17.2618	41.9004	FUSCCTNBC290_TT	51.3398	193	110	127.492	99.763	76923227	77105970	0.59	B07
FUSCCTNBC290_TT	FUSCCTNBC290	tumor	FUSCCTNBC290_TT_R2_screen	79609	10	1	1	0	0	0	0	0	0	17739	2640	8.144	FUSCCTNBC290_TT_R2	14.7105	41.9004	FUSCCTNBC290_TT	51.3398	193	110	127.492	99.763	76923227	77105970	0.59	B07
FUSCCTNBC290_WBC	FUSCCTNBC290	normal	FUSCCTNBC290_WBC_R1_screen	86015	5	1	1	0	1	0	0	0	0	13697	280	11.2762	FUSCCTNBC290_WBC_R1	16.3269	31.9589	FUSCCTNBC290_WBC	50.9824	199	83	93.565	99.8526	56686791	56770473	0.66	B07
FUSCCTNBC290_WBC	FUSCCTNBC290	normal	FUSCCTNBC290_WBC_R2_screen	84041	17	0	1	0	1	0	0	0	0	14320	1620	11.2762	FUSCCTNBC290_WBC_R2	14.6927	31.9589	FUSCCTNBC290_WBC	50.9824	199	83	93.565	99.8526	56686791	56770473	0.66	B07
FUSCCTNBC291_TT	FUSCCTNBC291	tumor	FUSCCTNBC291_TT_R1_screen	82853	6	4	0	0	0	0	0	0	0	16517	620	9.3746	FUSCCTNBC291_TT_R1	25.3415	50.9275	FUSCCTNBC291_TT	55.262	183	101	159.371	99.7893	92883268	93079424	0.54	B07
FUSCCTNBC291_TT	FUSCCTNBC291	tumor	FUSCCTNBC291_TT_R2_screen	78423	10	4	1	1	0	0	0	0	0	18601	2960	9.3746	FUSCCTNBC291_TT_R2	21.3344	50.9275	FUSCCTNBC291_TT	55.262	183	101	159.371	99.7893	92883268	93079424	0.54	B07
FUSCCTNBC291_WBC	FUSCCTNBC291	normal	FUSCCTNBC291_WBC_R1_screen	85755	4	0	1	0	0	0	0	0	0	14100	140	19.0992	FUSCCTNBC291_WBC_R1	19.5367	33.8653	FUSCCTNBC291_WBC	50.1122	204	82	92.4601	99.8871	54826115	54888086	0.4	B07
FUSCCTNBC291_WBC	FUSCCTNBC291	normal	FUSCCTNBC291_WBC_R2_screen	84458	11	0	0	0	0	0	0	0	0	14471	1060	19.0992	FUSCCTNBC291_WBC_R2	18.2379	33.8653	FUSCCTNBC291_WBC	50.1122	204	82	92.4601	99.8871	54826115	54888086	0.4	B07
FUSCCTNBC292_TT	FUSCCTNBC292	tumor	FUSCCTNBC292_TT_R1_screen	81107	6	4	2	0	0	0	0	0	0	18301	580	9.581	FUSCCTNBC292_TT_R1	26.6206	48.3628	FUSCCTNBC292_TT	57.5745	172	75	146.853	99.8227	89469249	89628164	0.5	B07
FUSCCTNBC292_TT	FUSCCTNBC292	tumor	FUSCCTNBC292_TT_R2_screen	76772	15	4	1	0	0	0	0	0	0	20568	2640	9.581	FUSCCTNBC292_TT_R2	22.7995	48.3628	FUSCCTNBC292_TT	57.5745	172	75	146.853	99.8227	89469249	89628164	0.5	B07
FUSCCTNBC292_WBC	FUSCCTNBC292	normal	FUSCCTNBC292_WBC_R1_screen	86524	4	0	2	0	0	0	0	0	0	13310	160	15.7125	FUSCCTNBC292_WBC_R1	18.9172	33.2519	FUSCCTNBC292_WBC	52.6123	210	80	95.3465	99.8793	56063458	56131187	0.41	B07
FUSCCTNBC292_WBC	FUSCCTNBC292	normal	FUSCCTNBC292_WBC_R2_screen	85414	8	1	1	0	0	0	0	0	0	13766	810	15.7125	FUSCCTNBC292_WBC_R2	18.2522	33.2519	FUSCCTNBC292_WBC	52.6123	210	80	95.3465	99.8793	56063458	56131187	0.41	B07
FUSCCTNBC293_TT	FUSCCTNBC293	tumor	FUSCCTNBC293_TT_R1_screen	82566	7	0	2	0	0	0	0	0	0	17306	119	17.5721	FUSCCTNBC293_TT_R1	31.2592	76.2217	FUSCCTNBC293_TT	53.6559	190	187	215.776	99.8164	125688790	125919946	0.53	B19
FUSCCTNBC293_TT	FUSCCTNBC293	tumor	FUSCCTNBC293_TT_R2_screen	80569	10	1	0	0	0	0	0	0	0	18760	660	17.5721	FUSCCTNBC293_TT_R2	30.4495	76.2217	FUSCCTNBC293_TT	53.6559	190	187	215.776	99.8164	125688790	125919946	0.53	B19
FUSCCTNBC293_WBC	FUSCCTNBC293	normal	FUSCCTNBC293_WBC_R1_screen	85916	3	2	1	0	0	0	0	0	0	13638	440	13.372	FUSCCTNBC293_WBC_R1	15.3755	31.1042	FUSCCTNBC293_WBC	51.5228	200	78	88.1709	99.8688	53886782	53957564	0.6	B19
FUSCCTNBC293_WBC	FUSCCTNBC293	normal	FUSCCTNBC293_WBC_R2_screen	83323	10	2	1	0	0	0	0	0	0	15214	1450	13.372	FUSCCTNBC293_WBC_R2	14.1258	31.1042	FUSCCTNBC293_WBC	51.5228	200	78	88.1709	99.8688	53886782	53957564	0.6	B19
FUSCCTNBC295_TT	FUSCCTNBC295	tumor	FUSCCTNBC295_TT_R1_screen	83013	3	1	1	0	0	0	0	0	0	16872	110	11.3277	FUSCCTNBC295_TT_R1	26.8395	70.0707	FUSCCTNBC295_TT	50.4273	182	177	208.102	99.9178	124410303	124512623	0.41	B13
FUSCCTNBC295_TT	FUSCCTNBC295	tumor	FUSCCTNBC295_TT_R2_screen	78229	23	1	1	1	0	0	0	0	0	20786	959	11.3277	FUSCCTNBC295_TT_R2	24.6939	70.0707	FUSCCTNBC295_TT	50.4273	182	177	208.102	99.9178	124410303	124512623	0.41	B13
FUSCCTNBC295_WBC	FUSCCTNBC295	normal	FUSCCTNBC295_WBC_R1_screen	86086	5	0	3	0	0	0	0	0	0	13646	260	8.1965	FUSCCTNBC295_WBC_R1	13.0796	20.6651	FUSCCTNBC295_WBC	52.418	193	58	67.4655	99.7925	37910755	37989572	0.42	B13
FUSCCTNBC295_WBC	FUSCCTNBC295	normal	FUSCCTNBC295_WBC_R2_screen	84902	5	0	1	0	0	0	0	0	0	14072	1020	8.1965	FUSCCTNBC295_WBC_R2	11.9634	20.6651	FUSCCTNBC295_WBC	52.418	193	58	67.4655	99.7925	37910755	37989572	0.42	B13
FUSCCTNBC296_TT	FUSCCTNBC296	tumor	FUSCCTNBC296_TT_R1_screen	82508	7	0	3	1	0	1	0	0	0	16920	560	8.9854	FUSCCTNBC296_TT_R1	20.829	47.2295	FUSCCTNBC296_TT	49.9832	174	132	147.356	99.8397	85971186	86109243	0.5	B07
FUSCCTNBC296_TT	FUSCCTNBC296	tumor	FUSCCTNBC296_TT_R2_screen	78783	9	0	1	0	0	0	0	0	0	18638	2569	8.9854	FUSCCTNBC296_TT_R2	17.7725	47.2295	FUSCCTNBC296_TT	49.9832	174	132	147.356	99.8397	85971186	86109243	0.5	B07
FUSCCTNBC296_WBC	FUSCCTNBC296	normal	FUSCCTNBC296_WBC_R1_screen	86038	6	2	2	0	0	0	0	0	0	13752	200	12.1267	FUSCCTNBC296_WBC_R1	16.6921	29.731	FUSCCTNBC296_WBC	50.8358	207	77	87.2202	99.8056	52212125	52313813	0.67	B07
FUSCCTNBC296_WBC	FUSCCTNBC296	normal	FUSCCTNBC296_WBC_R2_screen	83923	18	2	0	0	0	0	0	0	0	13967	2090	12.1267	FUSCCTNBC296_WBC_R2	14.6529	29.731	FUSCCTNBC296_WBC	50.8358	207	77	87.2202	99.8056	52212125	52313813	0.67	B07
FUSCCTNBC297_TT	FUSCCTNBC297	tumor	FUSCCTNBC297_TT_R1_screen	82624	6	0	0	0	0	0	0	0	0	17220	150	16.5331	FUSCCTNBC297_TT_R1	30.2803	81.5972	FUSCCTNBC297_TT	50.7462	185	204	225.534	99.874	136946639	137119356	0.45	B13
FUSCCTNBC297_TT	FUSCCTNBC297	tumor	FUSCCTNBC297_TT_R2_screen	78974	41	1	1	1	0	0	0	0	0	19682	1300	16.5331	FUSCCTNBC297_TT_R2	27.1663	81.5972	FUSCCTNBC297_TT	50.7462	185	204	225.534	99.874	136946639	137119356	0.45	B13
FUSCCTNBC297_WBC	FUSCCTNBC297	normal	FUSCCTNBC297_WBC_R1_screen	81794	5	0	2	0	0	0	0	0	0	17829	370	13.8727	FUSCCTNBC297_WBC_R1	15.6838	22.1268	FUSCCTNBC297_WBC	50.9188	173	59	65.7778	99.6099	38039855	38188834	0.39	B13
FUSCCTNBC297_WBC	FUSCCTNBC297	normal	FUSCCTNBC297_WBC_R2_screen	78698	6	0	1	0	0	0	0	0	0	20365	930	13.8727	FUSCCTNBC297_WBC_R2	14.5823	22.1268	FUSCCTNBC297_WBC	50.9188	173	59	65.7778	99.6099	38039855	38188834	0.39	B13
FUSCCTNBC298_TT	FUSCCTNBC298	tumor	FUSCCTNBC298_TT_R1_screen	81304	6	2	1	0	0	0	0	0	0	17997	690	8.483	FUSCCTNBC298_TT_R1	26.725	59.2388	FUSCCTNBC298_TT	55.879	170	114	185.429	99.8226	109659918	109854829	0.5	B07
FUSCCTNBC298_TT	FUSCCTNBC298	tumor	FUSCCTNBC298_TT_R2_screen	77019	16	2	1	0	0	0	0	0	0	19842	3120	8.483	FUSCCTNBC298_TT_R2	22.1221	59.2388	FUSCCTNBC298_TT	55.879	170	114	185.429	99.8226	109659918	109854829	0.5	B07
FUSCCTNBC298_WBC	FUSCCTNBC298	normal	FUSCCTNBC298_WBC_R1_screen	82771	3	0	3	0	0	0	0	0	0	17003	220	11.1618	FUSCCTNBC298_WBC_R1	16.4489	34.0082	FUSCCTNBC298_WBC	50.0704	183	90	98.0084	99.806	60394688	60512106	0.4	B07
FUSCCTNBC298_WBC	FUSCCTNBC298	normal	FUSCCTNBC298_WBC_R2_screen	78159	18	2	1	0	0	0	0	0	0	21001	819	11.1618	FUSCCTNBC298_WBC_R2	15.7214	34.0082	FUSCCTNBC298_WBC	50.0704	183	90	98.0084	99.806	60394688	60512106	0.4	B07
FUSCCTNBC301_TT	FUSCCTNBC301	tumor	FUSCCTNBC301_TT_R1_screen	82076	2	2	0	0	0	0	0	0	0	17820	100	19.4675	FUSCCTNBC301_TT_R1	31.9633	73.62	FUSCCTNBC301_TT	50.7697	186	177	201.101	99.7364	118469754	118782861	0.44	B20
FUSCCTNBC301_TT	FUSCCTNBC301	tumor	FUSCCTNBC301_TT_R2_screen	79022	9	1	2	0	0	0	0	0	0	20426	540	19.4675	FUSCCTNBC301_TT_R2	30.0105	73.62	FUSCCTNBC301_TT	50.7697	186	177	201.101	99.7364	118469754	118782861	0.44	B20
FUSCCTNBC301_WBC	FUSCCTNBC301	normal	FUSCCTNBC301_WBC_R1_screen	86159	5	0	0	1	0	0	0	0	0	13635	200	14.9955	FUSCCTNBC301_WBC_R1	14.0286	19.2954	FUSCCTNBC301_WBC	51.2337	207	48	55.8769	99.0794	32590392	32893191	1.11	B20
FUSCCTNBC301_WBC	FUSCCTNBC301	normal	FUSCCTNBC301_WBC_R2_screen	85021	26	1	0	0	0	0	0	0	0	12782	2170	14.9955	FUSCCTNBC301_WBC_R2	11.6429	19.2954	FUSCCTNBC301_WBC	51.2337	207	48	55.8769	99.0794	32590392	32893191	1.11	B20
FUSCCTNBC305_TT	FUSCCTNBC305	tumor	FUSCCTNBC305_TT_R1_screen	84013	8	1	3	0	0	0	0	0	0	14875	1100	7.6773	FUSCCTNBC305_TT_R1	16.3557	39.2009	FUSCCTNBC305_TT	52.7326	184	96	119.287	99.7311	72545592	72741170	1.12	B07
FUSCCTNBC305_TT	FUSCCTNBC305	tumor	FUSCCTNBC305_TT_R2_screen	81038	15	1	1	0	0	0	0	0	0	16875	2070	7.6773	FUSCCTNBC305_TT_R2	16.0983	39.2009	FUSCCTNBC305_TT	52.7326	184	96	119.287	99.7311	72545592	72741170	1.12	B07
FUSCCTNBC305_WBC	FUSCCTNBC305	normal	FUSCCTNBC305_WBC_R1_screen	86257	2	1	1	0	0	0	0	0	0	13539	200	9.2862	FUSCCTNBC305_WBC_R1	12.0009	20.4223	FUSCCTNBC305_WBC	50.8394	204	54	60.6706	99.841	37029625	37088612	0.67	B07
FUSCCTNBC305_WBC	FUSCCTNBC305	normal	FUSCCTNBC305_WBC_R2_screen	84733	17	0	0	0	0	0	0	0	0	13820	1430	9.2862	FUSCCTNBC305_WBC_R2	10.9053	20.4223	FUSCCTNBC305_WBC	50.8394	204	54	60.6706	99.841	37029625	37088612	0.67	B07
FUSCCTNBC306_TT	FUSCCTNBC306	tumor	FUSCCTNBC306_TT_R1_screen	83827	7	3	1	0	0	0	0	0	0	14732	1430	10.0136	FUSCCTNBC306_TT_R1	21.633	54.5057	FUSCCTNBC306_TT	52.9376	168	136	168.504	99.8068	98270220	98460493	0.99	B07
FUSCCTNBC306_TT	FUSCCTNBC306	tumor	FUSCCTNBC306_TT_R2_screen	81231	14	2	0	0	0	0	0	0	0	16843	1910	10.0136	FUSCCTNBC306_TT_R2	22.6874	54.5057	FUSCCTNBC306_TT	52.9376	168	136	168.504	99.8068	98270220	98460493	0.99	B07
FUSCCTNBC306_WBC	FUSCCTNBC306	normal	FUSCCTNBC306_WBC_R1_screen	85575	7	2	2	0	0	0	0	0	0	14295	119	18.182	FUSCCTNBC306_WBC_R1	19.9955	33.9338	FUSCCTNBC306_WBC	51.2581	210	81	92.302	99.821	55511917	55611441	0.4	B07
FUSCCTNBC306_WBC	FUSCCTNBC306	normal	FUSCCTNBC306_WBC_R2_screen	83782	8	1	0	0	0	0	0	0	0	15619	590	18.182	FUSCCTNBC306_WBC_R2	19.0966	33.9338	FUSCCTNBC306_WBC	51.2581	210	81	92.302	99.821	55511917	55611441	0.4	B07
FUSCCTNBC308_TT	FUSCCTNBC308	tumor	FUSCCTNBC308_TT_R1_screen	85075	7	2	1	0	0	0	0	0	0	13655	1260	9.8452	FUSCCTNBC308_TT_R1	22.2296	51.7013	FUSCCTNBC308_TT	54.6562	178	114	162.181	99.7827	93507237	93710835	1.05	B07
FUSCCTNBC308_TT	FUSCCTNBC308	tumor	FUSCCTNBC308_TT_R2_screen	82080	15	2	2	0	0	1	0	0	0	16100	1800	9.8452	FUSCCTNBC308_TT_R2	22.6963	51.7013	FUSCCTNBC308_TT	54.6562	178	114	162.181	99.7827	93507237	93710835	1.05	B07
FUSCCTNBC308_WBC	FUSCCTNBC308	normal	FUSCCTNBC308_WBC_R1_screen	85023	1	0	0	0	0	0	0	0	0	14806	170	20.1987	FUSCCTNBC308_WBC_R1	22.1469	36.5027	FUSCCTNBC308_WBC	51.5647	181	86	98.407	99.9361	58295670	58332928	0.31	B07
FUSCCTNBC308_WBC	FUSCCTNBC308	normal	FUSCCTNBC308_WBC_R2_screen	82926	6	1	0	0	0	0	0	0	0	16437	630	20.1987	FUSCCTNBC308_WBC_R2	22.0269	36.5027	FUSCCTNBC308_WBC	51.5647	181	86	98.407	99.9361	58295670	58332928	0.31	B07
FUSCCTNBC309_TT	FUSCCTNBC309	tumor	FUSCCTNBC309_TT_R1_screen	81795	5	3	1	0	0	0	0	0	0	17856	340	14.0491	FUSCCTNBC309_TT_R1	27.8638	67.0414	FUSCCTNBC309_TT	51.6742	173	170	200.362	99.8418	115234740	115417299	0.52	B17
FUSCCTNBC309_TT	FUSCCTNBC309	tumor	FUSCCTNBC309_TT_R2_screen	75926	19	5	3	0	0	0	0	0	0	19078	4969	14.0491	FUSCCTNBC309_TT_R2	23.0491	67.0414	FUSCCTNBC309_TT	51.6742	173	170	200.362	99.8418	115234740	115417299	0.52	B17
FUSCCTNBC309_WBC	FUSCCTNBC309	normal	FUSCCTNBC309_WBC_R1_screen	86065	2	1	1	0	0	0	0	0	0	13771	160	8.6125	FUSCCTNBC309_WBC_R1	11.8336	17.7521	FUSCCTNBC309_WBC	50.8513	206	49	55.7343	99.835	32428386	32481985	0.48	B17
FUSCCTNBC309_WBC	FUSCCTNBC309	normal	FUSCCTNBC309_WBC_R2_screen	84749	8	0	2	0	0	0	0	0	0	14102	1139	8.6125	FUSCCTNBC309_WBC_R2	10.5652	17.7521	FUSCCTNBC309_WBC	50.8513	206	49	55.7343	99.835	32428386	32481985	0.48	B17
FUSCCTNBC310_TT	FUSCCTNBC310	tumor	FUSCCTNBC310_TT_R1_screen	83396	14	4	1	0	0	0	0	0	0	15135	1450	9.8532	FUSCCTNBC310_TT_R1	24.9431	50.1876	FUSCCTNBC310_TT	57.4794	173	73	155.54	99.7742	93250793	93461875	1.03	B07
FUSCCTNBC310_TT	FUSCCTNBC310	tumor	FUSCCTNBC310_TT_R2_screen	80455	11	3	0	0	0	0	0	0	0	17431	2100	9.8532	FUSCCTNBC310_TT_R2	25.5952	50.1876	FUSCCTNBC310_TT	57.4794	173	73	155.54	99.7742	93250793	93461875	1.03	B07
FUSCCTNBC310_WBC	FUSCCTNBC310	normal	FUSCCTNBC310_WBC_R1_screen	86618	5	0	1	0	0	0	0	0	0	12986	390	11.6968	FUSCCTNBC310_WBC_R1	14.5692	25.107	FUSCCTNBC310_WBC	50.3694	214	66	74.5952	98.8125	43921840	44449693	1.16	B07
FUSCCTNBC310_WBC	FUSCCTNBC310	normal	FUSCCTNBC310_WBC_R2_screen	82200	38	0	3	0	0	0	0	0	0	12249	5510	11.6968	FUSCCTNBC310_WBC_R2	10.6615	25.107	FUSCCTNBC310_WBC	50.3694	214	66	74.5952	98.8125	43921840	44449693	1.16	B07
FUSCCTNBC313_TT	FUSCCTNBC313	tumor	FUSCCTNBC313_TT_R1_screen	84026	14	2	1	0	0	0	0	0	0	15317	640	9.8754	FUSCCTNBC313_TT_R1	22.949	56.0522	FUSCCTNBC313_TT	52.1012	192	145	171.919	99.792	100957100	101167487	0.59	B17
FUSCCTNBC313_TT	FUSCCTNBC313	tumor	FUSCCTNBC313_TT_R2_screen	81245	17	2	0	0	0	0	0	0	0	15606	3130	9.8754	FUSCCTNBC313_TT_R2	20.1061	56.0522	FUSCCTNBC313_TT	52.1012	192	145	171.919	99.792	100957100	101167487	0.59	B17
FUSCCTNBC313_WBC	FUSCCTNBC313	normal	FUSCCTNBC313_WBC_R1_screen	86075	3	1	1	0	0	0	0	0	0	13580	340	11.7438	FUSCCTNBC313_WBC_R1	15.8981	28.8481	FUSCCTNBC313_WBC	50.6545	206	75	85.0625	99.7461	50853657	50983123	0.68	B17
FUSCCTNBC313_WBC	FUSCCTNBC313	normal	FUSCCTNBC313_WBC_R2_screen	84065	24	1	0	0	1	0	0	0	0	14220	1689	11.7438	FUSCCTNBC313_WBC_R2	14.4344	28.8481	FUSCCTNBC313_WBC	50.6545	206	75	85.0625	99.7461	50853657	50983123	0.68	B17
FUSCCTNBC317_TT	FUSCCTNBC317	tumor	FUSCCTNBC317_TT_R1_screen	83468	7	1	1	0	0	0	0	0	0	16213	310	10.2417	FUSCCTNBC317_TT_R1	26.1365	42.5731	FUSCCTNBC317_TT	56.9301	178	67	135.42	99.9196	78504783	78567954	0.55	B07
FUSCCTNBC317_TT	FUSCCTNBC317	tumor	FUSCCTNBC317_TT_R2_screen	81594	7	1	2	0	0	0	0	0	0	16406	1990	10.2417	FUSCCTNBC317_TT_R2	21.4759	42.5731	FUSCCTNBC317_TT	56.9301	178	67	135.42	99.9196	78504783	78567954	0.55	B07
FUSCCTNBC317_WBC	FUSCCTNBC317	normal	FUSCCTNBC317_WBC_R1_screen	83950	5	4	3	0	0	0	0	0	0	15638	400	13.5841	FUSCCTNBC317_WBC_R1	16.387	33.7619	FUSCCTNBC317_WBC	50.856	178	88	99.0501	99.9241	58411117	58455465	0.34	B07
FUSCCTNBC317_WBC	FUSCCTNBC317	normal	FUSCCTNBC317_WBC_R2_screen	79669	5	5	1	0	0	0	0	0	0	19350	970	13.5841	FUSCCTNBC317_WBC_R2	16.4638	33.7619	FUSCCTNBC317_WBC	50.856	178	88	99.0501	99.9241	58411117	58455465	0.34	B07
FUSCCTNBC320_TT	FUSCCTNBC320	tumor	FUSCCTNBC320_TT_R1_screen	84421	8	2	1	0	1	0	0	0	0	14307	1260	9.146	FUSCCTNBC320_TT_R1	21.0922	50.3734	FUSCCTNBC320_TT	53.468	176	120	158.642	99.7689	91682339	91894740	1.06	B07
FUSCCTNBC320_TT	FUSCCTNBC320	tumor	FUSCCTNBC320_TT_R2_screen	81652	25	1	1	0	0	0	0	0	0	16361	1960	9.146	FUSCCTNBC320_TT_R2	21.5323	50.3734	FUSCCTNBC320_TT	53.468	176	120	158.642	99.7689	91682339	91894740	1.06	B07
FUSCCTNBC320_WBC	FUSCCTNBC320	normal	FUSCCTNBC320_WBC_R1_screen	84914	5	2	2	0	0	0	0	0	0	14668	409	13.3659	FUSCCTNBC320_WBC_R1	13.7602	23.0749	FUSCCTNBC320_WBC	52.0336	204	55	64.0632	99.7859	39954663	40040405	0.62	B07
FUSCCTNBC320_WBC	FUSCCTNBC320	normal	FUSCCTNBC320_WBC_R2_screen	82546	9	0	2	0	0	1	0	0	0	16152	1290	13.3659	FUSCCTNBC320_WBC_R2	12.6632	23.0749	FUSCCTNBC320_WBC	52.0336	204	55	64.0632	99.7859	39954663	40040405	0.62	B07
FUSCCTNBC321_TT	FUSCCTNBC321	tumor	FUSCCTNBC321_TT_R1_screen	84628	6	1	1	0	0	0	0	0	0	15224	140	16.4653	FUSCCTNBC321_TT_R1	27.6266	66.9055	FUSCCTNBC321_TT	51.0398	212	159	177.809	99.8088	111796835	112011002	0.52	B13
FUSCCTNBC321_TT	FUSCCTNBC321	tumor	FUSCCTNBC321_TT_R2_screen	81512	39	1	0	0	0	0	0	0	0	16709	1739	16.4653	FUSCCTNBC321_TT_R2	23.9983	66.9055	FUSCCTNBC321_TT	51.0398	212	159	177.809	99.8088	111796835	112011002	0.52	B13
FUSCCTNBC321_WBC	FUSCCTNBC321	normal	FUSCCTNBC321_WBC_R1_screen	86762	1	3	1	0	0	0	0	0	0	12933	300	16.8771	FUSCCTNBC321_WBC_R1	17.8297	29.2559	FUSCCTNBC321_WBC	52.0484	220	70	82.115	99.8163	48630177	48719698	0.63	B13
FUSCCTNBC321_WBC	FUSCCTNBC321	normal	FUSCCTNBC321_WBC_R2_screen	84492	17	1	0	0	0	0	0	0	0	13481	2009	16.8771	FUSCCTNBC321_WBC_R2	15.5837	29.2559	FUSCCTNBC321_WBC	52.0484	220	70	82.115	99.8163	48630177	48719698	0.63	B13
FUSCCTNBC324_TT	FUSCCTNBC324	tumor	FUSCCTNBC324_TT_R1_screen	84235	4	1	0	0	0	0	0	0	0	15660	100	14.1231	FUSCCTNBC324_TT_R1	25.1984	57.9628	FUSCCTNBC324_TT	50.0935	200	147	165.073	99.9135	99629922	99716168	0.4	B13
FUSCCTNBC324_TT	FUSCCTNBC324	tumor	FUSCCTNBC324_TT_R2_screen	81318	40	1	0	0	0	0	0	0	0	17772	869	14.1231	FUSCCTNBC324_TT_R2	23.4393	57.9628	FUSCCTNBC324_TT	50.0935	200	147	165.073	99.9135	99629922	99716168	0.4	B13
FUSCCTNBC324_WBC	FUSCCTNBC324	normal	FUSCCTNBC324_WBC_R1_screen	83623	2	2	0	0	0	0	0	0	0	16223	150	11.727	FUSCCTNBC324_WBC_R1	18.0514	37.5837	FUSCCTNBC324_WBC	50.6725	182	101	110.823	99.7744	66306654	66456578	0.44	B13
FUSCCTNBC324_WBC	FUSCCTNBC324	normal	FUSCCTNBC324_WBC_R2_screen	80510	8	3	0	0	0	0	0	0	0	18699	780	11.727	FUSCCTNBC324_WBC_R2	16.4156	37.5837	FUSCCTNBC324_WBC	50.6725	182	101	110.823	99.7744	66306654	66456578	0.44	B13
FUSCCTNBC325_TT	FUSCCTNBC325	tumor	FUSCCTNBC325_TT_R1_screen	85888	2	2	1	0	0	0	0	0	0	13717	390	10.5343	FUSCCTNBC325_TT_R1	25.5981	57.3267	FUSCCTNBC325_TT	50.8427	199	145	169.408	99.8033	102535342	102737437	0.95	B08
FUSCCTNBC325_TT	FUSCCTNBC325	tumor	FUSCCTNBC325_TT_R2_screen	82961	23	4	0	0	0	0	0	0	0	15772	1240	10.5343	FUSCCTNBC325_TT_R2	25.0531	57.3267	FUSCCTNBC325_TT	50.8427	199	145	169.408	99.8033	102535342	102737437	0.95	B08
FUSCCTNBC325_WBC	FUSCCTNBC325	normal	FUSCCTNBC325_WBC_R1_screen	85366	3	1	1	1	0	0	0	0	0	14488	140	22.4523	FUSCCTNBC325_WBC_R1	23.7454	34.8811	FUSCCTNBC325_WBC	52.5712	183	80	94.1163	99.9296	54174132	54212319	0.31	B08
FUSCCTNBC325_WBC	FUSCCTNBC325	normal	FUSCCTNBC325_WBC_R2_screen	83779	5	0	0	0	0	0	0	0	0	15606	610	22.4523	FUSCCTNBC325_WBC_R2	23.5704	34.8811	FUSCCTNBC325_WBC	52.5712	183	80	94.1163	99.9296	54174132	54212319	0.31	B08
FUSCCTNBC328_TT	FUSCCTNBC328	tumor	FUSCCTNBC328_TT_R1_screen	82424	5	0	4	0	0	1	0	0	0	17206	360	13.673	FUSCCTNBC328_TT_R1	33.8955	65.325	FUSCCTNBC328_TT	57.2794	178	100	195.451	99.8223	116677286	116884994	0.48	B17
FUSCCTNBC328_TT	FUSCCTNBC328	tumor	FUSCCTNBC328_TT_R2_screen	79718	7	2	0	0	0	0	0	0	0	19293	980	13.673	FUSCCTNBC328_TT_R2	32.7984	65.325	FUSCCTNBC328_TT	57.2794	178	100	195.451	99.8223	116677286	116884994	0.48	B17
FUSCCTNBC328_WBC	FUSCCTNBC328	normal	FUSCCTNBC328_WBC_R1_screen	86497	3	3	1	0	0	0	0	0	0	13336	160	8.2602	FUSCCTNBC328_WBC_R1	13.0147	20.9293	FUSCCTNBC328_WBC	52.6619	196	56	67.0064	99.8447	38386806	38446505	0.46	B17
FUSCCTNBC328_WBC	FUSCCTNBC328	normal	FUSCCTNBC328_WBC_R2_screen	85174	10	1	2	0	0	0	0	0	0	13674	1139	8.2602	FUSCCTNBC328_WBC_R2	11.5838	20.9293	FUSCCTNBC328_WBC	52.6619	196	56	67.0064	99.8447	38386806	38446505	0.46	B17
FUSCCTNBC329_TT	FUSCCTNBC329	tumor	FUSCCTNBC329_TT_R1_screen	80764	2	1	0	0	0	0	0	0	0	19114	119	14.3002	FUSCCTNBC329_TT_R1	28.8523	69.4366	FUSCCTNBC329_TT	51.0675	175	181	206.855	99.7748	118910659	119179084	0.45	B19
FUSCCTNBC329_TT	FUSCCTNBC329	tumor	FUSCCTNBC329_TT_R2_screen	77180	6	2	1	0	0	1	0	0	0	22300	510	14.3002	FUSCCTNBC329_TT_R2	27.0827	69.4366	FUSCCTNBC329_TT	51.0675	175	181	206.855	99.7748	118910659	119179084	0.45	B19
FUSCCTNBC329_WBC	FUSCCTNBC329	normal	FUSCCTNBC329_WBC_R1_screen	84910	4	3	0	0	0	0	0	0	0	14903	180	21.2248	FUSCCTNBC329_WBC_R1	21.5769	33.5483	FUSCCTNBC329_WBC	51.6305	183	77	88.0593	99.9267	52898539	52937323	0.31	B19
FUSCCTNBC329_WBC	FUSCCTNBC329	normal	FUSCCTNBC329_WBC_R2_screen	82951	9	2	1	0	1	0	0	0	0	16416	620	21.2248	FUSCCTNBC329_WBC_R2	21.383	33.5483	FUSCCTNBC329_WBC	51.6305	183	77	88.0593	99.9267	52898539	52937323	0.31	B19
FUSCCTNBC330_TT	FUSCCTNBC330	tumor	FUSCCTNBC330_TT_R1_screen	84450	6	3	1	0	0	0	3	0	0	15017	520	12.1962	FUSCCTNBC330_TT_R1	33.1973	59.3101	FUSCCTNBC330_TT	57.2131	188	104	176.61	99.8055	104319963	104523216	0.88	B08
FUSCCTNBC330_TT	FUSCCTNBC330	tumor	FUSCCTNBC330_TT_R2_screen	80906	20	4	1	0	0	0	2	0	0	17827	1240	12.1962	FUSCCTNBC330_TT_R2	32.6916	59.3101	FUSCCTNBC330_TT	57.2131	188	104	176.61	99.8055	104319963	104523216	0.88	B08
FUSCCTNBC330_WBC	FUSCCTNBC330	normal	FUSCCTNBC330_WBC_R1_screen	83157	2	1	5	1	0	0	0	0	0	16474	360	12.2116	FUSCCTNBC330_WBC_R1	16.9259	32.6093	FUSCCTNBC330_WBC	52.8065	178	82	98.159	99.9198	57317409	57363409	0.35	B08
FUSCCTNBC330_WBC	FUSCCTNBC330	normal	FUSCCTNBC330_WBC_R2_screen	80013	8	0	1	0	0	1	0	0	0	19158	819	12.2116	FUSCCTNBC330_WBC_R2	16.989	32.6093	FUSCCTNBC330_WBC	52.8065	178	82	98.159	99.9198	57317409	57363409	0.35	B08
FUSCCTNBC331_TT	FUSCCTNBC331	tumor	FUSCCTNBC331_TT_R1_screen	83555	2	2	1	1	0	0	0	0	0	16309	130	13.3311	FUSCCTNBC331_TT_R1	28.1749	69.5991	FUSCCTNBC331_TT	52.478	188	174	209.87	99.7732	120602504	120876706	0.43	B22
FUSCCTNBC331_TT	FUSCCTNBC331	tumor	FUSCCTNBC331_TT_R2_screen	80272	11	3	0	0	0	0	0	0	0	18364	1350	13.3311	FUSCCTNBC331_TT_R2	25.1323	69.5991	FUSCCTNBC331_TT	52.478	188	174	209.87	99.7732	120602504	120876706	0.43	B22
FUSCCTNBC331_WBC	FUSCCTNBC331	normal	FUSCCTNBC331_WBC_R1_screen	84235	2	2	0	0	0	0	0	0	0	15621	140	20.1969	FUSCCTNBC331_WBC_R1	20.9066	29.8099	FUSCCTNBC331_WBC	51.9299	182	70	81.0833	99.9341	47611036	47642455	0.3	B22
FUSCCTNBC331_WBC	FUSCCTNBC331	normal	FUSCCTNBC331_WBC_R2_screen	82262	3	4	0	0	0	0	0	0	0	17171	560	20.1969	FUSCCTNBC331_WBC_R2	20.7632	29.8099	FUSCCTNBC331_WBC	51.9299	182	70	81.0833	99.9341	47611036	47642455	0.3	B22
FUSCCTNBC335_TT	FUSCCTNBC335	tumor	FUSCCTNBC335_TT_R1_screen	81691	5	3	0	0	0	0	0	0	0	18182	119	20.4289	FUSCCTNBC335_TT_R1	32.7443	69.9752	FUSCCTNBC335_TT	52.1307	181	159	189.586	99.7226	111507064	111817210	0.44	B22
FUSCCTNBC335_TT	FUSCCTNBC335	tumor	FUSCCTNBC335_TT_R2_screen	77276	6	3	0	1	0	0	0	0	0	22134	580	20.4289	FUSCCTNBC335_TT_R2	30.5466	69.9752	FUSCCTNBC335_TT	52.1307	181	159	189.586	99.7226	111507064	111817210	0.44	B22
FUSCCTNBC335_WBC	FUSCCTNBC335	normal	FUSCCTNBC335_WBC_R1_screen	83957	7	0	0	0	0	0	0	0	0	15786	250	12.0889	FUSCCTNBC335_WBC_R1	15.4622	22.5963	FUSCCTNBC335_WBC	50.5973	211	57	63.7611	99.6367	39646755	39791312	0.42	B22
FUSCCTNBC335_WBC	FUSCCTNBC335	normal	FUSCCTNBC335_WBC_R2_screen	81096	17	0	0	0	0	0	0	0	0	17718	1169	12.0889	FUSCCTNBC335_WBC_R2	14.6388	22.5963	FUSCCTNBC335_WBC	50.5973	211	57	63.7611	99.6367	39646755	39791312	0.42	B22
FUSCCTNBC337_TT	FUSCCTNBC337	tumor	FUSCCTNBC337_TT_R1_screen	80485	5	2	4	2	0	0	0	0	0	19362	140	14.453	FUSCCTNBC337_TT_R1	30.0961	79.8228	FUSCCTNBC337_TT	50.9181	173	211	234.494	99.7795	136496096	136797682	0.45	B22
FUSCCTNBC337_TT	FUSCCTNBC337	tumor	FUSCCTNBC337_TT_R2_screen	75895	9	1	1	0	0	0	0	0	0	23564	530	14.453	FUSCCTNBC337_TT_R2	28.3372	79.8228	FUSCCTNBC337_TT	50.9181	173	211	234.494	99.7795	136496096	136797682	0.45	B22
FUSCCTNBC337_WBC	FUSCCTNBC337	normal	FUSCCTNBC337_WBC_R1_screen	85226	2	2	0	0	0	0	0	0	0	14600	170	12.386	FUSCCTNBC337_WBC_R1	20.8577	45.9354	FUSCCTNBC337_WBC	50.549	186	121	133.318	99.8655	80504340	80612759	0.4	B22
FUSCCTNBC337_WBC	FUSCCTNBC337	normal	FUSCCTNBC337_WBC_R2_screen	82880	8	1	0	0	0	0	0	0	0	16181	930	12.386	FUSCCTNBC337_WBC_R2	19.2678	45.9354	FUSCCTNBC337_WBC	50.549	186	121	133.318	99.8655	80504340	80612759	0.4	B22
FUSCCTNBC339_TT	FUSCCTNBC339	tumor	FUSCCTNBC339_TT_R1_screen	85585	8	8	4	0	0	0	0	0	0	13745	650	12.1109	FUSCCTNBC339_TT_R1	20.7839	33.6526	FUSCCTNBC339_TT	54.8838	232	59	89.503	99.5846	59596074	59844669	1.17	B08
FUSCCTNBC339_TT	FUSCCTNBC339	tumor	FUSCCTNBC339_TT_R2_screen	82730	26	3	0	0	0	0	0	0	0	15011	2230	12.1109	FUSCCTNBC339_TT_R2	18.8414	33.6526	FUSCCTNBC339_TT	54.8838	232	59	89.503	99.5846	59596074	59844669	1.17	B08
FUSCCTNBC339_WBC	FUSCCTNBC339	normal	FUSCCTNBC339_WBC_R1_screen	86586	4	1	0	1	0	0	0	0	0	13208	200	14.6011	FUSCCTNBC339_WBC_R1	14.3147	20.3677	FUSCCTNBC339_WBC	51.0343	217	52	59.1816	99.8378	34779179	34835694	0.62	B08
FUSCCTNBC339_WBC	FUSCCTNBC339	normal	FUSCCTNBC339_WBC_R2_screen	84711	11	0	1	0	0	0	0	0	0	13687	1590	14.6011	FUSCCTNBC339_WBC_R2	12.6643	20.3677	FUSCCTNBC339_WBC	51.0343	217	52	59.1816	99.8378	34779179	34835694	0.62	B08
FUSCCTNBC340_TT	FUSCCTNBC340	tumor	FUSCCTNBC340_TT_R1_screen	83195	8	2	4	0	0	0	0	0	0	16391	400	10.3723	FUSCCTNBC340_TT_R1	28.1551	76.3129	FUSCCTNBC340_TT	54.2563	180	180	238.207	99.8247	136996562	137237112	0.49	B17
FUSCCTNBC340_TT	FUSCCTNBC340	tumor	FUSCCTNBC340_TT_R2_screen	81327	7	2	0	0	0	0	0	0	0	17594	1070	10.3723	FUSCCTNBC340_TT_R2	27.7148	76.3129	FUSCCTNBC340_TT	54.2563	180	180	238.207	99.8247	136996562	137237112	0.49	B17
FUSCCTNBC340_WBC	FUSCCTNBC340	normal	FUSCCTNBC340_WBC_R1_screen	86910	3	1	3	1	0	0	0	0	0	12592	490	13.9804	FUSCCTNBC340_WBC_R1	15.063	30.7591	FUSCCTNBC340_WBC	52.0929	205	75	87.0516	99.6748	52820780	52993101	0.6	B17
FUSCCTNBC340_WBC	FUSCCTNBC340	normal	FUSCCTNBC340_WBC_R2_screen	85159	17	0	3	0	0	1	0	0	0	12820	2000	13.9804	FUSCCTNBC340_WBC_R2	13.301	30.7591	FUSCCTNBC340_WBC	52.0929	205	75	87.0516	99.6748	52820780	52993101	0.6	B17
FUSCCTNBC341_TT	FUSCCTNBC341	tumor	FUSCCTNBC341_TT_R1_screen	83863	3	4	0	0	0	0	0	0	0	16011	119	18.4915	FUSCCTNBC341_TT_R1	30.1393	68.5928	FUSCCTNBC341_TT	50.8887	199	156	183.251	99.8194	112320170	112523397	0.46	B13
FUSCCTNBC341_TT	FUSCCTNBC341	tumor	FUSCCTNBC341_TT_R2_screen	80341	16	3	0	0	0	1	0	0	0	16909	2730	18.4915	FUSCCTNBC341_TT_R2	25.1863	68.5928	FUSCCTNBC341_TT	50.8887	199	156	183.251	99.8194	112320170	112523397	0.46	B13
FUSCCTNBC341_WBC	FUSCCTNBC341	normal	FUSCCTNBC341_WBC_R1_screen	84975	3	0	4	0	0	0	0	0	0	14868	150	17.2648	FUSCCTNBC341_WBC_R1	19.0094	29.5037	FUSCCTNBC341_WBC	51.5548	217	71	81.2762	99.8378	48895824	48975256	0.42	B13
FUSCCTNBC341_WBC	FUSCCTNBC341	normal	FUSCCTNBC341_WBC_R2_screen	82844	8	3	0	0	0	1	0	0	0	16205	939	17.2648	FUSCCTNBC341_WBC_R2	17.9606	29.5037	FUSCCTNBC341_WBC	51.5548	217	71	81.2762	99.8378	48895824	48975256	0.42	B13
FUSCCTNBC344_TT	FUSCCTNBC344	tumor	FUSCCTNBC344_TT_R1_screen	83948	6	4	0	0	0	0	0	0	0	15782	260	13.1889	FUSCCTNBC344_TT_R1	25.5925	55.9974	FUSCCTNBC344_TT	52.9578	185	137	168.98	99.8168	97319228	97497881	0.49	B17
FUSCCTNBC344_TT	FUSCCTNBC344	tumor	FUSCCTNBC344_TT_R2_screen	81415	4	1	0	0	0	0	0	0	0	17540	1040	13.1889	FUSCCTNBC344_TT_R2	24.3959	55.9974	FUSCCTNBC344_TT	52.9578	185	137	168.98	99.8168	97319228	97497881	0.49	B17
FUSCCTNBC344_WBC	FUSCCTNBC344	normal	FUSCCTNBC344_WBC_R1_screen	85988	3	2	1	0	0	0	0	0	0	13746	260	12.0162	FUSCCTNBC344_WBC_R1	17.0219	31.8654	FUSCCTNBC344_WBC	50.1183	202	84	93.3406	99.8516	56051821	56135134	0.66	B17
FUSCCTNBC344_WBC	FUSCCTNBC344	normal	FUSCCTNBC344_WBC_R2_screen	84679	22	4	0	0	0	1	0	0	0	13644	1650	12.0162	FUSCCTNBC344_WBC_R2	15.3052	31.8654	FUSCCTNBC344_WBC	50.1183	202	84	93.3406	99.8516	56051821	56135134	0.66	B17
FUSCCTNBC346_TT	FUSCCTNBC346	tumor	FUSCCTNBC346_TT_R1_screen	82342	6	8	0	0	0	0	0	0	0	17295	349	11.3997	FUSCCTNBC346_TT_R1	31.1347	48.7329	FUSCCTNBC346_TT	59.19	176	67	155.636	99.8489	87063213	87194931	0.43	B17
FUSCCTNBC346_TT	FUSCCTNBC346	tumor	FUSCCTNBC346_TT_R2_screen	79990	7	6	0	0	0	0	0	0	0	19227	770	11.3997	FUSCCTNBC346_TT_R2	30.2293	48.7329	FUSCCTNBC346_TT	59.19	176	67	155.636	99.8489	87063213	87194931	0.43	B17
FUSCCTNBC346_WBC	FUSCCTNBC346	normal	FUSCCTNBC346_WBC_R1_screen	84777	3	0	3	0	0	0	0	0	0	14967	250	14.0591	FUSCCTNBC346_WBC_R1	19.4929	31.5893	FUSCCTNBC346_WBC	53.0833	191	76	91.011	99.8287	54352745	54446001	0.55	B17
FUSCCTNBC346_WBC	FUSCCTNBC346	normal	FUSCCTNBC346_WBC_R2_screen	82451	11	1	0	1	0	0	0	0	0	16086	1450	14.0591	FUSCCTNBC346_WBC_R2	17.1524	31.5893	FUSCCTNBC346_WBC	53.0833	191	76	91.011	99.8287	54352745	54446001	0.55	B17
FUSCCTNBC349_TT	FUSCCTNBC349	tumor	FUSCCTNBC349_TT_R1_screen	82384	5	0	1	0	0	0	0	0	0	17450	160	13.6472	FUSCCTNBC349_TT_R1	29.5183	78.3795	FUSCCTNBC349_TT	49.9618	186	207	232.586	99.8684	135466386	135644883	0.47	B13
FUSCCTNBC349_TT	FUSCCTNBC349	tumor	FUSCCTNBC349_TT_R2_screen	76520	22	0	0	1	0	0	0	0	0	18887	4570	13.6472	FUSCCTNBC349_TT_R2	23.5545	78.3795	FUSCCTNBC349_TT	49.9618	186	207	232.586	99.8684	135466386	135644883	0.47	B13
FUSCCTNBC349_WBC	FUSCCTNBC349	normal	FUSCCTNBC349_WBC_R1_screen	86525	3	1	0	0	0	0	0	0	0	13321	150	19.9769	FUSCCTNBC349_WBC_R1	22.3645	38.7567	FUSCCTNBC349_WBC	51.0093	203	95	108.869	99.8883	62088213	62157629	0.4	B13
FUSCCTNBC349_WBC	FUSCCTNBC349	normal	FUSCCTNBC349_WBC_R2_screen	85446	11	0	0	0	0	0	0	0	0	13433	1110	19.9769	FUSCCTNBC349_WBC_R2	20.8903	38.7567	FUSCCTNBC349_WBC	51.0093	203	95	108.869	99.8883	62088213	62157629	0.4	B13
FUSCCTNBC350_TT	FUSCCTNBC350	tumor	FUSCCTNBC350_TT_R1_screen	84487	2	1	0	0	0	0	0	0	0	15391	119	15.1714	FUSCCTNBC350_TT_R1	29.2291	70.3156	FUSCCTNBC350_TT	50.7337	203	173	199.475	99.8287	119651826	119857159	0.5	B13
FUSCCTNBC350_TT	FUSCCTNBC350	tumor	FUSCCTNBC350_TT_R2_screen	81106	11	0	0	1	0	1	0	0	0	15961	2920	15.1714	FUSCCTNBC350_TT_R2	24.2234	70.3156	FUSCCTNBC350_TT	50.7337	203	173	199.475	99.8287	119651826	119857159	0.5	B13
FUSCCTNBC350_WBC	FUSCCTNBC350	normal	FUSCCTNBC350_WBC_R1_screen	81780	3	1	2	0	0	0	0	0	0	17944	270	14.5507	FUSCCTNBC350_WBC_R1	17.6249	26.22	FUSCCTNBC350_WBC	51.4537	173	68	76.7755	99.7193	44776010	44902049	0.37	B13
FUSCCTNBC350_WBC	FUSCCTNBC350	normal	FUSCCTNBC350_WBC_R2_screen	77779	5	1	0	0	0	0	0	0	0	21335	880	14.5507	FUSCCTNBC350_WBC_R2	16.3841	26.22	FUSCCTNBC350_WBC	51.4537	173	68	76.7755	99.7193	44776010	44902049	0.37	B13
FUSCCTNBC351_TT	FUSCCTNBC351	tumor	FUSCCTNBC351_TT_R1_screen	83854	1	0	2	0	0	0	0	0	0	16024	119	18.9689	FUSCCTNBC351_TT_R1	31.0889	80.0456	FUSCCTNBC351_TT	50.5882	210	183	210.636	99.8567	129825460	130011766	0.44	B13
FUSCCTNBC351_TT	FUSCCTNBC351	tumor	FUSCCTNBC351_TT_R2_screen	80970	23	0	2	0	0	0	0	0	0	16145	2860	18.9689	FUSCCTNBC351_TT_R2	26.2564	80.0456	FUSCCTNBC351_TT	50.5882	210	183	210.636	99.8567	129825460	130011766	0.44	B13
FUSCCTNBC351_WBC	FUSCCTNBC351	normal	FUSCCTNBC351_WBC_R1_screen	82525	5	5	1	0	0	0	0	0	0	17194	270	14.5521	FUSCCTNBC351_WBC_R1	16.7375	24.5433	FUSCCTNBC351_WBC	51.4048	177	64	72.622	99.7007	41885341	42011065	0.38	B13
FUSCCTNBC351_WBC	FUSCCTNBC351	normal	FUSCCTNBC351_WBC_R2_screen	78985	2	1	1	0	0	0	0	0	0	20171	840	14.5521	FUSCCTNBC351_WBC_R2	15.5154	24.5433	FUSCCTNBC351_WBC	51.4048	177	64	72.622	99.7007	41885341	42011065	0.38	B13
FUSCCTNBC356_TT	FUSCCTNBC356	tumor	FUSCCTNBC356_TT_R1_screen	82232	2	0	3	0	0	0	0	0	0	17543	220	11.1765	FUSCCTNBC356_TT_R1	25.4916	78.3351	FUSCCTNBC356_TT	51.1045	181	207	237.812	99.8425	139161593	139381110	0.47	B18
FUSCCTNBC356_TT	FUSCCTNBC356	tumor	FUSCCTNBC356_TT_R2_screen	79058	14	2	2	0	0	0	0	0	0	19534	1390	11.1765	FUSCCTNBC356_TT_R2	23.4284	78.3351	FUSCCTNBC356_TT	51.1045	181	207	237.812	99.8425	139161593	139381110	0.47	B18
FUSCCTNBC356_WBC	FUSCCTNBC356	normal	FUSCCTNBC356_WBC_R1_screen	84418	5	1	0	2	0	0	0	0	0	15264	310	13.6695	FUSCCTNBC356_WBC_R1	19.7959	43.4857	FUSCCTNBC356_WBC	50.9224	200	108	120.226	99.624	74948401	75231260	0.48	B18
FUSCCTNBC356_WBC	FUSCCTNBC356	normal	FUSCCTNBC356_WBC_R2_screen	82221	8	2	1	0	0	0	0	0	0	16779	989	13.6695	FUSCCTNBC356_WBC_R2	17.8327	43.4857	FUSCCTNBC356_WBC	50.9224	200	108	120.226	99.624	74948401	75231260	0.48	B18
FUSCCTNBC359_TT	FUSCCTNBC359	tumor	FUSCCTNBC359_TT_R1_screen	82515	6	1	0	0	0	0	0	0	0	17348	130	21.7919	FUSCCTNBC359_TT_R1	33.0703	80.6544	FUSCCTNBC359_TT	50.746	185	187	206.209	99.866	126784156	126954301	0.4	B13
FUSCCTNBC359_TT	FUSCCTNBC359	tumor	FUSCCTNBC359_TT_R2_screen	78447	13	3	0	0	0	0	0	0	0	19077	2460	21.7919	FUSCCTNBC359_TT_R2	28.1393	80.6544	FUSCCTNBC359_TT	50.746	185	187	206.209	99.866	126784156	126954301	0.4	B13
FUSCCTNBC359_WBC	FUSCCTNBC359	normal	FUSCCTNBC359_WBC_R1_screen	85382	3	0	0	0	0	0	0	0	0	14465	150	19.5685	FUSCCTNBC359_WBC_R1	20.9503	33.5714	FUSCCTNBC359_WBC	51.1979	190	85	96.8162	99.9219	54034245	54076465	0.35	B13
FUSCCTNBC359_WBC	FUSCCTNBC359	normal	FUSCCTNBC359_WBC_R2_screen	83871	7	1	0	0	0	0	0	0	0	15411	710	19.5685	FUSCCTNBC359_WBC_R2	20.3032	33.5714	FUSCCTNBC359_WBC	51.1979	190	85	96.8162	99.9219	54034245	54076465	0.35	B13
FUSCCTNBC368_TT	FUSCCTNBC368	tumor	FUSCCTNBC368_TT_R1_screen	82817	3	4	2	0	0	0	0	0	0	16924	250	14.9374	FUSCCTNBC368_TT_R1	27.0352	66.1467	FUSCCTNBC368_TT	52.837	195	152	189.774	99.7743	112768503	113023575	0.54	B18
FUSCCTNBC368_TT	FUSCCTNBC368	tumor	FUSCCTNBC368_TT_R2_screen	78983	6	3	4	0	0	0	0	0	0	19274	1730	14.9374	FUSCCTNBC368_TT_R2	24.0649	66.1467	FUSCCTNBC368_TT	52.837	195	152	189.774	99.7743	112768503	113023575	0.54	B18
FUSCCTNBC368_WBC	FUSCCTNBC368	normal	FUSCCTNBC368_WBC_R1_screen	86101	4	0	0	0	0	0	0	0	0	13595	300	10.7684	FUSCCTNBC368_WBC_R1	16.4614	27.485	FUSCCTNBC368_WBC	51.1588	195	74	84.0849	99.8041	49011785	49107987	0.64	B18
FUSCCTNBC368_WBC	FUSCCTNBC368	normal	FUSCCTNBC368_WBC_R2_screen	84168	23	1	0	0	0	0	0	0	0	14398	1410	10.7684	FUSCCTNBC368_WBC_R2	15.217	27.485	FUSCCTNBC368_WBC	51.1588	195	74	84.0849	99.8041	49011785	49107987	0.64	B18
FUSCCTNBC370_TT	FUSCCTNBC370	tumor	FUSCCTNBC370_TT_R1_screen	81798	2	2	1	0	0	0	0	0	0	18017	180	14.0873	FUSCCTNBC370_TT_R1	25.9521	54.9915	FUSCCTNBC370_TT	52.0066	188	130	156.805	99.8726	94535142	94655733	0.47	B13
FUSCCTNBC370_TT	FUSCCTNBC370	tumor	FUSCCTNBC370_TT_R2_screen	76339	34	2	1	0	0	0	0	0	0	19834	3790	14.0873	FUSCCTNBC370_TT_R2	21.1687	54.9915	FUSCCTNBC370_TT	52.0066	188	130	156.805	99.8726	94535142	94655733	0.47	B13
FUSCCTNBC370_WBC	FUSCCTNBC370	normal	FUSCCTNBC370_WBC_R1_screen	82065	3	1	2	0	0	1	0	0	0	17809	119	15.7553	FUSCCTNBC370_WBC_R1	16.2125	20.3275	FUSCCTNBC370_WBC	50.6442	179	54	58.8245	99.8062	34234393	34300876	0.46	B13
FUSCCTNBC370_WBC	FUSCCTNBC370	normal	FUSCCTNBC370_WBC_R2_screen	79229	8	1	1	1	0	0	0	0	0	19720	1040	15.7553	FUSCCTNBC370_WBC_R2	14.4076	20.3275	FUSCCTNBC370_WBC	50.6442	179	54	58.8245	99.8062	34234393	34300876	0.46	B13
FUSCCTNBC374_TT	FUSCCTNBC374	tumor	FUSCCTNBC374_TT_R1_screen	80560	2	1	2	0	0	0	0	0	0	19305	130	17.1899	FUSCCTNBC374_TT_R1	21.4685	26.2416	FUSCCTNBC374_TT	52.2148	184	63	72.4123	99.8241	43527511	43604204	0.52	B13
FUSCCTNBC374_TT	FUSCCTNBC374	tumor	FUSCCTNBC374_TT_R2_screen	75324	27	1	2	1	1	0	0	0	0	20854	3790	17.1899	FUSCCTNBC374_TT_R2	17.129	26.2416	FUSCCTNBC374_TT	52.2148	184	63	72.4123	99.8241	43527511	43604204	0.52	B13
FUSCCTNBC374_WBC	FUSCCTNBC374	normal	FUSCCTNBC374_WBC_R1_screen	84874	4	0	5	0	0	0	0	0	0	14807	310	9.0978	FUSCCTNBC374_WBC_R1	14.0804	24.4952	FUSCCTNBC374_WBC	51.6513	184	69	79.1011	99.7585	44478708	44586406	0.44	B13
FUSCCTNBC374_WBC	FUSCCTNBC374	normal	FUSCCTNBC374_WBC_R2_screen	83091	9	1	2	0	0	0	0	0	0	15627	1270	9.0978	FUSCCTNBC374_WBC_R2	12.7263	24.4952	FUSCCTNBC374_WBC	51.6513	184	69	79.1011	99.7585	44478708	44586406	0.44	B13
FUSCCTNBC376_TT	FUSCCTNBC376	tumor	FUSCCTNBC376_TT_R1_screen	82614	17	5	4	2	0	0	0	0	0	13589	3769	10.9683	FUSCCTNBC376_TT_R1	16.4086	46.4544	FUSCCTNBC376_TT	55.034	184	96	139.183	99.8038	83227358	83391000	0.58	B08
FUSCCTNBC376_TT	FUSCCTNBC376	tumor	FUSCCTNBC376_TT_R2_screen	75356	11	3	3	0	0	0	0	0	0	23677	950	10.9683	FUSCCTNBC376_TT_R2	24.2942	46.4544	FUSCCTNBC376_TT	55.034	184	96	139.183	99.8038	83227358	83391000	0.58	B08
FUSCCTNBC376_WBC	FUSCCTNBC376	normal	FUSCCTNBC376_WBC_R1_screen	86137	2	0	0	0	0	0	0	0	0	13631	230	10.973	FUSCCTNBC376_WBC_R1	15.685	30.5054	FUSCCTNBC376_WBC	50.6876	205	80	89.6397	99.8269	54280150	54374281	0.69	B08
FUSCCTNBC376_WBC	FUSCCTNBC376	normal	FUSCCTNBC376_WBC_R2_screen	84483	19	1	0	0	0	0	0	0	0	13687	1810	10.973	FUSCCTNBC376_WBC_R2	14.0648	30.5054	FUSCCTNBC376_WBC	50.6876	205	80	89.6397	99.8269	54280150	54374281	0.69	B08
FUSCCTNBC380_TT	FUSCCTNBC380	tumor	FUSCCTNBC380_TT_R1_screen	81827	1	5	0	0	0	0	0	0	0	17997	170	14.841	FUSCCTNBC380_TT_R1	32.0085	74.6543	FUSCCTNBC380_TT	54.3093	183	161	222.059	99.7726	127345027	127635234	0.42	B22
FUSCCTNBC380_TT	FUSCCTNBC380	tumor	FUSCCTNBC380_TT_R2_screen	77292	9	5	0	0	0	0	0	0	0	21124	1570	14.841	FUSCCTNBC380_TT_R2	28.8205	74.6543	FUSCCTNBC380_TT	54.3093	183	161	222.059	99.7726	127345027	127635234	0.42	B22
FUSCCTNBC380_WBC	FUSCCTNBC380	normal	FUSCCTNBC380_WBC_R1_screen	85591	5	1	1	1	0	0	0	0	0	14261	140	7.9934	FUSCCTNBC380_WBC_R1	12.4374	20.3	FUSCCTNBC380_WBC	50.8574	182	59	66.7947	99.8825	37350719	37394648	0.41	B22
FUSCCTNBC380_WBC	FUSCCTNBC380	normal	FUSCCTNBC380_WBC_R2_screen	84340	9	2	2	0	0	0	0	0	0	14807	840	7.9934	FUSCCTNBC380_WBC_R2	11.4412	20.3	FUSCCTNBC380_WBC	50.8574	182	59	66.7947	99.8825	37350719	37394648	0.41	B22
FUSCCTNBC383_TT	FUSCCTNBC383	tumor	FUSCCTNBC383_TT_R1_screen	82239	15	8	1	1	1	0	0	0	0	13176	4559	9.9121	FUSCCTNBC383_TT_R1	14.3013	38.4929	FUSCCTNBC383_TT	55.5744	198	71	113.529	99.7014	72083827	72299695	0.69	B08
FUSCCTNBC383_TT	FUSCCTNBC383	tumor	FUSCCTNBC383_TT_R2_screen	76728	21	4	1	0	1	0	0	0	0	22115	1130	9.9121	FUSCCTNBC383_TT_R2	20.9209	38.4929	FUSCCTNBC383_TT	55.5744	198	71	113.529	99.7014	72083827	72299695	0.69	B08
FUSCCTNBC383_WBC	FUSCCTNBC383	normal	FUSCCTNBC383_WBC_R1_screen	86579	3	0	6	0	0	0	0	0	0	12933	479	12.103	FUSCCTNBC383_WBC_R1	15.8947	32.5125	FUSCCTNBC383_WBC	51.9269	207	82	94.4583	99.6559	57037132	57234090	0.6	B08
FUSCCTNBC383_WBC	FUSCCTNBC383	normal	FUSCCTNBC383_WBC_R2_screen	85090	17	0	0	0	0	0	0	0	0	12943	1950	12.103	FUSCCTNBC383_WBC_R2	13.9033	32.5125	FUSCCTNBC383_WBC	51.9269	207	82	94.4583	99.6559	57037132	57234090	0.6	B08
FUSCCTNBC385_TT	FUSCCTNBC385	tumor	FUSCCTNBC385_TT_R1_screen	83138	10	17	5	0	0	0	0	0	0	12490	4340	9.7147	FUSCCTNBC385_TT_R1	15.5124	40.1539	FUSCCTNBC385_TT	55.6735	199	73	122.741	99.7444	73579404	73767984	0.66	B08
FUSCCTNBC385_TT	FUSCCTNBC385	tumor	FUSCCTNBC385_TT_R2_screen	77812	7	18	2	0	0	0	0	0	0	21081	1080	9.7147	FUSCCTNBC385_TT_R2	23.3475	40.1539	FUSCCTNBC385_TT	55.6735	199	73	122.741	99.7444	73579404	73767984	0.66	B08
FUSCCTNBC385_WBC	FUSCCTNBC385	normal	FUSCCTNBC385_WBC_R1_screen	86238	5	1	4	0	0	0	0	0	0	13572	180	15.9782	FUSCCTNBC385_WBC_R1	17.2614	29.101	FUSCCTNBC385_WBC	50.761	196	71	80.4535	99.8917	48955531	49008623	0.37	B08
FUSCCTNBC385_WBC	FUSCCTNBC385	normal	FUSCCTNBC385_WBC_R2_screen	84917	7	0	1	0	0	0	0	0	0	14055	1020	15.9782	FUSCCTNBC385_WBC_R2	15.7972	29.101	FUSCCTNBC385_WBC	50.761	196	71	80.4535	99.8917	48955531	49008623	0.37	B08
FUSCCTNBC386_TT	FUSCCTNBC386	tumor	FUSCCTNBC386_TT_R1_screen	83473	5	2	2	0	0	0	0	0	0	16399	119	14.3779	FUSCCTNBC386_TT_R1	28.507	70.4657	FUSCCTNBC386_TT	51.8256	193	179	208.389	99.7799	120597439	120863500	0.42	B22
FUSCCTNBC386_TT	FUSCCTNBC386	tumor	FUSCCTNBC386_TT_R2_screen	80710	9	2	1	0	0	0	0	0	0	17858	1420	14.3779	FUSCCTNBC386_TT_R2	25.4937	70.4657	FUSCCTNBC386_TT	51.8256	193	179	208.389	99.7799	120597439	120863500	0.42	B22
FUSCCTNBC386_WBC	FUSCCTNBC386	normal	FUSCCTNBC386_WBC_R1_screen	84943	5	0	1	0	0	0	0	0	0	14881	170	21.0618	FUSCCTNBC386_WBC_R1	22.5107	35.8411	FUSCCTNBC386_WBC	51.895	183	83	96.1172	99.93	56633549	56673236	0.31	B22
FUSCCTNBC386_WBC	FUSCCTNBC386	normal	FUSCCTNBC386_WBC_R2_screen	82498	10	2	1	0	0	0	0	0	0	16849	640	21.0618	FUSCCTNBC386_WBC_R2	22.3382	35.8411	FUSCCTNBC386_WBC	51.895	183	83	96.1172	99.93	56633549	56673236	0.31	B22
FUSCCTNBC387_TT	FUSCCTNBC387	tumor	FUSCCTNBC387_TT_R1_screen	84247	17	4	4	2	0	0	0	0	0	11546	4180	10.2372	FUSCCTNBC387_TT_R1	14.0025	51.1024	FUSCCTNBC387_TT	52.1361	207	128	151.162	99.7388	91727022	91967213	0.68	B08
FUSCCTNBC387_TT	FUSCCTNBC387	tumor	FUSCCTNBC387_TT_R2_screen	79422	14	3	0	0	0	0	0	0	0	19381	1180	10.2372	FUSCCTNBC387_TT_R2	20.9001	51.1024	FUSCCTNBC387_TT	52.1361	207	128	151.162	99.7388	91727022	91967213	0.68	B08
FUSCCTNBC387_WBC	FUSCCTNBC387	normal	FUSCCTNBC387_WBC_R1_screen	85844	5	2	4	0	0	0	0	0	0	13875	270	10.8795	FUSCCTNBC387_WBC_R1	15.4845	29.9399	FUSCCTNBC387_WBC	50.7552	191	81	91.376	99.8429	53339772	53423705	0.62	B08
FUSCCTNBC387_WBC	FUSCCTNBC387	normal	FUSCCTNBC387_WBC_R2_screen	83522	16	1	0	0	0	0	0	0	0	15021	1440	10.8795	FUSCCTNBC387_WBC_R2	14.1891	29.9399	FUSCCTNBC387_WBC	50.7552	191	81	91.376	99.8429	53339772	53423705	0.62	B08
FUSCCTNBC389_TT	FUSCCTNBC389	tumor	FUSCCTNBC389_TT_R1_screen	83678	10	16	1	0	0	0	0	0	0	12595	3700	9.6425	FUSCCTNBC389_TT_R1	15.4359	38.805	FUSCCTNBC389_TT	55.1242	187	82	121.056	99.7993	70448250	70589940	0.59	B08
FUSCCTNBC389_TT	FUSCCTNBC389	tumor	FUSCCTNBC389_TT_R2_screen	77094	15	18	1	0	0	1	0	0	0	21912	959	9.6425	FUSCCTNBC389_TT_R2	22.257	38.805	FUSCCTNBC389_TT	55.1242	187	82	121.056	99.7993	70448250	70589940	0.59	B08
FUSCCTNBC389_WBC	FUSCCTNBC389	normal	FUSCCTNBC389_WBC_R1_screen	84941	3	2	0	0	0	0	0	0	0	14724	330	10.3817	FUSCCTNBC389_WBC_R1	14.2062	25.2789	FUSCCTNBC389_WBC	50.5165	197	67	76.2609	99.7907	45267154	45362077	0.64	B08
FUSCCTNBC389_WBC	FUSCCTNBC389	normal	FUSCCTNBC389_WBC_R2_screen	83033	17	2	0	0	0	0	0	0	0	15358	1590	10.3817	FUSCCTNBC389_WBC_R2	12.9808	25.2789	FUSCCTNBC389_WBC	50.5165	197	67	76.2609	99.7907	45267154	45362077	0.64	B08
FUSCCTNBC390_TT	FUSCCTNBC390	tumor	FUSCCTNBC390_TT_R1_screen	84221	4	0	0	0	0	0	0	0	0	15555	220	12.3624	FUSCCTNBC390_TT_R1	20.8135	52.3067	FUSCCTNBC390_TT	51.4181	213	128	150.24	99.7516	91721469	91949857	0.56	B18
FUSCCTNBC390_TT	FUSCCTNBC390	tumor	FUSCCTNBC390_TT_R2_screen	80691	10	0	0	0	0	0	0	0	0	17370	1929	12.3624	FUSCCTNBC390_TT_R2	18.2958	52.3067	FUSCCTNBC390_TT	51.4181	213	128	150.24	99.7516	91721469	91949857	0.56	B18
FUSCCTNBC390_WBC	FUSCCTNBC390	normal	FUSCCTNBC390_WBC_R1_screen	86268	4	1	0	2	0	0	0	0	0	13486	239	11.421	FUSCCTNBC390_WBC_R1	16.2198	30.1166	FUSCCTNBC390_WBC	50.5415	201	78	87.6801	99.8474	53330575	53412099	0.66	B18
FUSCCTNBC390_WBC	FUSCCTNBC390	normal	FUSCCTNBC390_WBC_R2_screen	84088	25	2	0	0	0	0	0	0	0	14055	1830	11.421	FUSCCTNBC390_WBC_R2	14.3639	30.1166	FUSCCTNBC390_WBC	50.5415	201	78	87.6801	99.8474	53330575	53412099	0.66	B18
FUSCCTNBC391_TT	FUSCCTNBC391	tumor	FUSCCTNBC391_TT_R1_screen	82251	9	15	6	0	0	0	0	0	0	13969	3750	10.2645	FUSCCTNBC391_TT_R1	17.0147	41.3289	FUSCCTNBC391_TT	55.9615	184	75	126.88	99.7693	75753443	75928575	0.61	B08
FUSCCTNBC391_TT	FUSCCTNBC391	tumor	FUSCCTNBC391_TT_R2_screen	74299	10	9	1	1	0	1	0	0	0	24589	1090	10.2645	FUSCCTNBC391_TT_R2	24.2296	41.3289	FUSCCTNBC391_TT	55.9615	184	75	126.88	99.7693	75753443	75928575	0.61	B08
FUSCCTNBC391_WBC	FUSCCTNBC391	normal	FUSCCTNBC391_WBC_R1_screen	86604	3	1	1	0	0	0	0	0	0	13141	250	9.7111	FUSCCTNBC391_WBC_R1	13.8935	24.6453	FUSCCTNBC391_WBC	50.3956	203	67	75.3401	99.8223	44470251	44549402	0.68	B08
FUSCCTNBC391_WBC	FUSCCTNBC391	normal	FUSCCTNBC391_WBC_R2_screen	85067	13	2	0	0	0	0	0	0	0	13148	1770	9.7111	FUSCCTNBC391_WBC_R2	12.5318	24.6453	FUSCCTNBC391_WBC	50.3956	203	67	75.3401	99.8223	44470251	44549402	0.68	B08
FUSCCTNBC392_TT	FUSCCTNBC392	tumor	FUSCCTNBC392_TT_R1_screen	84016	3	10	2	0	0	0	0	0	0	15769	200	14.7877	FUSCCTNBC392_TT_R1	35.4687	81.7819	FUSCCTNBC392_TT	56.213	184	138	240.417	99.9297	141639951	141739525	0.35	B10
FUSCCTNBC392_TT	FUSCCTNBC392	tumor	FUSCCTNBC392_TT_R2_screen	82017	8	10	1	0	0	0	0	0	0	16694	1270	14.7877	FUSCCTNBC392_TT_R2	32.6962	81.7819	FUSCCTNBC392_TT	56.213	184	138	240.417	99.9297	141639951	141739525	0.35	B10
FUSCCTNBC392_WBC	FUSCCTNBC392	normal	FUSCCTNBC392_WBC_R1_screen	81190	2	0	4	0	0	0	0	0	0	18464	340	12.6127	FUSCCTNBC392_WBC_R1	14.1704	13.6543	FUSCCTNBC392_WBC	51.8961	155	33	41.1252	99.6763	23857503	23934975	0.7	B10
FUSCCTNBC392_WBC	FUSCCTNBC392	normal	FUSCCTNBC392_WBC_R2_screen	76229	6	0	1	2	0	0	0	0	0	21612	2150	12.6127	FUSCCTNBC392_WBC_R2	12.8685	13.6543	FUSCCTNBC392_WBC	51.8961	155	33	41.1252	99.6763	23857503	23934975	0.7	B10
FUSCCTNBC393_TT	FUSCCTNBC393	tumor	FUSCCTNBC393_TT_R1_screen	83207	3	0	0	0	0	0	0	0	0	16640	150	13.5266	FUSCCTNBC393_TT_R1	28.6804	73.7606	FUSCCTNBC393_TT	50.8928	193	188	216.649	99.7914	127736818	128003777	0.53	B13
FUSCCTNBC393_TT	FUSCCTNBC393	tumor	FUSCCTNBC393_TT_R2_screen	77787	36	0	0	0	0	0	0	0	0	17137	5040	13.5266	FUSCCTNBC393_TT_R2	22.1086	73.7606	FUSCCTNBC393_TT	50.8928	193	188	216.649	99.7914	127736818	128003777	0.53	B13
FUSCCTNBC393_WBC	FUSCCTNBC393	normal	FUSCCTNBC393_WBC_R1_screen	86183	5	3	0	0	0	0	0	0	0	13549	260	15.1744	FUSCCTNBC393_WBC_R1	13.6352	17.7384	FUSCCTNBC393_WBC	50.8056	209	44	50.1616	98.539	29752247	30193386	1.31	B13
FUSCCTNBC393_WBC	FUSCCTNBC393	normal	FUSCCTNBC393_WBC_R2_screen	83802	34	1	0	0	1	0	0	0	0	12842	3320	15.1744	FUSCCTNBC393_WBC_R2	10.4931	17.7384	FUSCCTNBC393_WBC	50.8056	209	44	50.1616	98.539	29752247	30193386	1.31	B13
FUSCCTNBC395_TT	FUSCCTNBC395	tumor	FUSCCTNBC395_TT_R1_screen	82387	2	5	0	0	0	0	0	0	0	17456	150	13.6066	FUSCCTNBC395_TT_R1	31.7293	66.8186	FUSCCTNBC395_TT	54.7833	177	150	205.533	99.4873	115270068	115864068	0.68	B22
FUSCCTNBC395_TT	FUSCCTNBC395	tumor	FUSCCTNBC395_TT_R2_screen	79534	2	4	1	0	0	0	0	0	0	18959	1500	13.6066	FUSCCTNBC395_TT_R2	26.0111	66.8186	FUSCCTNBC395_TT	54.7833	177	150	205.533	99.4873	115270068	115864068	0.68	B22
FUSCCTNBC395_WBC	FUSCCTNBC395	normal	FUSCCTNBC395_WBC_R1_screen	86140	4	2	1	0	0	0	0	0	0	13723	130	19.8245	FUSCCTNBC395_WBC_R1	20.6017	35.9284	FUSCCTNBC395_WBC	50.8585	234	81	91.9595	99.6378	57516892	57725980	0.46	B22
FUSCCTNBC395_WBC	FUSCCTNBC395	normal	FUSCCTNBC395_WBC_R2_screen	84433	7	2	0	0	0	1	0	0	0	14598	959	19.8245	FUSCCTNBC395_WBC_R2	19.1377	35.9284	FUSCCTNBC395_WBC	50.8585	234	81	91.9595	99.6378	57516892	57725980	0.46	B22
FUSCCTNBC397_TT	FUSCCTNBC397	tumor	FUSCCTNBC397_TT_R1_screen	86193	7	2	1	1	0	0	0	0	0	13636	160	15.2744	FUSCCTNBC397_TT_R1	29.0201	84.9466	FUSCCTNBC397_TT	52.0929	216	197	232.692	99.8646	144129508	144324932	0.4	B10
FUSCCTNBC397_TT	FUSCCTNBC397	tumor	FUSCCTNBC397_TT_R2_screen	83759	12	2	0	1	1	0	0	0	0	14306	1919	15.2744	FUSCCTNBC397_TT_R2	26.0952	84.9466	FUSCCTNBC397_TT	52.0929	216	197	232.692	99.8646	144129508	144324932	0.4	B10
FUSCCTNBC397_WBC	FUSCCTNBC397	normal	FUSCCTNBC397_WBC_R1_screen	85135	5	2	0	0	0	0	0	0	0	14398	460	11.9957	FUSCCTNBC397_WBC_R1	15.2322	24.6633	FUSCCTNBC397_WBC	50.3346	184	67	75.634	99.0168	43099785	43527745	1.04	B10
FUSCCTNBC397_WBC	FUSCCTNBC397	normal	FUSCCTNBC397_WBC_R2_screen	80795	32	3	3	0	0	0	0	0	0	14677	4490	11.9957	FUSCCTNBC397_WBC_R2	11.6594	24.6633	FUSCCTNBC397_WBC	50.3346	184	67	75.634	99.0168	43099785	43527745	1.04	B10
FUSCCTNBC399_TT	FUSCCTNBC399	tumor	FUSCCTNBC399_TT_R1_screen	82077	12	0	1	0	0	0	0	0	0	17750	160	14.6018	FUSCCTNBC399_TT_R1	29.182	69.2287	FUSCCTNBC399_TT	53.5458	182	162	202.354	99.9424	118748795	118817285	0.34	B10
FUSCCTNBC399_TT	FUSCCTNBC399	tumor	FUSCCTNBC399_TT_R2_screen	79308	6	1	0	0	0	0	0	0	0	19665	1020	14.6018	FUSCCTNBC399_TT_R2	27.4959	69.2287	FUSCCTNBC399_TT	53.5458	182	162	202.354	99.9424	118748795	118817285	0.34	B10
FUSCCTNBC399_WBC	FUSCCTNBC399	normal	FUSCCTNBC399_WBC_R1_screen	86858	1	0	0	0	0	0	0	0	0	12821	320	10.9859	FUSCCTNBC399_WBC_R1	15.5327	28.3153	FUSCCTNBC399_WBC	49.8667	198	77	86.3979	99.7959	50364929	50467947	0.63	B10
FUSCCTNBC399_WBC	FUSCCTNBC399	normal	FUSCCTNBC399_WBC_R2_screen	85209	15	0	1	0	0	0	0	0	0	13355	1420	10.9859	FUSCCTNBC399_WBC_R2	14.2856	28.3153	FUSCCTNBC399_WBC	49.8667	198	77	86.3979	99.7959	50364929	50467947	0.63	B10
FUSCCTNBC400_TT	FUSCCTNBC400	tumor	FUSCCTNBC400_TT_R1_screen	83150	3	2	2	0	0	0	0	0	0	16733	110	14.2399	FUSCCTNBC400_TT_R1	35.0508	80.4802	FUSCCTNBC400_TT	54.3864	178	165	244.115	99.448	137946506	138712234	0.7	B22
FUSCCTNBC400_TT	FUSCCTNBC400	tumor	FUSCCTNBC400_TT_R2_screen	80268	10	2	2	0	0	0	0	0	0	17898	1820	14.2399	FUSCCTNBC400_TT_R2	28.1123	80.4802	FUSCCTNBC400_TT	54.3864	178	165	244.115	99.448	137946506	138712234	0.7	B22
FUSCCTNBC400_WBC	FUSCCTNBC400	normal	FUSCCTNBC400_WBC_R1_screen	84975	1	0	1	0	0	0	0	0	0	14904	119	20.5141	FUSCCTNBC400_WBC_R1	21.4094	31.9451	FUSCCTNBC400_WBC	51.599	184	77	88.2585	99.925	50807041	50845193	0.3	B22
FUSCCTNBC400_WBC	FUSCCTNBC400	normal	FUSCCTNBC400_WBC_R2_screen	83217	5	1	0	0	0	0	0	0	0	16167	610	20.5141	FUSCCTNBC400_WBC_R2	21.3144	31.9451	FUSCCTNBC400_WBC	51.599	184	77	88.2585	99.925	50807041	50845193	0.3	B22
FUSCCTNBC401_TT	FUSCCTNBC401	tumor	FUSCCTNBC401_TT_R1_screen	83619	3	3	0	0	0	0	0	0	0	16235	140	17.7226	FUSCCTNBC401_TT_R1	30.7617	75.1552	FUSCCTNBC401_TT	53.7936	198	171	208.453	99.927	123935808	124026375	0.37	B10
FUSCCTNBC401_TT	FUSCCTNBC401	tumor	FUSCCTNBC401_TT_R2_screen	80862	16	2	0	0	0	0	0	0	0	17870	1250	17.7226	FUSCCTNBC401_TT_R2	28.3218	75.1552	FUSCCTNBC401_TT	53.7936	198	171	208.453	99.927	123935808	124026375	0.37	B10
FUSCCTNBC401_WBC	FUSCCTNBC401	normal	FUSCCTNBC401_WBC_R1_screen	84880	5	2	1	0	0	0	0	0	0	14952	160	21.5148	FUSCCTNBC401_WBC_R1	21.7509	29.5299	FUSCCTNBC401_WBC	51.9349	182	70	80.9982	99.9273	46385098	46418850	0.3	B10
FUSCCTNBC401_WBC	FUSCCTNBC401	normal	FUSCCTNBC401_WBC_R2_screen	82704	11	3	0	0	0	0	0	0	0	16692	590	21.5148	FUSCCTNBC401_WBC_R2	21.6355	29.5299	FUSCCTNBC401_WBC	51.9349	182	70	80.9982	99.9273	46385098	46418850	0.3	B10
FUSCCTNBC402_TT	FUSCCTNBC402	tumor	FUSCCTNBC402_TT_R1_screen	84920	8	1	0	0	0	0	0	0	0	14941	130	20.0092	FUSCCTNBC402_TT_R1	32.2331	88.9961	FUSCCTNBC402_TT	52.5241	211	200	235.414	99.9083	142637640	142768600	0.35	B10
FUSCCTNBC402_TT	FUSCCTNBC402	tumor	FUSCCTNBC402_TT_R2_screen	82932	9	2	0	0	0	0	0	0	0	16207	850	20.0092	FUSCCTNBC402_TT_R2	30.7931	88.9961	FUSCCTNBC402_TT	52.5241	211	200	235.414	99.9083	142637640	142768600	0.35	B10
FUSCCTNBC402_WBC	FUSCCTNBC402	normal	FUSCCTNBC402_WBC_R1_screen	83375	9	3	2	0	0	0	0	0	0	16492	119	16.6545	FUSCCTNBC402_WBC_R1	22.4421	42.9845	FUSCCTNBC402_WBC	52.6208	182	108	125.99	99.9348	71938774	71985725	0.35	B10
FUSCCTNBC402_WBC	FUSCCTNBC402	normal	FUSCCTNBC402_WBC_R2_screen	81043	8	2	0	0	1	0	0	0	0	18336	610	16.6545	FUSCCTNBC402_WBC_R2	21.5796	42.9845	FUSCCTNBC402_WBC	52.6208	182	108	125.99	99.9348	71938774	71985725	0.35	B10
FUSCCTNBC403_TT	FUSCCTNBC403	tumor	FUSCCTNBC403_TT_R1_screen	83718	6	3	0	0	0	0	0	0	0	16143	130	13.2575	FUSCCTNBC403_TT_R1	30.0513	71.8285	FUSCCTNBC403_TT	53.475	184	169	218.455	99.538	124290235	124867135	0.67	B22
FUSCCTNBC403_TT	FUSCCTNBC403	tumor	FUSCCTNBC403_TT_R2_screen	81297	6	4	1	0	0	0	0	0	0	17232	1460	13.2575	FUSCCTNBC403_TT_R2	24.9117	71.8285	FUSCCTNBC403_TT	53.475	184	169	218.455	99.538	124290235	124867135	0.67	B22
FUSCCTNBC403_WBC	FUSCCTNBC403	normal	FUSCCTNBC403_WBC_R1_screen	86406	2	3	3	0	0	0	0	0	0	13446	140	16.284	FUSCCTNBC403_WBC_R1	17.7233	32.7339	FUSCCTNBC403_WBC	51.7027	209	76	87.7437	99.8583	54815827	54893586	0.39	B22
FUSCCTNBC403_WBC	FUSCCTNBC403	normal	FUSCCTNBC403_WBC_R2_screen	84819	9	2	1	0	0	0	0	0	0	14129	1040	16.284	FUSCCTNBC403_WBC_R2	16.4796	32.7339	FUSCCTNBC403_WBC	51.7027	209	76	87.7437	99.8583	54815827	54893586	0.39	B22
FUSCCTNBC404_TT	FUSCCTNBC404	tumor	FUSCCTNBC404_TT_R1_screen	83960	1	5	0	0	0	0	0	0	0	15884	150	18.0366	FUSCCTNBC404_TT_R1	31.3013	78.8098	FUSCCTNBC404_TT	53.7525	199	173	216.153	99.9284	129981516	130074624	0.34	B10
FUSCCTNBC404_TT	FUSCCTNBC404	tumor	FUSCCTNBC404_TT_R2_screen	81108	16	4	0	0	0	0	0	0	0	18132	740	18.0366	FUSCCTNBC404_TT_R2	29.7419	78.8098	FUSCCTNBC404_TT	53.7525	199	173	216.153	99.9284	129981516	130074624	0.34	B10
FUSCCTNBC404_WBC	FUSCCTNBC404	normal	FUSCCTNBC404_WBC_R1_screen	85628	6	0	0	0	0	0	0	0	0	14216	150	19.1753	FUSCCTNBC404_WBC_R1	19.6985	32.7058	FUSCCTNBC404_WBC	50.9006	198	81	92.4829	99.9107	52905044	52952332	0.38	B10
FUSCCTNBC404_WBC	FUSCCTNBC404	normal	FUSCCTNBC404_WBC_R2_screen	84469	8	1	0	0	0	0	0	0	0	14583	939	19.1753	FUSCCTNBC404_WBC_R2	18.6432	32.7058	FUSCCTNBC404_WBC	50.9006	198	81	92.4829	99.9107	52905044	52952332	0.38	B10
FUSCCTNBC405_TT	FUSCCTNBC405	tumor	FUSCCTNBC405_TT_R1_screen	83754	7	3	4	0	0	0	0	0	0	16082	150	17.9659	FUSCCTNBC405_TT_R1	34.3377	94.9987	FUSCCTNBC405_TT	52.8706	191	221	268.919	99.9228	156659528	156780579	0.34	B10
FUSCCTNBC405_TT	FUSCCTNBC405	tumor	FUSCCTNBC405_TT_R2_screen	81240	12	0	0	0	0	0	0	0	0	17879	869	17.9659	FUSCCTNBC405_TT_R2	32.6372	94.9987	FUSCCTNBC405_TT	52.8706	191	221	268.919	99.9228	156659528	156780579	0.34	B10
FUSCCTNBC405_WBC	FUSCCTNBC405	normal	FUSCCTNBC405_WBC_R1_screen	86488	1	1	0	0	0	0	0	0	0	13370	140	18.6129	FUSCCTNBC405_WBC_R1	19.044	33.0682	FUSCCTNBC405_WBC	51.1006	207	80	91.2414	99.8726	53846320	53914995	0.41	B10
FUSCCTNBC405_WBC	FUSCCTNBC405	normal	FUSCCTNBC405_WBC_R2_screen	85269	7	1	0	0	0	0	0	0	0	13683	1040	18.6129	FUSCCTNBC405_WBC_R2	17.7494	33.0682	FUSCCTNBC405_WBC	51.1006	207	80	91.2414	99.8726	53846320	53914995	0.41	B10
FUSCCTNBC406_TT	FUSCCTNBC406	tumor	FUSCCTNBC406_TT_R1_screen	81982	4	6	0	0	0	0	0	0	0	17529	479	11.9679	FUSCCTNBC406_TT_R1	26.0148	77.8058	FUSCCTNBC406_TT	51.6097	185	200	231.937	99.8367	136978737	137202838	0.44	B18
FUSCCTNBC406_TT	FUSCCTNBC406	tumor	FUSCCTNBC406_TT_R2_screen	77807	4	7	2	0	0	0	0	0	0	21320	860	11.9679	FUSCCTNBC406_TT_R2	25.6544	77.8058	FUSCCTNBC406_TT	51.6097	185	200	231.937	99.8367	136978737	137202838	0.44	B18
FUSCCTNBC406_WBC	FUSCCTNBC406	normal	FUSCCTNBC406_WBC_R1_screen	83972	0	2	0	0	0	0	0	0	0	15876	150	19.8146	FUSCCTNBC406_WBC_R1	21.8322	34.813	FUSCCTNBC406_WBC	51.0477	180	88	100.183	99.9369	55903232	55938503	0.33	B18
FUSCCTNBC406_WBC	FUSCCTNBC406	normal	FUSCCTNBC406_WBC_R2_screen	81205	8	1	1	0	0	0	0	0	0	18185	600	19.8146	FUSCCTNBC406_WBC_R2	21.4158	34.813	FUSCCTNBC406_WBC	51.0477	180	88	100.183	99.9369	55903232	55938503	0.33	B18
FUSCCTNBC410_TT	FUSCCTNBC410	tumor	FUSCCTNBC410_TT_R1_screen	82790	4	5	2	1	0	0	0	0	0	17038	160	15.044	FUSCCTNBC410_TT_R1	29.6109	80.4245	FUSCCTNBC410_TT	53.2623	186	174	218.183	99.3741	136649943	137510588	0.7	B24
FUSCCTNBC410_TT	FUSCCTNBC410	tumor	FUSCCTNBC410_TT_R2_screen	79413	9	6	1	0	1	0	0	0	0	19730	840	15.044	FUSCCTNBC410_TT_R2	25.6982	80.4245	FUSCCTNBC410_TT	53.2623	186	174	218.183	99.3741	136649943	137510588	0.7	B24
FUSCCTNBC410_WBC	FUSCCTNBC410	normal	FUSCCTNBC410_WBC_R1_screen	85737	0	4	2	0	0	0	0	0	0	14097	160	21.6255	FUSCCTNBC410_WBC_R1	22.926	35.1784	FUSCCTNBC410_WBC	52.2952	184	80	94.2898	99.9325	55211582	55248874	0.31	B24
FUSCCTNBC410_WBC	FUSCCTNBC410	normal	FUSCCTNBC410_WBC_R2_screen	83853	7	5	1	0	0	0	0	0	1	15523	610	21.6255	FUSCCTNBC410_WBC_R2	22.7603	35.1784	FUSCCTNBC410_WBC	52.2952	184	80	94.2898	99.9325	55211582	55248874	0.31	B24
FUSCCTNBC414_TT	FUSCCTNBC414	tumor	FUSCCTNBC414_TT_R1_screen	84544	1	1	0	0	0	0	0	0	0	15084	370	11.6318	FUSCCTNBC414_TT_R1	24.1511	68.1718	FUSCCTNBC414_TT	49.7476	198	182	201.823	99.7954	120410233	120657065	0.48	B18
FUSCCTNBC414_TT	FUSCCTNBC414	tumor	FUSCCTNBC414_TT_R2_screen	80417	2	0	0	0	0	0	0	0	0	18631	950	11.6318	FUSCCTNBC414_TT_R2	23.3022	68.1718	FUSCCTNBC414_TT	49.7476	198	182	201.823	99.7954	120410233	120657065	0.48	B18
FUSCCTNBC414_WBC	FUSCCTNBC414	normal	FUSCCTNBC414_WBC_R1_screen	86429	1	1	1	0	0	0	0	0	0	13358	210	16.9361	FUSCCTNBC414_WBC_R1	17.4838	31.5703	FUSCCTNBC414_WBC	51.3667	205	73	83.4661	99.7653	52426355	52549694	0.39	B18
FUSCCTNBC414_WBC	FUSCCTNBC414	normal	FUSCCTNBC414_WBC_R2_screen	84476	9	3	0	0	0	0	0	0	0	14252	1260	16.9361	FUSCCTNBC414_WBC_R2	15.8898	31.5703	FUSCCTNBC414_WBC	51.3667	205	73	83.4661	99.7653	52426355	52549694	0.39	B18
FUSCCTNBC415_TT	FUSCCTNBC415	tumor	FUSCCTNBC415_TT_R1_screen	84021	6	2	1	0	0	0	0	0	0	15820	150	18.5217	FUSCCTNBC415_TT_R1	32.4993	84.485	FUSCCTNBC415_TT	53.5773	194	198	240.815	99.933	137922445	138014892	0.33	B10
FUSCCTNBC415_TT	FUSCCTNBC415	tumor	FUSCCTNBC415_TT_R2_screen	81206	12	3	0	0	0	0	0	0	0	18059	720	18.5217	FUSCCTNBC415_TT_R2	31.3171	84.485	FUSCCTNBC415_TT	53.5773	194	198	240.815	99.933	137922445	138014892	0.33	B10
FUSCCTNBC415_WBC	FUSCCTNBC415	normal	FUSCCTNBC415_WBC_R1_screen	84506	6	1	2	0	0	0	0	0	0	14975	510	10.6672	FUSCCTNBC415_WBC_R1	13.4258	19.7836	FUSCCTNBC415_WBC	51.9231	188	52	60.8428	99.4627	35346662	35537621	0.93	B10
FUSCCTNBC415_WBC	FUSCCTNBC415	normal	FUSCCTNBC415_WBC_R2_screen	79776	18	1	1	1	0	0	0	0	0	16194	4009	10.6672	FUSCCTNBC415_WBC_R2	11.0163	19.7836	FUSCCTNBC415_WBC	51.9231	188	52	60.8428	99.4627	35346662	35537621	0.93	B10
FUSCCTNBC416_TT	FUSCCTNBC416	tumor	FUSCCTNBC416_TT_R1_screen	85452	7	1	0	0	0	0	0	0	0	14390	150	18.3335	FUSCCTNBC416_TT_R1	29.752	66.1102	FUSCCTNBC416_TT	54.3382	231	130	178.476	99.8536	108754644	108914105	0.4	B10
FUSCCTNBC416_TT	FUSCCTNBC416	tumor	FUSCCTNBC416_TT_R2_screen	83943	7	1	0	0	0	0	0	0	0	14989	1060	18.3335	FUSCCTNBC416_TT_R2	27.5897	66.1102	FUSCCTNBC416_TT	54.3382	231	130	178.476	99.8536	108754644	108914105	0.4	B10
FUSCCTNBC416_WBC	FUSCCTNBC416	normal	FUSCCTNBC416_WBC_R1_screen	85252	6	0	1	0	0	0	0	0	0	14351	390	12.4319	FUSCCTNBC416_WBC_R1	17.4893	33.6431	FUSCCTNBC416_WBC	50.8143	196	87	98.4761	99.7821	58865746	58994280	0.63	B10
FUSCCTNBC416_WBC	FUSCCTNBC416	normal	FUSCCTNBC416_WBC_R2_screen	82482	20	0	1	0	0	1	0	0	0	15896	1600	12.4319	FUSCCTNBC416_WBC_R2	16.2608	33.6431	FUSCCTNBC416_WBC	50.8143	196	87	98.4761	99.7821	58865746	58994280	0.63	B10
FUSCCTNBC418_TT	FUSCCTNBC418	tumor	FUSCCTNBC418_TT_R1_screen	81009	6	4	2	0	1	0	0	0	0	18778	200	11.0468	FUSCCTNBC418_TT_R1	27.7475	62.4247	FUSCCTNBC418_TT	55.0887	186	136	193.755	99.8273	112017659	112211445	0.42	B10
FUSCCTNBC418_TT	FUSCCTNBC418	tumor	FUSCCTNBC418_TT_R2_screen	77833	11	4	0	1	0	0	0	0	0	20811	1340	11.0468	FUSCCTNBC418_TT_R2	25.3233	62.4247	FUSCCTNBC418_TT	55.0887	186	136	193.755	99.8273	112017659	112211445	0.42	B10
FUSCCTNBC418_WBC	FUSCCTNBC418	normal	FUSCCTNBC418_WBC_R1_screen	86367	0	0	0	0	0	0	0	0	0	13373	260	11.0088	FUSCCTNBC418_WBC_R1	14.9787	26.5017	FUSCCTNBC418_WBC	50.8072	209	68	77.5334	99.8163	47138472	47225204	0.69	B10
FUSCCTNBC418_WBC	FUSCCTNBC418	normal	FUSCCTNBC418_WBC_R2_screen	84351	24	0	0	0	0	1	0	0	0	13705	1919	11.0088	FUSCCTNBC418_WBC_R2	13.1679	26.5017	FUSCCTNBC418_WBC	50.8072	209	68	77.5334	99.8163	47138472	47225204	0.69	B10
FUSCCTNBC420_TT	FUSCCTNBC420	tumor	FUSCCTNBC420_TT_R1_screen	83404	4	11	0	0	0	0	0	0	0	16091	490	10.7965	FUSCCTNBC420_TT_R1	29.6623	71.8208	FUSCCTNBC420_TT	53.6576	182	168	224.806	99.884	128574141	128723456	0.45	B09
FUSCCTNBC420_TT	FUSCCTNBC420	tumor	FUSCCTNBC420_TT_R2_screen	78011	139	7	4	1	2	0	0	0	0	16416	5420	10.7965	FUSCCTNBC420_TT_R2	24.0531	71.8208	FUSCCTNBC420_TT	53.6576	182	168	224.806	99.884	128574141	128723456	0.45	B09
FUSCCTNBC420_WBC	FUSCCTNBC420	normal	FUSCCTNBC420_WBC_R1_screen	86373	0	4	0	0	0	0	0	0	0	13413	210	9.7528	FUSCCTNBC420_WBC_R1	12.3881	20.1353	FUSCCTNBC420_WBC	50.4727	208	54	60.6919	99.8338	36321520	36381998	0.68	B09
FUSCCTNBC420_WBC	FUSCCTNBC420	normal	FUSCCTNBC420_WBC_R2_screen	84896	22	3	0	0	0	0	0	0	0	13469	1610	9.7528	FUSCCTNBC420_WBC_R2	11.1439	20.1353	FUSCCTNBC420_WBC	50.4727	208	54	60.6919	99.8338	36321520	36381998	0.68	B09
FUSCCTNBC421_TT	FUSCCTNBC421	tumor	FUSCCTNBC421_TT_R1_screen	82628	4	6	4	0	0	0	0	0	0	16789	569	12.5789	FUSCCTNBC421_TT_R1	34.6288	64.8217	FUSCCTNBC421_TT	57.4668	173	104	201.093	99.8984	114345145	114461495	0.43	B09
FUSCCTNBC421_TT	FUSCCTNBC421	tumor	FUSCCTNBC421_TT_R2_screen	77580	163	8	2	0	0	0	0	0	0	17187	5060	12.5789	FUSCCTNBC421_TT_R2	28.7796	64.8217	FUSCCTNBC421_TT	57.4668	173	104	201.093	99.8984	114345145	114461495	0.43	B09
FUSCCTNBC421_WBC	FUSCCTNBC421	normal	FUSCCTNBC421_WBC_R1_screen	85272	1	1	0	0	0	0	0	0	0	14546	180	19.547	FUSCCTNBC421_WBC_R1	21.9108	33.6373	FUSCCTNBC421_WBC	52.8857	180	79	94.6691	99.9358	54219312	54254138	0.3	B09
FUSCCTNBC421_WBC	FUSCCTNBC421	normal	FUSCCTNBC421_WBC_R2_screen	83033	5	2	1	0	0	0	0	0	0	16399	560	19.547	FUSCCTNBC421_WBC_R2	21.8907	33.6373	FUSCCTNBC421_WBC	52.8857	180	79	94.6691	99.9358	54219312	54254138	0.3	B09
FUSCCTNBC422_TT	FUSCCTNBC422	tumor	FUSCCTNBC422_TT_R1_screen	84281	4	0	1	0	0	0	0	0	0	15504	210	10.9539	FUSCCTNBC422_TT_R1	20.3817	46.1091	FUSCCTNBC422_TT	52.3798	219	115	136.408	99.6995	82049628	82296933	0.51	B10
FUSCCTNBC422_TT	FUSCCTNBC422	tumor	FUSCCTNBC422_TT_R2_screen	81683	13	0	1	1	0	0	0	0	0	16402	1900	10.9539	FUSCCTNBC422_TT_R2	17.9261	46.1091	FUSCCTNBC422_TT	52.3798	219	115	136.408	99.6995	82049628	82296933	0.51	B10
FUSCCTNBC422_WBC	FUSCCTNBC422	normal	FUSCCTNBC422_WBC_R1_screen	86647	3	1	0	0	0	0	0	0	0	13049	300	10.6992	FUSCCTNBC422_WBC_R1	14.4902	24.7774	FUSCCTNBC422_WBC	50.4724	211	65	73.545	99.7028	44175574	44307238	0.73	B10
FUSCCTNBC422_WBC	FUSCCTNBC422	normal	FUSCCTNBC422_WBC_R2_screen	84525	26	1	0	0	0	0	0	0	0	13519	1929	10.6992	FUSCCTNBC422_WBC_R2	12.8171	24.7774	FUSCCTNBC422_WBC	50.4724	211	65	73.545	99.7028	44175574	44307238	0.73	B10
FUSCCTNBC423_TT	FUSCCTNBC423	tumor	FUSCCTNBC423_TT_R1_screen	84127	7	1	1	0	0	0	0	0	0	15634	230	11.4002	FUSCCTNBC423_TT_R1	24.9995	58.8233	FUSCCTNBC423_TT	52.5741	188	149	180.65	99.8083	104243918	104444153	0.53	B10
FUSCCTNBC423_TT	FUSCCTNBC423	tumor	FUSCCTNBC423_TT_R2_screen	80749	13	1	0	0	0	0	0	0	0	17617	1620	11.4002	FUSCCTNBC423_TT_R2	21.1647	58.8233	FUSCCTNBC423_TT	52.5741	188	149	180.65	99.8083	104243918	104444153	0.53	B10
FUSCCTNBC423_WBC	FUSCCTNBC423	normal	FUSCCTNBC423_WBC_R1_screen	85250	6	0	0	0	0	0	0	0	0	14364	380	11.3089	FUSCCTNBC423_WBC_R1	14.6733	25.0363	FUSCCTNBC423_WBC	50.2733	192	69	77.373	99.1603	44171601	44545658	0.99	B10
FUSCCTNBC423_WBC	FUSCCTNBC423	normal	FUSCCTNBC423_WBC_R2_screen	81528	37	2	1	1	0	0	0	0	0	14261	4170	11.3089	FUSCCTNBC423_WBC_R2	11.5936	25.0363	FUSCCTNBC423_WBC	50.2733	192	69	77.373	99.1603	44171601	44545658	0.99	B10
FUSCCTNBC424_TT	FUSCCTNBC424	tumor	FUSCCTNBC424_TT_R1_screen	83110	3	1	3	0	0	0	0	0	0	16644	239	10.8419	FUSCCTNBC424_TT_R1	23.6581	57.5444	FUSCCTNBC424_TT	51.8217	191	152	176.031	99.8035	102879265	103081845	0.55	B10
FUSCCTNBC424_TT	FUSCCTNBC424	tumor	FUSCCTNBC424_TT_R2_screen	80081	7	0	2	0	0	0	0	0	0	18281	1629	10.8419	FUSCCTNBC424_TT_R2	20.1564	57.5444	FUSCCTNBC424_TT	51.8217	191	152	176.031	99.8035	102879265	103081845	0.55	B10
FUSCCTNBC424_WBC	FUSCCTNBC424	normal	FUSCCTNBC424_WBC_R1_screen	81888	7	0	7	0	0	0	0	0	0	17538	560	13.2576	FUSCCTNBC424_WBC_R1	16.8042	27.7476	FUSCCTNBC424_WBC	51.2413	163	69	81.6576	99.4423	47981939	48251026	0.88	B10
FUSCCTNBC424_WBC	FUSCCTNBC424	normal	FUSCCTNBC424_WBC_R2_screen	76866	11	0	5	0	0	0	0	0	0	18058	5060	13.2576	FUSCCTNBC424_WBC_R2	13.3063	27.7476	FUSCCTNBC424_WBC	51.2413	163	69	81.6576	99.4423	47981939	48251026	0.88	B10
FUSCCTNBC425_TT	FUSCCTNBC425	tumor	FUSCCTNBC425_TT_R1_screen	83445	1	3	3	0	0	0	0	0	0	16398	150	14.1657	FUSCCTNBC425_TT_R1	26.7308	74.4971	FUSCCTNBC425_TT	50.5493	189	177	203.001	99.3741	127558446	128361848	0.71	B24
FUSCCTNBC425_TT	FUSCCTNBC425	tumor	FUSCCTNBC425_TT_R2_screen	80784	11	2	1	0	0	0	0	0	0	18372	830	14.1657	FUSCCTNBC425_TT_R2	22.9347	74.4971	FUSCCTNBC425_TT	50.5493	189	177	203.001	99.3741	127558446	128361848	0.71	B24
FUSCCTNBC425_WBC	FUSCCTNBC425	normal	FUSCCTNBC425_WBC_R1_screen	85881	3	2	0	0	0	0	0	0	0	13834	280	11.1102	FUSCCTNBC425_WBC_R1	16.7207	30.996	FUSCCTNBC425_WBC	50.4997	196	84	94.3439	99.8127	55063881	55167232	0.63	B24
FUSCCTNBC425_WBC	FUSCCTNBC425	normal	FUSCCTNBC425_WBC_R2_screen	84129	24	3	0	0	0	0	0	0	0	14124	1720	11.1102	FUSCCTNBC425_WBC_R2	14.7663	30.996	FUSCCTNBC425_WBC	50.4997	196	84	94.3439	99.8127	55063881	55167232	0.63	B24
FUSCCTNBC427_TT	FUSCCTNBC427	tumor	FUSCCTNBC427_TT_R1_screen	82926	6	1	2	0	0	0	0	0	0	16635	430	11.0781	FUSCCTNBC427_TT_R1	22.7467	57.5537	FUSCCTNBC427_TT	53.2719	187	144	176.071	99.3515	102518319	103187446	0.53	B10
FUSCCTNBC427_TT	FUSCCTNBC427	tumor	FUSCCTNBC427_TT_R2_screen	235	21963	0	0	0	5	0	0	0	0	23357	54440	11.0781	FUSCCTNBC427_TT_R2	0.667999	57.5537	FUSCCTNBC427_TT	53.2719	187	144	176.071	99.3515	102518319	103187446	0.53	B10
FUSCCTNBC427_WBC	FUSCCTNBC427	normal	FUSCCTNBC427_WBC_R1_screen	83709	6	1	0	0	0	0	0	0	0	15824	460	14.6065	FUSCCTNBC427_WBC_R1	17.1767	27.3114	FUSCCTNBC427_WBC	50.8688	185	70	79.0171	98.5141	46167330	46863693	1.22	B10
FUSCCTNBC427_WBC	FUSCCTNBC427	normal	FUSCCTNBC427_WBC_R2_screen	78360	38	2	2	0	0	0	0	0	0	15588	6010	14.6065	FUSCCTNBC427_WBC_R2	12.1722	27.3114	FUSCCTNBC427_WBC	50.8688	185	70	79.0171	98.5141	46167330	46863693	1.22	B10
FUSCCTNBC428_TT	FUSCCTNBC428	tumor	FUSCCTNBC428_TT_R1_screen	85150	0	1	0	0	0	0	0	0	0	14489	360	11.3401	FUSCCTNBC428_TT_R1	23.0016	67.4768	FUSCCTNBC428_TT	49.8039	204	179	197.655	99.7646	119569577	119851736	0.5	B18
FUSCCTNBC428_TT	FUSCCTNBC428	tumor	FUSCCTNBC428_TT_R2_screen	82261	4	0	0	1	0	0	0	0	0	16644	1090	11.3401	FUSCCTNBC428_TT_R2	22.0513	67.4768	FUSCCTNBC428_TT	49.8039	204	179	197.655	99.7646	119569577	119851736	0.5	B18
FUSCCTNBC428_WBC	FUSCCTNBC428	normal	FUSCCTNBC428_WBC_R1_screen	86824	6	0	0	0	0	0	0	0	0	12950	220	11.3521	FUSCCTNBC428_WBC_R1	16.5898	30.747	FUSCCTNBC428_WBC	50.9118	204	82	92.8899	99.8519	54495212	54576017	0.66	B18
FUSCCTNBC428_WBC	FUSCCTNBC428	normal	FUSCCTNBC428_WBC_R2_screen	85313	25	4	0	0	0	0	0	0	0	12848	1810	11.3521	FUSCCTNBC428_WBC_R2	14.5323	30.747	FUSCCTNBC428_WBC	50.9118	204	82	92.8899	99.8519	54495212	54576017	0.66	B18
FUSCCTNBC430_TT	FUSCCTNBC430	tumor	FUSCCTNBC430_TT_R1_screen	79479	6	4	1	0	0	0	0	0	0	20350	160	11.6034	FUSCCTNBC430_TT_R1	31.1013	74.0156	FUSCCTNBC430_TT	54.4571	177	169	226.55	99.9357	132475325	132560599	0.37	B15
FUSCCTNBC430_TT	FUSCCTNBC430	tumor	FUSCCTNBC430_TT_R2_screen	76154	7	2	2	0	0	0	0	0	0	22585	1250	11.6034	FUSCCTNBC430_TT_R2	28.751	74.0156	FUSCCTNBC430_TT	54.4571	177	169	226.55	99.9357	132475325	132560599	0.37	B15
FUSCCTNBC430_WBC	FUSCCTNBC430	normal	FUSCCTNBC430_WBC_R1_screen	84575	6	1	3	0	1	0	0	0	0	15175	239	11.3448	FUSCCTNBC430_WBC_R1	15.8942	28.7391	FUSCCTNBC430_WBC	50.9923	195	76	85.688	99.861	50945873	51016776	0.64	B15
FUSCCTNBC430_WBC	FUSCCTNBC430	normal	FUSCCTNBC430_WBC_R2_screen	82154	18	2	1	0	0	0	0	0	0	16125	1700	11.3448	FUSCCTNBC430_WBC_R2	14.0815	28.7391	FUSCCTNBC430_WBC	50.9923	195	76	85.688	99.861	50945873	51016776	0.64	B15
FUSCCTNBC431_TT	FUSCCTNBC431	tumor	FUSCCTNBC431_TT_R1_screen	82413	3	6	1	0	0	0	0	0	0	17397	180	10.9753	FUSCCTNBC431_TT_R1	27.7247	69.2403	FUSCCTNBC431_TT	50.8604	191	182	210.065	99.9232	123524645	123619586	0.39	B15
FUSCCTNBC431_TT	FUSCCTNBC431	tumor	FUSCCTNBC431_TT_R2_screen	79727	11	5	2	1	0	0	0	0	0	18674	1580	10.9753	FUSCCTNBC431_TT_R2	25.2383	69.2403	FUSCCTNBC431_TT	50.8604	191	182	210.065	99.9232	123524645	123619586	0.39	B15
FUSCCTNBC431_WBC	FUSCCTNBC431	normal	FUSCCTNBC431_WBC_R1_screen	85754	1	1	0	0	0	0	0	0	0	14054	190	21.0872	FUSCCTNBC431_WBC_R1	23.3979	38.5582	FUSCCTNBC431_WBC	52.2137	182	90	104.337	99.9286	60921018	60964525	0.3	B15
FUSCCTNBC431_WBC	FUSCCTNBC431	normal	FUSCCTNBC431_WBC_R2_screen	83538	8	3	0	0	0	0	0	0	0	15811	640	21.0872	FUSCCTNBC431_WBC_R2	23.1013	38.5582	FUSCCTNBC431_WBC	52.2137	182	90	104.337	99.9286	60921018	60964525	0.3	B15
FUSCCTNBC432_TT	FUSCCTNBC432	tumor	FUSCCTNBC432_TT_R1_screen	83226	3	1	0	0	0	0	0	0	0	16580	190	15.6107	FUSCCTNBC432_TT_R1	29.3786	84.4954	FUSCCTNBC432_TT	52.8295	190	183	225.644	99.3203	143160029	144139684	0.72	B24
FUSCCTNBC432_TT	FUSCCTNBC432	tumor	FUSCCTNBC432_TT_R2_screen	81033	7	0	0	1	1	0	0	0	0	17508	1450	15.6107	FUSCCTNBC432_TT_R2	25.3978	84.4954	FUSCCTNBC432_TT	52.8295	190	183	225.644	99.3203	143160029	144139684	0.72	B24
FUSCCTNBC432_WBC	FUSCCTNBC432	normal	FUSCCTNBC432_WBC_R1_screen	84986	2	1	1	0	1	0	0	0	0	14849	160	21.0606	FUSCCTNBC432_WBC_R1	20.8555	32.8061	FUSCCTNBC432_WBC	51.4726	180	73	82.8853	99.936	51834143	51867334	0.3	B24
FUSCCTNBC432_WBC	FUSCCTNBC432	normal	FUSCCTNBC432_WBC_R2_screen	83328	6	1	1	0	0	0	0	0	0	16084	580	21.0606	FUSCCTNBC432_WBC_R2	20.7605	32.8061	FUSCCTNBC432_WBC	51.4726	180	73	82.8853	99.936	51834143	51867334	0.3	B24
FUSCCTNBC434_TT	FUSCCTNBC434	tumor	FUSCCTNBC434_TT_R1_screen	83960	5	1	0	0	0	0	0	0	0	15894	140	14.7996	FUSCCTNBC434_TT_R1	27.5705	73.8648	FUSCCTNBC434_TT	49.9339	189	177	205.021	99.4549	125444205	126131798	0.66	B24
FUSCCTNBC434_TT	FUSCCTNBC434	tumor	FUSCCTNBC434_TT_R2_screen	80780	9	0	1	0	0	0	0	0	0	18120	1090	14.7996	FUSCCTNBC434_TT_R2	24.2982	73.8648	FUSCCTNBC434_TT	49.9339	189	177	205.021	99.4549	125444205	126131798	0.66	B24
FUSCCTNBC434_WBC	FUSCCTNBC434	normal	FUSCCTNBC434_WBC_R1_screen	85898	4	0	2	0	0	0	0	0	0	13936	160	19.5987	FUSCCTNBC434_WBC_R1	21.1367	32.9171	FUSCCTNBC434_WBC	51.8172	220	76	87.6825	99.8477	52986218	53067063	0.42	B24
FUSCCTNBC434_WBC	FUSCCTNBC434	normal	FUSCCTNBC434_WBC_R2_screen	83476	13	1	1	0	0	0	0	0	0	15559	950	19.5987	FUSCCTNBC434_WBC_R2	20.1596	32.9171	FUSCCTNBC434_WBC	51.8172	220	76	87.6825	99.8477	52986218	53067063	0.42	B24
FUSCCTNBC435_TT	FUSCCTNBC435	tumor	FUSCCTNBC435_TT_R1_screen	82414	3	5	2	0	0	0	0	0	0	17376	200	11.8579	FUSCCTNBC435_TT_R1	30.1563	72.5861	FUSCCTNBC435_TT	55.3738	199	133	211.676	99.8866	129443932	129590838	0.41	B15
FUSCCTNBC435_TT	FUSCCTNBC435	tumor	FUSCCTNBC435_TT_R2_screen	79032	9	5	0	1	0	0	0	0	0	19283	1670	11.8579	FUSCCTNBC435_TT_R2	27.096	72.5861	FUSCCTNBC435_TT	55.3738	199	133	211.676	99.8866	129443932	129590838	0.41	B15
FUSCCTNBC435_WBC	FUSCCTNBC435	normal	FUSCCTNBC435_WBC_R1_screen	83251	1	2	3	0	0	0	0	0	0	16583	160	12.6589	FUSCCTNBC435_WBC_R1	18.4731	33.8003	FUSCCTNBC435_WBC	51.3682	182	88	99.3347	99.7915	59019707	59143016	0.43	B15
FUSCCTNBC435_WBC	FUSCCTNBC435	normal	FUSCCTNBC435_WBC_R2_screen	82004	6	3	4	0	0	0	0	0	0	17193	790	12.6589	FUSCCTNBC435_WBC_R2	16.8916	33.8003	FUSCCTNBC435_WBC	51.3682	182	88	99.3347	99.7915	59019707	59143016	0.43	B15
FUSCCTNBC436_TT	FUSCCTNBC436	tumor	FUSCCTNBC436_TT_R1_screen	83390	2	4	1	1	0	0	0	0	0	16432	170	15.4206	FUSCCTNBC436_TT_R1	28.1476	74.9563	FUSCCTNBC436_TT	53.1971	185	161	201.691	99.3638	128603159	129426571	0.71	B24
FUSCCTNBC436_TT	FUSCCTNBC436	tumor	FUSCCTNBC436_TT_R2_screen	80144	14	5	3	1	0	0	0	0	0	18423	1410	15.4206	FUSCCTNBC436_TT_R2	24.3665	74.9563	FUSCCTNBC436_TT	53.1971	185	161	201.691	99.3638	128603159	129426571	0.71	B24
FUSCCTNBC436_WBC	FUSCCTNBC436	normal	FUSCCTNBC436_WBC_R1_screen	86307	1	0	4	0	1	0	0	0	0	13477	210	15.4912	FUSCCTNBC436_WBC_R1	17.1459	31.6002	FUSCCTNBC436_WBC	51.4367	200	77	87.7556	99.8532	53473458	53552076	0.37	B24
FUSCCTNBC436_WBC	FUSCCTNBC436	normal	FUSCCTNBC436_WBC_R2_screen	84849	6	2	2	0	0	0	0	0	0	14161	980	15.4912	FUSCCTNBC436_WBC_R2	15.8367	31.6002	FUSCCTNBC436_WBC	51.4367	200	77	87.7556	99.8532	53473458	53552076	0.37	B24
FUSCCTNBC437_TT	FUSCCTNBC437	tumor	FUSCCTNBC437_TT_R1_screen	82950	5	2	1	0	1	0	0	0	0	16901	140	14.3623	FUSCCTNBC437_TT_R1	26.6436	61.3615	FUSCCTNBC437_TT	51.3987	198	153	177.803	99.9002	105237622	105342741	0.43	B15
FUSCCTNBC437_TT	FUSCCTNBC437	tumor	FUSCCTNBC437_TT_R2_screen	79890	14	1	0	0	0	0	0	0	0	18335	1760	14.3623	FUSCCTNBC437_TT_R2	23.9646	61.3615	FUSCCTNBC437_TT	51.3987	198	153	177.803	99.9002	105237622	105342741	0.43	B15
FUSCCTNBC437_WBC	FUSCCTNBC437	normal	FUSCCTNBC437_WBC_R1_screen	86091	1	2	0	0	0	0	0	0	0	13676	230	10.9106	FUSCCTNBC437_WBC_R1	15.8866	29.1346	FUSCCTNBC437_WBC	50.8445	199	78	87.7847	99.8489	51888239	51966741	0.65	B15
FUSCCTNBC437_WBC	FUSCCTNBC437	normal	FUSCCTNBC437_WBC_R2_screen	84227	22	1	0	0	0	0	0	0	0	14130	1620	10.9106	FUSCCTNBC437_WBC_R2	14.3234	29.1346	FUSCCTNBC437_WBC	50.8445	199	78	87.7847	99.8489	51888239	51966741	0.65	B15
FUSCCTNBC438_TT	FUSCCTNBC438	tumor	FUSCCTNBC438_TT_R1_screen	84084	2	8	2	0	0	0	0	0	0	15704	200	20.3061	FUSCCTNBC438_TT_R1	30.6376	83.1972	FUSCCTNBC438_TT	53.0559	184	153	200.668	99.3045	150384646	151437947	0.69	B24
FUSCCTNBC438_TT	FUSCCTNBC438	tumor	FUSCCTNBC438_TT_R2_screen	81542	6	3	2	0	0	0	0	0	0	16837	1610	20.3061	FUSCCTNBC438_TT_R2	25.8283	83.1972	FUSCCTNBC438_TT	53.0559	184	153	200.668	99.3045	150384646	151437947	0.69	B24
FUSCCTNBC438_WBC	FUSCCTNBC438	normal	FUSCCTNBC438_WBC_R1_screen	86844	1	0	2	0	0	0	0	0	0	12873	280	10.6488	FUSCCTNBC438_WBC_R1	15.9853	29.1614	FUSCCTNBC438_WBC	50.2508	198	79	89.2961	99.7968	52077260	52183272	0.63	B24
FUSCCTNBC438_WBC	FUSCCTNBC438	normal	FUSCCTNBC438_WBC_R2_screen	85237	22	0	0	0	0	0	0	0	0	12981	1760	10.6488	FUSCCTNBC438_WBC_R2	14.2086	29.1614	FUSCCTNBC438_WBC	50.2508	198	79	89.2961	99.7968	52077260	52183272	0.63	B24
FUSCCTNBC440_TT	FUSCCTNBC440	tumor	FUSCCTNBC440_TT_R1_screen	83451	3	1	3	0	0	1	0	0	0	16401	140	12.5828	FUSCCTNBC440_TT_R1	24.9913	57.3937	FUSCCTNBC440_TT	51.1691	203	145	167.528	99.9095	100474877	100565934	0.41	B15
FUSCCTNBC440_TT	FUSCCTNBC440	tumor	FUSCCTNBC440_TT_R2_screen	80202	6	1	4	0	0	0	0	0	0	18137	1650	12.5828	FUSCCTNBC440_TT_R2	22.7323	57.3937	FUSCCTNBC440_TT	51.1691	203	145	167.528	99.9095	100474877	100565934	0.41	B15
FUSCCTNBC440_WBC	FUSCCTNBC440	normal	FUSCCTNBC440_WBC_R1_screen	85398	6	3	4	0	0	0	0	0	0	14309	280	17.4541	FUSCCTNBC440_WBC_R1	21.1559	35.3998	FUSCCTNBC440_WBC	52.7285	184	87	102.868	99.9089	58473358	58526705	0.53	B15
FUSCCTNBC440_WBC	FUSCCTNBC440	normal	FUSCCTNBC440_WBC_R2_screen	83130	10	4	1	0	1	0	0	0	0	15404	1450	17.4541	FUSCCTNBC440_WBC_R2	19.1629	35.3998	FUSCCTNBC440_WBC	52.7285	184	87	102.868	99.9089	58473358	58526705	0.53	B15
FUSCCTNBC441_TT	FUSCCTNBC441	tumor	FUSCCTNBC441_TT_R1_screen	81935	7	7	0	0	0	0	0	0	0	17911	140	13.4029	FUSCCTNBC441_TT_R1	30.3634	74.735	FUSCCTNBC441_TT	53.2694	181	176	223.081	99.9402	129952065	130029874	0.38	B15
FUSCCTNBC441_TT	FUSCCTNBC441	tumor	FUSCCTNBC441_TT_R2_screen	77847	14	7	0	0	0	0	0	0	0	21302	830	13.4029	FUSCCTNBC441_TT_R2	28.2846	74.735	FUSCCTNBC441_TT	53.2694	181	176	223.081	99.9402	129952065	130029874	0.38	B15
FUSCCTNBC441_WBC	FUSCCTNBC441	normal	FUSCCTNBC441_WBC_R1_screen	83017	5	0	4	0	0	0	0	0	0	16824	150	11.6448	FUSCCTNBC441_WBC_R1	16.1733	32.0847	FUSCCTNBC441_WBC	50.353	188	84	92.3613	99.8512	56703624	56788142	0.41	B15
FUSCCTNBC441_WBC	FUSCCTNBC441	normal	FUSCCTNBC441_WBC_R2_screen	81233	14	0	0	0	0	0	0	0	0	17893	860	11.6448	FUSCCTNBC441_WBC_R2	15.4042	32.0847	FUSCCTNBC441_WBC	50.353	188	84	92.3613	99.8512	56703624	56788142	0.41	B15
FUSCCTNBC442_TT	FUSCCTNBC442	tumor	FUSCCTNBC442_TT_R1_screen	83439	4	2	1	0	0	0	0	0	0	16424	130	13.1839	FUSCCTNBC442_TT_R1	24.9625	71.62	FUSCCTNBC442_TT	51.3025	186	172	199.73	99.4494	126827601	127529724	0.77	B24
FUSCCTNBC442_TT	FUSCCTNBC442	tumor	FUSCCTNBC442_TT_R2_screen	80243	4	3	3	0	1	0	0	0	0	18646	1100	13.1839	FUSCCTNBC442_TT_R2	21.482	71.62	FUSCCTNBC442_TT	51.3025	186	172	199.73	99.4494	126827601	127529724	0.77	B24
FUSCCTNBC442_WBC	FUSCCTNBC442	normal	FUSCCTNBC442_WBC_R1_screen	86026	2	0	2	0	0	0	0	0	0	13740	230	9.9506	FUSCCTNBC442_WBC_R1	13.7123	23.9277	FUSCCTNBC442_WBC	50.3409	214	65	71.7719	99.7095	43022035	43147397	0.48	B24
FUSCCTNBC442_WBC	FUSCCTNBC442	normal	FUSCCTNBC442_WBC_R2_screen	84698	16	1	0	0	0	0	0	0	0	14125	1160	9.9506	FUSCCTNBC442_WBC_R2	12.6071	23.9277	FUSCCTNBC442_WBC	50.3409	214	65	71.7719	99.7095	43022035	43147397	0.48	B24
FUSCCTNBC443_TT	FUSCCTNBC443	tumor	FUSCCTNBC443_TT_R1_screen	82446	6	7	2	0	0	0	0	0	0	17399	140	14.5264	FUSCCTNBC443_TT_R1	33.3995	78.0575	FUSCCTNBC443_TT	54.0524	184	179	232.148	99.9351	134230863	134317971	0.37	B15
FUSCCTNBC443_TT	FUSCCTNBC443	tumor	FUSCCTNBC443_TT_R2_screen	78970	18	4	2	0	1	0	0	0	0	20265	740	14.5264	FUSCCTNBC443_TT_R2	31.3278	78.0575	FUSCCTNBC443_TT	54.0524	184	179	232.148	99.9351	134230863	134317971	0.37	B15
FUSCCTNBC443_WBC	FUSCCTNBC443	normal	FUSCCTNBC443_WBC_R1_screen	85084	5	2	2	0	0	0	0	0	0	14727	180	16.161	FUSCCTNBC443_WBC_R1	20.0321	34.3811	FUSCCTNBC443_WBC	53.7352	209	78	95.2309	99.8816	57680547	57748937	0.42	B15
FUSCCTNBC443_WBC	FUSCCTNBC443	normal	FUSCCTNBC443_WBC_R2_screen	82162	8	2	0	0	0	0	0	0	0	17018	810	16.161	FUSCCTNBC443_WBC_R2	19.1998	34.3811	FUSCCTNBC443_WBC	53.7352	209	78	95.2309	99.8816	57680547	57748937	0.42	B15
FUSCCTNBC446_TT	FUSCCTNBC446	tumor	FUSCCTNBC446_TT_R1_screen	83333	7	1	0	0	0	0	0	0	0	16509	150	15.2115	FUSCCTNBC446_TT_R1	31.2153	75.2449	FUSCCTNBC446_TT	53.1991	191	175	218.329	99.9164	128092508	128199667	0.4	B15
FUSCCTNBC446_TT	FUSCCTNBC446	tumor	FUSCCTNBC446_TT_R2_screen	79455	20	1	2	0	0	0	0	0	0	19662	860	15.2115	FUSCCTNBC446_TT_R2	28.9317	75.2449	FUSCCTNBC446_TT	53.1991	191	175	218.329	99.9164	128092508	128199667	0.4	B15
FUSCCTNBC446_WBC	FUSCCTNBC446	normal	FUSCCTNBC446_WBC_R1_screen	86759	2	0	5	0	1	0	0	0	0	12623	610	12.9369	FUSCCTNBC446_WBC_R1	15.6477	31.3005	FUSCCTNBC446_WBC	51.6722	202	80	90.4681	99.5918	54361737	54584532	0.57	B15
FUSCCTNBC446_WBC	FUSCCTNBC446	normal	FUSCCTNBC446_WBC_R2_screen	85244	10	0	3	0	0	0	0	0	0	12883	1860	12.9369	FUSCCTNBC446_WBC_R2	13.8531	31.3005	FUSCCTNBC446_WBC	51.6722	202	80	90.4681	99.5918	54361737	54584532	0.57	B15
FUSCCTNBC447_TT	FUSCCTNBC447	tumor	FUSCCTNBC447_TT_R1_screen	83283	2	2	1	0	0	0	0	0	0	16582	130	13.8777	FUSCCTNBC447_TT_R1	27.6963	68.881	FUSCCTNBC447_TT	51.1224	187	181	204.903	99.9282	118818437	118903809	0.38	B15
FUSCCTNBC447_TT	FUSCCTNBC447	tumor	FUSCCTNBC447_TT_R2_screen	79701	7	0	0	0	0	0	0	0	0	19442	850	13.8777	FUSCCTNBC447_TT_R2	25.9692	68.881	FUSCCTNBC447_TT	51.1224	187	181	204.903	99.9282	118818437	118903809	0.38	B15
FUSCCTNBC447_WBC	FUSCCTNBC447	normal	FUSCCTNBC447_WBC_R1_screen	85557	3	1	3	0	0	0	0	0	0	14066	370	13.6107	FUSCCTNBC447_WBC_R1	14.2319	24.0462	FUSCCTNBC447_WBC	51.9902	189	61	69.6261	99.8577	41546963	41606178	0.58	B15
FUSCCTNBC447_WBC	FUSCCTNBC447	normal	FUSCCTNBC447_WBC_R2_screen	82884	11	0	0	0	0	0	0	0	0	15925	1180	13.6107	FUSCCTNBC447_WBC_R2	13.3334	24.0462	FUSCCTNBC447_WBC	51.9902	189	61	69.6261	99.8577	41546963	41606178	0.58	B15
FUSCCTNBC448_TT	FUSCCTNBC448	tumor	FUSCCTNBC448_TT_R1_screen	82198	0	7	0	1	0	0	0	0	0	17424	370	11.7332	FUSCCTNBC448_TT_R1	24.7686	65.6213	FUSCCTNBC448_TT	50.8596	184	171	199.2	99.8437	115821205	116002518	0.43	B18
FUSCCTNBC448_TT	FUSCCTNBC448	tumor	FUSCCTNBC448_TT_R2_screen	79572	4	7	0	0	0	0	0	0	0	19637	780	11.7332	FUSCCTNBC448_TT_R2	24.2611	65.6213	FUSCCTNBC448_TT	50.8596	184	171	199.2	99.8437	115821205	116002518	0.43	B18
FUSCCTNBC448_WBC	FUSCCTNBC448	normal	FUSCCTNBC448_WBC_R1_screen	85838	4	1	2	0	0	0	0	0	0	13735	420	10.6162	FUSCCTNBC448_WBC_R1	15.0196	27.4212	FUSCCTNBC448_WBC	50.8811	199	72	81.6341	99.5074	48847999	49089807	0.83	B18
FUSCCTNBC448_WBC	FUSCCTNBC448	normal	FUSCCTNBC448_WBC_R2_screen	82898	20	0	0	0	0	0	0	0	0	14352	2730	10.6162	FUSCCTNBC448_WBC_R2	12.4461	27.4212	FUSCCTNBC448_WBC	50.8811	199	72	81.6341	99.5074	48847999	49089807	0.83	B18
FUSCCTNBC451_TT	FUSCCTNBC451	tumor	FUSCCTNBC451_TT_R1_screen	84521	3	9	0	0	0	0	0	0	0	15317	150	14.579	FUSCCTNBC451_TT_R1	24.2539	60.5716	FUSCCTNBC451_TT	50.2875	197	146	164.897	99.4187	103234211	103837780	0.77	B24
FUSCCTNBC451_TT	FUSCCTNBC451	tumor	FUSCCTNBC451_TT_R2_screen	82063	10	7	1	0	0	0	0	0	0	16719	1200	14.579	FUSCCTNBC451_TT_R2	20.6468	60.5716	FUSCCTNBC451_TT	50.2875	197	146	164.897	99.4187	103234211	103837780	0.77	B24
FUSCCTNBC451_WBC	FUSCCTNBC451	normal	FUSCCTNBC451_WBC_R1_screen	85355	6	1	1	0	0	0	0	0	0	14197	440	12.0634	FUSCCTNBC451_WBC_R1	16.6548	29.3142	FUSCCTNBC451_WBC	52.4996	198	76	89.2588	99.1208	51236541	51691014	1.01	B24
FUSCCTNBC451_WBC	FUSCCTNBC451	normal	FUSCCTNBC451_WBC_R2_screen	81784	28	0	1	0	0	0	0	0	0	13367	4820	12.0634	FUSCCTNBC451_WBC_R2	13.0552	29.3142	FUSCCTNBC451_WBC	52.4996	198	76	89.2588	99.1208	51236541	51691014	1.01	B24
FUSCCTNBC452_TT	FUSCCTNBC452	tumor	FUSCCTNBC452_TT_R1_screen	84019	2	1	5	0	0	0	1	0	0	15792	180	15.2233	FUSCCTNBC452_TT_R1	24.2235	64.3716	FUSCCTNBC452_TT	50.6226	202	143	165.203	99.4021	109155486	109812079	0.78	B24
FUSCCTNBC452_TT	FUSCCTNBC452	tumor	FUSCCTNBC452_TT_R2_screen	81989	4	0	1	0	1	1	1	0	0	16703	1300	15.2233	FUSCCTNBC452_TT_R2	20.6989	64.3716	FUSCCTNBC452_TT	50.6226	202	143	165.203	99.4021	109155486	109812079	0.78	B24
FUSCCTNBC452_WBC	FUSCCTNBC452	normal	FUSCCTNBC452_WBC_R1_screen	85592	10	1	0	0	0	0	0	0	0	13977	420	12.3336	FUSCCTNBC452_WBC_R1	15.2493	26.137	FUSCCTNBC452_WBC	49.6067	196	70	77.5838	98.7763	45401759	45964207	1.16	B24
FUSCCTNBC452_WBC	FUSCCTNBC452	normal	FUSCCTNBC452_WBC_R2_screen	80715	42	2	0	0	0	0	0	0	0	14161	5080	12.3336	FUSCCTNBC452_WBC_R2	11.1316	26.137	FUSCCTNBC452_WBC	49.6067	196	70	77.5838	98.7763	45401759	45964207	1.16	B24
FUSCCTNBC453_TT	FUSCCTNBC453	tumor	FUSCCTNBC453_TT_R1_screen	83868	4	1	0	2	0	0	0	0	0	15975	150	12.3839	FUSCCTNBC453_TT_R1	23.7726	68.4801	FUSCCTNBC453_TT	50.8483	185	156	185.574	99.4424	120368293	121043283	0.76	B24
FUSCCTNBC453_TT	FUSCCTNBC453	tumor	FUSCCTNBC453_TT_R2_screen	80465	3	2	1	0	0	0	0	0	0	18329	1200	12.3839	FUSCCTNBC453_TT_R2	20.4922	68.4801	FUSCCTNBC453_TT	50.8483	185	156	185.574	99.4424	120368293	121043283	0.76	B24
FUSCCTNBC453_WBC	FUSCCTNBC453	normal	FUSCCTNBC453_WBC_R1_screen	83832	6	3	1	0	0	0	0	0	0	15998	160	14.0342	FUSCCTNBC453_WBC_R1	18.2482	34.7293	FUSCCTNBC453_WBC	51.8247	191	88	100.286	99.8687	59728470	59807005	0.54	B24
FUSCCTNBC453_WBC	FUSCCTNBC453	normal	FUSCCTNBC453_WBC_R2_screen	80918	5	1	0	0	0	0	0	0	0	17456	1620	14.0342	FUSCCTNBC453_WBC_R2	16.4266	34.7293	FUSCCTNBC453_WBC	51.8247	191	88	100.286	99.8687	59728470	59807005	0.54	B24
FUSCCTNBC456_TT	FUSCCTNBC456	tumor	FUSCCTNBC456_TT_R1_screen	83520	9	6	7	0	0	0	0	0	0	16258	200	13.0761	FUSCCTNBC456_TT_R1	26.1899	63.7726	FUSCCTNBC456_TT	54.1412	190	131	178.001	99.4853	111132044	111706994	0.73	B24
FUSCCTNBC456_TT	FUSCCTNBC456	tumor	FUSCCTNBC456_TT_R2_screen	80850	4	4	0	0	0	0	0	0	0	17952	1190	13.0761	FUSCCTNBC456_TT_R2	22.783	63.7726	FUSCCTNBC456_TT	54.1412	190	131	178.001	99.4853	111132044	111706994	0.73	B24
FUSCCTNBC456_WBC	FUSCCTNBC456	normal	FUSCCTNBC456_WBC_R1_screen	85623	9	12	3	0	1	0	0	0	0	14162	190	19.3168	FUSCCTNBC456_WBC_R1	26.0733	50.7277	FUSCCTNBC456_WBC	53.0765	182	118	138.762	99.9383	81927703	81978244	0.35	B24
FUSCCTNBC456_WBC	FUSCCTNBC456	normal	FUSCCTNBC456_WBC_R2_screen	83959	8	11	1	0	0	0	0	0	0	15591	430	19.3168	FUSCCTNBC456_WBC_R2	25.8219	50.7277	FUSCCTNBC456_WBC	53.0765	182	118	138.762	99.9383	81927703	81978244	0.35	B24
FUSCCTNBC457_TT	FUSCCTNBC457	tumor	FUSCCTNBC457_TT_R1_screen	85298	4	1	4	0	0	0	0	0	0	14563	130	14.0026	FUSCCTNBC457_TT_R1	27.2158	70.9953	FUSCCTNBC457_TT	50.9069	200	166	197.263	99.8832	122228065	122370997	0.41	B24
FUSCCTNBC457_TT	FUSCCTNBC457	tumor	FUSCCTNBC457_TT_R2_screen	83345	10	3	0	0	0	0	0	0	0	15823	819	14.0026	FUSCCTNBC457_TT_R2	25.3751	70.9953	FUSCCTNBC457_TT	50.9069	200	166	197.263	99.8832	122228065	122370997	0.41	B24
FUSCCTNBC457_WBC	FUSCCTNBC457	normal	FUSCCTNBC457_WBC_R1_screen	84151	3	1	0	0	0	0	0	0	0	15445	400	13.5907	FUSCCTNBC457_WBC_R1	17.7028	32.8947	FUSCCTNBC457_WBC	49.9954	185	88	98.0555	98.8752	56367907	57009151	1.07	B24
FUSCCTNBC457_WBC	FUSCCTNBC457	normal	FUSCCTNBC457_WBC_R2_screen	78676	30	0	4	1	0	0	0	0	0	15989	5300	13.5907	FUSCCTNBC457_WBC_R2	13.2642	32.8947	FUSCCTNBC457_WBC	49.9954	185	88	98.0555	98.8752	56367907	57009151	1.07	B24
FUSCCTNBC458_TT	FUSCCTNBC458	tumor	FUSCCTNBC458_TT_R1_screen	81976	3	6	3	1	0	0	0	0	0	17841	170	14.8848	FUSCCTNBC458_TT_R1	32.3413	79.9368	FUSCCTNBC458_TT	53.7289	182	174	230.86	99.9327	136992916	137085210	0.37	B24
FUSCCTNBC458_TT	FUSCCTNBC458	tumor	FUSCCTNBC458_TT_R2_screen	78870	13	5	0	0	0	0	0	0	0	20452	660	14.8848	FUSCCTNBC458_TT_R2	30.8247	79.9368	FUSCCTNBC458_TT	53.7289	182	174	230.86	99.9327	136992916	137085210	0.37	B24
FUSCCTNBC458_WBC	FUSCCTNBC458	normal	FUSCCTNBC458_WBC_R1_screen	86380	5	3	0	0	0	0	0	0	0	13192	420	13.3265	FUSCCTNBC458_WBC_R1	16.1631	25.8779	FUSCCTNBC458_WBC	51.0343	207	67	76.4389	98.7769	44447810	44998184	1.16	B24
FUSCCTNBC458_WBC	FUSCCTNBC458	normal	FUSCCTNBC458_WBC_R2_screen	82110	37	3	1	0	0	0	0	0	0	12529	5320	13.3265	FUSCCTNBC458_WBC_R2	11.8135	25.8779	FUSCCTNBC458_WBC	51.0343	207	67	76.4389	98.7769	44447810	44998184	1.16	B24
FUSCCTNBC460_TT	FUSCCTNBC460	tumor	FUSCCTNBC460_TT_R1_screen	84725	4	1	3	0	0	0	0	0	0	15097	170	13.6421	FUSCCTNBC460_TT_R1	26.5043	69.1088	FUSCCTNBC460_TT	51.6247	193	168	196.168	99.9283	121010962	121097802	0.39	B24
FUSCCTNBC460_TT	FUSCCTNBC460	tumor	FUSCCTNBC460_TT_R2_screen	81720	15	1	0	0	0	0	0	0	0	17514	750	13.6421	FUSCCTNBC460_TT_R2	25.0543	69.1088	FUSCCTNBC460_TT	51.6247	193	168	196.168	99.9283	121010962	121097802	0.39	B24
FUSCCTNBC460_WBC	FUSCCTNBC460	normal	FUSCCTNBC460_WBC_R1_screen	86279	1	1	1	0	0	0	0	0	0	13568	150	19.3624	FUSCCTNBC460_WBC_R1	19.8687	34.5652	FUSCCTNBC460_WBC	51.3781	205	81	93.8702	99.8843	55791609	55856221	0.4	B24
FUSCCTNBC460_WBC	FUSCCTNBC460	normal	FUSCCTNBC460_WBC_R2_screen	84959	5	3	2	0	0	0	0	0	0	13901	1130	19.3624	FUSCCTNBC460_WBC_R2	18.4274	34.5652	FUSCCTNBC460_WBC	51.3781	205	81	93.8702	99.8843	55791609	55856221	0.4	B24
FUSCCTNBC461_TT	FUSCCTNBC461	tumor	FUSCCTNBC461_TT_R1_screen	82913	7	4	1	0	0	0	0	0	0	16925	150	13.9524	FUSCCTNBC461_TT_R1	29.54	76.5786	FUSCCTNBC461_TT	52.2939	190	173	216.855	99.9188	132854961	132962922	0.39	B24
FUSCCTNBC461_TT	FUSCCTNBC461	tumor	FUSCCTNBC461_TT_R2_screen	80275	12	3	0	0	0	0	0	0	0	18930	780	13.9524	FUSCCTNBC461_TT_R2	27.6853	76.5786	FUSCCTNBC461_TT	52.2939	190	173	216.855	99.9188	132854961	132962922	0.39	B24
FUSCCTNBC461_WBC	FUSCCTNBC461	normal	FUSCCTNBC461_WBC_R1_screen	80248	3	1	2	0	0	0	0	0	0	19566	180	13.9489	FUSCCTNBC461_WBC_R1	18.2573	31.5479	FUSCCTNBC461_WBC	51.8267	165	82	93.3593	99.8983	54375572	54430948	0.55	B24
FUSCCTNBC461_WBC	FUSCCTNBC461	normal	FUSCCTNBC461_WBC_R2_screen	75977	7	2	2	0	0	0	0	0	0	22722	1290	13.9489	FUSCCTNBC461_WBC_R2	16.3077	31.5479	FUSCCTNBC461_WBC	51.8267	165	82	93.3593	99.8983	54375572	54430948	0.55	B24
FUSCCTNBC463_TT	FUSCCTNBC463	tumor	FUSCCTNBC463_TT_R1_screen	83590	11	3	1	1	0	0	0	0	0	16134	260	17.7165	FUSCCTNBC463_TT_R1	32.1686	87.2973	FUSCCTNBC463_TT	51.0033	186	206	237.71	99.8612	144323986	144524623	0.37	B24
FUSCCTNBC463_TT	FUSCCTNBC463	tumor	FUSCCTNBC463_TT_R2_screen	80031	19	7	0	0	0	0	0	0	0	19133	810	17.7165	FUSCCTNBC463_TT_R2	30.0832	87.2973	FUSCCTNBC463_TT	51.0033	186	206	237.71	99.8612	144323986	144524623	0.37	B24
FUSCCTNBC463_WBC	FUSCCTNBC463	normal	FUSCCTNBC463_WBC_R1_screen	85983	6	2	0	0	0	0	0	0	0	13849	160	16.907	FUSCCTNBC463_WBC_R1	18.6194	29.4843	FUSCCTNBC463_WBC	52.0347	219	70	81.6253	99.8389	48992407	49071482	0.43	B24
FUSCCTNBC463_WBC	FUSCCTNBC463	normal	FUSCCTNBC463_WBC_R2_screen	84554	15	2	1	0	0	0	0	0	0	14478	950	16.907	FUSCCTNBC463_WBC_R2	17.8087	29.4843	FUSCCTNBC463_WBC	52.0347	219	70	81.6253	99.8389	48992407	49071482	0.43	B24
FUSCCTNBC464_TT	FUSCCTNBC464	tumor	FUSCCTNBC464_TT_R1_screen	84791	5	3	0	1	0	0	0	0	0	15050	150	15.8321	FUSCCTNBC464_TT_R1	31.4589	90.3534	FUSCCTNBC464_TT	50.6447	195	220	251.932	99.8932	152369180	152532138	0.43	B24
FUSCCTNBC464_TT	FUSCCTNBC464	tumor	FUSCCTNBC464_TT_R2_screen	81906	16	2	2	0	0	0	0	0	0	17184	890	15.8321	FUSCCTNBC464_TT_R2	29.0685	90.3534	FUSCCTNBC464_TT	50.6447	195	220	251.932	99.8932	152369180	152532138	0.43	B24
FUSCCTNBC464_WBC	FUSCCTNBC464	normal	FUSCCTNBC464_WBC_R1_screen	86926	6	0	1	0	0	0	0	0	0	12817	250	15.9185	FUSCCTNBC464_WBC_R1	16.1114	28.5996	FUSCCTNBC464_WBC	51.1625	206	67	76.233	99.795	48075246	48174011	0.4	B24
FUSCCTNBC464_WBC	FUSCCTNBC464	normal	FUSCCTNBC464_WBC_R2_screen	84880	10	1	0	0	0	0	0	0	0	13769	1340	15.9185	FUSCCTNBC464_WBC_R2	14.7952	28.5996	FUSCCTNBC464_WBC	51.1625	206	67	76.233	99.795	48075246	48174011	0.4	B24
FUSCCTNBC465_TT	FUSCCTNBC465	tumor	FUSCCTNBC465_TT_R1_screen	84767	6	2	2	0	0	0	0	0	0	15073	150	19.4227	FUSCCTNBC465_TT_R1	34.1933	86.9911	FUSCCTNBC465_TT	52.615	199	188	232.873	99.8827	140763585	140928844	0.43	B24
FUSCCTNBC465_TT	FUSCCTNBC465	tumor	FUSCCTNBC465_TT_R2_screen	82278	18	0	1	0	0	0	0	0	0	16723	980	19.4227	FUSCCTNBC465_TT_R2	31.2354	86.9911	FUSCCTNBC465_TT	52.615	199	188	232.873	99.8827	140763585	140928844	0.43	B24
FUSCCTNBC465_WBC	FUSCCTNBC465	normal	FUSCCTNBC465_WBC_R1_screen	86033	2	0	1	0	0	0	0	0	0	13804	160	16.2048	FUSCCTNBC465_WBC_R1	17.7726	35.8366	FUSCCTNBC465_WBC	50.9314	206	84	95.8096	99.8421	60062282	60157287	0.39	B24
FUSCCTNBC465_WBC	FUSCCTNBC465	normal	FUSCCTNBC465_WBC_R2_screen	84849	10	2	0	0	0	0	0	0	0	14119	1020	16.2048	FUSCCTNBC465_WBC_R2	16.5963	35.8366	FUSCCTNBC465_WBC	50.9314	206	84	95.8096	99.8421	60062282	60157287	0.39	B24
FUSCCTNBC467_TT	FUSCCTNBC467	tumor	FUSCCTNBC467_TT_R1_screen	84671	7	3	1	0	0	1	0	0	0	15157	160	14.6458	FUSCCTNBC467_TT_R1	30.2412	88.5107	FUSCCTNBC467_TT	49.993	194	208	245.063	99.927	151280591	151391060	0.41	B24
FUSCCTNBC467_TT	FUSCCTNBC467	tumor	FUSCCTNBC467_TT_R2_screen	82693	15	4	0	0	0	0	0	0	0	16448	840	14.6458	FUSCCTNBC467_TT_R2	28.2193	88.5107	FUSCCTNBC467_TT	49.993	194	208	245.063	99.927	151280591	151391060	0.41	B24
FUSCCTNBC467_WBC	FUSCCTNBC467	normal	FUSCCTNBC467_WBC_R1_screen	86724	2	0	0	0	0	0	0	0	0	13074	200	9.8022	FUSCCTNBC467_WBC_R1	15.6562	27.7123	FUSCCTNBC467_WBC	50.4557	194	77	87.2695	99.8812	49981475	50040932	0.62	B24
FUSCCTNBC467_WBC	FUSCCTNBC467	normal	FUSCCTNBC467_WBC_R2_screen	85209	18	1	0	0	0	0	0	0	0	13262	1510	9.8022	FUSCCTNBC467_WBC_R2	13.9987	27.7123	FUSCCTNBC467_WBC	50.4557	194	77	87.2695	99.8812	49981475	50040932	0.62	B24
FUSCCTNBC468_TT	FUSCCTNBC468	tumor	FUSCCTNBC468_TT_R1_screen	85615	2	1	1	0	0	0	0	0	0	14241	140	13.1999	FUSCCTNBC468_TT_R1	24.9501	61.6043	FUSCCTNBC468_TT	50.9982	191	150	173.196	99.525	106610770	107119639	0.69	B23
FUSCCTNBC468_TT	FUSCCTNBC468	tumor	FUSCCTNBC468_TT_R2_screen	83903	5	1	0	0	0	0	0	0	0	14491	1600	13.1999	FUSCCTNBC468_TT_R2	20.2049	61.6043	FUSCCTNBC468_TT	50.9982	191	150	173.196	99.525	106610770	107119639	0.69	B23
FUSCCTNBC468_WBC	FUSCCTNBC468	normal	FUSCCTNBC468_WBC_R1_screen	86148	2	2	0	0	0	1	0	0	0	13587	260	10.8061	FUSCCTNBC468_WBC_R1	15.2745	27.9211	FUSCCTNBC468_WBC	50.6519	198	75	85.4617	99.8478	49786260	49862166	0.64	B23
FUSCCTNBC468_WBC	FUSCCTNBC468	normal	FUSCCTNBC468_WBC_R2_screen	84175	24	3	0	0	0	0	0	0	0	14378	1420	10.8061	FUSCCTNBC468_WBC_R2	14.1443	27.9211	FUSCCTNBC468_WBC	50.6519	198	75	85.4617	99.8478	49786260	49862166	0.64	B23
FUSCCTNBC469_TT	FUSCCTNBC469	tumor	FUSCCTNBC469_TT_R1_screen	84128	5	2	2	0	0	0	0	0	0	15703	160	16.0902	FUSCCTNBC469_TT_R1	27.1266	50.5253	FUSCCTNBC469_TT	53.9908	190	101	138.538	99.3021	84573595	85168019	0.73	B23
FUSCCTNBC469_TT	FUSCCTNBC469	tumor	FUSCCTNBC469_TT_R2_screen	82107	11	1	0	0	2	0	0	0	0	16799	1080	16.0902	FUSCCTNBC469_TT_R2	22.9796	50.5253	FUSCCTNBC469_TT	53.9908	190	101	138.538	99.3021	84573595	85168019	0.73	B23
FUSCCTNBC469_WBC	FUSCCTNBC469	normal	FUSCCTNBC469_WBC_R1_screen	86609	1	1	0	0	0	0	0	0	0	13129	260	11.0047	FUSCCTNBC469_WBC_R1	15.967	28.5527	FUSCCTNBC469_WBC	50.164	206	77	86.6203	99.7898	50770694	50877627	0.66	B23
FUSCCTNBC469_WBC	FUSCCTNBC469	normal	FUSCCTNBC469_WBC_R2_screen	85263	21	0	1	0	0	0	0	0	0	12746	1969	11.0047	FUSCCTNBC469_WBC_R2	13.81	28.5527	FUSCCTNBC469_WBC	50.164	206	77	86.6203	99.7898	50770694	50877627	0.66	B23
FUSCCTNBC471_TT	FUSCCTNBC471	tumor	FUSCCTNBC471_TT_R1_screen	82310	4	1	0	0	0	0	0	0	0	17555	130	19.0012	FUSCCTNBC471_TT_R1	27.833	58.131	FUSCCTNBC471_TT	50.8933	181	137	153.753	99.3018	93753619	94412824	0.69	B23
FUSCCTNBC471_TT	FUSCCTNBC471	tumor	FUSCCTNBC471_TT_R2_screen	79266	11	2	2	0	1	1	0	0	0	19797	920	19.0012	FUSCCTNBC471_TT_R2	23.5572	58.131	FUSCCTNBC471_TT	50.8933	181	137	153.753	99.3018	93753619	94412824	0.69	B23
FUSCCTNBC471_WBC	FUSCCTNBC471	normal	FUSCCTNBC471_WBC_R1_screen	85421	4	5	3	0	0	0	0	0	0	14197	370	18.3839	FUSCCTNBC471_WBC_R1	20.204	33.7981	FUSCCTNBC471_WBC	50.5724	203	79	90.5428	99.7348	55106229	55252746	0.57	B23
FUSCCTNBC471_WBC	FUSCCTNBC471	normal	FUSCCTNBC471_WBC_R2_screen	82600	8	4	0	0	0	1	0	0	0	15487	1900	18.3839	FUSCCTNBC471_WBC_R2	17.9013	33.7981	FUSCCTNBC471_WBC	50.5724	203	79	90.5428	99.7348	55106229	55252746	0.57	B23
! Sample ID	Patient ID	Sample Type	FastQ Screen ID	Reads mapped to Human genome calculated by FastQ Screen	Reads mapped to mouse calculated by FastQ Screen	Reads mapped to rRNA calculated by FastQ Screen	Reads mapped to vector genome calculated by FastQ Screen	Reads mapped to adapter genome calculated by FastQ Screen	Reads mapped to virus genome calculated by FastQ Screen	Reads mapped to yeast genome calculated by FastQ Screen	Reads mapped to E. Coli. genome calculated by FastQ Screen	Reads mapped to mitochondria genome calculated by FastQ Screen	Reads mapped to ERCC genome calculated by FastQ Screen	Reads mapped to multiple genome calculated by FastQ Screen	Reads mapped to no hit calculated by FastQ Screen	Duplication calculated by Picard	FastQC ID	Duplication calculated by FastQC	Total Reads (M) calculated by FastQC	Qualimap ID	GC content calculated by Qualimap	Median insert size calculated by Qualimap	Median coverage calculated by Qualimap	Mean coverage calculated by Qualimap	Mapping ratio calculated by Qualimap	Mappped reads calculated by Qualimap	Total reads calculated by Qualimap	General error rate calculated by Qualimap	Batch information of library construction and data generation
