# Supplementary material for: A comprehensive genomic and transcriptomic dataset of triple-negative breast cancers
Source: Sci Data. 2022 Sep 24;9:587. doi: 10.1038/s41597-022-01681-z (PMC9509351; doi:10.1038/s41597-022-01681-z)
Supplement: Supplementary file 4 — Table S4. [file 41597_2022_1681_MOESM4_ESM.xlsx]

## Sheet: OncoScan_CNV_QC220330
sample_id	patient_id	tissue_type	fastqscreen_id	MAPD	MAPD_status	ndSNPQC	ndSNPQC_status	ndWavinessSD	CelPairCheckStatus	Low Diploid Flag	% Aberr. Cells	TuScan Ploidy	Q3 Raw Intensity_AT	Q3 Raw Intensity_GC	AGR_AT
FUSCCTNBC001_TT	FUSCCTNBC001	tumor	FUSCCTNBC001_.OSCHP	0.256328	Pass	29.336	Pass	0.123591	Pass	No	35	3	2160	1934	0.0199074
FUSCCTNBC002_TT	FUSCCTNBC002	tumor	FUSCCTNBC002_.OSCHP	0.250695	Pass	35.3784	Pass	0.0957556	Pass	No	NA	NA	2301	1899	0.0234681
FUSCCTNBC004_TT	FUSCCTNBC004	tumor	FUSCCTNBC004_.OSCHP	0.250465	Pass	34.6467	Pass	0.12672	Pass	No	NA	NA	1854	1629	0.0242718
FUSCCTNBC005_TT	FUSCCTNBC005	tumor	FUSCCTNBC005_.OSCHP	0.255019	Pass	32.1272	Pass	0.134454	Pass	No	homogeneous	2	1937	1897	0.0237481
FUSCCTNBC006_TT	FUSCCTNBC006	tumor	FUSCCTNBC006_.OSCHP	0.227408	Pass	32.1407	Pass	0.10403	Pass	No	NA	NA	2027	1948	0.0222003
FUSCCTNBC007_TT	FUSCCTNBC007	tumor	FUSCCTNBC007_.OSCHP	0.255884	Pass	33.3877	Pass	0.148081	Pass	No	45	2	2202	2068	0.0186194
FUSCCTNBC008_TT	FUSCCTNBC008	tumor	FUSCCTNBC008_.OSCHP	0.207992	Pass	41.2101	Pass	0.080743	Pass	No	homogeneous	2	3028	2647	0.015852
FUSCCTNBC009_TT	FUSCCTNBC009	tumor	FUSCCTNBC009_.OSCHP	0.260605	Pass	34.3469	Pass	0.148925	Pass	No	NA	NA	2074	1955	0.0216972
FUSCCTNBC010_TT	FUSCCTNBC010	tumor	FUSCCTNBC010_.OSCHP	0.248872	Pass	35.5402	Pass	0.117558	Pass	No	85	2	1994	1863	0.0240722
FUSCCTNBC011_TT	FUSCCTNBC011	tumor	FUSCCTNBC011_.OSCHP	0.243613	Pass	36.2221	Pass	0.110605	Pass	No	homogeneous	2	1999	1974	0.0230115
FUSCCTNBC012_TT	FUSCCTNBC012	tumor	FUSCCTNBC012_.OSCHP	0.245741	Pass	35.1172	Pass	0.113783	Pass	No	60	2	2030	2008	0.0236453
FUSCCTNBC013_TT	FUSCCTNBC013	tumor	FUSCCTNBC013_.OSCHP	0.249016	Pass	30.8793	Pass	0.085182	Pass	No	homogeneous	2	1723	1740	0.0261172
FUSCCTNBC015_TT	FUSCCTNBC015	tumor	FUSCCTNBC015_.OSCHP	0.263612	Pass	37.5179	Pass	0.101305	Pass	No	45	2	1862	2188	0.0241676
FUSCCTNBC016_TT	FUSCCTNBC016	tumor	FUSCCTNBC016_.OSCHP	0.280467	Pass	34.6703	Pass	0.158318	Pass	No	40	3	1901	2023	0.0194634
FUSCCTNBC017_TT	FUSCCTNBC017	tumor	FUSCCTNBC017_.OSCHP	0.257669	Pass	33.9508	Pass	0.107061	Pass	No	25	2	2003	2097	0.0229656
FUSCCTNBC018_TT	FUSCCTNBC018	tumor	FUSCCTNBC018_.OSCHP	0.259235	Pass	32.5459	Pass	0.0988426	Pass	No	homogeneous	2	1969	2115	0.0248857
FUSCCTNBC019_TT	FUSCCTNBC019	tumor	FUSCCTNBC019_.OSCHP	0.258413	Pass	33.0429	Pass	0.12906	Pass	No	45	3	1855	2135	0.0237197
FUSCCTNBC021_TT	FUSCCTNBC021	tumor	FUSCCTNBC021_.OSCHP	0.246018	Pass	31.8515	Pass	0.135946	Pass	No	30	2	1991	2075	0.023104
FUSCCTNBC022_TT	FUSCCTNBC022	tumor	FUSCCTNBC022_.OSCHP	0.240614	Pass	34.7523	Pass	0.122994	Pass	No	55	1	2181	2248	0.0215497
FUSCCTNBC023_TT	FUSCCTNBC023	tumor	FUSCCTNBC023_.OSCHP	0.277198	Pass	15.1373	Fail	0.240141	Pass	No	NA	NA	2169	2182	0.021669
FUSCCTNBC024_TT	FUSCCTNBC024	tumor	FUSCCTNBC024_.OSCHP	0.26468	Pass	33.1071	Pass	0.137127	Pass	No	80	2	2083	2152	0.0230437
FUSCCTNBC025_TT	FUSCCTNBC025	tumor	FUSCCTNBC025_.OSCHP	0.201437	Pass	35.6823	Pass	0.0806756	Pass	No	NA	NA	2611	2246	0.0187668
FUSCCTNBC026_TT	FUSCCTNBC026	tumor	FUSCCTNBC026_.OSCHP	0.29096	Pass	36.9542	Pass	0.0945725	Pass	No	homogeneous	2	2862	2581	0.0146751
FUSCCTNBC027_TT	FUSCCTNBC027	tumor	FUSCCTNBC027_.OSCHP	0.243222	Pass	37.3232	Pass	0.0894699	Pass	No	35	2	2058	2155	0.0223518
FUSCCTNBC028_TT	FUSCCTNBC028	tumor	FUSCCTNBC028_.OSCHP	0.215451	Pass	39.6482	Pass	0.109788	Pass	No	35	2	1981	2764	0.0201918
FUSCCTNBC029_TT	FUSCCTNBC029	tumor	FUSCCTNBC029_.OSCHP	0.217705	Pass	30.5083	Pass	0.134849	Pass	No	NA	NA	2103	2357	0.0228245
FUSCCTNBC030_TT	FUSCCTNBC030	tumor	FUSCCTNBC030_.OSCHP	0.23403	Pass	41.8708	Pass	0.120628	Pass	No	50	3	2405	2614	0.0203742
FUSCCTNBC031_TT	FUSCCTNBC031	tumor	FUSCCTNBC031_.OSCHP	0.23604	Pass	39.6426	Pass	0.0954289	Pass	No	NA	NA	2566	2566	0.0194856
FUSCCTNBC032_TT	FUSCCTNBC032	tumor	FUSCCTNBC032_.OSCHP	0.239978	Pass	35.0983	Pass	0.124447	Pass	No	NA	NA	2143	2356	0.0219319
FUSCCTNBC033_TT	FUSCCTNBC033	tumor	FUSCCTNBC033_.OSCHP	0.22531	Pass	38.5979	Pass	0.112046	Pass	No	50	4	2447	2492	0.0196159
FUSCCTNBC034_TT	FUSCCTNBC034	tumor	FUSCCTNBC034_.OSCHP	0.198506	Pass	35.9104	Pass	0.0901818	Pass	No	35	2	2656	2337	0.0199548
FUSCCTNBC036_TT	FUSCCTNBC036	tumor	FUSCCTNBC036_.OSCHP	0.22723	Pass	37.2741	Pass	0.118469	Pass	No	65	3	2372	2270	0.0202361
FUSCCTNBC037_TT	FUSCCTNBC037	tumor	FUSCCTNBC037_.OSCHP	0.222726	Pass	39.0076	Pass	0.0926037	Pass	No	NA	NA	2432	2579	0.020148
FUSCCTNBC038_TT	FUSCCTNBC038	tumor	FUSCCTNBC038_.OSCHP	0.218355	Pass	43.9457	Pass	0.0941546	Pass	No	45	2	2583	2313	0.0181959
FUSCCTNBC039_TT	FUSCCTNBC039	tumor	FUSCCTNBC039_.OSCHP	0.217158	Pass	41.9	Pass	0.0982794	Pass	No	65	1	2381	2420	0.0201596
FUSCCTNBC040_TT	FUSCCTNBC040	tumor	FUSCCTNBC040_.OSCHP	0.245371	Pass	35.7108	Pass	0.154511	Pass	No	35	2	2413	2492	0.0198923
FUSCCTNBC044_TT	FUSCCTNBC044	tumor	FUSCCTNBC044_.OSCHP	0.218175	Pass	35.3768	Pass	0.101539	Pass	No	NA	NA	2027	1971	0.0226936
FUSCCTNBC045_TT	FUSCCTNBC045	tumor	FUSCCTNBC045_.OSCHP	0.217632	Pass	40.1784	Pass	0.108067	Pass	No	65	2	2163	2356	0.0208044
FUSCCTNBC046_TT	FUSCCTNBC046	tumor	FUSCCTNBC046_.OSCHP	0.235168	Pass	36.6626	Pass	0.111898	Pass	No	45	3	1868	1992	0.0246253
FUSCCTNBC047_TT	FUSCCTNBC047	tumor	FUSCCTNBC047_.OSCHP	0.237923	Pass	34.1961	Pass	0.173875	Pass	No	65	2	2058	2110	0.0174927
FUSCCTNBC048_TT	FUSCCTNBC048	tumor	FUSCCTNBC048_.OSCHP	0.222565	Pass	39.5981	Pass	0.0977708	Pass	No	30	2	2122	1967	0.0212064
FUSCCTNBC049_TT	FUSCCTNBC049	tumor	FUSCCTNBC049_.OSCHP	0.247939	Pass	37.5744	Pass	0.118168	Pass	No	50	2	1862	2056	0.0230934
FUSCCTNBC050_TT	FUSCCTNBC050	tumor	FUSCCTNBC050_.OSCHP	0.269257	Pass	31.8603	Pass	0.0876705	Pass	No	NA	NA	2283	2387	0.0192729
FUSCCTNBC051_TT	FUSCCTNBC051	tumor	FUSCCTNBC051_.OSCHP	0.233906	Pass	35.1643	Pass	0.13578	Pass	No	30	2	1899	2113	0.0231701
FUSCCTNBC052_TT	FUSCCTNBC052	tumor	FUSCCTNBC052_.OSCHP	0.256706	Pass	30.6945	Pass	0.210363	Pass	No	NA	NA	1811	1825	0.0231916
FUSCCTNBC053_TT	FUSCCTNBC053	tumor	FUSCCTNBC053_.OSCHP	0.245868	Pass	42.0724	Pass	0.0741131	Pass	No	40	2	2452	2409	0.0179445
FUSCCTNBC054_TT	FUSCCTNBC054	tumor	FUSCCTNBC054_.OSCHP	0.254474	Pass	35.0951	Pass	0.112421	Pass	No	35	2	2342	2277	0.0196413
FUSCCTNBC055_TT	FUSCCTNBC055	tumor	FUSCCTNBC055_.OSCHP	0.236426	Pass	38.3808	Pass	0.091686	Pass	No	25	3	2569	2551	0.0182951
FUSCCTNBC056_TT	FUSCCTNBC056	tumor	FUSCCTNBC056_.OSCHP	0.205852	Pass	43.8265	Pass	0.0756474	Pass	No	homogeneous	2	2319	2636	0.0185425
FUSCCTNBC057_TT	FUSCCTNBC057	tumor	FUSCCTNBC057_.OSCHP	0.239639	Pass	42.7696	Pass	0.1397	Pass	No	70	2	2549	2547	0.017654
FUSCCTNBC058_TT	FUSCCTNBC058	tumor	FUSCCTNBC058_.OSCHP	0.281995	Pass	36.7225	Pass	0.130128	Pass	No	60	2	2759	2712	0.0137731
FUSCCTNBC059_TT	FUSCCTNBC059	tumor	FUSCCTNBC059_.OSCHP	0.261624	Pass	39.6651	Pass	0.102455	Pass	No	40	3	2330	2585	0.02103
FUSCCTNBC060_TT	FUSCCTNBC060	tumor	FUSCCTNBC060_.OSCHP	0.250209	Pass	40.9477	Pass	0.0896853	Pass	No	40	2	2658	2718	0.01693
FUSCCTNBC061_TT	FUSCCTNBC061	tumor	FUSCCTNBC061_.OSCHP	0.264432	Pass	38.7034	Pass	0.122075	Pass	No	NA	NA	2363	2503	0.0186204
FUSCCTNBC063_TT	FUSCCTNBC063	tumor	FUSCCTNBC063_.OSCHP	0.251834	Pass	43.1863	Pass	0.0776605	Pass	No	homogeneous	2	2696	2457	0.0170623
FUSCCTNBC064_TT	FUSCCTNBC064	tumor	FUSCCTNBC064_.OSCHP	0.248243	Pass	36.8919	Pass	0.144872	Pass	No	NA	NA	2321	2002	0.0215424
FUSCCTNBC066_TT	FUSCCTNBC066	tumor	FUSCCTNBC066_.OSCHP	0.22565	Pass	35.9806	Pass	0.111033	Pass	No	45	3	2256	2333	0.0212766
FUSCCTNBC068_TT	FUSCCTNBC068	tumor	FUSCCTNBC068_.OSCHP	0.275074	Pass	33.5423	Pass	0.180901	Pass	No	NA	NA	2352	2442	0.0187075
FUSCCTNBC069_TT	FUSCCTNBC069	tumor	FUSCCTNBC069_.OSCHP	0.265142	Pass	43.2799	Pass	0.0983199	Pass	No	35	2	2771	2669	0.0173223
FUSCCTNBC070_TT	FUSCCTNBC070	tumor	FUSCCTNBC070_.OSCHP	0.215159	Pass	38.1214	Pass	0.103009	Pass	No	NA	NA	2245	2240	0.0213808
FUSCCTNBC072_TT	FUSCCTNBC072	tumor	FUSCCTNBC072_.OSCHP	0.211962	Pass	40.6226	Pass	0.0875668	Pass	No	65	3	2371	2379	0.0185576
FUSCCTNBC073_TT	FUSCCTNBC073	tumor	FUSCCTNBC073_.OSCHP	0.193632	Pass	41.3456	Pass	0.0862211	Pass	No	NA	NA	2262	2646	0.0221043
FUSCCTNBC074_TT	FUSCCTNBC074	tumor	FUSCCTNBC074_.OSCHP	0.217537	Pass	37.2384	Pass	0.12158	Pass	No	NA	NA	1759	1686	0.0244457
FUSCCTNBC075_TT	FUSCCTNBC075	tumor	FUSCCTNBC075_.OSCHP	0.226225	Pass	20.8777	Fail	0.189165	Pass	Yes	NA	NA	1372	1495	0.0291545
FUSCCTNBC076_TT	FUSCCTNBC076	tumor	FUSCCTNBC076_.OSCHP	0.225396	Pass	40.6466	Pass	0.10689	Pass	No	NA	NA	2678	2468	0.0190441
FUSCCTNBC077_TT	FUSCCTNBC077	tumor	FUSCCTNBC077_.OSCHP	0.208296	Pass	42.5408	Pass	0.073467	Pass	No	NA	NA	1725	1804	0.026087
FUSCCTNBC078_TT	FUSCCTNBC078	tumor	FUSCCTNBC078_.OSCHP	0.235979	Pass	38.9605	Pass	0.0948722	Pass	No	35	2	1850	1804	0.0237838
FUSCCTNBC080_TT	FUSCCTNBC080	tumor	FUSCCTNBC080_.OSCHP	0.23016	Pass	37.8556	Pass	0.0947935	Pass	No	homogeneous	2	2326	2360	0.0214961
FUSCCTNBC081_TT	FUSCCTNBC081	tumor	FUSCCTNBC081_.OSCHP	0.213691	Pass	31.8016	Pass	0.111261	Pass	No	NA	NA	2253	2291	0.0213049
FUSCCTNBC082_TT	FUSCCTNBC082	tumor	FUSCCTNBC082_.OSCHP	0.264029	Pass	35.8495	Pass	0.0746585	Pass	No	70	3	2601	3122	0.0184544
FUSCCTNBC083_TT	FUSCCTNBC083	tumor	FUSCCTNBC083_.OSCHP	0.208927	Pass	45.1308	Pass	0.0990753	Pass	No	45	3	1697	1755	0.023571
FUSCCTNBC085_TT	FUSCCTNBC085	tumor	FUSCCTNBC085_.OSCHP	0.242898	Pass	36.5623	Pass	0.130346	Pass	No	75	3	1581	1634	0.0265655
FUSCCTNBC086_TT	FUSCCTNBC086	tumor	FUSCCTNBC086_.OSCHP	0.274075	Pass	40.5476	Pass	0.117068	Pass	No	70	3	2849	2909	0.017199
FUSCCTNBC087_TT	FUSCCTNBC087	tumor	FUSCCTNBC087_.OSCHP	0.277106	Pass	34.8176	Pass	0.134487	Pass	No	NA	NA	2503	2792	0.0183779
FUSCCTNBC088_TT	FUSCCTNBC088	tumor	FUSCCTNBC088_.OSCHP	0.243577	Pass	38.4279	Pass	0.0946771	Pass	No	30	2	1715	1632	0.0250729
FUSCCTNBC089_TT	FUSCCTNBC089	tumor	FUSCCTNBC089_.OSCHP	0.226735	Pass	43.6476	Pass	0.0898194	Pass	No	40	3	2561	2713	0.0187427
FUSCCTNBC091_TT	FUSCCTNBC091	tumor	FUSCCTNBC091_.OSCHP	0.265157	Pass	37.8321	Pass	0.111582	Pass	No	homogeneous	2	2720	3288	0.0176471
FUSCCTNBC092_TT	FUSCCTNBC092	tumor	FUSCCTNBC092_.OSCHP	0.20939	Pass	37.0957	Pass	0.115695	Pass	No	NA	NA	1738	1671	0.0241657
FUSCCTNBC093_TT	FUSCCTNBC093	tumor	FUSCCTNBC093_.OSCHP	0.266847	Pass	28.0879	Pass	0.14983	Pass	No	NA	NA	3166	3098	0.0167404
FUSCCTNBC094_TT	FUSCCTNBC094	tumor	FUSCCTNBC094_.OSCHP	0.229506	Pass	40.4557	Pass	0.0633935	Pass	No	35	2	2232	2217	0.0219534
FUSCCTNBC097_TT	FUSCCTNBC097	tumor	FUSCCTNBC097_.OSCHP	0.234296	Pass	40.4201	Pass	0.0799614	Pass	No	45	2	3184	3270	0.0166457
FUSCCTNBC098_TT	FUSCCTNBC098	tumor	FUSCCTNBC098_.OSCHP	0.26831	Pass	36.2155	Pass	0.123448	Pass	No	70	2	3477	3939	0.0126546
FUSCCTNBC099_TT	FUSCCTNBC099	tumor	FUSCCTNBC099_.OSCHP	0.221296	Pass	41.7912	Pass	0.103055	Pass	No	NA	NA	2545	2278	0.0168959
FUSCCTNBC100_TT	FUSCCTNBC100	tumor	FUSCCTNBC100_.OSCHP	0.261343	Pass	35.7444	Pass	0.198522	Pass	No	70	2	3098	3394	0.012266
FUSCCTNBC101_TT	FUSCCTNBC101	tumor	FUSCCTNBC101_.OSCHP	0.238509	Pass	40.8128	Pass	0.0863652	Pass	No	homogeneous	2	3415	3422	0.0152269
FUSCCTNBC102_TT	FUSCCTNBC102	tumor	FUSCCTNBC102_.OSCHP	0.256952	Pass	41.182	Pass	0.105594	Pass	No	25	3	3092	3264	0.0155239
FUSCCTNBC103_TT	FUSCCTNBC103	tumor	FUSCCTNBC103_.OSCHP	0.216852	Pass	32.3211	Pass	0.111265	Pass	No	NA	NA	1985	2251	0.0236776
FUSCCTNBC104_TT	FUSCCTNBC104	tumor	FUSCCTNBC104_.OSCHP	0.263844	Pass	34.689	Pass	0.135921	Pass	No	NA	NA	2749	2624	0.0174609
FUSCCTNBC105_TT	FUSCCTNBC105	tumor	FUSCCTNBC105_.OSCHP	0.240773	Pass	32.2907	Pass	0.117177	Pass	No	45	3	1843	2393	0.0249593
FUSCCTNBC106_TT	FUSCCTNBC106	tumor	FUSCCTNBC106_.OSCHP	0.237589	Pass	38.6616	Pass	0.0878649	Pass	No	NA	NA	2757	2824	0.0174102
FUSCCTNBC107_WBC	FUSCCTNBC107	normal	FUSCCTNBC107.WBC_.OSCHP	0.275941	Pass	24.7587	Fail	0.183584	Pass	No	homogeneous	2	1621	1789	0.0283775
FUSCCTNBC107_TT	FUSCCTNBC107	tumor	FUSCCTNBC107_.OSCHP	0.268793	Pass	34.4422	Pass	0.141051	Pass	No	75	2	2836	2928	0.0169252
FUSCCTNBC108_TT	FUSCCTNBC108	tumor	FUSCCTNBC108_.OSCHP	0.215237	Pass	38.2691	Pass	0.10311	Pass	No	NA	NA	2110	1952	0.0222749
FUSCCTNBC109_TT	FUSCCTNBC109	tumor	FUSCCTNBC109_.OSCHP	0.212963	Pass	36.8857	Pass	0.0978056	Pass	No	NA	NA	2153	2335	0.0195077
FUSCCTNBC110_TT	FUSCCTNBC110	tumor	FUSCCTNBC110_.OSCHP	0.233947	Pass	36.1762	Pass	0.126742	Pass	No	NA	NA	2355	2365	0.0191083
FUSCCTNBC111_TT	FUSCCTNBC111	tumor	FUSCCTNBC111_.OSCHP	0.233384	Pass	7.01609	Fail	0.35112	Pass	Yes	NA	NA	920	2285	0.0423913
FUSCCTNBC112_TT	FUSCCTNBC112	tumor	FUSCCTNBC112_.OSCHP	0.2306	Pass	35.754	Pass	0.101245	Pass	No	homogeneous	2	2557	2528	0.0179898
FUSCCTNBC113_TT	FUSCCTNBC113	tumor	FUSCCTNBC113_.OSCHP	0.227097	Pass	34.5064	Pass	0.115452	Pass	No	NA	NA	2439	2089	0.0213202
FUSCCTNBC114_TT	FUSCCTNBC114	tumor	FUSCCTNBC114_.OSCHP	0.216681	Pass	39.4557	Pass	0.0984116	Pass	No	45	2	1994	2005	0.0235707
FUSCCTNBC115_TT	FUSCCTNBC115	tumor	FUSCCTNBC115_.OSCHP	0.231616	Pass	38.839	Pass	0.100209	Pass	No	NA	NA	2405	2191	0.0195426
FUSCCTNBC116_TT	FUSCCTNBC116	tumor	FUSCCTNBC116_.OSCHP	0.244854	Pass	30.7585	Pass	0.173893	Pass	No	35	4	2116	1982	0.0236295
FUSCCTNBC117_TT	FUSCCTNBC117	tumor	FUSCCTNBC117_.OSCHP	0.23062	Pass	26.5392	Pass	0.192918	Pass	No	NA	NA	2601	2753	0.017301
FUSCCTNBC118_TT	FUSCCTNBC118	tumor	FUSCCTNBC118_.OSCHP	0.238372	Pass	33.9256	Pass	0.107673	Pass	No	NA	NA	2082	2106	0.0225744
FUSCCTNBC119_TT	FUSCCTNBC119	tumor	FUSCCTNBC119_.OSCHP	0.230279	Pass	40.4548	Pass	0.117276	Pass	No	50	2	2634	2485	0.0159453
FUSCCTNBC120_TT	FUSCCTNBC120	tumor	FUSCCTNBC120_.OSCHP	0.214733	Pass	39.617	Pass	0.113116	Pass	No	35	3	2223	2130	0.0224921
FUSCCTNBC121_TT	FUSCCTNBC121	tumor	FUSCCTNBC121_.OSCHP	0.232255	Pass	39.3206	Pass	0.0954128	Pass	No	30	2	2426	2504	0.0201979
FUSCCTNBC122_TT	FUSCCTNBC122	tumor	FUSCCTNBC122_.OSCHP	0.246356	Pass	39.4415	Pass	0.105257	Pass	No	40	2	2172	2156	0.0230203
FUSCCTNBC123_TT	FUSCCTNBC123	tumor	FUSCCTNBC123_.OSCHP	0.217287	Pass	42.2141	Pass	0.0855825	Pass	No	30	2	2445	2185	0.0216769
FUSCCTNBC124_TT	FUSCCTNBC124	tumor	FUSCCTNBC124_.OSCHP	0.242827	Pass	32.0663	Pass	0.138875	Pass	No	35	3	2219	2054	0.0216314
FUSCCTNBC126_TT	FUSCCTNBC126	tumor	FUSCCTNBC126_.OSCHP	0.211778	Pass	31.8096	Pass	0.105078	Pass	No	NA	NA	2071	2158	0.0202801
FUSCCTNBC127_TT	FUSCCTNBC127	tumor	FUSCCTNBC127_.OSCHP	0.235249	Pass	35.549	Pass	0.127346	Pass	No	NA	NA	2061	2024	0.0228045
FUSCCTNBC128_TT	FUSCCTNBC128	tumor	FUSCCTNBC128_.OSCHP	0.24036	Pass	35.6583	Pass	0.127509	Pass	No	NA	NA	1896	2591	0.0232068
FUSCCTNBC129_TT	FUSCCTNBC129	tumor	FUSCCTNBC129_.OSCHP	0.230442	Pass	32.8014	Pass	0.148297	Pass	No	45	3	1934	2143	0.0211996
FUSCCTNBC130_TT	FUSCCTNBC130	tumor	FUSCCTNBC130_.OSCHP	0.201833	Pass	14.0588	Fail	0.222962	Pass	Yes	NA	NA	1855	1904	0.0237197
FUSCCTNBC131_TT	FUSCCTNBC131	tumor	FUSCCTNBC131_.OSCHP	0.24702	Pass	40.9887	Pass	0.0973337	Pass	No	60	2	3143	3004	0.0159084
FUSCCTNBC132_TT	FUSCCTNBC132	tumor	FUSCCTNBC132_.OSCHP	0.21875	Pass	37.7934	Pass	0.106178	Pass	No	NA	NA	1937	1905	0.0242643
FUSCCTNBC134_TT	FUSCCTNBC134	tumor	FUSCCTNBC134_.OSCHP	0.26256	Pass	37.0796	Pass	0.118836	Pass	No	55	2	8641	2948	0.00867955
FUSCCTNBC135_TT	FUSCCTNBC135	tumor	FUSCCTNBC135_.OSCHP	0.230031	Pass	34.7876	Pass	0.106177	Pass	No	NA	NA	2095	2515	0.0224344
FUSCCTNBC136_TT	FUSCCTNBC136	tumor	FUSCCTNBC136_.OSCHP	0.257835	Pass	40.7778	Pass	0.0914024	Pass	No	NA	NA	2859	2870	0.0157398
FUSCCTNBC137_TT	FUSCCTNBC137	tumor	FUSCCTNBC137_.OSCHP	0.264955	Pass	35.8898	Pass	0.118593	Pass	No	NA	NA	2613	3075	0.0183697
FUSCCTNBC138_TT	FUSCCTNBC138	tumor	FUSCCTNBC138_.OSCHP	0.276241	Pass	33.9592	Pass	0.145022	Pass	No	55	3	2480	2886	0.0185484
FUSCCTNBC139_TT	FUSCCTNBC139	tumor	FUSCCTNBC139_.OSCHP	0.201878	Pass	37.2828	Pass	0.0967373	Pass	No	NA	NA	2484	2208	0.0181159
FUSCCTNBC140_TT	FUSCCTNBC140	tumor	FUSCCTNBC140_.OSCHP	0.321037	Fail	45.1325	Pass	0.15379	Pass	No	65	4	2494	3042	0.0188452
FUSCCTNBC141_TT	FUSCCTNBC141	tumor	FUSCCTNBC141_.OSCHP	0.249236	Pass	38.9024	Pass	0.113003	Pass	No	20	3	2681	2911	0.0179038
FUSCCTNBC142_WBC	FUSCCTNBC142	normal	FUSCCTNBC142.WBC_.OSCHP	0.275871	Pass	24.2894	Fail	0.279075	Pass	No	homogeneous	2	1775	1733	0.0253521
FUSCCTNBC142_TT	FUSCCTNBC142	tumor	FUSCCTNBC142_.OSCHP	0.260195	Pass	37.116	Pass	0.117472	Pass	No	30	2	2741	3024	0.0156877
FUSCCTNBC144_TT	FUSCCTNBC144	tumor	FUSCCTNBC144_.OSCHP	0.257009	Pass	36.7835	Pass	0.0932196	Pass	No	55	2	2036	1917	0.0230845
FUSCCTNBC145_TT	FUSCCTNBC145	tumor	FUSCCTNBC145_.OSCHP	0.245634	Pass	12.715	Fail	0.244634	Pass	Yes	NA	NA	3162	2953	0.0158128
FUSCCTNBC146_TT	FUSCCTNBC146	tumor	FUSCCTNBC146_.OSCHP	0.261765	Pass	38.7488	Pass	0.100985	Pass	No	homogeneous	2	2775	3067	0.0172973
FUSCCTNBC147_TT	FUSCCTNBC147	tumor	FUSCCTNBC147_.OSCHP	0.240633	Pass	38.5579	Pass	0.119544	Pass	No	50	2	2112	1990	0.0227273
FUSCCTNBC148_TT	FUSCCTNBC148	tumor	FUSCCTNBC148_.OSCHP	0.274491	Pass	31.2944	Pass	0.144082	Pass	No	50	3	2078	2340	0.0226179
FUSCCTNBC149_TT	FUSCCTNBC149	tumor	FUSCCTNBC149_.OSCHP	0.264365	Pass	39.1201	Pass	0.122606	Pass	No	80	2	2688.75	2873	0.0174802
FUSCCTNBC150_WBC	FUSCCTNBC150	normal	FUSCCTNBC150.WBC_.OSCHP	0.276578	Pass	21.9607	Fail	0.214154	Pass	No	homogeneous	2	1621	1631	0.0277606
FUSCCTNBC150_TT	FUSCCTNBC150	tumor	FUSCCTNBC150_.OSCHP	0.253757	Pass	38.7167	Pass	0.118016	Pass	No	NA	NA	2817	2499	0.0173944
FUSCCTNBC152_TT	FUSCCTNBC152	tumor	FUSCCTNBC152_.OSCHP	0.252581	Pass	40.4336	Pass	0.102447	Pass	No	50	3	3143	3213	0.0139994
FUSCCTNBC153_TT	FUSCCTNBC153	tumor	FUSCCTNBC153_.OSCHP	0.262103	Pass	34.1992	Pass	0.110106	Pass	No	30	3	3387	2969	0.0153528
FUSCCTNBC154_TT	FUSCCTNBC154	tumor	FUSCCTNBC154_.OSCHP	0.268436	Pass	40.2253	Pass	0.0930768	Pass	No	homogeneous	2	2948	2844	0.0172999
FUSCCTNBC155_TT	FUSCCTNBC155	tumor	FUSCCTNBC155_.OSCHP	0.247606	Pass	40.0622	Pass	0.0844278	Pass	No	homogeneous	2	3300	3016	0.0163636
FUSCCTNBC156_TT	FUSCCTNBC156	tumor	FUSCCTNBC156_.OSCHP	0.257568	Pass	34.0207	Pass	0.137131	Pass	No	45	2	2922	2717	0.0171116
FUSCCTNBC157_TT	FUSCCTNBC157	tumor	FUSCCTNBC157_.OSCHP	0.29376	Pass	35.776	Pass	0.094959	Pass	No	65	4	2931	3013	0.0174002
FUSCCTNBC158_TT	FUSCCTNBC158	tumor	FUSCCTNBC158_.OSCHP	0.264655	Pass	36.1507	Pass	0.138903	Pass	No	35	2	3025	2919	0.0168595
FUSCCTNBC159_TT	FUSCCTNBC159	tumor	FUSCCTNBC159_.OSCHP	0.270679	Pass	39.2168	Pass	0.10649	Pass	No	NA	NA	2943	3396	0.0146109
FUSCCTNBC160_TT	FUSCCTNBC160	tumor	FUSCCTNBC160_.OSCHP	0.273573	Pass	34.5813	Pass	0.158056	Pass	No	NA	NA	3167	3491	0.0164193
FUSCCTNBC161_TT	FUSCCTNBC161	tumor	FUSCCTNBC161_.OSCHP	0.211209	Pass	22.5165	Fail	0.124015	Pass	Yes	NA	NA	2433	2702	0.0180847
FUSCCTNBC163_TT	FUSCCTNBC163	tumor	FUSCCTNBC163_.OSCHP	0.274068	Pass	39.7557	Pass	0.0955148	Pass	No	NA	NA	2915	2872	0.0168096
FUSCCTNBC165_TT	FUSCCTNBC165	tumor	FUSCCTNBC165_.OSCHP	0.280368	Pass	38.1942	Pass	0.131244	Pass	No	45	3	2990	2798	0.016388
FUSCCTNBC166_TT	FUSCCTNBC166	tumor	FUSCCTNBC166_.OSCHP	0.188834	Pass	42.878	Pass	0.0676546	Pass	No	homogeneous	2	2380	2372	0.0218487
FUSCCTNBC167_TT	FUSCCTNBC167	tumor	FUSCCTNBC167_.OSCHP	0.240623	Pass	34.82	Pass	0.108973	Pass	No	NA	NA	2827	2903.75	0.0173329
FUSCCTNBC168_TT	FUSCCTNBC168	tumor	FUSCCTNBC168_.OSCHP	0.270621	Pass	28.7278	Pass	0.126592	Pass	No	55	3	2952	2947	0.0172764
FUSCCTNBC169_TT	FUSCCTNBC169	tumor	FUSCCTNBC169_.OSCHP	0.23572	Pass	39.4904	Pass	0.0857079	Pass	No	homogeneous	2	2128	2217	0.0202068
FUSCCTNBC170_TT	FUSCCTNBC170	tumor	FUSCCTNBC170_.OSCHP	0.251165	Pass	34.0312	Pass	0.118123	Pass	No	NA	NA	1860	2065	0.0231183
FUSCCTNBC171_TT	FUSCCTNBC171	tumor	FUSCCTNBC171_.OSCHP	0.232399	Pass	39.9361	Pass	0.0927488	Pass	No	65	2	2024	2106	0.0232213
FUSCCTNBC172_TT	FUSCCTNBC172	tumor	FUSCCTNBC172_.OSCHP	0.214413	Pass	37.5433	Pass	0.0932816	Pass	No	NA	NA	2130	2175	0.0220657
FUSCCTNBC173_TT	FUSCCTNBC173	tumor	FUSCCTNBC173_.OSCHP	0.241878	Pass	33.5507	Pass	0.137224	Pass	No	NA	NA	1869	1763	0.024077
FUSCCTNBC174_TT	FUSCCTNBC174	tumor	FUSCCTNBC174_.OSCHP	0.226808	Pass	36.5221	Pass	0.115449	Pass	No	NA	NA	2148	2057	0.0232775
FUSCCTNBC175_TT	FUSCCTNBC175	tumor	FUSCCTNBC175_.OSCHP	0.221372	Pass	33.8992	Pass	0.11524	Pass	No	NA	NA	2096	2086	0.0224237
FUSCCTNBC176_TT	FUSCCTNBC176	tumor	FUSCCTNBC176_.OSCHP	0.220336	Pass	36.9866	Pass	0.0981602	Pass	No	NA	NA	2099	2269	0.0200095
FUSCCTNBC177_WBC	FUSCCTNBC177	normal	FUSCCTNBC177.WBC_.OSCHP	0.273886	Pass	22.5667	Fail	0.286674	Pass	No	homogeneous	2	1717	2208	0.0232964
FUSCCTNBC177_TT	FUSCCTNBC177	tumor	FUSCCTNBC177_.OSCHP	0.221141	Pass	37.9532	Pass	0.109658	Pass	No	65	3	1835	2035	0.0239782
FUSCCTNBC178_TT	FUSCCTNBC178	tumor	FUSCCTNBC178_.OSCHP	0.237842	Pass	35.1933	Pass	0.10993	Pass	No	50	2	2007	2203	0.023418
FUSCCTNBC179_TT	FUSCCTNBC179	tumor	FUSCCTNBC179_.OSCHP	0.222165	Pass	37.0843	Pass	0.128021	Pass	No	65	2	2227	2291	0.0220027
FUSCCTNBC180_TT	FUSCCTNBC180	tumor	FUSCCTNBC180_.OSCHP	0.232667	Pass	34.5552	Pass	0.132069	Pass	No	NA	NA	1931	1935	0.0243397
FUSCCTNBC181_TT	FUSCCTNBC181	tumor	FUSCCTNBC181_.OSCHP	0.23503	Pass	35.0953	Pass	0.123145	Pass	No	NA	NA	2071	2058	0.0236601
FUSCCTNBC182_TT	FUSCCTNBC182	tumor	FUSCCTNBC182_.OSCHP	0.28731	Pass	35.5718	Pass	0.116869	Pass	No	30	2	3094	3104	0.0132515
FUSCCTNBC183_TT	FUSCCTNBC183	tumor	FUSCCTNBC183_.OSCHP	0.230224	Pass	37.2405	Pass	0.115422	Pass	No	85	2	2169	2363	0.0212079
FUSCCTNBC184_TT	FUSCCTNBC184	tumor	FUSCCTNBC184_.OSCHP	0.26148	Pass	37.4301	Pass	0.107679	Pass	No	NA	NA	2782	3090	0.0168943
FUSCCTNBC185_TT	FUSCCTNBC185	tumor	FUSCCTNBC185_.OSCHP	0.209768	Pass	31.9575	Pass	0.105921	Pass	No	NA	NA	2912	2534	0.0151099
FUSCCTNBC186_TT	FUSCCTNBC186	tumor	FUSCCTNBC186_.OSCHP	0.282735	Pass	38.2458	Pass	0.15178	Pass	No	NA	NA	2921	2988	0.0167751
FUSCCTNBC188_TT	FUSCCTNBC188	tumor	FUSCCTNBC188_.OSCHP	0.222561	Pass	33.7264	Pass	0.107469	Pass	No	homogeneous	2	2575	2241	0.0201942
FUSCCTNBC189_TT	FUSCCTNBC189	tumor	FUSCCTNBC189_.OSCHP	0.231265	Pass	33.9752	Pass	0.109119	Pass	No	NA	NA	2380	2225	0.0214286
FUSCCTNBC190_TT	FUSCCTNBC190	tumor	FUSCCTNBC190_.OSCHP	0.220902	Pass	40.8251	Pass	0.0960563	Pass	No	45	2	2451	2166	0.0208078
FUSCCTNBC191_TT	FUSCCTNBC191	tumor	FUSCCTNBC191_.OSCHP	0.264364	Pass	37.0646	Pass	0.126316	Pass	No	NA	NA	2803	2771	0.0181948
FUSCCTNBC192_TT	FUSCCTNBC192	tumor	FUSCCTNBC192_.OSCHP	0.246332	Pass	38.5292	Pass	0.108101	Pass	No	homogeneous	2	2619	2806	0.0183276
FUSCCTNBC194_TT	FUSCCTNBC194	tumor	FUSCCTNBC194_.OSCHP	0.248435	Pass	40.7728	Pass	0.087465	Pass	No	homogeneous	2	3188	3203	0.0134881
FUSCCTNBC195_WBC	FUSCCTNBC195	normal	FUSCCTNBC195.WBC_.OSCHP	0.262601	Pass	31.9291	Pass	0.169267	Pass	No	50	2	1754	1915	0.0250855
FUSCCTNBC195_TT	FUSCCTNBC195	tumor	FUSCCTNBC195_.OSCHP	0.266282	Pass	39.318	Pass	0.107291	Pass	No	NA	NA	2972	2890	0.0168237
FUSCCTNBC196_TT	FUSCCTNBC196	tumor	FUSCCTNBC196_.OSCHP	0.210361	Pass	36.3655	Pass	0.0936081	Pass	No	NA	NA	2563.75	2232	0.0206728
FUSCCTNBC197_TT	FUSCCTNBC197	tumor	FUSCCTNBC197_.OSCHP	0.225494	Pass	34.5333	Pass	0.0931954	Pass	No	NA	NA	2089	2265	0.0229775
FUSCCTNBC198_TT	FUSCCTNBC198	tumor	FUSCCTNBC198_.OSCHP	0.270427	Pass	40.8847	Pass	0.107113	Pass	No	NA	NA	3077	2938	0.0159246
FUSCCTNBC199_TT	FUSCCTNBC199	tumor	FUSCCTNBC199_.OSCHP	0.268196	Pass	37.5485	Pass	0.111533	Pass	No	NA	NA	3085	3057	0.0162075
FUSCCTNBC200_TT	FUSCCTNBC200	tumor	FUSCCTNBC200_.OSCHP	0.252855	Pass	38.4389	Pass	0.134729	Pass	No	30	2	2877	2878	0.0163365
FUSCCTNBC201_WBC	FUSCCTNBC201	normal	FUSCCTNBC201.WBC_.OSCHP	0.281676	Pass	21.3397	Fail	0.269143	Pass	No	homogeneous	2	1612	1610	0.0266749
FUSCCTNBC201_TT	FUSCCTNBC201	tumor	FUSCCTNBC201_.OSCHP	0.230992	Pass	29.1605	Pass	0.0876955	Pass	No	50	3	2690	2550	0.0167286
FUSCCTNBC202_TT	FUSCCTNBC202	tumor	FUSCCTNBC202_.OSCHP	0.194756	Pass	42.4402	Pass	0.0673977	Pass	No	45	2	2266	2676	0.0189762
FUSCCTNBC203_WBC	FUSCCTNBC203	normal	FUSCCTNBC203.WBC_.OSCHP	0.272425	Pass	28.179	Pass	0.275974	Pass	No	NA	NA	1938	1836	0.0252838
FUSCCTNBC203_TT	FUSCCTNBC203	tumor	FUSCCTNBC203_.OSCHP	0.264195	Pass	40.157	Pass	0.1248	Pass	No	NA	NA	3061	2991	0.0163345
FUSCCTNBC204_TT	FUSCCTNBC204	tumor	FUSCCTNBC204_.OSCHP	0.219187	Pass	6.95845	Fail	0.34073	Pass	Yes	NA	NA	2108	2316	0.022296
FUSCCTNBC205_TT	FUSCCTNBC205	tumor	FUSCCTNBC205_.OSCHP	0.212941	Pass	42.3542	Pass	0.0985303	Pass	No	45	2	2210.75	2200	0.0221644
FUSCCTNBC206_TT	FUSCCTNBC206	tumor	FUSCCTNBC206_.OSCHP	0.273273	Pass	24.4603	Fail	0.302079	Pass	No	NA	NA	2111	2196	0.0184747
FUSCCTNBC207_TT	FUSCCTNBC207	tumor	FUSCCTNBC207_.OSCHP	0.211944	Pass	11.0693	Fail	0.31135	Pass	Yes	NA	NA	2038	2051	0.0220805
FUSCCTNBC208_TT	FUSCCTNBC208	tumor	FUSCCTNBC208_.OSCHP	0.203086	Pass	38.2776	Pass	0.0892181	Pass	No	50	2	1891	1919	0.0269699
FUSCCTNBC209_TT	FUSCCTNBC209	tumor	FUSCCTNBC209_.OSCHP	0.212274	Pass	41.0175	Pass	0.0866439	Pass	No	NA	NA	2265	2077	0.0220751
FUSCCTNBC210_TT	FUSCCTNBC210	tumor	FUSCCTNBC210_.OSCHP	0.243325	Pass	38.9846	Pass	0.110217	Pass	No	NA	NA	2418	2112	0.0194376
FUSCCTNBC211_TT	FUSCCTNBC211	tumor	FUSCCTNBC211_.OSCHP	0.206428	Pass	32.3151	Pass	0.125759	Pass	No	60	2	1920	2004	0.0239583
FUSCCTNBC212_WBC	FUSCCTNBC212	normal	FUSCCTNBC212.WBC_.OSCHP	0.261801	Pass	27.9658	Pass	0.236612	Pass	No	homogeneous	2	2102	1919	0.0223597
FUSCCTNBC212_TT	FUSCCTNBC212	tumor	FUSCCTNBC212_.OSCHP	0.284943	Pass	32.5015	Pass	0.0989575	Pass	No	40	3	1900	2027	0.0236842
FUSCCTNBC214_TT	FUSCCTNBC214	tumor	FUSCCTNBC214_.OSCHP	0.222769	Pass	35.439	Pass	0.0853741	Pass	No	50	3	2067	2201	0.0203193
FUSCCTNBC215_TT	FUSCCTNBC215	tumor	FUSCCTNBC215_.OSCHP	0.249527	Pass	43.0409	Pass	0.13323	Pass	No	35	3	2186	1879	0.0224154
FUSCCTNBC216_WBC	FUSCCTNBC216	normal	FUSCCTNBC216.WBC_.OSCHP	0.283456	Pass	22.3091	Fail	0.240011	Pass	No	homogeneous	2	2137	1353	0.0233973
FUSCCTNBC216_TT	FUSCCTNBC216	tumor	FUSCCTNBC216_.OSCHP	0.216482	Pass	38.1125	Pass	0.116152	Pass	No	45	3	2219	2247	0.0207301
FUSCCTNBC218_TT	FUSCCTNBC218	tumor	FUSCCTNBC218_.OSCHP	0.249975	Pass	33.4897	Pass	0.156802	Pass	No	60	3	2191	2113	0.0200822
FUSCCTNBC219_TT	FUSCCTNBC219	tumor	FUSCCTNBC219_.OSCHP	0.223922	Pass	32.5983	Pass	0.106752	Pass	No	NA	NA	1850	2049	0.0248649
FUSCCTNBC220_TT	FUSCCTNBC220	tumor	FUSCCTNBC220_.OSCHP	0.255313	Pass	35.8454	Pass	0.147796	Pass	No	50	4	1789	1951	0.0234768
FUSCCTNBC221_TT	FUSCCTNBC221	tumor	FUSCCTNBC221_.OSCHP	0.218908	Pass	35.4926	Pass	0.101557	Pass	No	homogeneous	2	1869	2068	0.0246121
FUSCCTNBC222_TT	FUSCCTNBC222	tumor	FUSCCTNBC222_.OSCHP	0.21877	Pass	41.0457	Pass	0.0854167	Pass	No	homogeneous	2	1986	1935	0.0226586
FUSCCTNBC223_TT	FUSCCTNBC223	tumor	FUSCCTNBC223_.OSCHP	0.269992	Pass	34.2693	Pass	0.154477	Pass	No	NA	NA	3103	2911	0.0145021
FUSCCTNBC224_TT	FUSCCTNBC224	tumor	FUSCCTNBC224_.OSCHP	0.231682	Pass	30.4697	Pass	0.11347	Pass	No	NA	NA	2127	2328	0.0230371
FUSCCTNBC225_TT	FUSCCTNBC225	tumor	FUSCCTNBC225_.OSCHP	0.229653	Pass	32.7462	Pass	0.0911028	Pass	No	45	2	3278	2855	0.0167785
FUSCCTNBC226_TT	FUSCCTNBC226	tumor	FUSCCTNBC226_.OSCHP	0.244082	Pass	37.4784	Pass	0.102382	Pass	No	45	1	2892	3111	0.0165975
FUSCCTNBC227_TT	FUSCCTNBC227	tumor	FUSCCTNBC227_.OSCHP	0.250308	Pass	39.1982	Pass	0.0974119	Pass	No	homogeneous	2	2943	2744	0.0169895
FUSCCTNBC228_TT	FUSCCTNBC228	tumor	FUSCCTNBC228_.OSCHP	0.263471	Pass	38.6505	Pass	0.119388	Pass	No	NA	NA	3040	3064	0.0167763
FUSCCTNBC229_TT	FUSCCTNBC229	tumor	FUSCCTNBC229_.OSCHP	0.236827	Pass	39.9397	Pass	0.103713	Pass	No	25	4	2126	1921	0.0225776
FUSCCTNBC230_TT	FUSCCTNBC230	tumor	FUSCCTNBC230_.OSCHP	0.277982	Pass	36.2272	Pass	0.172125	Pass	No	45	3	2990	2958.75	0.0173913
FUSCCTNBC232_TT	FUSCCTNBC232	tumor	FUSCCTNBC232_.OSCHP	0.27234	Pass	41.0938	Pass	0.114679	Pass	No	40	3	2894	2962	0.0169316
FUSCCTNBC233_TT	FUSCCTNBC233	tumor	FUSCCTNBC233_.OSCHP	0.252103	Pass	38.698	Pass	0.120669	Pass	No	80	3	2825	3165	0.0152212
FUSCCTNBC234_TT	FUSCCTNBC234	tumor	FUSCCTNBC234_.OSCHP	0.247601	Pass	36.4834	Pass	0.0929541	Pass	No	50	2	2954	2949	0.0162492
FUSCCTNBC236_TT	FUSCCTNBC236	tumor	FUSCCTNBC236_.OSCHP	0.254949	Pass	42.359	Pass	0.105409	Pass	No	40	2	3265	2913	0.0159265
FUSCCTNBC237_TT	FUSCCTNBC237	tumor	FUSCCTNBC237_.OSCHP	0.270626	Pass	30.12	Pass	0.114173	Pass	No	50	3	2819	2888	0.0159631
FUSCCTNBC238_TT	FUSCCTNBC238	tumor	FUSCCTNBC238_.OSCHP	0.26219	Pass	36.5489	Pass	0.115784	Pass	No	NA	NA	3116	2761	0.0160462
FUSCCTNBC239_TT	FUSCCTNBC239	tumor	FUSCCTNBC239_.OSCHP	0.263447	Pass	37.5958	Pass	0.111825	Pass	No	40	4	3204	2804	0.0159176
FUSCCTNBC240_TT	FUSCCTNBC240	tumor	FUSCCTNBC240_.OSCHP	0.22243	Pass	45.0373	Pass	0.0761805	Pass	No	35	1	2512	2630	0.0167197
FUSCCTNBC243_TT	FUSCCTNBC243	tumor	FUSCCTNBC243_.OSCHP	0.244053	Pass	35.3758	Pass	0.107913	Pass	No	70	2	2229	2256	0.0210857
FUSCCTNBC244_TT	FUSCCTNBC244	tumor	FUSCCTNBC244_.OSCHP	0.229141	Pass	39.4374	Pass	0.100037	Pass	No	25	2	2086	2029	0.0230105
FUSCCTNBC245_TT	FUSCCTNBC245	tumor	FUSCCTNBC245_.OSCHP	0.225029	Pass	42.4921	Pass	0.0757444	Pass	No	homogeneous	2	2196	2247	0.0214026
FUSCCTNBC246_TT	FUSCCTNBC246	tumor	FUSCCTNBC246_.OSCHP	0.240167	Pass	37.2323	Pass	0.121671	Pass	No	50	3	2505	2267	0.0207585
FUSCCTNBC247_TT	FUSCCTNBC247	tumor	FUSCCTNBC247_.OSCHP	0.215148	Pass	42.6431	Pass	0.0893182	Pass	No	homogeneous	2	2579	2241	0.0193874
FUSCCTNBC248_TT	FUSCCTNBC248	tumor	FUSCCTNBC248_.OSCHP	0.257445	Pass	37.421	Pass	0.0862189	Pass	No	homogeneous	2	2932	2792	0.0167121
FUSCCTNBC249_TT	FUSCCTNBC249	tumor	FUSCCTNBC249_.OSCHP	0.250737	Pass	39.9581	Pass	0.0841502	Pass	No	NA	NA	2770.75	2860	0.016602
FUSCCTNBC250_TT	FUSCCTNBC250	tumor	FUSCCTNBC250_.OSCHP	0.29574	Pass	35.8973	Pass	0.099382	Pass	No	NA	NA	2739	2902	0.0171595
FUSCCTNBC251_TT	FUSCCTNBC251	tumor	FUSCCTNBC251_.OSCHP	0.226219	Pass	39.1028	Pass	0.148407	Pass	No	65	3	2407	2725	0.0191109
FUSCCTNBC252_TT	FUSCCTNBC252	tumor	FUSCCTNBC252_.OSCHP	0.245129	Pass	24.6771	Fail	0.154205	Pass	No	70	2	2192	2212	0.0209854
FUSCCTNBC255_TT	FUSCCTNBC255	tumor	FUSCCTNBC255_.OSCHP	0.231984	Pass	39.5409	Pass	0.143887	Pass	No	NA	NA	2197	2023	0.0227583
FUSCCTNBC256_WBC	FUSCCTNBC256	normal	FUSCCTNBC256.WBC_.OSCHP	0.282489	Pass	22.612	Fail	0.272975	Pass	No	NA	NA	1881	1794	0.0217969
FUSCCTNBC256_TT	FUSCCTNBC256	tumor	FUSCCTNBC256_.OSCHP	0.282572	Pass	41.2328	Pass	0.114443	Pass	No	70	3	2791	3355	0.0146901
FUSCCTNBC257_TT	FUSCCTNBC257	tumor	FUSCCTNBC257_.OSCHP	0.253619	Pass	40.8597	Pass	0.101299	Pass	No	NA	NA	3273	3294	0.0128323
FUSCCTNBC258_TT	FUSCCTNBC258	tumor	FUSCCTNBC258_.OSCHP	0.25895	Pass	37.6137	Pass	0.118523	Pass	No	70	2	3084	2858	0.0162127
FUSCCTNBC259_TT	FUSCCTNBC259	tumor	FUSCCTNBC259_.OSCHP	0.26026	Pass	34.9208	Pass	0.094424	Pass	No	NA	NA	2971	3143	0.0164928
FUSCCTNBC260_TT	FUSCCTNBC260	tumor	FUSCCTNBC260_.OSCHP	0.261291	Pass	37.4198	Pass	0.113486	Pass	No	NA	NA	3249	2971	0.0153894
FUSCCTNBC261_WBC	FUSCCTNBC261	normal	FUSCCTNBC261.WBC_.OSCHP	0.293882	Pass	22.2734	Fail	0.316594	Pass	No	homogeneous	2	1590	1486	0.0257862
FUSCCTNBC261_TT	FUSCCTNBC261	tumor	FUSCCTNBC261_.OSCHP	0.272959	Pass	30.8662	Pass	0.205285	Pass	No	NA	NA	3184	2557	0.0153894
FUSCCTNBC262_WBC	FUSCCTNBC262	normal	FUSCCTNBC262.WBC_.OSCHP	0.270928	Pass	25.713	Fail	0.246393	Pass	No	homogeneous	2	1609	1719	0.0279677
FUSCCTNBC262_TT	FUSCCTNBC262	tumor	FUSCCTNBC262_.OSCHP	0.258573	Pass	38.5065	Pass	0.107581	Pass	No	homogeneous	2	3106	3118	0.0164198
FUSCCTNBC263_WBC	FUSCCTNBC263	normal	FUSCCTNBC263.WBC_.OSCHP	0.270055	Pass	24.9679	Fail	0.275897	Pass	No	homogeneous	2	2036	2395	0.0240668
FUSCCTNBC263_TT	FUSCCTNBC263	tumor	FUSCCTNBC263_.OSCHP	0.269636	Pass	36.8747	Pass	0.127032	Pass	No	homogeneous	2	2989	3415.75	0.016728
FUSCCTNBC264_TT	FUSCCTNBC264	tumor	FUSCCTNBC264_.OSCHP	0.260284	Pass	39.2277	Pass	0.0779437	Pass	No	homogeneous	2	3236	3204	0.0154512
FUSCCTNBC265_TT	FUSCCTNBC265	tumor	FUSCCTNBC265_.OSCHP	0.280656	Pass	36.2548	Pass	0.109861	Pass	No	NA	NA	3801	3376	0.011839
FUSCCTNBC266_TT	FUSCCTNBC266	tumor	FUSCCTNBC266_.OSCHP	0.256275	Pass	40.5165	Pass	0.106157	Pass	No	40	2	3415	3113	0.0149341
FUSCCTNBC267_TT	FUSCCTNBC267	tumor	FUSCCTNBC267_.OSCHP	0.26104	Pass	36.0863	Pass	0.129349	Pass	No	homogeneous	2	3777	2896	0.0129733
FUSCCTNBC268_TT	FUSCCTNBC268	tumor	FUSCCTNBC268_.OSCHP	0.254085	Pass	39.0264	Pass	0.0917336	Pass	No	40	2	3272	3078	0.0152812
FUSCCTNBC271_TT	FUSCCTNBC271	tumor	FUSCCTNBC271_.OSCHP	0.250614	Pass	39.3737	Pass	0.0945155	Pass	No	homogeneous	2	2794	3150	0.0161059
FUSCCTNBC272_WBC	FUSCCTNBC272	normal	FUSCCTNBC272.WBC_.OSCHP	0.268561	Pass	26.8767	Pass	0.204994	Pass	No	45	2	1838	1806	0.0217628
FUSCCTNBC272_TT	FUSCCTNBC272	tumor	FUSCCTNBC272_.OSCHP	0.23712	Pass	36.2656	Pass	0.0914214	Pass	No	NA	NA	3259	3022	0.0153421
FUSCCTNBC273_TT	FUSCCTNBC273	tumor	FUSCCTNBC273_.OSCHP	0.235106	Pass	39.4595	Pass	0.102027	Pass	No	70	2	3208	3120	0.0158978
FUSCCTNBC274_TT	FUSCCTNBC274	tumor	FUSCCTNBC274_.OSCHP	0.297975	Pass	48.4939	Pass	0.0810967	Pass	No	65	3	2859	2947	0.0164393
FUSCCTNBC275_TT	FUSCCTNBC275	tumor	FUSCCTNBC275_.OSCHP	0.233598	Pass	38.9346	Pass	0.0945028	Pass	No	35	4	2467	2739	0.0178354
FUSCCTNBC276_TT	FUSCCTNBC276	tumor	FUSCCTNBC276_.OSCHP	0.229264	Pass	44.2231	Pass	0.0774248	Pass	No	65	2	2363	2517	0.0186204
FUSCCTNBC277_TT	FUSCCTNBC277	tumor	FUSCCTNBC277_.OSCHP	0.24491	Pass	29.5072	Pass	0.211357	Pass	No	NA	NA	2232	2310	0.0224014
FUSCCTNBC278_TT	FUSCCTNBC278	tumor	FUSCCTNBC278_.OSCHP	0.228831	Pass	37.7489	Pass	0.0881259	Pass	No	homogeneous	2	2105	2487	0.0228029
FUSCCTNBC281_TT	FUSCCTNBC281	tumor	FUSCCTNBC281_.OSCHP	0.25128	Pass	35.6823	Pass	0.123639	Pass	No	NA	NA	2154	2375	0.0213556
FUSCCTNBC282_TT	FUSCCTNBC282	tumor	FUSCCTNBC282_.OSCHP	0.237657	Pass	39.3115	Pass	0.105437	Pass	No	NA	NA	2067	1939	0.0222545
FUSCCTNBC283_TT	FUSCCTNBC283	tumor	FUSCCTNBC283_.OSCHP	0.23284	Pass	34.389	Pass	0.11855	Pass	No	NA	NA	2038	2402	0.0230618
FUSCCTNBC284_TT	FUSCCTNBC284	tumor	FUSCCTNBC284_.OSCHP	0.224316	Pass	38.8945	Pass	0.0903838	Pass	No	55	1	2448	2151	0.0208333
FUSCCTNBC285_TT	FUSCCTNBC285	tumor	FUSCCTNBC285_.OSCHP	0.223209	Pass	40.9608	Pass	0.0956912	Pass	No	NA	NA	2284	2527	0.0214536
FUSCCTNBC287_TT	FUSCCTNBC287	tumor	FUSCCTNBC287_.OSCHP	0.254654	Pass	29.1903	Pass	0.168702	Pass	No	NA	NA	2322	2159	0.0206718
FUSCCTNBC288_TT	FUSCCTNBC288	tumor	FUSCCTNBC288_.OSCHP	0.209804	Pass	42.5909	Pass	0.0917272	Pass	No	NA	NA	2165	2054	0.0230947
FUSCCTNBC289_TT	FUSCCTNBC289	tumor	FUSCCTNBC289_.OSCHP	0.225366	Pass	5.61437	Fail	0.38419	Pass	Yes	NA	NA	2383	2535	0.0180445
FUSCCTNBC290_WBC	FUSCCTNBC290	normal	FUSCCTNBC290.WBC_.OSCHP	0.27854	Pass	24.3673	Fail	0.331456	Pass	No	homogeneous	2	1984	1942	0.0206653
FUSCCTNBC290_TT	FUSCCTNBC290	tumor	FUSCCTNBC290_.OSCHP	0.215205	Pass	38.3615	Pass	0.113184	Pass	No	NA	NA	2435	2764	0.0180698
FUSCCTNBC291_TT	FUSCCTNBC291	tumor	FUSCCTNBC291_.OSCHP	0.239857	Pass	38.8346	Pass	0.116993	Pass	No	NA	NA	2239	2575	0.0218848
FUSCCTNBC292_TT	FUSCCTNBC292	tumor	FUSCCTNBC292_.OSCHP	0.219382	Pass	40.1828	Pass	0.0833789	Pass	No	homogeneous	2	2592	2586	0.0212191
FUSCCTNBC293_TT	FUSCCTNBC293	tumor	FUSCCTNBC293_.OSCHP	0.228533	Pass	41.3528	Pass	0.0684542	Pass	No	homogeneous	2	2503	2767	0.0195765
FUSCCTNBC295_TT	FUSCCTNBC295	tumor	FUSCCTNBC295_.OSCHP	0.250516	Pass	31.0396	Pass	0.139721	Pass	No	NA	NA	2204	2421	0.0217786
FUSCCTNBC296_WBC	FUSCCTNBC296	normal	FUSCCTNBC296.WBC_.OSCHP	0.288073	Pass	23.5567	Fail	0.230855	Pass	No	homogeneous	2	1808	1481	0.0259956
FUSCCTNBC296_TT	FUSCCTNBC296	tumor	FUSCCTNBC296_.OSCHP	0.262636	Pass	32.1694	Pass	0.142091	Pass	No	NA	NA	2660	2757	0.0165414
FUSCCTNBC297_TT	FUSCCTNBC297	tumor	FUSCCTNBC297_.OSCHP	0.207232	Pass	38.7093	Pass	0.102562	Pass	No	NA	NA	2252	2166	0.0208703
FUSCCTNBC298_TT	FUSCCTNBC298	tumor	FUSCCTNBC298_.OSCHP	0.237932	Pass	37.7879	Pass	0.0956632	Pass	No	homogeneous	2	2455	2696	0.0203666
FUSCCTNBC299_TT	FUSCCTNBC299	tumor	FUSCCTNBC299_.OSCHP	0.205517	Pass	41.7055	Pass	0.101868	Pass	No	35	2	2381	2320	0.0218396
FUSCCTNBC300_TT	FUSCCTNBC300	tumor	FUSCCTNBC300_.OSCHP	0.241099	Pass	37.6331	Pass	0.120408	Pass	No	NA	NA	2608	2540	0.0199387
FUSCCTNBC301_TT	FUSCCTNBC301	tumor	FUSCCTNBC301_.OSCHP	0.234297	Pass	39.8648	Pass	0.076914	Pass	No	homogeneous	2	2501	2199	0.0203918
FUSCCTNBC302_TT	FUSCCTNBC302	tumor	FUSCCTNBC302_.OSCHP	0.217468	Pass	11.7466	Fail	0.234079	Pass	Yes	NA	NA	1877	2100	0.0239744
FUSCCTNBC303_TT	FUSCCTNBC303	tumor	FUSCCTNBC303_.OSCHP	0.231037	Pass	40.1514	Pass	0.104389	Pass	No	50	2	2367	2066	0.0223912
FUSCCTNBC304_TT	FUSCCTNBC304	tumor	FUSCCTNBC304_.OSCHP	0.241496	Pass	33.8199	Pass	0.159637	Pass	No	NA	NA	2094	2075	0.0224451
FUSCCTNBC305_WBC	FUSCCTNBC305	normal	FUSCCTNBC305.WBC_.OSCHP	0.299953	Pass	19.0362	Fail	0.306075	Pass	No	homogeneous	2	1408	1438	0.0298295
FUSCCTNBC305_TT	FUSCCTNBC305	tumor	FUSCCTNBC305_.OSCHP	0.242351	Pass	36.1641	Pass	0.122119	Pass	No	NA	NA	2692	2590	0.0193165
FUSCCTNBC306_WBC	FUSCCTNBC306	normal	FUSCCTNBC306.WBC_.OSCHP	0.299025	Pass	20.8859	Fail	0.329555	Pass	No	NA	NA	1568	1425	0.0280612
FUSCCTNBC306_TT	FUSCCTNBC306	tumor	FUSCCTNBC306_.OSCHP	0.23481	Pass	35.3485	Pass	0.116152	Pass	No	NA	NA	2617	2898	0.016431
FUSCCTNBC307_TT	FUSCCTNBC307	tumor	FUSCCTNBC307_.OSCHP	0.231639	Pass	36.527	Pass	0.132967	Pass	No	60	2	2481	2440	0.0205562
FUSCCTNBC308_TT	FUSCCTNBC308	tumor	FUSCCTNBC308_.OSCHP	0.214875	Pass	35.0273	Pass	0.137756	Pass	No	NA	NA	2602	2302	0.019216
FUSCCTNBC309_TT	FUSCCTNBC309	tumor	FUSCCTNBC309_.OSCHP	0.231777	Pass	42.8873	Pass	0.103428	Pass	No	55	2	2157	2429	0.0227167
FUSCCTNBC310_TT	FUSCCTNBC310	tumor	FUSCCTNBC310_.OSCHP	0.242965	Pass	38.9296	Pass	0.0945986	Pass	No	NA	NA	2548	2172	0.0196232
FUSCCTNBC311_TT	FUSCCTNBC311	tumor	FUSCCTNBC311_.OSCHP	0.221641	Pass	33.2868	Pass	0.0927059	Pass	No	NA	NA	2232	2180	0.0224014
FUSCCTNBC312_TT	FUSCCTNBC312	tumor	FUSCCTNBC312_.OSCHP	0.235217	Pass	42.7436	Pass	0.108459	Pass	No	NA	NA	2278	2486	0.0210711
FUSCCTNBC313_WBC	FUSCCTNBC313	normal	FUSCCTNBC313.WBC_.OSCHP	0.272274	Pass	25.6395	Fail	0.236717	Pass	No	homogeneous	2	2319	2004	0.0211298
FUSCCTNBC313_TT	FUSCCTNBC313	tumor	FUSCCTNBC313_.OSCHP	0.216893	Pass	39.3554	Pass	0.10595	Pass	No	55	2	2269	2392	0.0233583
FUSCCTNBC315_TT	FUSCCTNBC315	tumor	FUSCCTNBC315_.OSCHP	0.283562	Pass	33.4824	Pass	0.134861	Pass	No	NA	NA	3230	3827	0.0151703
FUSCCTNBC316_TT	FUSCCTNBC316	tumor	FUSCCTNBC316_.OSCHP	0.218476	Pass	38.2955	Pass	0.0882245	Pass	No	NA	NA	2810	2611	0.0153025
FUSCCTNBC317_TT	FUSCCTNBC317	tumor	FUSCCTNBC317_.OSCHP	0.284317	Pass	33.2148	Pass	0.119068	Pass	No	NA	NA	3310	3239	0.0151057
FUSCCTNBC318_TT	FUSCCTNBC318	tumor	FUSCCTNBC318_.OSCHP	0.271331	Pass	35.9738	Pass	0.132893	Pass	No	40	3	3301	3159	0.0157528
FUSCCTNBC320_TT	FUSCCTNBC320	tumor	FUSCCTNBC320_.OSCHP	0.291276	Pass	33.2109	Pass	0.173618	Pass	No	45	3	2898	3525	0.0172533
FUSCCTNBC322_TT	FUSCCTNBC322	tumor	FUSCCTNBC322_.OSCHP	0.257944	Pass	35.3613	Pass	0.106386	Pass	No	60	3	2973	3359	0.0158089
FUSCCTNBC323_TT	FUSCCTNBC323	tumor	FUSCCTNBC323_.OSCHP	0.255141	Pass	26.5957	Pass	0.109171	Pass	No	50	3	3413	3041	0.0146499
FUSCCTNBC324_TT	FUSCCTNBC324	tumor	FUSCCTNBC324_.OSCHP	0.217033	Pass	41.0036	Pass	0.0914548	Pass	No	NA	NA	2599	2328	0.0200077
FUSCCTNBC325_TT	FUSCCTNBC325	tumor	FUSCCTNBC325_.OSCHP	0.280034	Pass	32.8474	Pass	0.168496	Pass	No	65	2	3080.75	2802	0.0165544
FUSCCTNBC326_TT	FUSCCTNBC326	tumor	FUSCCTNBC326_.OSCHP	0.228426	Pass	37.4679	Pass	0.114165	Pass	No	35	2	2350	2258	0.0212766
FUSCCTNBC327_TT	FUSCCTNBC327	tumor	FUSCCTNBC327_.OSCHP	0.280648	Pass	34.0576	Pass	0.153848	Pass	No	homogeneous	2	3363	3035	0.0148677
FUSCCTNBC328_TT	FUSCCTNBC328	tumor	FUSCCTNBC328_.OSCHP	0.26616	Pass	40.6164	Pass	0.086433	Pass	No	homogeneous	2	3223	3237	0.0158238
FUSCCTNBC329_TT	FUSCCTNBC329	tumor	FUSCCTNBC329_.OSCHP	0.206196	Pass	28.9541	Pass	0.108189	Pass	No	NA	NA	2451	2353	0.0212158
FUSCCTNBC330_TT	FUSCCTNBC330	tumor	FUSCCTNBC330_.OSCHP	0.20781	Pass	42.3755	Pass	0.123609	Pass	No	55	2	2551	2563	0.0172481
FUSCCTNBC331_TT	FUSCCTNBC331	tumor	FUSCCTNBC331_.OSCHP	0.265631	Pass	29.6175	Pass	0.126699	Pass	No	70	2	2299	2145	0.0221836
FUSCCTNBC332_TT	FUSCCTNBC332	tumor	FUSCCTNBC332_.OSCHP	0.220396	Pass	40.1577	Pass	0.0896241	Pass	No	homogeneous	2	2621	2711	0.0213659
FUSCCTNBC333_TT	FUSCCTNBC333	tumor	FUSCCTNBC333_.OSCHP	0.236568	Pass	47.2491	Pass	0.0736488	Pass	No	35	4	2459	2341	0.0203335
FUSCCTNBC334_TT	FUSCCTNBC334	tumor	FUSCCTNBC334_.OSCHP	0.231935	Pass	37.2122	Pass	0.0963509	Pass	No	NA	NA	2539	2628	0.0208744
FUSCCTNBC336_TT	FUSCCTNBC336	tumor	FUSCCTNBC336_.OSCHP	0.23016	Pass	34.2934	Pass	0.118256	Pass	No	45	3	2459	2445	0.0207401
FUSCCTNBC338_TT	FUSCCTNBC338	tumor	FUSCCTNBC338_.OSCHP	0.203122	Pass	42.191	Pass	0.0888455	Pass	No	60	2	2721	2517.75	0.0187431
FUSCCTNBC339_TT	FUSCCTNBC339	tumor	FUSCCTNBC339_.OSCHP	0.217873	Pass	40.6323	Pass	0.0855826	Pass	No	homogeneous	2	2813	2267	0.0195521
FUSCCTNBC340_WBC	FUSCCTNBC340	normal	FUSCCTNBC340.WBC_.OSCHP	0.266756	Pass	25.7102	Fail	0.214137	Pass	No	homogeneous	2	1855.75	1702	0.0253267
FUSCCTNBC340_TT	FUSCCTNBC340	tumor	FUSCCTNBC340_.OSCHP	0.23501	Pass	38.7662	Pass	0.135873	Pass	No	NA	NA	2586	2792	0.0174014
FUSCCTNBC341_TT	FUSCCTNBC341	tumor	FUSCCTNBC341_.OSCHP	0.200881	Pass	40.3369	Pass	0.102113	Pass	No	NA	NA	2395	2287	0.0200418
FUSCCTNBC342_TT	FUSCCTNBC342	tumor	FUSCCTNBC342_.OSCHP	0.231698	Pass	31.7854	Pass	0.108206	Pass	No	NA	NA	2625	2681	0.0205714
FUSCCTNBC343_TT	FUSCCTNBC343	tumor	FUSCCTNBC343_.OSCHP	0.235066	Pass	38.5898	Pass	0.113864	Pass	No	homogeneous	2	2477	2361	0.0201857
FUSCCTNBC344_WBC	FUSCCTNBC344	normal	FUSCCTNBC344.WBC_.OSCHP	0.271702	Pass	24.539	Fail	0.288358	Pass	No	homogeneous	2	1779	1783	0.0258572
FUSCCTNBC344_TT	FUSCCTNBC344	tumor	FUSCCTNBC344_.OSCHP	0.226857	Pass	34.5728	Pass	0.105825	Pass	No	NA	NA	2750	2637	0.0181818
FUSCCTNBC345_TT	FUSCCTNBC345	tumor	FUSCCTNBC345_.OSCHP	0.221275	Pass	38.405	Pass	0.115918	Pass	No	35	2	2582	2626	0.0201394
FUSCCTNBC346_TT	FUSCCTNBC346	tumor	FUSCCTNBC346_.OSCHP	0.213088	Pass	45.8768	Pass	0.0776817	Pass	No	homogeneous	2	2580	2167	0.0193798
FUSCCTNBC347_TT	FUSCCTNBC347	tumor	FUSCCTNBC347_.OSCHP	0.236843	Pass	36.742	Pass	0.124325	Pass	No	NA	NA	2603	2515	0.0199769
FUSCCTNBC348_TT	FUSCCTNBC348	tumor	FUSCCTNBC348_.OSCHP	0.215882	Pass	37.9476	Pass	0.116185	Pass	No	40	3	2360	2254	0.0211864
FUSCCTNBC350_TT	FUSCCTNBC350	tumor	FUSCCTNBC350_.OSCHP	0.227216	Pass	38.851	Pass	0.0965237	Pass	No	homogeneous	2	2518	2281	0.0186656
FUSCCTNBC351_TT	FUSCCTNBC351	tumor	FUSCCTNBC351_.OSCHP	0.22714	Pass	36.8569	Pass	0.117694	Pass	No	NA	NA	2750	2510	0.0163636
FUSCCTNBC352_TT	FUSCCTNBC352	tumor	FUSCCTNBC352_.OSCHP	0.281916	Pass	41.242	Pass	0.091282	Pass	No	35	2	3021	2919	0.0162198
FUSCCTNBC353_TT	FUSCCTNBC353	tumor	FUSCCTNBC353_.OSCHP	0.264395	Pass	43.0342	Pass	0.0801408	Pass	No	40	2	4043	3688	0.011625
FUSCCTNBC354_TT	FUSCCTNBC354	tumor	FUSCCTNBC354_.OSCHP	0.253247	Pass	40.8473	Pass	0.0785195	Pass	No	65	2	3095	3271	0.0161551
FUSCCTNBC356_TT	FUSCCTNBC356	tumor	FUSCCTNBC356_.OSCHP	0.200619	Pass	42.6024	Pass	0.0742137	Pass	No	50	2	2307	2346	0.0216732
FUSCCTNBC357_TT	FUSCCTNBC357	tumor	FUSCCTNBC357_.OSCHP	0.25594	Pass	39.8527	Pass	0.0967637	Pass	No	homogeneous	2	2996	2995	0.0166889
FUSCCTNBC359_TT	FUSCCTNBC359	tumor	FUSCCTNBC359_.OSCHP	0.245255	Pass	34.518	Pass	0.103557	Pass	No	65	1	3340	3204	0.0158683
FUSCCTNBC360_TT	FUSCCTNBC360	tumor	FUSCCTNBC360_.OSCHP	0.248973	Pass	38.871	Pass	0.0996393	Pass	No	homogeneous	2	2714	3303	0.0180545
FUSCCTNBC361_TT	FUSCCTNBC361	tumor	FUSCCTNBC361_.OSCHP	0.246236	Pass	39.5151	Pass	0.0623494	Pass	No	45	2	3893	3546	0.0143848
FUSCCTNBC362_TT	FUSCCTNBC362	tumor	FUSCCTNBC362_.OSCHP	0.274519	Pass	38.3893	Pass	0.106276	Pass	No	homogeneous	2	3227	3287	0.0151844
FUSCCTNBC364_TT	FUSCCTNBC364	tumor	FUSCCTNBC364_.OSCHP	0.237392	Pass	13.1671	Fail	0.269235	Pass	Yes	NA	NA	3488	3430.75	0.0143349
FUSCCTNBC365_TT	FUSCCTNBC365	tumor	FUSCCTNBC365_.OSCHP	0.249371	Pass	29.0505	Pass	0.104671	Pass	No	NA	NA	2358	3119	0.019084
FUSCCTNBC366_TT	FUSCCTNBC366	tumor	FUSCCTNBC366_.OSCHP	0.270004	Pass	34.0139	Pass	0.137995	Pass	No	65	2	3125	3355	0.016
FUSCCTNBC368_WBC	FUSCCTNBC368	normal	FUSCCTNBC368.WBC_.OSCHP	0.238347	Pass	30.4596	Pass	0.106402	Pass	No	homogeneous	2	1596	1653	0.0269424
FUSCCTNBC368_TT	FUSCCTNBC368	tumor	FUSCCTNBC368_.OSCHP	0.283371	Pass	38.7686	Pass	0.116002	Pass	No	35	2	3571	3629	0.0131616
FUSCCTNBC369_TT	FUSCCTNBC369	tumor	FUSCCTNBC369_.OSCHP	0.263466	Pass	38.4012	Pass	0.0889133	Pass	No	NA	NA	3322	3196	0.0150512
FUSCCTNBC370_TT	FUSCCTNBC370	tumor	FUSCCTNBC370_.OSCHP	0.285393	Pass	41.8609	Pass	0.0675834	Pass	No	65	4	3631	3797	0.0140457
FUSCCTNBC371_TT	FUSCCTNBC371	tumor	FUSCCTNBC371_.OSCHP	0.244786	Pass	40.3249	Pass	0.0804385	Pass	No	NA	NA	3523	3890	0.0141924
FUSCCTNBC372_TT	FUSCCTNBC372	tumor	FUSCCTNBC372_.OSCHP	0.25127	Pass	37.0685	Pass	0.0899068	Pass	No	homogeneous	2	3452	3981	0.014774
FUSCCTNBC373_TT	FUSCCTNBC373	tumor	FUSCCTNBC373_.OSCHP	0.269763	Pass	39.3334	Pass	0.118791	Pass	No	homogeneous	2	3170	3430	0.0148265
FUSCCTNBC374_TT	FUSCCTNBC374	tumor	FUSCCTNBC374_.OSCHP	0.255501	Pass	40.13	Pass	0.0913441	Pass	No	homogeneous	2	3270	3420	0.0140673
FUSCCTNBC375_TT	FUSCCTNBC375	tumor	FUSCCTNBC375_.OSCHP	0.259938	Pass	37.1981	Pass	0.110421	Pass	No	NA	NA	3378	3232	0.0145056
FUSCCTNBC376_WBC	FUSCCTNBC376	normal	FUSCCTNBC376.WBC_.OSCHP	0.287897	Pass	22.33	Fail	0.302495	Pass	No	homogeneous	2	1614	1893	0.0266419
FUSCCTNBC376_TT	FUSCCTNBC376	tumor	FUSCCTNBC376_.OSCHP	0.261529	Pass	34.6631	Pass	0.143151	Pass	No	NA	NA	2734	2984	0.0153621
FUSCCTNBC377_TT	FUSCCTNBC377	tumor	FUSCCTNBC377_.OSCHP	0.239344	Pass	37.1413	Pass	0.108114	Pass	No	40	2	2085	2132	0.0230216
FUSCCTNBC380_TT	FUSCCTNBC380	tumor	FUSCCTNBC380_.OSCHP	0.264025	Pass	39.0347	Pass	0.100023	Pass	No	homogeneous	2	3035	2972	0.016145
FUSCCTNBC381_TT	FUSCCTNBC381	tumor	FUSCCTNBC381_.OSCHP	0.239967	Pass	32.2181	Pass	0.114809	Pass	No	40	2	2058	2302	0.0238095
FUSCCTNBC382_TT	FUSCCTNBC382	tumor	FUSCCTNBC382_.OSCHP	0.202007	Pass	36.8089	Pass	0.106554	Pass	No	NA	NA	2171	2290	0.0221096
FUSCCTNBC383_TT	FUSCCTNBC383	tumor	FUSCCTNBC383_.OSCHP	0.223495	Pass	36.898	Pass	0.0968867	Pass	No	30	2	2455	2471	0.0183299
FUSCCTNBC384_TT	FUSCCTNBC384	tumor	FUSCCTNBC384_.OSCHP	0.241845	Pass	36.1809	Pass	0.102591	Pass	No	NA	NA	2268	2625	0.0207231
FUSCCTNBC385_TT	FUSCCTNBC385	tumor	FUSCCTNBC385_.OSCHP	0.241053	Pass	33.3695	Pass	0.117467	Pass	No	55	2	2066	2622	0.0227493
FUSCCTNBC386_TT	FUSCCTNBC386	tumor	FUSCCTNBC386_.OSCHP	0.238268	Pass	37.8597	Pass	0.101847	Pass	No	40	2	2235	2114	0.0214765
FUSCCTNBC387_TT	FUSCCTNBC387	tumor	FUSCCTNBC387_.OSCHP	0.25284	Pass	26.8435	Pass	0.155324	Pass	No	NA	NA	2276	2176	0.021529
FUSCCTNBC389_TT	FUSCCTNBC389	tumor	FUSCCTNBC389_.OSCHP	0.271067	Pass	39.5954	Pass	0.126061	Pass	No	35	2	2801	2897	0.0139236
FUSCCTNBC390_TT	FUSCCTNBC390	tumor	FUSCCTNBC390_.OSCHP	0.279044	Pass	34.6341	Pass	0.127101	Pass	No	NA	NA	2721	2934	0.0176406
FUSCCTNBC391_TT	FUSCCTNBC391	tumor	FUSCCTNBC391_.OSCHP	0.261749	Pass	38.195	Pass	0.11443	Pass	No	NA	NA	2859	2908	0.0171389
FUSCCTNBC392_TT	FUSCCTNBC392	tumor	FUSCCTNBC392_.OSCHP	0.267598	Pass	38.0944	Pass	0.131309	Pass	No	35	3	2853	2785	0.0168244
FUSCCTNBC393_TT	FUSCCTNBC393	tumor	FUSCCTNBC393_.OSCHP	0.295081	Pass	36.1471	Pass	0.128041	Pass	No	75	3	2769	2497	0.0176959
FUSCCTNBC394_TT	FUSCCTNBC394	tumor	FUSCCTNBC394_.OSCHP	0.215071	Pass	37.217	Pass	0.094225	Pass	No	NA	NA	2572	3161	0.0182737
FUSCCTNBC395_TT	FUSCCTNBC395	tumor	FUSCCTNBC395_.OSCHP	0.248207	Pass	39.4475	Pass	0.0930006	Pass	No	homogeneous	2	2780	2791	0.0176259
FUSCCTNBC397_TT	FUSCCTNBC397	tumor	FUSCCTNBC397_.OSCHP	0.266522	Pass	16.9807	Fail	0.14765	Pass	No	NA	NA	2792	327	0.0175501
FUSCCTNBC398_TT	FUSCCTNBC398	tumor	FUSCCTNBC398_.OSCHP	0.290951	Pass	37.4119	Pass	0.109176	Pass	No	60	3	2796	2909	0.0171674
FUSCCTNBC399_TT	FUSCCTNBC399	tumor	FUSCCTNBC399_.OSCHP	0.268062	Pass	31.7184	Pass	0.146944	Pass	No	homogeneous	2	2740	2871	0.0178832
FUSCCTNBC400_TT	FUSCCTNBC400	tumor	FUSCCTNBC400_.OSCHP	0.280229	Pass	35.6917	Pass	0.143826	Pass	No	50	3	2881	3363	0.0173551
FUSCCTNBC401_TT	FUSCCTNBC401	tumor	FUSCCTNBC401_.OSCHP	0.237899	Pass	36.9117	Pass	0.137628	Pass	No	homogeneous	2	2087	2170	0.0196454
FUSCCTNBC402_TT	FUSCCTNBC402	tumor	FUSCCTNBC402_.OSCHP	0.288088	Pass	29.4132	Pass	0.167924	Pass	No	homogeneous	2	2238	2409	0.0214477
FUSCCTNBC403_TT	FUSCCTNBC403	tumor	FUSCCTNBC403_.OSCHP	0.251742	Pass	33.5149	Pass	0.126912	Pass	No	NA	NA	2159	2260	0.0217693
FUSCCTNBC404_TT	FUSCCTNBC404	tumor	FUSCCTNBC404_.OSCHP	0.228067	Pass	38.3229	Pass	0.115169	Pass	No	homogeneous	2	2193	2080	0.0214318
FUSCCTNBC405_TT	FUSCCTNBC405	tumor	FUSCCTNBC405_.OSCHP	0.249685	Pass	37.7592	Pass	0.126588	Pass	No	55	2	2445	2296	0.0200409
FUSCCTNBC406_TT	FUSCCTNBC406	tumor	FUSCCTNBC406_.OSCHP	0.217655	Pass	36.8074	Pass	0.129335	Pass	No	50	1	2516	2280	0.0194754
FUSCCTNBC407_TT	FUSCCTNBC407	tumor	FUSCCTNBC407_.OSCHP	0.235512	Pass	38.6353	Pass	0.122652	Pass	No	NA	NA	2195	2519	0.0209567
FUSCCTNBC412_TT	FUSCCTNBC412	tumor	FUSCCTNBC412_.OSCHP	0.23525	Pass	34.5135	Pass	0.114269	Pass	No	65	2	1869	1911	0.0272873
FUSCCTNBC413_TT	FUSCCTNBC413	tumor	FUSCCTNBC413_.OSCHP	0.190509	Pass	43.5987	Pass	0.0674947	Pass	No	55	2	2603	2515	0.0195928
FUSCCTNBC414_TT	FUSCCTNBC414	tumor	FUSCCTNBC414_.OSCHP	0.283794	Pass	29.285	Pass	0.240398	Pass	No	homogeneous	2	2046	2159	0.0224829
FUSCCTNBC415_TT	FUSCCTNBC415	tumor	FUSCCTNBC415_.OSCHP	0.233756	Pass	41.0475	Pass	0.100891	Pass	No	NA	NA	2544	2055	0.0196541
FUSCCTNBC416_TT	FUSCCTNBC416	tumor	FUSCCTNBC416_.OSCHP	0.23759	Pass	41.0826	Pass	0.0905705	Pass	No	40	2	2390	2181	0.0196653
FUSCCTNBC418_TT	FUSCCTNBC418	tumor	FUSCCTNBC418_.OSCHP	0.272771	Pass	34.4312	Pass	0.12603	Pass	No	30	3	3389	3011	0.0126881
FUSCCTNBC420_TT	FUSCCTNBC420	tumor	FUSCCTNBC420_.OSCHP	0.283287	Pass	30.144	Pass	0.160891	Pass	No	NA	NA	2857	3202	0.0178509
FUSCCTNBC421_TT	FUSCCTNBC421	tumor	FUSCCTNBC421_.OSCHP	0.269727	Pass	34.1362	Pass	0.119086	Pass	No	homogeneous	3	2530	2866	0.0185771
FUSCCTNBC422_TT	FUSCCTNBC422	tumor	FUSCCTNBC422_.OSCHP	0.279707	Pass	34.4519	Pass	0.150128	Pass	No	NA	NA	3748	2821	0.0144077
FUSCCTNBC423_TT	FUSCCTNBC423	tumor	FUSCCTNBC423_.OSCHP	0.277669	Pass	36.6076	Pass	0.131175	Pass	No	60	3	2313	2903	0.0198876
FUSCCTNBC424_TT	FUSCCTNBC424	tumor	FUSCCTNBC424_.OSCHP	0.27176	Pass	37.0931	Pass	0.101252	Pass	No	50	2	3452	4119	0.0130359
FUSCCTNBC425_TT	FUSCCTNBC425	tumor	FUSCCTNBC425_.OSCHP	0.253474	Pass	40.2432	Pass	0.113461	Pass	No	NA	NA	3545	2857	0.0149506
FUSCCTNBC426_TT	FUSCCTNBC426	tumor	FUSCCTNBC426_.OSCHP	0.27866	Pass	34.5905	Pass	0.131711	Pass	No	80	2	2814	2946	0.0159915
FUSCCTNBC427_TT	FUSCCTNBC427	tumor	FUSCCTNBC427_.OSCHP	0.272452	Pass	38.4954	Pass	0.123776	Pass	No	50	2	3213	2684	0.0152505
FUSCCTNBC428_TT	FUSCCTNBC428	tumor	FUSCCTNBC428_.OSCHP	0.277728	Pass	37.6047	Pass	0.106673	Pass	No	NA	NA	3104	2861	0.0157861
FUSCCTNBC429_TT	FUSCCTNBC429	tumor	FUSCCTNBC429_.OSCHP	0.275109	Pass	37.2665	Pass	0.117782	Pass	No	homogeneous	2	3146	3313	0.0133503
FUSCCTNBC430_TT	FUSCCTNBC430	tumor	FUSCCTNBC430_.OSCHP	0.265442	Pass	36.1375	Pass	0.10626	Pass	No	20	2	3142	2994	0.01655
FUSCCTNBC431_TT	FUSCCTNBC431	tumor	FUSCCTNBC431_.OSCHP	0.278829	Pass	31.4465	Pass	0.132802	Pass	No	NA	NA	3017	2785	0.0162413
FUSCCTNBC432_TT	FUSCCTNBC432	tumor	FUSCCTNBC432_.OSCHP	0.249428	Pass	35.4502	Pass	0.1048	Pass	No	homogeneous	2	2659	2936	0.0161715
FUSCCTNBC434_TT	FUSCCTNBC434	tumor	FUSCCTNBC434_.OSCHP	0.251347	Pass	35.3331	Pass	0.113487	Pass	No	50	2	2643	2610	0.0196746
FUSCCTNBC435_TT	FUSCCTNBC435	tumor	FUSCCTNBC435_.OSCHP	0.28007	Pass	34.6052	Pass	0.136777	Pass	No	40	3	2547	3066	0.0204162
FUSCCTNBC436_TT	FUSCCTNBC436	tumor	FUSCCTNBC436_.OSCHP	0.2616	Pass	32.3124	Pass	0.0995229	Pass	No	NA	NA	2492	3049	0.0216693
FUSCCTNBC437_TT	FUSCCTNBC437	tumor	FUSCCTNBC437_.OSCHP	0.258501	Pass	35.6318	Pass	0.110025	Pass	No	NA	NA	2536	2215	0.0201104
FUSCCTNBC438_TT	FUSCCTNBC438	tumor	FUSCCTNBC438_.OSCHP	0.256686	Pass	28.4458	Pass	0.212937	Pass	No	70	3	2646	2369	0.0192744
FUSCCTNBC440_TT	FUSCCTNBC440	tumor	FUSCCTNBC440_.OSCHP	0.259791	Pass	31.686	Pass	0.147248	Pass	No	NA	NA	2715	2317	0.0173112
FUSCCTNBC441_TT	FUSCCTNBC441	tumor	FUSCCTNBC441_.OSCHP	0.261863	Pass	32.8301	Pass	0.14357	Pass	No	50	2	2520	2440	0.0206349
FUSCCTNBC442_TT	FUSCCTNBC442	tumor	FUSCCTNBC442_.OSCHP	0.248461	Pass	39.2512	Pass	0.10979	Pass	No	NA	NA	2487	2152	0.0201045
FUSCCTNBC443_TT	FUSCCTNBC443	tumor	FUSCCTNBC443_.OSCHP	0.256652	Pass	34.9813	Pass	0.149367	Pass	No	55	2	2407	2220	0.0211882
FUSCCTNBC444_TT	FUSCCTNBC444	tumor	FUSCCTNBC444_.OSCHP	0.239781	Pass	35.5818	Pass	0.0882842	Pass	No	NA	NA	2083	2286	0.0230437
FUSCCTNBC445_TT	FUSCCTNBC445	tumor	FUSCCTNBC445_.OSCHP	0.284679	Pass	32.8374	Pass	0.0971053	Pass	No	70	2	3358	3359	0.0128052
FUSCCTNBC446_TT	FUSCCTNBC446	tumor	FUSCCTNBC446_.OSCHP	0.286369	Pass	35.9449	Pass	0.131236	Pass	No	homogeneous	2	3097	3273	0.0161447
FUSCCTNBC447_TT	FUSCCTNBC447	tumor	FUSCCTNBC447_.OSCHP	0.281998	Pass	33.199	Pass	0.136909	Pass	No	homogeneous	2	3312	3407	0.0126812
FUSCCTNBC448_TT	FUSCCTNBC448	tumor	FUSCCTNBC448_.OSCHP	0.205388	Pass	40.4988	Pass	0.0875941	Pass	No	60	2	2726	2514	0.0190756
FUSCCTNBC449_TT	FUSCCTNBC449	tumor	FUSCCTNBC449_.OSCHP	0.224052	Pass	40.5193	Pass	0.10983	Pass	No	NA	NA	2353	2155	0.0225244
FUSCCTNBC451_TT	FUSCCTNBC451	tumor	FUSCCTNBC451_.OSCHP	0.27762	Pass	40.7381	Pass	0.0717932	Pass	No	homogeneous	2	3789	4675	0.0118765
FUSCCTNBC452_TT	FUSCCTNBC452	tumor	FUSCCTNBC452_.OSCHP	0.296282	Pass	34.3307	Pass	0.15722	Pass	No	35	3	3948	3429	0.0131712
FUSCCTNBC453_TT	FUSCCTNBC453	tumor	FUSCCTNBC453_.OSCHP	0.308368	Fail	39.9171	Pass	0.129517	Pass	No	50	2	3546	3367	0.0143824
FUSCCTNBC454_TT	FUSCCTNBC454	tumor	FUSCCTNBC454_.OSCHP	0.324422	Fail	33.9299	Pass	0.163383	Pass	No	45	2	3630	3655	0.014876
FUSCCTNBC456_TT	FUSCCTNBC456	tumor	FUSCCTNBC456_.OSCHP	0.23598	Pass	40.6162	Pass	0.0733761	Pass	No	homogeneous	2	3263	2544	0.0131781
FUSCCTNBC457_TT	FUSCCTNBC457	tumor	FUSCCTNBC457_.OSCHP	0.214155	Pass	39.5137	Pass	0.097678	Pass	No	NA	NA	2549	2697	0.0188309
FUSCCTNBC458_TT	FUSCCTNBC458	tumor	FUSCCTNBC458_.OSCHP	0.230091	Pass	40.1374	Pass	0.109879	Pass	No	NA	NA	2409	2779	0.0211706
FUSCCTNBC461_TT	FUSCCTNBC461	tumor	FUSCCTNBC461_.OSCHP	0.249534	Pass	36.3064	Pass	0.135874	Pass	No	homogeneous	2	2243	2539	0.0213999
FUSCCTNBC464_TT	FUSCCTNBC464	tumor	FUSCCTNBC464_.OSCHP	0.283845	Pass	35.3725	Pass	0.08966	Pass	No	35	2	3593	3770	0.0144726
FUSCCTNBC465_TT	FUSCCTNBC465	tumor	FUSCCTNBC465_.OSCHP	0.308706	Fail	32.5963	Pass	0.10148	Pass	No	homogeneous	2	3324	3434	0.0156438
FUSCCTNBC467_TT	FUSCCTNBC467	tumor	FUSCCTNBC467_.OSCHP	0.307504	Fail	36.3581	Pass	0.134793	Pass	No	75	2	3281	3471	0.0149345
FUSCCTNBC471_TT	FUSCCTNBC471	tumor	FUSCCTNBC471_.OSCHP	0.267148	Pass	37.677	Pass	0.110443	Pass	No	NA	NA	3056	3545	0.0166885
!Sample ID	Patient ID	Type of Tissue (Tumor/Normal)	Fastq file name	Median Absolute Pairwise Difference of log2 ratios	MAPD status (cutoff: MAPD<0.3)	Similar to snp-qc but based on Normal Diploid SNPs if sufficient number are detected.	ndSNPQC status (cutoff: ndSNPQC>26)	The residual standard deviation (SD) after correcting for adjacent probe set to probe set SD based on normal-diploid markers only.	The result of Signature SNP analysis for the two CEL files (AT and GC channels) used for experiments.	An exception reported if there are insufficient Normal Diploid probesets identified. Values: “Yes”/“No”.	Determined estimate of the % of aberrant cells in the sample.	Ploidy or dominating copynumber state (calculated as weighted CN median across all autosomes) reported by TuScan	The 75th percentile of raw intensities among probes used for the analysis from AT chip	The 75th percentile of raw intensities among probes used for the analysis from GC chip	The ratio of median raw intensities of antigenomic probes on AT array to Q3-raw-intensity-AT
