# Supplementary material for: A comprehensive genomic and transcriptomic dataset of triple-negative breast cancers
Source: Sci Data. 2022 Sep 24;9:587. doi: 10.1038/s41597-022-01681-z (PMC9509351; doi:10.1038/s41597-022-01681-z)
Supplement: Supplementary file 5 — Table S5. [file 41597_2022_1681_MOESM5_ESM.xlsx]

## Sheet: TNBC_315samples_tumor_ratio
sample_id	subtype_old	subtype_new	tumor_purity
FUSCCTNBC001	IM	IM	80
FUSCCTNBC003	LAR	LAR	80
FUSCCTNBC004	IM	IM	60
FUSCCTNBC005	LAR	LAR	90
FUSCCTNBC006	BLIS	BLIS	80
FUSCCTNBC007	LAR	LAR	70
FUSCCTNBC008	LAR	LAR	60
FUSCCTNBC009	LAR	LAR	70
FUSCCTNBC010	BLIS	BLIS	70
FUSCCTNBC011	BLIS	BLIS	70
FUSCCTNBC012	BLIS	BLIS	70
FUSCCTNBC013	BLIS	BLIS	70
FUSCCTNBC015	LAR	LAR	90
FUSCCTNBC016	LAR	LAR	70
FUSCCTNBC017	IM	IM	60
FUSCCTNBC018	IM	IM	60
FUSCCTNBC019	LAR	LAR	80
FUSCCTNBC021	BLIS	BLIS	80
FUSCCTNBC022	BLIS	BLIS	70
FUSCCTNBC023	IM	IM	50
FUSCCTNBC024	BLIS	BLIS	60
FUSCCTNBC025	LAR	LAR	60
FUSCCTNBC026	LAR	LAR	80
FUSCCTNBC027	IM	IM	70
FUSCCTNBC028	IM	IM	80
FUSCCTNBC030	MES	IM	70
FUSCCTNBC031	BLIS	BLIS	80
FUSCCTNBC032	BLIS	BLIS	100
FUSCCTNBC033	BLIS	BLIS	60
FUSCCTNBC034	MES	MES	70
FUSCCTNBC036	BLIS	BLIS	50
FUSCCTNBC037	IM	IM	70
FUSCCTNBC038	BLIS	BLIS	70
FUSCCTNBC039	BLIS	BLIS	80
FUSCCTNBC040	LAR	LAR	50
FUSCCTNBC041	BLIS	BLIS	50
FUSCCTNBC042	MES	MES	60
FUSCCTNBC043	IM	IM	70
FUSCCTNBC044	MES	MES	60
FUSCCTNBC045	BLIS	BLIS	60
FUSCCTNBC046	IM	IM	70
FUSCCTNBC047	IM	IM	80
FUSCCTNBC048	IM	IM	80
FUSCCTNBC050	MES	MES	50
FUSCCTNBC052	BLIS	BLIS	60
FUSCCTNBC054	LAR	LAR	60
FUSCCTNBC055	IM	IM	70
FUSCCTNBC056	LAR	LAR	70
FUSCCTNBC057	MES	MES	100
FUSCCTNBC058	BLIS	BLIS	65
FUSCCTNBC059	LAR	LAR	70
FUSCCTNBC063	MES	MES	50
FUSCCTNBC065	LAR	LAR	90
FUSCCTNBC066	MES	IM	80
FUSCCTNBC068	BLIS	BLIS	60
FUSCCTNBC070	IM	IM	70
FUSCCTNBC072	BLIS	BLIS	100
FUSCCTNBC073	IM	IM	50
FUSCCTNBC075	LAR	LAR	50
FUSCCTNBC076	IM	IM	70
FUSCCTNBC078	BLIS	BLIS	60
FUSCCTNBC079	IM	IM	50
FUSCCTNBC080	IM	IM	85
FUSCCTNBC081	MES	MES	70
FUSCCTNBC083	BLIS	BLIS	70
FUSCCTNBC084	IM	IM	60
FUSCCTNBC085	BLIS	BLIS	75
FUSCCTNBC086	BLIS	BLIS	60
FUSCCTNBC087	MES	MES	70
FUSCCTNBC088	LAR	LAR	80
FUSCCTNBC090	LAR	LAR	55
FUSCCTNBC091	LAR	LAR	70
FUSCCTNBC092	LAR	LAR	70
FUSCCTNBC093	BLIS	BLIS	80
FUSCCTNBC095	LAR	LAR	55
FUSCCTNBC096	BLIS	BLIS	50
FUSCCTNBC097	LAR	LAR	70
FUSCCTNBC098	BLIS	BLIS	60
FUSCCTNBC099	LAR	LAR	55
FUSCCTNBC100	MES	MES	70
FUSCCTNBC101	BLIS	BLIS	50
FUSCCTNBC102	BLIS	BLIS	85
FUSCCTNBC103	IM	IM	70
FUSCCTNBC105	MES	MES	70
FUSCCTNBC107	BLIS	BLIS	85
FUSCCTNBC110	IM	IM	70
FUSCCTNBC113	BLIS	BLIS	70
FUSCCTNBC116	LAR	LAR	70
FUSCCTNBC118	MES	MES	60
FUSCCTNBC119	BLIS	BLIS	65
FUSCCTNBC121	LAR	LAR	80
FUSCCTNBC123	IM	IM	80
FUSCCTNBC125	LAR	LAR	50
FUSCCTNBC128	BLIS	BLIS	70
FUSCCTNBC129	MES	LAR	70
FUSCCTNBC130	BLIS	BLIS	60
FUSCCTNBC131	BLIS	BLIS	60
FUSCCTNBC132	IM	IM	70
FUSCCTNBC134	IM	IM	70
FUSCCTNBC135	IM	IM	60
FUSCCTNBC136	BLIS	BLIS	80
FUSCCTNBC137	BLIS	BLIS	70
FUSCCTNBC138	BLIS	BLIS	80
FUSCCTNBC140	BLIS	BLIS	95
FUSCCTNBC142	BLIS	BLIS	80
FUSCCTNBC143	BLIS	BLIS	60
FUSCCTNBC145	LAR	LAR	60
FUSCCTNBC146	LAR	LAR	50
FUSCCTNBC147	BLIS	BLIS	50
FUSCCTNBC148	BLIS	BLIS	70
FUSCCTNBC149	BLIS	BLIS	80
FUSCCTNBC150	IM	IM	60
FUSCCTNBC152	LAR	LAR	80
FUSCCTNBC154	BLIS	BLIS	90
FUSCCTNBC155	LAR	LAR	65
FUSCCTNBC156	BLIS	BLIS	65
FUSCCTNBC158	IM	IM	60
FUSCCTNBC159	IM	IM	70
FUSCCTNBC160	IM	IM	70
FUSCCTNBC161	MES	MES	80
FUSCCTNBC163	BLIS	BLIS	80
FUSCCTNBC164	IM	IM	75
FUSCCTNBC165	BLIS	BLIS	75
FUSCCTNBC166	IM	IM	50
FUSCCTNBC167	LAR	LAR	70
FUSCCTNBC168	BLIS	BLIS	50
FUSCCTNBC169	LAR	LAR	70
FUSCCTNBC170	LAR	LAR	50
FUSCCTNBC171	BLIS	BLIS	60
FUSCCTNBC173	IM	IM	75
FUSCCTNBC174	LAR	LAR	80
FUSCCTNBC175	BLIS	BLIS	70
FUSCCTNBC176	IM	IM	60
FUSCCTNBC177	BLIS	BLIS	90
FUSCCTNBC178	MES	MES	70
FUSCCTNBC179	BLIS	BLIS	80
FUSCCTNBC180	MES	MES	75
FUSCCTNBC181	MES	LAR	80
FUSCCTNBC182	IM	IM	50
FUSCCTNBC183	BLIS	BLIS	90
FUSCCTNBC184	BLIS	BLIS	80
FUSCCTNBC186	MES	IM	60
FUSCCTNBC187	IM	IM	70
FUSCCTNBC188	IM	IM	60
FUSCCTNBC191	IM	IM	65
FUSCCTNBC194	LAR	LAR	60
FUSCCTNBC195	IM	IM	85
FUSCCTNBC196	BLIS	BLIS	65
FUSCCTNBC197	LAR	LAR	60
FUSCCTNBC198	LAR	LAR	50
FUSCCTNBC199	MES	MES	70
FUSCCTNBC201	BLIS	BLIS	80
FUSCCTNBC202	LAR	LAR	65
FUSCCTNBC203	MES	LAR	65
FUSCCTNBC204	BLIS	BLIS	80
FUSCCTNBC205	BLIS	BLIS	60
FUSCCTNBC208	BLIS	BLIS	70
FUSCCTNBC210	IM	IM	70
FUSCCTNBC211	BLIS	BLIS	70
FUSCCTNBC212	IM	IM	60
FUSCCTNBC213	BLIS	BLIS	80
FUSCCTNBC214	BLIS	BLIS	70
FUSCCTNBC215	IM	IM	90
FUSCCTNBC216	BLIS	BLIS	75
FUSCCTNBC217	LAR	LAR	70
FUSCCTNBC220	IM	IM	100
FUSCCTNBC223	BLIS	BLIS	70
FUSCCTNBC225	BLIS	BLIS	90
FUSCCTNBC226	IM	IM	90
FUSCCTNBC227	BLIS	BLIS	70
FUSCCTNBC229	IM	BLIS	60
FUSCCTNBC231	BLIS	BLIS	80
FUSCCTNBC232	IM	IM	90
FUSCCTNBC233	BLIS	BLIS	50
FUSCCTNBC234	BLIS	BLIS	80
FUSCCTNBC236	IM	IM	80
FUSCCTNBC237	BLIS	BLIS	60
FUSCCTNBC238	BLIS	BLIS	90
FUSCCTNBC239	BLIS	BLIS	90
FUSCCTNBC240	IM	IM	85
FUSCCTNBC241	LAR	LAR	50
FUSCCTNBC242	IM	IM	40
FUSCCTNBC243	IM	IM	80
FUSCCTNBC245	LAR	LAR	80
FUSCCTNBC246	LAR	LAR	70
FUSCCTNBC247	LAR	LAR	50
FUSCCTNBC248	LAR	LAR	80
FUSCCTNBC249	IM	IM	95
FUSCCTNBC250	BLIS	BLIS	70
FUSCCTNBC251	BLIS	BLIS	70
FUSCCTNBC252	BLIS	BLIS	70
FUSCCTNBC255	LAR	LAR	95
FUSCCTNBC256	BLIS	BLIS	80
FUSCCTNBC257	IM	IM	70
FUSCCTNBC258	BLIS	BLIS	70
FUSCCTNBC260	BLIS	BLIS	85
FUSCCTNBC261	BLIS	BLIS	70
FUSCCTNBC262	BLIS	BLIS	90
FUSCCTNBC263	IM	IM	90
FUSCCTNBC264	IM	IM	60
FUSCCTNBC265	LAR	LAR	70
FUSCCTNBC266	BLIS	BLIS	60
FUSCCTNBC267	IM	IM	70
FUSCCTNBC268	IM	IM	80
FUSCCTNBC269	IM	IM	80
FUSCCTNBC271	LAR	LAR	80
FUSCCTNBC272	LAR	LAR	85
FUSCCTNBC273	BLIS	BLIS	70
FUSCCTNBC274	BLIS	BLIS	80
FUSCCTNBC277	IM	IM	70
FUSCCTNBC282	BLIS	BLIS	70
FUSCCTNBC283	MES	IM	60
FUSCCTNBC284	IM	IM	90
FUSCCTNBC285	IM	IM	60
FUSCCTNBC288	BLIS	BLIS	80
FUSCCTNBC289	BLIS	BLIS	75
FUSCCTNBC290	BLIS	BLIS	70
FUSCCTNBC291	MES	MES	90
FUSCCTNBC292	BLIS	BLIS	70
FUSCCTNBC293	MES	LAR	80
FUSCCTNBC295	BLIS	BLIS	60
FUSCCTNBC296	BLIS	BLIS	90
FUSCCTNBC297	LAR	LAR	60
FUSCCTNBC298	LAR	LAR	80
FUSCCTNBC300	BLIS	BLIS	50
FUSCCTNBC301	BLIS	BLIS	40
FUSCCTNBC303	MES	MES	70
FUSCCTNBC305	LAR	LAR	90
FUSCCTNBC306	MES	MES	90
FUSCCTNBC307	IM	MES	60
FUSCCTNBC308	IM	IM	70
FUSCCTNBC309	IM	IM	70
FUSCCTNBC310	BLIS	BLIS	50
FUSCCTNBC312	LAR	LAR	80
FUSCCTNBC313	LAR	LAR	65
FUSCCTNBC315	BLIS	BLIS	50
FUSCCTNBC317	BLIS	BLIS	50
FUSCCTNBC320	IM	IM	85
FUSCCTNBC321	LAR	LAR	70
FUSCCTNBC322	BLIS	BLIS	70
FUSCCTNBC324	BLIS	BLIS	70
FUSCCTNBC326	LAR	LAR	70
FUSCCTNBC327	MES	MES	70
FUSCCTNBC328	MES	MES	45
FUSCCTNBC329	BLIS	BLIS	60
FUSCCTNBC330	BLIS	BLIS	60
FUSCCTNBC332	LAR	LAR	70
FUSCCTNBC333	LAR	LAR	80
FUSCCTNBC334	IM	IM	50
FUSCCTNBC335	BLIS	BLIS	50
FUSCCTNBC337	IM	IM	50
FUSCCTNBC339	IM	IM	100
FUSCCTNBC340	BLIS	BLIS	55
FUSCCTNBC341	BLIS	BLIS	70
FUSCCTNBC343	IM	IM	80
FUSCCTNBC344	MES	MES	50
FUSCCTNBC345	BLIS	BLIS	70
FUSCCTNBC348	IM	IM	70
FUSCCTNBC351	IM	IM	50
FUSCCTNBC352	BLIS	BLIS	70
FUSCCTNBC354	MES	LAR	85
FUSCCTNBC356	MES	MES	80
FUSCCTNBC357	LAR	LAR	80
FUSCCTNBC359	BLIS	BLIS	90
FUSCCTNBC360	IM	MES	50
FUSCCTNBC367	MES	MES	50
FUSCCTNBC368	BLIS	BLIS	60
FUSCCTNBC370	LAR	LAR	65
FUSCCTNBC374	MES	MES	65
FUSCCTNBC376	BLIS	BLIS	95
FUSCCTNBC380	IM	IM	80
FUSCCTNBC383	LAR	LAR	70
FUSCCTNBC384	LAR	LAR	70
FUSCCTNBC385	BLIS	BLIS	60
FUSCCTNBC387	IM	IM	80
FUSCCTNBC388	IM	IM	90
FUSCCTNBC389	MES	LAR	60
FUSCCTNBC391	MES	MES	70
FUSCCTNBC392	BLIS	BLIS	70
FUSCCTNBC393	BLIS	BLIS	80
FUSCCTNBC394	IM	IM	50
FUSCCTNBC397	BLIS	BLIS	50
FUSCCTNBC398	BLIS	BLIS	80
FUSCCTNBC399	MES	MES	50
FUSCCTNBC400	BLIS	BLIS	70
FUSCCTNBC403	BLIS	BLIS	60
FUSCCTNBC404	BLIS	BLIS	80
FUSCCTNBC405	MES	BLIS	70
FUSCCTNBC406	BLIS	BLIS	90
FUSCCTNBC412	BLIS	BLIS	70
FUSCCTNBC413	LAR	LAR	80
FUSCCTNBC414	BLIS	MES	80
FUSCCTNBC415	LAR	LAR	60
FUSCCTNBC416	LAR	LAR	95
FUSCCTNBC418	BLIS	BLIS	50
FUSCCTNBC420	BLIS	BLIS	60
FUSCCTNBC422	BLIS	BLIS	60
FUSCCTNBC423	LAR	LAR	70
FUSCCTNBC424	LAR	LAR	80
FUSCCTNBC425	IM	IM	100
FUSCCTNBC426	BLIS	BLIS	70
FUSCCTNBC427	LAR	LAR	50
FUSCCTNBC428	IM	IM	90
FUSCCTNBC429	MES	IM	50
FUSCCTNBC430	MES	MES	70
FUSCCTNBC431	LAR	LAR	60
FUSCCTNBC432	IM	IM	80
FUSCCTNBC434	BLIS	BLIS	60
FUSCCTNBC435	LAR	LAR	95
FUSCCTNBC437	BLIS	BLIS	80
FUSCCTNBC438	BLIS	BLIS	60
FUSCCTNBC441	BLIS	BLIS	50
FUSCCTNBC442	MES	MES	60
FUSCCTNBC443	IM	IM	90
FUSCCTNBC445	BLIS	BLIS	80
FUSCCTNBC448	IM	IM	NA
FUSCCTNBC449	IM	IM	NA
FUSCCTNBC450	IM	IM	NA
FUSCCTNBC451	LAR	LAR	NA
FUSCCTNBC452	IM	IM	NA
FUSCCTNBC453	LAR	LAR	NA
FUSCCTNBC455	IM	IM	NA
FUSCCTNBC456	MES	MES	NA
FUSCCTNBC457	IM	IM	NA
FUSCCTNBC458	BLIS	BLIS	NA
FUSCCTNBC460	LAR	LAR	NA
FUSCCTNBC461	BLIS	BLIS	NA
FUSCCTNBC462	MES	MES	NA
FUSCCTNBC463	MES	BLIS	NA
FUSCCTNBC465	LAR	LAR	NA
FUSCCTNBC466	BLIS	BLIS	NA
FUSCCTNBC467	BLIS	BLIS	NA
FUSCCTNBC468	LAR	LAR	NA
FUSCCTNBC469	LAR	LAR	NA
FUSCCTNBC470	MES	MES	NA
FUSCCTNBC471	LAR	LAR	NA
FUSCCTNBC472	MES	LAR	NA
FUSCCTNBC473	MES	MES	NA
FUSCCTNBC474	MES	MES	NA
FUSCCTNBC475	BLIS	BLIS	NA
FUSCCTNBC476	LAR	LAR	NA
FUSCCTNBC477	MES	MES	NA
FUSCCTNBC478	IM	IM	NA
FUSCCTNBC479	MES	MES	NA
FUSCCTNBC480	MES	IM	NA
FUSCCTNBC481	MES	LAR	NA
FUSCCTNBC482	BLIS	BLIS	NA
FUSCCTNBC483	MES	MES	NA
FUSCCTNBC484	IM	IM	NA
FUSCCTNBC485	LAR	LAR	NA
FUSCCTNBC486	BLIS	BLIS	NA
FUSCCTNBC487	BLIS	BLIS	NA
FUSCCTNBC488	LAR	LAR	NA
FUSCCTNBC489	BLIS	BLIS	NA
FUSCCTNBC490	BLIS	BLIS	NA
FUSCCTNBC491	LAR	LAR	NA
FUSCCTNBC492	MES	MES	NA
FUSCCTNBC493	BLIS	BLIS	NA
FUSCCTNBC494	LAR	LAR	NA
FUSCCTNBC495	IM	IM	NA
