# Supplementary material for: A comprehensive genomic and transcriptomic dataset of triple-negative breast cancers
Source: Sci Data. 2022 Sep 24;9:587. doi: 10.1038/s41597-022-01681-z (PMC9509351; doi:10.1038/s41597-022-01681-z)
Supplement: Supplementary file 6 — Table S6. [file 41597_2022_1681_MOESM6_ESM.xlsx]

## Sheet: New analysis amplification peak
cytoband	wide peak boundaries	genes in wide peak
11q13.2	chr11:67518605-67579271	CABP2
8q24.21	chr8:127445446-127785577	MYC	CASC8	CASC11
19p13.2	chr19:10160466-10195218	DNMT1
7p11.2	chr7:54970070-55375109	EGFR	LANCL2	EGFR-AS1	ELDR
16q24.3	chr16:89365196-89461128	ANKRD11	LOC101927817
3q26.31	chr3:171881665-175082969	ECT2	GHSR	TNFSF10	NLGN1	NCEH1	FNDC3B	SPATA16	NAALADL2	NAALADL2-AS3	NLGN1-AS1	TMEM212-AS1
17q25.1	chr17:72931688-81404423	AANAT	ACOX1	BIRC5	CDK3	EVPL	FDXR	FOXJ1	GAA	GALK1	GRB2	GRIN2C	H3F3B	MRPL58	ITGB4	LGALS3BP	LLGL2	NPTX1	PRPSAP1	RPL38	SEC14L1	SRSF2	SGSH	SUMO2	SRP68	SSTR2	TIMP2	TK1	CBX4	DNAH17	GALR2	SPHK1	SOCS3	SLC16A5	SYNGR2	CYTH1	SLC9A3R1	COG1	RECQL5	PGS1	AATK	TMEM94	EIF4A3	BAIAP2	ATP5H	ST6GALNAC2	2022-09-09	CD300C	CD300A
10p15.1	chr10:5693686-7992381	ATP5C1	GDI2	IL2RA	IL15RA	ITIH2	PFKFB3	PRKCQ	KIN	ANKRD16	FAM208B	SFMBT2	ITIH5	TAF3	FBXO18	RBM17	LOC399715	PRKCQ-AS1	MIR3155A	LINC00707	MIR4454	MIR3155B	LINC00706	LOC101928150	SNORD129	LINP1
13q34	chr13:108856122-111133657	COL4A1	COL4A2	ING1	IRS2	ARHGEF7	MYO16	ANKRD10	RAB20	NAXD	CARS2	LINC00567	LINC00346	COL4A2-AS2	COL4A2-AS1	ARHGEF7-AS2	MYO16-AS1	LINC00676	LINC00368	MIR8073	LINC00399	LINC00431	LINC00396
12p13.33	chr12:1-1495349	NINJ2	RAD52	KDM5A	SLC6A12	SLC6A13	ERC1	WNK1	CCDC77	B4GALNT3	IQSEC3	LOC574538	FAM138D	LOC100049716	LOC100288778	LOC101929384	LOC102723544	LOC105369595
1q21.3	chr1:150227080-150944180	ARNT	CTSK	CTSS	ECM1	ENSA	MCL1	PRPF3	SETDB1	RPRD2	CA14	APH1A	MRPS21	ADAMTSL4	GOLPH3L	C1orf54	TARS2	ANP32E	HORMAD1	CIART	ADAMTSL4-AS1	MIR4257	FALEC	MIR6878
9p23	chr9:14098195-14139828	NFIB
6q21	chr6:106610518-107194185	C6orf203	QRSL1	PDSS2	BEND3	RTN4IP1	MIR587	CD24	LOC100422737
7q22.1	chr7:100899512-102470442	AP1S1	CUX1	MUC3A	SERPINE1	VGF	PLOD3	MUC12	ZNHIT1	SH2B2	CLDN15	FIS1	ALKBH4	IFT22	PRKRIP1	ORAI2	TRIM56	MYL10	COL26A1	MUC17	LRWD1	MOGAT3	NAT16	SPDYE6	LOC100289561	MIR548O	MIR4285	LINC01007	MIR4653	LOC100630923	MIR5090	LOC101927746	LOC102724094
6q23.3	chr6:135150277-135220256	MYB
6p22.3	chr6:21027531-21287761	CDKAL1
11p13	chr11:34806033-34986835	PDHX	APIP	MIR1343
15q26.3	chr15:93067207-101991189	ALDH1A3	IGF1R	MEF2A	PCSK6	SNRPA1	NR2F2	HSP90B2P	CHSY1	SYNM	OR4F4	LINS1	MCTP2	VIMP	RGMA	TTC23	LRRK1	TM2D3	ARRDC4	LINC00923	TARSL2	LRRC28	ASB7	LYSMD4	PGPEP1L	LINC00924	SPATA8	ADAMTS17	DNM1P46	CERS3	LINC01579	FAM169B	WASH3P	SPATA41	OR4F6	OR4F15	OR4F13P	LINC01197	LOC400464	LOC440311	PRKXP1	NR2F2-AS1	FAM138E	LOC100128108	DDX11L9	MIR1469	MIR1302-2	MIR1302-9	MIR1302-10
2p16.1	chr2:57554578-62536298	PEX13	REL	VRK2	XPO1	USP34	CCT4	B3GNT2	BCL11A	FANCL	PAPOLG	FAM161A	KIAA1841	AHSA2	COMMD1	PUS10	TMEM17	LOC339803	C2orf74	LINC01122	LINC01185	SNORA70B	MIR4432	MIR5192	LOC101927285	MIR4432HG
1p12	chr1:119870263-119926523	NOTCH2	ADAM30
1q43	chr1:230971831-248956422	ACTN2	ADSS	CHML	LYST	CHRM3	FH	GNG4	HNRNPU	KCNK1	LGALS8	MTR	NID1	RGS7	RYR2	TARBP1	TBCE	GPR137B	TSNAX	ZNF124	GNPAT	KMO	EXO1	GGPS1	TOMM20	CEP170	AKT3	ZBTB18	SDCCAG8	RBM34	OPN3	TRIM58	AHCTF1	OR1C1	OR2M4	OR2L2	OR2L1P	OR2T1	DISC2	DISC1	DESI2	SCCPDH	ARID4B	EGLN1	MAP10	KIF26B	HEATR1	ZNF692	ERO1B
8q23.3	chr8:113664301-122238734	EXT1	HAS2	NOV	TNFRSF11B	ENPP2	RAD21	SNTB1	TAF2	TRPS1	COL14A1	EIF3H	COLEC10	MTBP	MRPL13	DEPTOR	DSCC1	UTP23	MED30	MAL2	SLC30A8	SAMD12	AARD	SAMD12-AS1	HAS2-AS1	RAD21-AS1	MIR3610	LINC00536	LOC101927513	LOC101927543	MIR548AZ	LOC105375713
9q34.3	chr9:135014886-135963618	LCN1	PAEP	PPP1R26	UBAC1	OLFM1	OBP2A	MRPS2	KCNT1	C9orf116	CAMSAP1	C9orf62	GLT6D1	LCN9	LOC401557	SOHLH1	LINC01502	PPP1R26-AS1	LOC101928525
10q26.13	chr10:121061726-121626739	FGFR2
8p11.23	chr8:38177583-38458681	FGFR1	BAG4	DDHD2	WHSC1L1	PLPP5	LETM2
5p11	chr5:46193361-46302368	[HCN1]
3p25.2	chr3:12240165-14096044	FBLN2	PPARG	RAF1	RPL32	WNT7A	IQSEC1	CAND2	NUP210	MKRN2	TMEM40	HDAC11	TSEN2	LINC00620	TPRXL	SNORA7A	MKRN2OS	FGD5P1	HDAC11-AS1	LOC105376955	SNORA93
4q12	chr4:52844662-56131183	KDR	KIT	PDGFRA	CLOCK	CEP135	NMU	CHIC2	EXOC1	TMEM165	RASL11B	SRD5A3	FIP1L1	LNX1	PDCL2	SCFD2	GSX2	LOC339978	RPL21P44	LOC644145	LOC100506444	SRD5A3-AS1	LNX1-AS1	LNX1-AS2	MIR7641-2
5p15.2	chr5:13868429-15122858	DNAH5	TRIO	FAM105A	ANKH	OTULIN	LOC100130744	MIR4637	SNORD141A
10p11.1	chr10:38783451-41727159	[ACTR3BP5]
22q13.31	chr22:44610951-44857352	ARHGAP8	PRR5	LINC00229	PRR5-ARHGAP8
8q11.1	chr8:46153388-46453865	[LINC00293]
20q13.33	chr20:61048690-62319221	CDH4	LAMA5	PSMA7	TAF4	OSBPL2	ADRM1	HRH3	SS18L1	MTG2	LSM14B	MIR1257	MIR3195	LOC100506470
6p12.1	chr6:54092791-55479175	HCRTR2	TINAG	HMGCLL1	MLIP	FAM83B	GFRAL
Highlight: Inconsistent peaks in old and new analysis
[truncated: 149 more columns]

## Sheet: New analysis deletion peak
cytoband	wide peak boundaries	genes in wide peak
19p13.3	chr19:1225827-1283188	ATP5D	CIRBP	C19orf24	MIDN	CIRBP-AS1	CBARP
9q34.3	chr9:136482217-136631199	NOTCH1	C9orf163	LINC01451	MIR4673	MIR4674	NALT1
8p21.3	chr8:22536244-22697555	EGR3	SORBS3	BIN3	CCAR2	PDLIM2	BIN3-IT1	C8orf58
16q24.3	chr16:88684800-88942945	APRT	CBFA2T3	GALNS	PIEZO1	TRAPPC2L	CDT1	RNF166	LOC339059	CTU2	PABPN1L	LOC100289580	MIR4722	LOC101927793
5q13.1	chr5:62620026-68968925	TRIM23	HTR1A	CD180	PIK3R1	CWC27	ADAMTS6	PPWD1	SGTB	ERBIN	NLN	CENPK	TRAPPC13	SREK1	RNF180	SREK1IP1	MAST4	RGS7BP	FAM159B	LOC100303749	LOC101928769	LOC101928794	LOC101928858	LOC102467655
17q25.3	chr17:82003885-83257441	CD7	CSNK1D	FASN	UTS2R	GPS1	FOXK2	RAC3	RFNG	SECTM1	TBCD	SLC16A3	RAB40B	NARF	DCXR	WDR45B	DUS1L	FN3K	C17orf62	FN3KRP	OGFOD3	ZNF750	B3GNTL1	CENPX	LRRC45	CCDC57	HEXDC	METRNL	RPL23AP87	TEX19	MIR4525	LOC101929511	LOC101929552	MIR6787	SNORD134
3p21.2	chr3:48173764-66151187	ACY1	ALAS1	AMT	APEH	ARF4	RHOA	ERC2-IT1	CACNA1D	SLC25A20	CAMP	CISH	COL7A1	DAG1	DNASE1L3	DOCK3	DUSP7	CELSR3	FHIT	FLNB	GNAI2	GNAT1	GPX1	GRM2	HYAL1	IMPDH2	ITIH1	ITIH3	ITIH4	LAMB2	MST1	MST1R	PDHB	PFKFB4	PLXNB1	PRKAR2A	PRKCD	PTPRG	QARS	RPL29	ATXN7	SEMA3F	NEK4	TCTA	TKT	TNNC1	UBA7	USP4	UQCRC1
12q24.33	chr12:122506733-132337967	SCARB1	EIF2B1	STX2	GTF2H3	MMP17	RAN	SFSWAP	UBC	CDK2AP1	ULK1	DENR	HCAR3	HIP1R	PIWIL1	NCOR2	KNTC1	MPHOSPH9	TMED2	SNRNP35	FZD10	ABCB9	RIMBP2	ATP6V0A2	HCAR1	GALNT9	ARL6IP4	SBNO1	PITPNM2	EP400	DHX37	DDX55	AACS	NOC4L	OGFOD2	VPS37B	TCTN2	CCDC92	PUS1	CCDC62	C12orf65	TMEM132C	TMEM132B	LINC01257	TMEM132D	SLC15A4	BRI3BP	RFLNA	ZNF664
11q25	chr11:132314228-135086622	OPCML	IGSF9B	NCAPD3	ACAD8	B3GAT1	THYN1	JAM3	GLB1L2	VPS26B	GLB1L3	SPATA19	MIR4697HG	LOC283177	LOC646522	LOC100128239	LOC100507548	MIR4697
1p36.13	chr1:9246791-19222486	CASP9	TNFRSF8	CLCN6	CLCNKA	CLCNKB	CORT	DFFA	EPHA2	MTOR	MFAP2	MTHFR	NPPA	NPPB	PAX7	PEX14	PGD	PIK3CD	PLOD1	EXOSC10	RNU1-4	RSC1A1	SDHB	SRM	TNFRSF1B	ZBTB17	PRDM2	ALDH4A1	DHRS3	CROCC	MFN2	ANGPTL7	UBE4B	MAD2L2	PDPN	MASP2	MST1P2	MST1L	PADI2	CTRC	CLSTN1	SPEN	KIF1B	PLEKHM2	KAZN	DNAJC16	UBR4	ATP13A2	TARDBP
10q23.31	chr10:87745632-88278275	PTEN	ATAD1	CFL1P1	KLLN
8q24.3	chr8:143527388-144735874	CYC1	EEF1D	GPT	GRINA	HSF1	TONSL	PLEC	TSTA3	DGAT1	GPAA1	FOXH1	RECQL4	LRRC14	ZNF623	PUF60	BOP1	SCRIB	FBXL6	OPLAH	CPSF1	CYHR1	VPS28	HGH1	EXOSC4	SLC39A4	PYCRL	SLC52A2	GSDMD	ARHGAP39	SHARPIN	EPPK1	SCRT1	MAF1	PARP10	TIGD5	PPP1R16A	KIFC2	NAPRT	MFSD3	ADCK5	MAPK15	ZNF707	BREA2	FAM83H	NRBP2	WDR97	TMEM249	SPATC1
13q11	chr13:1-19346377	TUBA3C	FAM230C	ANKRD20A9P	LINC00442	ANKRD26P3	LINC00408	LINC00417	LOC101928697
14q32.33	chr14:105970108-107043718	LINC00226	LINC00221	MIR5195	MIR7641-2
11p15.4	chr11:1-10317586	ADM	AP2A2	APBB1	RHOG	ART1	ASCL2	CARS	CCKBR	CD81	CD151	CDKN1C	TPP1	CNGA4	CTSD	DRD4	DUSP8	HBB	HBBP1	HBD	HBE1	HBG1	HBG2	HPX	HRAS	IGF2	ILK	INS	IRF7	KCNQ1	LMO1	LSP1	MUC2	MUC5AC	MUC6	NAP1L4	NUP98	SLC22A18	SLC22A18AS	POLR2L	PSMD13	RNH1	MRPL23	RPL27A	RPLP2	RRM1	SCT	SMPD1	TRIM21
6q25.3	chr6:155944440-161348802	ACAT2	IGF2R	LPA	MAS1	MAP3K4	PLG	SLC22A1	SLC22A3	SLC22A2	SOD2	TCP1	DYNLT1	EZR	SYNJ2	WTAP	MRPL18	SNX9	AGPAT4	TULP4	ARID1B	TMEM181	ZDHHC14	AGPAT4-IT1	LPAL2	RSPH3	FNDC1	SERAC1	SYTL3	TAGAP	PNLDC1	OSTCP1	GTF2H5	SNORA20	SNORA29	TMEM242	LOC729603	LOC100129518	C6orf99	AIRN	MIR1202	MIR3918	MIR3692	MIR4466	SYNJ2-IT1	EZR-AS1	LOC101929122	MIR7161	LOC102724053
15q15.1	chr15:41734567-42145323	JMJD7-PLA2G4B	MAPKBP1	EHD4	SPTBN5	PLA2G4E	PLA2G4D	JMJD7	PLA2G4B	MIR4310	EHD4-AS1	PLA2G4E-AS1	LOC105370792
12q13.2	chr12:45434302-54620757	ASIC1	ACVR1B	ACVRL1	ADCY6	AMHR2	AQP2	AQP5	AQP6	ARF3	ATF1	ATP5G2	CACNB3	CCNT1	COL2A1	EIF4B	CELA1	GPD1	NCKAP1L	NR4A1	HNRNPA1	HOXC4	HOXC5	HOXC6	HOXC8	HOXC9	HOXC10	HOXC11	HOXC12	HOXC13	IGFBP6	ITGA5	ITGB7	KRT1	KRT2	KRT3	KRT4	KRT5	KRT6A	KRT6B	KRT7	KRT8	KRT18	KRT81	KRT82	KRT83	KRT84	KRT85	KRT86
14q11.2	chr14:21666032-22623201	DAD1	OR4E1	ABHD4
2q14.3	chr2:126892693-127195477	BIN1	LOC101929926
15q12	chr15:26128317-29120464	APBA2	GABRA5	GABRB3	GABRG3	OCA2	HERC2	GOLGA8G	HERC2P9	WHAMMP2	PDCD6IPP2	GOLGA8M	GOLGA6L7P	GOLGA8F	LOC100289656	MIR1268A	MIR4509-1	MIR4509-2	LOC101928042	GABRG3-AS1
2q37.1	chr2:230678319-231364318	HTR2B	PSMD1	GPR55	CAB39	ARMC9	ITM2C	SPATA3	LOC151475	LOC151484	C2orf72	SPATA3-AS1	MIR4777
4p16.3	chr4:1-936016	ATP5I	GAK	MYL5	PDE6B	ZNF141	PCGF3	CPLX1	PIGG	ABCA11P	MFSD7	ZNF595	ZNF721	ZNF718	ZNF876P	ZNF732	MIR571	LOC100129917
22q13.2	chr22:25446120-40682468	GRK3	ADSL	AP1B1	ATF4	CRYBA4	CRYBB1	CRYBB2P1	CSF2RB	CSNK1E	EWSR1	H1F0	HMOX1	IL2RB	KCNJ4	LGALS1	LGALS2	LIF	LIMK2	MB	MCM5	MFNG	MGAT3	MN1	MPST	MYH9	NCF4	DRG1	NEFH	NF2	OSM	PDGFB	POLR2F	PVALB	RAC2	RFPL1	RPL3	SLC5A1	SMTN	SLC5A4	SOX10	SSTR3	TCN2	TIMP3	TST	XBP1	YWHAH	SYN3	PLA2G6
9p21.3	chr9:21865844-22455892	CDKN2A	CDKN2B	CDKN2A-AS1	DMRTA1	CDKN2B-AS1
4q35.2	chr4:185524266-190214555	F11	FAT1	FRG1	KLKB1	MTNR1A	TLR3	SORBS2	FAM149A	ZFP42	TRIML2	CYP4V2	F11-AS1	LOC339975	TRIML1	LINC01060	FRG2	FLJ38576	DUX4	DBET	LOC100506272	LINC01262	LINC01596
1q21.1	chr1:121560900-143717778	LOC645166	RNVU1-17
17p13.3	chr17:1-3310153	ABR	CRK	DPH1	HIC1	MNT	MYO1C	OR1D2	OR3A1	OR3A2	PAFAH1B1	SERPINF1	PITPNA	SERPINF2	RPA1	YWHAE	OR1A1	OR1D5	OR1G1	DOC2B	SCARF1	RPH3AL	SGSM2	PRPF8	RAP1GAP2	CLUH	SMG6	OR1A2	TIMM22	GEMIN4	GLOD4	INPP5K	MRM3	VPS53	TSR1	SRR	NXN	METTL16	FAM57A	RILP	MIR22HG	SMYD4	OVCA2	SLC43A2	WDR81	RTN4RL1	LOC284009	TUSC5	RFLNB
18q23	chr18:64422837-80373285	CDH7	CYB5A	GALR1	MBP	NFATC1	ZNF236	CTDP1	SOCS6	ZNF516	TSHZ1	CD226	TXNL4A	ADNP2	RTTN	KCNG2	SALL3	CDH19	TIMM21	TMX3	ZNF407	CNDP2	CCDC102B	RBFA	PQLC1	NETO1	PARD6G	CNDP1	DSEL	FAM69C	CBLN2	FBXO15	GTSCR1	DOK6	LOC284241	ZADH2	SMIM21	LINC00908	LOC339298	ATP9B	LOC400655	LINC00909	C18orf65	LINC00683	LOC400661	HSBP1L1	LOC643542	C18orf63	PARD6G-AS1
10q26.3	chr10:132280703-133797422	ADAM8	CYP2E1	ECHS1	INPP5A	UTF1	TUBGCP2	VENTX	CALY	CFAP46	LRRC27	ADGRA1	NKX6-2	KNDC1	MTG1	SYCE1	PRAP1	ZNF511	C10orf91	PWWP2B	PAOX	FUOM	STK32C	LINC01168	SPRNP1	FRG2B	SPRN	MIR202	SCART1	ADGRA1-AS1	DUX4	MIR3944	LINC01166	MIR202HG	LINC01167
12p13.1	chr12:12319265-12766390	CDKN1B	CREBL2	GPR19	MANSC1	DUSP16	BORCS5	LOH12CR2	MIR613
6p25.3	chr6:1-2266112	FOXF2	FOXC1	GMDS	IRF4	EXOC2	DUSP22	FOXQ1	HUS1B	LOC285766	LINC01622	LINC00266-3	LOC101927691	FOXCUT	MIR6720
13q14.11	chr13:36121211-48594065	RCBTB2	CPB2	ELF1	ESD	FOXO1	GTF2F2	HTR2A	LCP1	SMAD9	RB1	RFXAP	TPT1	TRPC4	TNFSF11	SUCLA2	TSC22D1	CCNA1	ITM2B	MTRF1	LPAR6	SLC25A15	LHFP	MRPS31	POSTN	WBP4	AKAP11	EXOSC8	VWA8	ZC3H13	SPG20	LRCH1	NUFIP1	RGCC	MED4	DNAJC15	ALG5	UFM1	SOHLH2	ENOX1	NUDT15	GPALPP1	SUPT20H	COG6	SMIM2	NAA16	RUBCNL	PROSER1	COG3
20p13	chr20:1-2107575	CSNK2A1	FKBP1A	PDYN	SOX12	TCF15	PSMF1	SNPH	SIRPB1	RBCK1	SDCBP2	ANGPT4	TMEM74B	SIRPG	NSFL1C	TRIB3	NRSN2	DEFB126	FAM110A	ZCCHC3	SCRT2	SLC52A3	TBC1D20	SIRPD	C20orf96	SRXN1	DEFB127	DEFB129	SIRPA	DEFB125	DEFB128	SIRPB2	RSPO4	DEFB132	C20orf202	RAD21L1	LOC727993	LOC100289473	NRSN2-AS1	SDCBP2-AS1	FKBP1A-SDCBP2	SIRPG-AS1	MIR6869	LOC105372493
7q11.23	chr7:76424056-77072282	ZP3	POMZP3	UPK3B	DTX2	DTX2P1-UPK3BP1-PMS2P11	FDPSP2	PMS2P9	LOC100133091
9q13	chr9:39184069-63574686	SPATA31A7	CBWD5	LOC286297	AQP7P1	FGF7P6	SPATA31A6	GLIDR	FAM74A1	FAM74A4	ZNF658B	LOC403323	LOC440896	ANKRD20A3	ANKRD20A2	AQP7P3	PTGER4P2-CDK2AP2P2	LOC554249	PGM5P2	LINC01189	CBWD6	SPATA31A1	FOXD4L6	FGF7P3	SPATA31A5	CNTNAP3B	LOC728673	LOC100132249	FRG1HP	GXYLT1P3	FAM27C	FAM95B1	FAM27E2	MIR1299	MIR4477A	FAM74A7	LOC101927827	LOC101928195	LOC101928381	LOC101929583	LOC102723709	LOC102724238	LOC102724580	LOC102725126	LINC01410	LOC103908605	LOC105376064	XLOC_007697
1p35.2	chr1:31626925-31793034	ADGRB2	COL16A1	PEF1	MIR4254
7q36.1	chr7:144827132-159345973	hsa-mir-1975	AOC1	CDK5	DPP6	EN2	EZH2	GBX1	MNX1	HTR5A	INSIG1	KCNH2	NOS3	PTPRN2	RARRES2	RHEB	RNY1	RNY3	RNY4	RNY5	SHH	SLC4A2	SMARCD3	VIPR2	XRCC2	ZNF212	ZNF282	CUL1	ASIC3	PDIA4	UBE3C	DNAJB6	ABCF2	FASTK	ABCB8	PAXIP1	SSPO	CNTNAP2	GIMAP2	ZNF777	TMEM176B	REPIN1	PRKAG2	NUB1	CHPF2	NCAPG2	WDR60	GIMAP4	GIMAP5
17q11.2	chr17:21543753-35127395	ASIC2	ALDOC	BLMH	CPD	CRYBA1	EVI2A	EVI2B	FLOT2	LGALS9	LIG3	MYO1D	NF1	NOS2	OMG	PSMD11	RAD51D	RPL23A	CCL1	CCL2	CCL7	CCL8	CCL11	CCL13	SDF2	SH3GL1P1	SH3GL1P2	SLC6A4	SUPT6H	TNFAIP1	VTN	ZNF207	FOXN1	KSR1	CDK5R1	SLC13A2	UNC119	TIAF1	GOSR1	TRAF4	KIAA0100	SPAG5	CCT6B	SARM1	SUZ12	PPY2P	PYY2	TMEM98	POLDIP2
4p15.2	chr4:16256055-36066663	CCKAR	DHX15	RBPJ	PCDH7	QDPR	SOD3	LDB2	SLIT2	SLC34A2	PPARGC1A	SEL1L3	FAM184B	ZCCHC4	ANAPC4	LAP3	SEPSECS	DCAF16	LGI2	TBC1D19	PI4K2B	STIM2	GBA3	NCAPG	MED28	KCNIP4	CCDC149	PACRGL	ADGRA3	LCORL	SEPSECS-AS1	KCNIP4-IT1	SMIM20	MIR218-1	CLRN2	MIR573	MIR4275	SLIT2-IT1	LOC100505912	LOC101927363	LOC101928622	LOC101929123	LOC101929161	LOC101929199	MIR7978	LOC102723778	LOC102723828	LOC105374516	LOC105374546
7p22.1	chr7:1-9640916	ACTB	GNA12	GPER1	ICA1	LFNG	NUDT1	PDGFA	PMS2	PRKAR1B	RAC1	RPA3	FSCN1	ZNF12	AIMP2	MAFK	MAD1L1	EIF3B	CYTH3	AP5Z1	KDELR2	ADAP1	IQCE	SUN1	WIPI2	INTS1	EIF2AK1	SNX8	MRM2	NXPH1	GET4	CCZ1	MIOS	RNF216	ZNF853	CYP2W1	DNAAF5	ZDHHC4	CHST12	RADIL	PAPOLB	C1GALT1	FAM20C	RBAK	C7orf26	MICALL2	FBXL18	TTYH3	USP42
20q13.33	chr20:62258845-62673871	LAMA5	RPS21	ADRM1	SLCO4A1	CABLES2	MIR1-1HG	GATA5	RBBP8NL	C20orf166-AS1	MIR1-1	MIR133A2	SLCO4A1-AS1	MIR4758	LAMA5-AS1
4q31.3	chr4:151077471-154238009	ANXA2P1	GATB	RPS3A	SFRP2	TLR2	SNORD73A	KIAA0922	TRIM2	ARFIP1	DKFZP434I0714	FBXW7	MND1	FHDC1	SH3D19	TIGD4	TMEM154	RNF175	PRSS48	FAM160A1	LOC729870	LOC100419170	MIR3140	MIR4453	LOC100996286	DEAR
Highlight: Inconsistent peaks in old and new analysis
[truncated: 234 more columns]

## Sheet: Old analysis amplification peak
cytoband	wide peak boundaries	genes in wide peak
8q23.3	chr8:116379714-116471024	TRPS1
19q12	chr19:30231755-30455279	CCNE1	URI1
7p11.2	chr7:55037763-55442802	EGFR	LANCL2
9p23	chr9:14098194-14199421	NFIB
1q21.3	chr1:150510123-150622074	hsa-mir-4257	ENSA	MCL1	ADAMTSL4	GOLPH3L	MIR4257
12p13.33	chr12:1-1091731	NINJ2	RAD52	KDM5A	SLC6A12	SLC6A13	WNK1	CCDC77	B4GALNT3	IQSEC3	LOC574538	FAM138D	LOC100288778
10p15.1	chr10:3591800-9330816	hsa-mir-3155	ATP5C1	CALML3	AKR1C4	KLF6	AKR1C1	AKR1C2	GATA3	GDI2	IL2RA	IL15RA	ITIH2	PFKFB3	PRKCQ	AKR1C3	NET1	KIN	CALML5	ANKRD16	FAM208B	SFMBT2	ASB13	TUBAL3	ITIH5	AKR1E2	TAF3	FBXO18	RBM17	UCN3	LOC338588	AKR1CL1	tAKR	LOC399715	FLJ45983	LOC439949	LOC100216001	MIR3155A	LOC100507127	MIR3155B
11q13.3	chr11:69449534-69473603	CCND1
8q24.21	chr8:128599945-128797823	MYC
8p11.23	chr8:38049623-38203513	BAG4	DDHD2	WHSC1L1	PPAPDC1B
6q21	chr6:106959425-107328540	hsa-mir-587	AIM1	QRSL1	RTN4IP1	LOC100422737
13q34	chr13:109264525-111162346	COL4A1	COL4A2	IRS2	MYO16
17q24.3	chr17:68070154-70094049	KCNJ2	KCNJ16	KCNJ2-AS1
22q11.22	chr22:23092750-23238209	hsa-mir-650	MIR650	IGLL5
3q26.31	chr3:173085056-174788879	NLGN1	NAALADL2
6p22.3	chr6:18270963-20716252	hsa-mir-548a-1	E2F3	ID4	CDKAL1	MBOAT1	RNF144B	MIR548A1
16p13.3	chr16:655263-1347716	hsa-mir-662	SSTR5	TPSAB1	CACNA1H	RHBDL1	MSLN	STUB1	TPSD1	TPSG1	SOX8	GNG13	RAB40C	CHTF18	NARFL	TPSB2	LMF1	FAM173A	METRN	WDR24	HAGHL	C16orf13	FAM195A	RHOT2	RPUSD1	WFIKKN1	CCDC78	FBXL16	LOC146336	WDR90	JMJD8	PRR25	C1QTNF8	MSLNL	MIR662
6q23.3	chr6:135224329-135564374	hsa-mir-548a-2	MYB	HBS1L	ALDH8A1	MIR3662
11p13	chr11:34827580-34947863	PDHX	APIP
15q26.2	chr15:94192907-98689048	hsa-mir-1469	NR2F2	MCTP2	ARRDC4	LOC91948	LOC145820	SPATA8	LOC400456	MIR1469
1p12	chr1:120412886-120469146	NOTCH2	ADAM30
21q22.3	chr21:46775706-48129895	COL6A1	COL6A2	PRMT2	LSS	PCNT	S100B	SLC19A1	MCM3AP	FTCD	DIP2A	PCBP3	C21orf58	YBEY	COL18A1	C21orf56	MCM3AP-AS1	COL18A1-AS1	LOC100129027
4q12	chr4:54672846-56204604	KDR	KIT	PDGFRA	CHIC2	GSX2	RPL21P44
7q36.3	chr7:158072904-158367160	hsa-mir-595	PTPRN2	MIR595
2p25.3	chr2:1-5865946	ACP1	RPS7	SOX11	TPO	TSSC1	PXDN	MYT1L	SH3YL1	TRAPPC12	SNTG2	ADI1	ALLC	COLEC11	TMEM18	RNASEH1	FAM150B	LOC339822	FAM110C	LOC727982	LOC730811	LOC100505964	LOC100506054
10q26.13	chr10:122726366-123386253	FGFR2
1q43	chr1:231152138-249250621	hsa-mir-3124	hsa-mir-3123	hsa-mir-1537	hsa-mir-1182	ACTN2	ADSS	CHML	LYST	CHRM3	FH	GNG4	HNRNPU	KCNK1	LGALS8	MTR	NID1	RGS7	RYR2	TARBP1	TBCE	GPR137B	TSNAX	ZNF124	GNPAT	KMO	EXO1	GGPS1	TOMM20	CEP170	AKT3	ZNF238	SDCCAG8	RBM34	OPN3	TRIM58	AHCTF1	OR1C1	OR2M4	OR2L2	OR2L1P	OR2T1	DISC2	DISC1	PPPDE1	SCCPDH	ARID4B	EGLN1	KIAA1383
17q12	chr17:37722516-38382924	CSF3	ERBB2	GRB7	NEUROD2	PNMT	PSMD3	THRA	TCAP	NR1D1	MED24	STARD3	CASC3	IKZF3	RAPGEFL1	GSDMB	PPP1R1B	MIEN1	PGAP3	ORMDL3	ZPBP2	WIPF2	GSDMA	MSL1	SNORD124	LRRC3C	MIR4728
5p15.2	chr5:13868538-15219967	DNAH5	TRIO	FAM105A	ANKH	FAM105B	LOC100130744	MIR4637
10q11.21	chr10:43557804-43596664	RET
3q25.1	chr3:149626431-152760118	AADAC	MBNL1	P2RY1	PFN2	SIAH2	CLRN1	TSC22D2	P2RY14	RNF13	SERP1	GPR171	SELT	P2RY13	GPR87	SUCNR1	P2RY12	EIF2A	MED12L	CLRN1-AS1	FAM194A	LOC201651	IGSF10	AADACL2	LOC401093	TMEM14E	LOC646903	MIR548H2
19p13.12	chr19:15265733-15459311	NOTCH3	BRD4	EPHX3
3p25.1	chr3:12281665-14249531	FBLN2	PPARG	RAF1	RPL32	WNT7A	XPC	IQSEC1	CAND2	NUP210	MKRN2	LSM3	TMEM40	TMEM43	HDAC11	TSEN2	CHCHD4	LOC285375	TPRXL	SNORA7A	LOC100129480	LOC100132526
8q11.1	chr8:43751376-47349683	[LINC00293]
1p34.1	chr1:44013878-44405338	PTPRF	ST3GAL3	ARTN	KDM4A	LOC100132774
18p11.32	chr18:1-1925591	ADCYAP1	CETN1	TYMS	YES1	USP14	THOC1	CLUL1	ENOSF1	LINC00470	COLEC12	C18orf56	ROCK1P1
7q21.3	chr7:94093745-95033840	PON1	PON3	SGCE	PEG10	PPP1R9A	CASD1
20q13.33	chr20:60867855-61485648	hsa-mir-133a-2	COL9A3	LAMA5	NTSR1	RPS21	OSBPL2	TCFL5	ADRM1	OGFR	SLCO4A1	C20orf20	CABLES2	C20orf166	GATA5	C20orf151	C20orf166-AS1	MIR1-1	MIR133A2	LOC100127888	DPH3P1	MIR4758	LOC100652730
13q34	chr13:113284192-115169878	ATP4B	F7	F10	GAS6	LAMP1	GRK1	TFDP1	CUL4A	PROZ	CDC16	RASA3	ATP11A	MCF2L	TMCO3	DCUN1D2	PCID2	UPF3A	GRTP1	ADPRHL1	CHAMP1	FAM70B	C13orf35	FLJ44054	FLJ41484	LINC00552	MCF2L-AS1	LOC100506394
20q13.13	chr20:48283372-51751119	hsa-mir-1302-5	hsa-mir-3194	CEBPB	KCNG1	NFATC2	PTPN1	SNAI1	UBE2V1	DPM1	B4GALT5	SPATA2	ATP9A	SLC9A8	ADNP	MOCS3	BCAS4	ZFP64	RNF114	SALL4	PARD6B	TSHZ2	FAM65C	LOC284751	TMEM189	TMEM189-UBE2V1	MIR645	MIR3194
Highlight: Inconsistent peaks in old and new analysis
[truncated: 106 more columns]

## Sheet: Old analysis deletion peak
cytoband	wide peak boundaries	genes in wide peak
10q11.21	chr10:38875291-42981320	ACTR3BP5	LOC441666
10q23.31	chr10:89571489-90038032	PTEN	CFL1P1	KLLN
10q25.2	chr10:108919354-113921888	hsa-mir-548e	ADD3	ADRA2A	DUSP5	MXI1	XPNPEP1	SHOC2	SMC3	SMNDC1	PDCD4	BBIP1	RBM20	LOC282997	RPL13AP6	LOC100505933	MIR4680
10q26.3	chr10:133787630-135534747	hsa-mir-202	ADAM8	CYP2E1	ECHS1	INPP5A	UTF1	DPYSL4	TUBGCP2	DUX4	DUX2	VENTX	CALY	TTC40	LRRC27	GPR123	NKX6-2	KNDC1	MTG1	SYCE1	PRAP1	ZNF511	C10orf91	PWWP2B	PAOX	C10orf125	JAKMIP3	STK32C	LOC399829	SPRNP1	FRG2B	SPRN	MIR202	LOC619207	DUX4L7	DUX4L6	DUX4L5	DUX4L3	DUX4L2	MIR3944
11p15.4	chr11:3008405-3244876	CARS	OSBPL5	C11orf36	MRGPRG
11q13.2	chr11:67286076-67382428	GSTP1	NDUFV1	CABP2
11q25	chr11:130776525-135006516	OPCML	IGSF9B	NCAPD3	ACAD8	B3GAT1	THYN1	NTM	JAM3	GLB1L2	VPS26B	GLB1L3	SPATA19	LOC283174	LOC283177	LOC100128239	MIR4697
12p13.2	chr12:9564862-14520700	hsa-mir-614	hsa-mir-613	CD69	CDKN1B	CREBL2	EMP1	ETV6	GPR19	GRIN2B	KLRB1	KLRC1	KLRC2	KLRC3	KLRD1	LRP6	OLR1	PRB1	PRB3	PRB4	PRH1	PRH2	KLRC4	CSDA	GPRC5A	CLEC2B	KLRAP1	PRR4	KLRK1	GABARAPL1	CLEC2D	TAS2R9	TAS2R8	TAS2R7	TAS2R13	TAS2R10	TAS2R14	HEBP1	DDX47	CLEC1B	CLEC1A	KLRF1	MANSC1	MAGOHB	STYK1	GPRC5D	KIAA1467	CLEC7A	BCL2L14
12q13.12	chr12:51138688-51988517	ATF1	CELA1	SLC11A2	POU6F1	TFCP2	SLC4A8	DAZAP2	GALNT6	METTL7A	LETMD1	BIN2	SMAGP	CSRNP2	TMPRSS12	HIGD1C
12q22	chr12:93773928-94971579	UBE2N	CRADD	SOCS2	PLXNC1	MRPL42	CCDC41	LOC144481	LOC144486
13q13.1	chr13:1-36897232	hsa-mir-2276	PARP4	ALOX5AP	ATP12A	BRCA2	CDK8	CDX2	FGF9	FLT1	FLT3	GJA3	GJB2	GPR12	GTF3A	HMGB1	PDX1	MAB21L1	MIPEP	PABPC3	UBL3	RFC3	RNF6	RPL21	SGCG	SLC7A1	TUBA3C	ZMYM2	IFT88	MTMR6	DCLK1	ZMYM5	KL	NUPL1	FRY	USPL1	SAP18	N4BP2L2	GJB6	HSPH1	WASF3	PDS5B	MTUS2	SACS	LATS2	SNORD102	NBEA	POLR1D	CRYL1
13q14.2	chr13:48824388-49283486	RCBTB2	RB1	LPAR6
14q11.2	chr14:1-20599514	OR4K5	OR11H2	OR4K1	OR4K15	OR4K14	OR4L1	OR4N2	OR4K2	OR4K13	OR4K17	POTEG	OR11H12	OR4Q3	OR4M1	POTEM	LOC642426
14q32.33	chr14:105723104-107349540	CRIP1	CRIP2	ELK2AP	ADAM6	MTA1	KIAA0125	PACS2	TMEM121	C14orf80	LINC00226	LINC00221	TEX22
15q12	chr15:1-31012793	hsa-mir-1268	hsa-mir-3118-6	hsa-mir-3118-4	APBA2	NBEAP1	GABRA5	GABRB3	GABRG3	IPW	NDN	OCA2	SNRPN	TJP1	UBE3A	MKRN3	PAR5	HERC2	SNURF	CYFIP1	FAM189A1	C15orf2	DKFZP434L187	MAGEL2	NDNL2	ATP10A	NIPA2	CHRFAM7A	ULK4P3	ULK4P1	ARHGAP11B	SNORD107	TUBGCP5	NIPA1	PAR1	LOC283683	OR4N4	HERC2P3	GOLGA6L1	GOLGA8G	GOLGA8IP	SNORD108	SNORD109A	SNORD109B	SNORD115-1	WHAMMP3	POTEB	SNORD64	PAR4
15q13.3	chr15:30097079-31627885	hsa-mir-211	TRPM1	FAN1	DKFZP434L187	MTMR10	CHRFAM7A	ULK4P3	ULK4P1	ARHGAP11B	LOC283710	MIR211	LOC653075	ULK4P2	LOC100288637
15q15.1	chr15:40595628-41123171	GCHFR	IVD	RAD51	BAHD1	RPUSD2	PPP1R14D	FAM82A2	DNAJC17	CASC5	ZFYVE19	DISP2	C15orf57	C15orf23	CHST14	MRPL42P5	C15orf52	C15orf62	PHGR1	LOC100505648
16p13.3	chr16:4445328-4666536	HMOX2	DNAJA3	C16orf5	NMRAL1	FAM100A	C16orf96
16p13.3	chr16:1-593276	ARHGDIG	HBA1	HBA2	HBM	HBQ1	HBZ	MPG	NME4	NPRL3	AXIN1	RGS11	RAB11FIP3	MRPL28	DECR2	POLR3K	LUC7L	TMEM8A	RHBDF1	LINC00235	PDIA2	SNRNP25	ITFG3	LOC100134368	DDX11L10
16q13	chr16:56698269-57474970	hsa-mir-138-2	CETP	MT1G	MT1H	MT1X	CCL17	CCL22	CX3CL1	SLC12A3	NUP93	HERPUD1	ARL2BP	PLLP	FAM192A	NLRC5	RSPRY1	CPNE2	MIR138-2	MT1IP
16q24.3	chr16:89278728-89629735	SPG7	ANKRD11	ZNF778	SNORD68	LOC100287036
17p11.2	chr17:20216096-21831306	KCNJ12	MAP2K3	TMEM11	USP22	DHRS7B	CDRT15L2	C17orf103	FAM27L	LGALS9B	CCDC144NL	C17orf51	CCDC144C	KRT16P3	KCNJ18
17p13.1	chr17:7063556-7609263	hsa-mir-324	ACADVL	ASGR1	ATP1B2	CD68	CHRNB1	CLDN7	DLG4	DVL2	EIF4A1	EIF5A	FGF11	GPS2	POLR2A	SHBG	SLC2A4	SOX15	TP53	TNK1	TNFSF13	TNFSF12	FXR2	MPDU1	ACAP1	GABARAP	CTDNEP1	C17orf81	SENP3	SNORA67	YBX2	WRAP53	PLSCR3	NLGN2	ZBTB4	PHF23	NEURL4	SAT2	KCTD11	C17orf74	C17orf61	TMEM102	TMEM95	SPEM1	TNFSF12-TNFSF13	MIR324	SLC35G6	SNORA48	SNORD10
17p13.3	chr17:1069164-1369337	CRK	YWHAE	TUSC5	BHLHA9
17q12	chr17:35393461-36218692	ACACA	TADA2A	HNF1B	DDX52	DUSP14	SYNRG	C17orf78
18q21.33	chr18:55157959-78077248	hsa-mir-122	BCL2	CDH7	CYB5A	FECH	KDSR	GALR1	GRP	LMAN1	MBP	MC4R	NARS	NFATC1	SERPINB2	ATP8B1	SERPINB5	SERPINB8	SERPINB10	SERPINB13	PMAIP1	SERPINB3	SERPINB4	ZNF236	SERPINB7	TNFRSF11A	CTDP1	SOCS6	VPS4B	ZNF516	TSHZ1	CD226	MALT1	TXNL4A	ADNP2	PHLPP1	NEDD4L	PIGN	RTTN	KCNG2	SALL3	CDH20	CDH19	TIMM21	RAX	TMX3	ZCCHC2	ZNF532	ZNF407
19p13.2	chr19:10230033-10379221	hsa-mir-4322	DNMT1	S1PR2	MRPL4	MIR4322
19p13.3	chr19:2465738-2720280	GNG7	GADD45B
19q13.43	chr19:58840906-59128983	A1BG	RPS5	MZF1	ZNF132	UBE2M	TRIM28	SLC27A5	ZNF324	CHMP2A	ZNF446	MGC2752	ZBTB45	ZNF837	ZNF497	ZNF584	ZNF324B	A1BG-AS1	LOC646862	LOC100131691	MIR4754
1p13.3	chr1:109950859-113169448	hsa-mir-4256	hsa-mir-197	ADORA3	ALX3	AMPD2	ATP5F1	CD53	CHI3L2	CSF1	GNAI3	GNAT2	GSTM1	GSTM2	GSTM3	GSTM4	GSTM5	KCNA2	KCNA3	KCNA10	KCNC4	KCND3	OVGP1	RAP1A	WNT2B	SLC16A4	CEPT1	HBXIP	AHCYL1	DDX20	CHIA	ST7L	LRIF1	CTTNBP2NL	FAM212B	AMIGO1	RBM15	WDR77	EPS8L3	DENND2D	GPR61	PROK1	FAM40A	ATXN7L2	DRAM2	C1orf88	C1orf162	RP11-165H20.1	UBL4B
1p36.22	chr1:11340473-12044163	CLCN6	MTHFR	NPPA	NPPB	PLOD1	MAD2L2	FBXO2	FBXO6	AGTRAP	PTCHD2	KIAA2013	FBXO44	C1orf187	NPPA-AS1
1p36.32	chr1:3684322-4007109	DFFB	CEP104	LRRC47	C1orf174	LOC388588	LOC100133612
20p13	chr20:1-1886492	CSNK2A1	FKBP1A	SOX12	TCF15	PSMF1	SNPH	SIRPB1	RBCK1	SDCBP2	ANGPT4	TMEM74B	SIRPG	NSFL1C	TRIB3	NRSN2	DEFB126	FAM110A	ZCCHC3	SCRT2	C20orf54	TBC1D20	SIRPD	C20orf96	SRXN1	DEFB127	DEFB129	DEFB125	DEFB128	SIRPB2	RSPO4	DEFB132	C20orf202	RAD21L1	LOC100289473	LOC100507495	FKBP1A-SDCBP2
20q13.12	chr20:37852970-43347290	ADA	HNF4A	MYBL2	PLCG1	SRSF6	TOP1	MAFB	SGK2	SERINC3	PTPRT	PKIG	ZHX3	L3MBTL1	IFT52	C20orf111	JPH2	LPIN3	GDAP1L1	LOC79015	TTPAL	CHD6	TOX2	EMILIN3	FITM2	R3HDML	GTSF1L	MIR3646	LOC100505783
22q12.1	chr22:24086108-28149159	hsa-mir-548j	ADORA2A	ADRBK2	CRYBA4	CRYBB1	CRYBB2	CRYBB2P1	CRYBB3	DDT	GGT1	GGT5	GSTT1	GSTT2	MIF	MMP11	SMARCB1	SNRPD3	TOP1P2	TPST2	SPECC1L	CABIN1	SEZ6L	TFIP11	GSTTP1	POM121L9P	VPREB3	UPB1	SUSD2	ASPHD2	SLC2A11	C22orf13	MYO18B	KIAA1671	HPS4	DERL3	IGLL3P	LRP5L	SGSM1	C22orf15	TMEM211	LOC284889	FAM211B	LOC391322	CHCHD10	SRRD	PIWIL3	MIAT	BCRP3
22q13.1	chr22:37535949-38456597	hsa-mir-659	H1F0	LGALS1	LGALS2	MFNG	POLR2F	RAC2	SOX10	SSTR3	GALR3	TRIOBP	CDC42EP1	GCAT	SH3BP1	GGA1	CYTH4	CARD10	EIF3L	PDXP	NOL12	C22orf23	MICALL1	ELFN2	C1QTNF6	ANKRD54	MIR658	MIR659	MIR4534
2q37.3	chr2:233718441-243199373	hsa-mir-3133	hsa-mir-149	hsa-mir-4269	AGXT	KIF1A	BOK	COL6A3	DTYMK	GBX2	GPC1	GPR35	HDLBP	INPP5D	NDUFA10	2022-09-02	NEU2	PDCD1	PPP1R7	SAG	SPP2	DGKD	PER2	LRRFIP1	HDAC4	FARP2	ARL4C	RAMP1	STK25	COPS8	CAPN10	PASK	ATG4B	SH3BP4	NGEF	SNED1	TRAF3IP1	ANO7	PRLH	THAP4	ANKMY1	SCLY	ASB1	UGT1A10	UGT1A8	UGT1A7	UGT1A6	UGT1A5	UGT1A9
3p21.2	chr3:52059637-52366043	hsa-mir-135a-1	ALAS1	DUSP7	TWF2	POC1A	TLR9	WDR82	GLYCTK	PPM1M	MIRLET7G	MIR135A1	C3orf74
3p26.3	chr3:1-363253	CHL1
4p14	chr4:31146019-38982982	hsa-mir-574	hsa-mir-1255b-1	TLR1	TLR6	PTTG2	TBC1D1	KLF3	PGM2	C4orf19	KIAA1239	FLJ13197	TLR10	FAM114A1	ARAP2	DTHD1	MIR574	RELL1	MIR4801
4p16.3	chr4:3745415-5834139	ADRA2C	EVC	MSX1	C4orf6	D4S234E	STX18	CYTL1	STK32B	LYAR	TMEM128	EVC2	OTOP1	ZBTB49	FAM86EP	LOC100507266
4q31.3	chr4:152681953-154075880	hsa-mir-3140	ARFIP1	DKFZP434I0714	FBXW7	FHDC1	TIGD4	TMEM154	MIR3140	MIR4453
4q35.1	chr4:183822230-191154276	SLC25A4	CASP3	F11	ACSL1	FAT1	FRG1	HSP90AA4P	ING2	IRF2	KLKB1	MTNR1A	TLR3	SORBS2	DUX4	FAM149A	DUX2	PDLIM3	CLDN22	UFSP2	CDKN2AIP	LRP2BP	STOX2	KIAA1430	TRAPPC11	MLF1IP	WWC2	SNX25	ZFP42	ENPP6	C4orf38	RWDD4	CCDC111	TRIML2	CCDC110	CYP4V2	LOC285441	LOC339975	TRIML1	ANKRD37	LOC389247	HELT	LOC401164	FAM92A3	C4orf47	DUX4L4	FRG2	SLED1	FLJ38576
5q11.1	chr5:45673779-50683654	PARP8	EMB	LOC642366
5q12.1	chr5:60833081-64863831	HTR1A	KIF2A	CWC27	ADAMTS6	DIMT1	IPO11	CENPK	C5orf64	RNF180	SREK1IP1	RGS7BP	LRRC70	FAM159B
5q21.1	chr5:96504939-101575090	hsa-mir-548p	CHD1	ST8SIA4	RGMB	FAM174A	FLJ35946	LOC100133050	LOC100289230
6p25.3	chr6:1-1322032	IRF4	EXOC2	DUSP22	FOXQ1	HUS1B	LOC285768
6q25.3	chr6:158088365-161769834	ACAT2	IGF2R	LPA	MAS1	MAP3K4	PLG	SLC22A1	SLC22A3	SLC22A2	SOD2	TCP1	DYNLT1	EZR	SYNJ2	WTAP	MRPL18	SNX9	AGPAT4	TULP4	TMEM181	AGPAT4-IT1	LPAL2	RSPH3	FNDC1	SERAC1	SYTL3	TAGAP	PNLDC1	OSTCP1	GTF2H5	SNORA20	SNORA29	LOC729603	LOC100129518	C6orf99	MIR3918
7p22.2	chr7:2715312-4727979	GNA12	CARD11	AMZ1	SDK1
7q36.3	chr7:155583640-156798895	SHH	LMBR1	LINC00244	NOM1	C7orf13	RNF32	LOC285889
8p21.2	chr8:26505519-27880825	hsa-mir-4287	hsa-mir-548h-4	ADRA1A	CHRNA2	CLU	EPHX2	PTK2B	TRIM35	SCARA3	CCDC25	PBK	STMN4	ESCO2	SCARA5	MIR4287	MIR3622A	MIR3622B
8p23.1	chr8:1-12626393	hsa-mir-598	hsa-mir-1322	hsa-mir-4286	hsa-mir-124-1	hsa-mir-597	hsa-mir-548i-3	hsa-mir-596	ANGPT2	BLK	CTSB	DEFA1	DEFA3	DEFA4	DEFA5	DEFA6	DEFB1	DEFB4A	CLN8	FDFT1	GATA4	MSRA	TNKS	MYOM2	DLGAP2	MFHAS1	ARHGEF10	KBTBD11	SPAG11B	FBXO25	PINX1	AGPAT5	DEFB103B	CSMD1	MTMR9	MCPH1	PPP1R3B	SOX7	FAM167A	SLC35G5	LINC00208	C8orf12	FAM86B1	ERI1	LONRF1	RP1L1	CLDN23	DEFB104A	LOC157273
9p21.3	chr9:21865843-22455891	CDKN2A	CDKN2B	C9orf53	DMRTA1	CDKN2B-AS1
9p24.2	chr9:3517673-4795594	SLC1A1	AK3	C9orf68	CDC37L1	GLIS3-AS1	GLIS3	PPAPDC2
9q34.11	chr9:130733707-130877242	SLC25A25	NAIF1
Xp22.2	chrX:1-14553072	hsa-mir-651	AMELX	SLC25A6	SHROOM2	ARHGAP6	STS	ARSD	ARSE	ARSF	ASMT	CLCN4	CSF2RA	GPM6B	HCCS	IL3RA	KAL1	CD99	MID1	GPR143	PRKX	PRPS2	TRAPPC2	SHOX	TBL1X	TMSB4X	XG	GTPBP6	HDHD1	AKAP17A	PNPLA4	OFD1	ASMTL	GYG2	ZBED1	RAB9A	FRMPD4	MSL3	MXRA5	EGFL6	VCX	PPP2R3B	TLR7	TLR8	VCX2	VCX3A	GEMIN8	PLCXD1	WWC3
Xq28	chrX:153278876-153577950	hsa-mir-718	TEX28	OPN1MW	MECP2	OPN1LW	TKTL1	OPN1MW2	MIR718
Highlight: Inconsistent peaks in old and new analysis
[truncated: 108 more columns]
